# Supplementary material for: An AI-Ready Phosphorylation Meta-Analysis for Saccharomyces cerevisiae
Source: J Proteome Res. 2026 May 4;25(6):2915–26. doi: 10.1021/acs.jproteome.5c01263 (PMC13247961; doi:10.1021/acs.jproteome.5c01263)
Supplement: Supplementary file 2 [file pr5c01263_si_002.xlsx]

## Sheet: Sheet1
Data S1. Search parameters used in Comet for each experiment.
PXD	Experiment	Variable modifications
PXD000554		15.9949 (M), 42.0106 (n), 0.984016 (NQ), 79.966331 (STYA), 4.025107 (K), 8.014199 (K)
PXD012395	exp1	15.9949 (M), 42.0106 (n), 0.984016 (NQ), 79.966331 (STYA), 8.014199 (K), 10.008269 (R)
	exp2	15.9949 (M), 42.0106 (n), 79.966331 (STYA), 8.014199 (K), 10.008269 (R)
	exp3	15.9949 (M), 42.0106 (n), 79.966331 (STYA), 8.014199 (K), 10.008269 (R)
	exp4	15.9949 (M), 42.0106 (n), 79.966331 (STYA), 8.014199 (K), 10.008269 (R)
	exp5	15.9949 (M), 42.0106 (n), 0.984016 (NQ), 79.966331 (STYA), 8.014199 (K), 10.008269 (R)
	exp6	15.9949 (M), 42.0106 (n), 0.984016 (NQ), 79.966331 (STYA), 8.014199 (K), 10.008269 (R), -17.026549 (QC)
	exp7	15.9949 (M), 42.0106 (n), 0.984016 (NQ), 79.966331 (STYA), 8.014199 (K), 10.008269 (R)
	exp8	15.9949 (M), 42.0106 (n), 79.966331 (STYA), 8.014199 (K), 10.008269 (R)
	exp9	15.9949 (M), 42.0106 (n), 0.984016 (NQ), 79.966331 (STYA), 8.014199 (K), 10.008269 (R)
	exp10	15.9949 (M), 42.0106 (n), 0.984016 (NQ), 79.966331 (STYA), 8.014199 (K), 10.008269 (R), -17.026549 (QC)
	exp11	15.9949 (M), 42.0106 (n), 79.966331 (STYA), 8.014199 (K), 10.008269 (R)
	exp12	15.9949 (M), 42.0106 (n), 79.966331 (STYA), 8.014199 (K), 10.008269 (R)
	exp13	15.9949 (M), 42.0106 (n), 0.984016 (NQ), 79.966331 (STYA), 8.014199 (K), 10.008269 (R)
	exp14	15.9949 (M), 42.0106 (n), 0.984016 (NQ), 79.966331 (STYA), 8.014199 (K), 10.008269 (R), -18.010565 (E)
	exp15	15.9949 (M), 42.0106 (n), 79.966331 (STYA), 8.014199 (K), 10.008269 (R)
	exp16	15.9949 (M), 42.0106 (n), 0.984016 (NQ), 79.966331 (STYA), 8.014199 (K), 10.008269 (R)
	exp17	15.9949 (M), 42.0106 (n), 0.984016 (NQ), 79.966331 (STYA), 8.014199 (K), 10.008269 (R)
	exp18	15.9949 (M), 42.0106 (n), 0.984016 (NQ), 79.966331 (STYA), 8.014199 (K), 10.008269 (R)
PXD013271	ATG1KO1	15.9949 (M), 42.0106 (n), 0.984016 (NQ), 79.966331 (STYA), 8.014199 (K), 10.008269 (R), 6.020129 (R), 4.025107 (K), -17.026549 (QC)
	ATG1KO2	15.9949 (M), 42.0106 (n), 0.984016 (NQ), 79.966331 (STYA), 8.014199 (K), 10.008269 (R), 6.020129 (R), 4.025107 (K), -17.026549 (QC)
	ATG1KO3	15.9949 (M), 42.0106 (n), 0.984016 (NQ), 79.966331 (STYA), 8.014199 (K), 10.008269 (R), 6.020129 (R), 4.025107 (K), -17.026549 (QC)
	ATG1KO4	15.9949 (M), 42.0106 (n), 0.984016 (NQ), 79.966331 (STYA), 8.014199 (K), 10.008269 (R), 6.020129 (R), 4.025107 (K), -17.026549 (QC)
	ATG1KO5	15.9949 (M), 42.0106 (n), 0.984016 (NQ), 79.966331 (STYA), 8.014199 (K), 10.008269 (R), 6.020129 (R), 4.025107 (K), -17.026549 (QC)
	WT1	15.9949 (M), 42.0106 (n), 0.984016 (NQ), 79.966331 (STYA), 8.014199 (K), 10.008269 (R), 6.020129 (R), 4.025107 (K), -17.026549 (QC)
	WT2	15.9949 (M), 42.0106 (n), 0.984016 (NQ), 79.966331 (STYA), 8.014199 (K), 10.008269 (R)
	WT3	15.9949 (M), 42.0106 (n), 0.984016 (NQ), 79.966331 (STYA), 8.014199 (K), 10.008269 (R)
	WT4	15.9949 (M), 42.0106 (n), 0.984016 (NQ), 79.966331 (STYA), 8.014199 (K), 10.008269 (R)
	WT5	15.9949 (M), 42.0106 (n), 0.984016 (NQ), 79.966331 (STYA), 8.014199 (K), 10.008269 (R)
PXD019647		15.9949 (M), 42.0106 (n), 0.984016 (NQ), 79.966331 (STYA), 6.020129 (K), 6.020129 (R)
PXD021109	B	15.9949 (M), 42.0106 (n), 0.984016 (NQ), 79.966331 (STYA), 8.014199 (K), 4.025107 (K), 10.008269 (R), 6.020129 (R), -18.010565 (E)
	D	15.9949 (M), 42.0106 (n), 0.984016 (NQ), 79.966331 (STYA), 8.014199 (K), 10.008269 (R), -18.010565 (E), -17.026549 (QC)
	E	15.9949 (M), 42.0106 (n), 0.984016 (NQ), 79.966331 (STYA), 4.025107 (K), 6.020129 (R), -18.010565 (E), -17.026549 (QC)
PXD028028	A	15.9949 (M), 42.0106 (n), 0.984016 (NQ), 79.966331 (STYA), 8.014199 (K), 4.025107 (K), 10.008269 (R), 6.020129 (R), -17.026549 (QC)
	C	15.9949 (M), 42.0106 (n), 0.984016 (NQ), 79.966331 (STYA), 8.014199 (K), 4.025107 (K), 10.008269 (R), 6.020129 (R), -17.026549 (QC)
	F	15.9949 (M), 42.0106 (n), 0.984016 (NQ), 79.966331 (STYA), 8.014199 (K), 10.008269 (R), -17.026549 (QC), -18.010565 (E)
	G	15.9949 (M), 42.0106 (n), 0.984016 (NQ), 79.966331 (STYA), 8.014199 (K), 10.008269 (R), -17.026549 (QC), -18.010565 (E)
	H	15.9949 (M), 42.0106 (n), 0.984016 (NQ), 79.966331 (STYA), 4.025107 (K), 6.020129 (R), -17.026549 (QC), -18.010565 (E)
	I	15.9949 (M), 42.0106 (n), 0.984016 (NQ), 79.966331 (STYA), 4.025107 (K), 6.020129 (R), -17.026549 (QC), -18.010565 (E)
PXD035029	PFP	15.9949 (M), 42.0106 (n), 0.984016 (NQ), 79.966331 (STYA), -18.010565 (E)
	SCX	15.9949 (M), 42.0106 (n), 0.984016 (NQ), 79.966331 (STYA), -18.010565 (E)
	single shot	15.9949 (M), 42.0106 (n), 0.984016 (NQ), 79.966331 (STYA), -18.010565 (E)
PXD037381	DMSO1	15.9949 (M), 42.0106 (n), 0.984016 (NQ), 79.966331 (STYA), 8.014199 (K), 4.025107 (K), 10.008269 (R), 6.020129 (R)
	DMSO2	15.9949 (M), 42.0106 (n), 0.984016 (NQ), 79.966331 (STYA), 8.014199 (K), 4.025107 (K), 10.008269 (R), 6.020129 (R)
	Inhibitor1	15.9949 (M), 42.0106 (n), 0.984016 (NQ), 79.966331 (STYA), 8.014199 (K), 4.025107 (K), 10.008269 (R), 6.020129 (R)
	Inhibitor2	15.9949 (M), 42.0106 (n), 0.984016 (NQ), 79.966331 (STYA), 8.014199 (K), 4.025107 (K), 10.008269 (R), 6.020129 (R)
	KD	15.9949 (M), 42.0106 (n), 0.984016 (NQ), 79.966331 (STYA), -17.026549 (QC), -18.010565 (E)
	WT	15.9949 (M), 42.0106 (n), 0.984016 (NQ), 79.966331 (STYA), -17.026549 (QC), -18.010565 (E)
