# Supplementary material for: An AI-Ready Phosphorylation Meta-Analysis for Saccharomyces cerevisiae
Source: J Proteome Res. 2026 May 4;25(6):2915–26. doi: 10.1021/acs.jproteome.5c01263 (PMC13247961; doi:10.1021/acs.jproteome.5c01263)
Supplement: Supplementary file 3 [file pr5c01263_si_003.csv]

#Data S2. List of Gold-Silver-Bronze phosphorylation sites (residue and protein position) accounting for single mapping to proteins.
Protein	Protein_pos	PTM_residue	Decoy_mod	PTM_FLR_category	Sum_of_PSM_counts(5%FLR)	PXD000554_peptide_mod_pos	PXD000554_FLR	PXD000554_BinomialScore	PXD000554_peptidoform_PSMcount(5%FLR)	PXD012395_peptide_mod_pos	PXD012395_FLR	PXD012395_BinomialScore	PXD012395_peptidoform_PSMcount(5%FLR)	PXD013271_peptide_mod_pos	PXD013271_FLR	PXD013271_BinomialScore	PXD013271_peptidoform_PSMcount(5%FLR)	PXD019647_peptide_mod_pos	PXD019647_FLR	PXD019647_BinomialScore	PXD019647_peptidoform_PSMcount(5%FLR)	PXD021109_peptide_mod_pos	PXD021109_FLR	PXD021109_BinomialScore	PXD021109_peptidoform_PSMcount(5%FLR)	PXD028028_peptide_mod_pos	PXD028028_FLR	PXD028028_BinomialScore	PXD028028_peptidoform_PSMcount(5%FLR)	PXD035029_peptide_mod_pos	PXD035029_FLR	PXD035029_BinomialScore	PXD035029_peptidoform_PSMcount(5%FLR)	PXD037381_peptide_mod_pos	PXD037381_FLR	PXD037381_BinomialScore	PXD037381_peptidoform_PSMcount(5%FLR)
sp|D6VTK4|STE2_YEAST	382	T	0	Gold	289	NQFYQLPT[Phospho]PTSSK[4.03]-8	0.02126789	0.963496831	4	TFVSETADDIEK[8.01]NQFYQLPT[Phospho]PTSSK[8.01]-20	0.001164023	0.993499871	1	NQFYQLPT[Phospho]PTSSK[8.01]-8	0.003720475	0.9949	26	NQFYQLPT[Phospho]PTSSK-8	0.005309403	0.9902	2	NQFYQLPT[Phospho]PTSSK[8.01]-8	0.00753051	0.99188695	3	N[Deamidated]QFYQLPT[Phospho]PTSSK[8.01]-8	0.008224897	0.994	1	TFVSETADDIEKNQFYQLPT[Phospho]PTSSK-20	0.010807838	0.9928	2
sp|O13297|CET1_YEAST	124	S	0	Gold	723	QHRNLLSNGS[Phospho]PPMNDGSDANAK[4.03]-10	0.006268215	0.9912	2	NLLSNGS[Phospho]PPMNDGSDANAK[8.01]-7	0	0.9979	7	NLLSNGS[Phospho]PPM[Oxidation]NDGSDANAK[8.01]-7	0.002886559	0.9986	1	NLLSNGS[Phospho]PPM[Oxidation]NDGSDANAK[6.02]-7	0.000806447	0.9987	6	NLLSNGS[Phospho]PPM[Oxidation]NDGSDANAK[8.01]-7	0.004832482	0.999	31	NLLSNGS[Phospho]PPMNDGSDANAK[8.01]-7	0.003753439	0.999	20	NLLSNGS[Phospho]PPM[Oxidation]NDGSDANAK-7	0.010807838	0.9949	16	NLLSNGS[Phospho]PPMNDGSDANAK[4.03]-7	0.001774525	0.9996	16
sp|O13297|CET1_YEAST	15	S	0	Gold	416	RALS[Phospho]LDDLVNHDENEK[8.01]-4	0.006268215	0.9924	49	RALS[Phospho]LDDLVNHDENEKVK-4	0	0.9934	4	R[10.01]ALS[Phospho]LDDLVNHDENEK[8.01]-4	0.002886559	0.9969	6	R[6.02]ALS[Phospho]LDDLVNHDENEK[6.02]-4	0.00395977	0.9966	10	RALS[Phospho]LDDLVNHDENEK-4	0.00547066	0.9968	2	RALS[Phospho]LDDLVNHDENEK-4	0.003753439	0.99720027	4	ALS[Phospho]LDDLVNHDENEK-3	0.010807838	0.9917	7	R[6.02]ALS[Phospho]LDDLVNHDENEK[4.03]-4	0.006291327	0.9991	10
sp|O13297|CET1_YEAST	151	S	0	Gold	164	LEK[8.01]PSDDSIHQNSK[8.01]S[Phospho]DEEQRIPK[8.01]-15	0.005097582	0.9946	13	LEK[8.01]PSDDSIHQNSK[8.01]S[Phospho]DEEQR[10.01]IPK[8.01]-15	0.001164023	0.9929	1	S[Phospho]DEEQR[10.01]IPK[8.01]-1	0	0.999998656	2	S[Phospho]DEEQRIPK-1	0.006638746	0.989226984	1	S[Phospho]DEEQR[6.02]IPK[4.03]-1	0.004679912	0.9998	3	S[Phospho]DEEQR[10.01]IPK[8.01]-1	0.004576646	0.994889294	1	LEKPSDDSIHQNSKS[Phospho]DEEQRIPK-15	0.01319737	0.9984	10	S[Phospho]DEEQR[10.01]IPK[8.01]-1	0.002255256	1	4
sp|O13329|FOB1_YEAST	519	S	0	Gold	49	ESDGAS[Phospho]Q[Deamidated]VDQSVEITRPETSYYQTLESPSTK[8.01]-6	0.011309976	0.982835993	1					ESDGAS[Phospho]QVDQSVEITR[10.01]PETSYYQTLESPSTK[8.01]-6	0.010107609	0.996990334	1					ESDGAS[Phospho]QVDQSVEITR[10.01]PETSYYQTLESPSTK[8.01]-6	0.004832482	0.998799749	3	ESDGAS[Phospho]QVDQSVEITR[6.02]PETSYYQTLESPSTK[4.03]-6	0.019448054	0.996919291	1	ESDGAS[Phospho]QVDQS[Phospho]VEITRPETSYYQTLESPSTK-6	0.01319737	0.997300184	1	ESDGAS[Phospho]QVDQSVEITR[6.02]PETSYYQTLESPSTK[4.03]-6	0.005108969	0.9994	2
sp|O13329|FOB1_YEAST	540	S	0	Gold	106	ESDGASQVDQSVEITRPETSYYQ[Deamidated]TLES[Phospho]PSTK-27	0.007229839	0.9881	4	ESDGASQVDQSVEITRPETSYYQTLES[Phospho]PSTKR-27	0.001164023	0.994049555	2	ESDGASQVDQSVEITR[6.02]PETSYYQTLES[Phospho]PSTK[4.03]-27	0.010107609	0.990597276	1					ESDGASQVDQSVEITR[10.01]PETSYYQTLES[Phospho]PSTK[8.01]-27	0.006124757	0.99610038	4	ESDGASQVDQSVEITRPETSYYQTLES[Phospho]PSTK-27	0.003753439	0.99610074	5	ESDGASQVDQSVEITRPETSYYQTLES[Phospho]PSTK-27	0.011457125	0.9839	3	ESDGASQVDQSVEITR[6.02]PETSYYQTLES[Phospho]PSTK[4.03]R[6.02]-27	0.005690534	0.9993	2
sp|O13516|RS9A_YEAST	152	S	0	Gold	61	QIVNIPSFM[Oxidation]VRLDS[Phospho]EK-14	0.007393617	0.98709325	1	LDS[Phospho]EKHIDFAPTSPFGGARPGR-3	0	0.9991	37	LDS[Phospho]EKHIDFAPTSPFGGARPGR-3	0.002886559	0.998392559	2													LDS[Phospho]EKHIDFAPTSPFGGARPGR-3	0.017449703	0.994856133	4
sp|O13527|YA11B_YEAST	401	S	0	Gold	1111	AVS[Phospho]PTDSTPPSTHTEDSK-3	0.005097582	0.99410168	17	AVS[Phospho]PTDSTPPSTHTEDSKR-3	0	0.99430056	38	AVS[Phospho]PTDSTPPSTHTEDSK-3	0.002886559	0.9985	35	AVS[Phospho]PTDSTPPSTHTEDSK-3	0.000806447	0.9984	116	AVS[Phospho]PTDSTPPSTHTEDSK[8.01]-3	0.004832482	0.9983	33	AVS[Phospho]PTDSTPPSTHTEDSK[8.01]-3	0.003753439	0.9984	17	AVS[Phospho]PTDSTPPSTHTEDSKR-3	0.010807838	0.9951	64	AVS[Phospho]PTDSTPPSTHTEDSK[8.01]R[10.01]-3	0.005108969	0.9994	16
sp|O13527|YA11B_YEAST	434	S	0	Gold	446	TNIRAPREVDPNIS[Phospho]ESNILPSK-14	0.007229839	0.9874	15	EVDPNIS[Phospho]ESNILPSKK-7	0.000711046	0.9918	3	EVDPNIS[Phospho]ESNILPSKK-7	0.002886559	0.998	16	EVDPNIS[Phospho]ESNILPSKK-7	0.002814788	0.9979	2	EVDPNIS[Phospho]ES[Phospho]NILPSK[8.01]-7	0.004832482	0.9981	2	[Dehydrated]EVDPNIS[Phospho]ESNILPSK[8.01]-7	0.003753439	0.99760023	2	EVDPNIS[Phospho]ESNILPSKK-7	0.010824465	0.98782937	2	EVDPNIS[Phospho]ESNILPSK-7	0.006789875	0.9988	16
sp|O13527|YA11B_YEAST	445	S	0	Silver	59	K[4.03]RS[Phospho]STPQISNIESTGSGGMHK[4.03]-3	0.042587951	0.911	1					KRS[Phospho]S[Phospho]TPQISNIESTGSGGMHK-3	0.003938183	0.9934	6													KRS[Phospho]S[Phospho]TPQISNIESTGSGGM[Oxidation]HK-3	0.01319737	0.9967	10	K[8.01]R[10.01]S[Phospho]S[Phospho]TPQISNIESTGSGGMHK[8.01]-3	0.012997855	0.99350064	2
sp|O13527|YA11B_YEAST	446	S	0	Gold	347	RSS[Phospho]TPQISNIESTGSGGMHK[8.01]-3	0.013884252	0.9789	2	RSS[Phospho]T[Phospho]PQISNIESTGSGGMHK-3	0.003050942	0.99450666	6	R[10.01]SS[Phospho]T[Phospho]PQISNIESTGSGGMHK[8.01]-3	0.003720475	0.99430702	2	RSS[Phospho]TPQISNIESTGSGGM[Oxidation]HK-3	0.004455872	0.9908	5	RSS[Phospho]TPQISNIESTGSGGM[Oxidation]HK-3	0.009376923	0.987499967	2	RSS[Phospho]TPQISNIESTGSGGM[Oxidation]HK-3	0.008630155	0.9870843	2	RSS[Phospho]TPQISNIESTGSGGM[Oxidation]HK-3	0.011457125	0.982	9	R[10.01]SS[Phospho]T[Phospho]PQISNIESTGSGGMHK[8.01]-3	0.007050244	0.99820045	3
sp|O13527|YA11B_YEAST	447	T	0	Gold	740	RSST[Phospho]PQISNIESTGSGGMHK-4	0.015673957	0.978035205	1	SST[Phospho]PQISNIESTGSGGMHK[8.01]-3	0.001164023	0.99520047	13	KRSST[Phospho]PQISNIESTGSGGM[Oxidation]HK-5	0.003212432	0.9961	1	SST[Phospho]PQISN[Deamidated]IESTGSGGM[Oxidation]HK-3	0.00395977	0.9973	11	SST[Phospho]PQISNIESTGSGGMHK[8.01]-3	0.004832482	0.9981	16	SST[Phospho]PQISNIESTGSGGMHK-3	0.003753439	0.9974	9	SST[Phospho]PQISNIESTGSGGM[Oxidation]HK-3	0.010807838	0.9917	17	SST[Phospho]PQISNIESTGSGGM[Oxidation]HK[4.03]-3	0.005690534	0.9992	15
sp|O13527|YA11B_YEAST	492	S	0	Gold	124	SKDFRHS[Phospho]DS[Phospho]YS[Phospho]ENETNHTNVPISSTGGTNNK-7	0.018203635	0.97000596	1	DFR[10.01]HS[Phospho]DSYSENETNHTNVPISSTGGTNNK[8.01]-5	0.002354215	0.995699998	7	DFRHS[Phospho]DSYSENETNHTNVPISSTGGTNNK-5	0.02135277	0.973544358	1					DFR[6.02]HS[Phospho]DSYSENETNHTNVPISSTGGTNNK[4.03]-5	0.007799405	0.999083966	2	DFR[6.02]HS[Phospho]DSYSENETNHTNVPISSTGGTNNK[4.03]-5	0.049081815	0.910137666	1	DFRHS[Phospho]DSYSENETNHTNVPISSTGGTNNK-5	0.01319737	0.9984	4	DFR[6.02]HS[Phospho]DSYSENETNHTNVPISSTGGTNNK[4.03]-5	0.005108969	0.9994	7
sp|O13527|YA11B_YEAST	494	S	0	Silver	89	SKDFRHS[Phospho]DS[Phospho]YS[Phospho]ENETNHTNVPISSTGGTNNK-9	0.018614192	0.96990598	1	HSDS[Phospho]YSENETNHTNVPISSTGGTNNK[8.01]-4	0.021327347	0.9843	4	HSDS[Phospho]YSENETNHTNVPISSTGGTNNK[8.01]-4	0.005104911	0.986417369	4					HSDS[Phospho]YSENETNHTNVPISSTGGTNNK-4	0.014179118	0.973375944	1	HSDS[Phospho]YSENETNHTNVPISSTGGTNNK-4	0.018747593	0.9783	1	HSDS[Phospho]YSENETNHTNVPISSTGGTNNK-4	0.01319737	0.9971	8	DFRHS[Phospho]DS[Phospho]YSENETNHTNVPISSTGGTNNK-7	0.017854737	0.98198184	1
sp|O13527|YA11B_YEAST	495	Y	0	Bronze	45	SK[4.03]DFRHS[Phospho]DS[Phospho]Y[Phospho]SENETNHTNVPISSTGGTNNK[4.03]-10	0.042868868	0.9092	2	HSDSY[Phospho]S[Phospho]ENETNHTNVPISSTGGTNNK-5	0.018116501	0.9802	3	HSDSY[Phospho]SENETN[Deamidated]HTNVPISSTGGTNNK[8.01]-5	0.026503109	0.963512199	2													HSDSY[Phospho]SENETNHTNVPISSTGGTNNK-5	0.047277164	0.9408	2	HSDSY[Phospho]S[Phospho]ENETNHTNVPISSTGGTNNK-5	0.013310026	0.9827	14
sp|O13527|YA11B_YEAST	496	S	0	Gold	586	DFRHSDSYS[Phospho]ENETNHTNVPISSTGGTNNK[8.01]-9	0.005097582	0.9965	5	HSDSYS[Phospho]ENETNHTNVPISSTGGTNNK-6	0.001117655	0.9925	8	HSDSYS[Phospho]ENETNHTNVPISSTGGTN[Deamidated]NK[8.01]-6	0.002886559	0.9975	3	HSDSYS[Phospho]ENETNHTNVPISSTGGTNNK[6.02]-6	0.00395977	0.9972	1	HSDSYS[Phospho]ENETNHTNVPISSTGGTNNK[8.01]-6	0.005835586	0.9964	8	HSDSYS[Phospho]ENETNHTNVPISSTGGTNNK-6	0.003753439	0.997	5	HSDSYS[Phospho]ENETNHTNVPISSTGGTNNK-6	0.010807838	0.9942	86	HSDSYS[Phospho]ENETNHTNVPISSTGGTNNK-6	0.005560752	0.9945	11
sp|O13527|YA11B_YEAST	503	T	0	Bronze	2	DFRHSDSYSENETNHT[Phospho]NVPISSTGGTNNK[4.03]-16	0.013250279	0.980705243	1																									HSDSYSENET[Phospho]NHT[Phospho]NVPISSTGGTNNK[4.03]-13	0.040127439	0.861732211	1
sp|O13527|YA11B_YEAST	522	S	0	Gold	797	TVPQIS[Phospho]DQETEK[8.01]-6	0.006268215	0.9914	6	TVPQIS[Phospho]DQETEK[8.01]R[10.01]-6	0	0.9969	87	TVPQIS[Phospho]DQETEKR-6	0.002886559	0.9983	50	TVPQ[Deamidated]IS[Phospho]DQETEK-6	0.00395977	0.9973	3	TVPQ[Deamidated]IS[Phospho]DQETEK[8.01]-6	0.005420509	0.9969015	5	TVPQIS[Phospho]DQETEK[8.01]-6	0.003753439	0.9978	14	TVPQIS[Phospho]DQETEKR-6	0.010807838	0.99460288	41	TVPQIS[Phospho]DQETEK-6	0.005455719	0.99520351	12
sp|O13527|YA11B_YEAST	536	S	0	Gold	1846	RIIHRSPS[Phospho]IDASPPEN[Deamidated]NSSHNIVPIK-8	0.008175495	0.9854	24	SPS[Phospho]IDASPPENNSSHNIVPIK-3	0	0.9953	63	SPS[Phospho]IDASPPENNSSHNIVPIK[8.01]-3	0.002886559	0.9982	44	SPS[Phospho]IDASPPENNSSHNIVPIK-3	0.000806447	0.99800036	81	SPS[Phospho]IDASPPENNSSHNIVPIK[8.01]-3	0.004832482	0.9984	46	SPS[Phospho]IDASPPENN[Deamidated]SSHNIVPIK[8.01]-3	0.003753439	0.99800051	22	SPS[Phospho]IDASPPENNSSHNIVPIK-3	0.010807838	0.9938	65	SPS[Phospho]IDASPPENNSSHNIVPIK-3	0.005455719	0.9954	6
sp|O13527|YA11B_YEAST	581	S	0	Gold	72	TPTTVSEQNTEESIIADLPLPDLPPES[Phospho]PTEFPDPFK[8.01]-27	0.006268215	0.992499979	1					TPTTVSEQNTEESIIADLPLPDLPPES[Phospho]PTEFPDPFK[8.01]-27	0.001969391	0.9968	3					TPTTVSEQNTEESIIADLPLPDLPPES[Phospho]PTEFPDPFK[8.01]-27	0.004832482	0.9985	6	TPTTVSEQNTEESIIADLPLPDLPPES[Phospho]PTEFPDPFK[8.01]-27	0.003753439	0.9988	4	TPTTVSEQNTEESIIADLPLPDLPPES[Phospho]PTEFPDPFK-27	0.017913945	0.948898696	2	TPTTVSEQNTEESIIADLPLPDLPPES[Phospho]PTEFPDPFK-27	0.008022129	0.992499066	4
sp|O13527|YA11B_YEAST	597	S	0	Bronze	15	ELPPINS[Phospho]HQTNSSLGGIGDSNAYTTINSK-7	0.027432501	0.952765068	1	ELPPINS[Phospho]HQTNSSLGGIGDSNAYTTINSK-7	0.044613889	0.93710881	1	ELPPINS[Phospho]HQTNSSLGGIGDSNAYTTINSK-7	0.012005201	0.985526183	2					ELPPINS[Phospho]HQTNSSLGGIGDSNAYTTINSK-7	0.025499501	0.938313466	1	ELPPIN[Deamidated]S[Phospho]HQTNSSLGGIGDSNAYTTINSK[8.01]-7	0.036666314	0.884505283	1	ELPPINS[Phospho]HQTNSSLGGIGDSNAYTTINSK-7	0.011457125	0.984070823	2	ELPPINS[Phospho]HQTNSSLGGIGDSNAYTTINSK-7	0.02671366	0.977129102	2
sp|O13527|YA11B_YEAST	622	S	0	Gold	215	K[4.03]RS[Phospho]LEDNETEIK[4.03]-3	0.005097582	0.996799998	1	K[8.01]R[10.01]S[Phospho]LEDNETEIK[8.01]-3	0	0.9987	1	K[8.01]R[10.01]S[Phospho]LEDNETEIK[8.01]-3	0.002886559	0.999	18	K[6.02]R[6.02]S[Phospho]LEDN[Deamidated]ETEIK[6.02]-3	0.000806447	0.9991	6	K[8.01]R[10.01]S[Phospho]LEDNETEIK[8.01]-3	0.004832482	0.9993	4	S[Phospho]LEDNETEIK-1	0.008630155	0.987869252	2	KRS[Phospho]LEDNETEIK-3	0.010807838	0.9979	36	K[4.03]R[6.02]S[Phospho]LEDNETEIK-3	0.00245982	0.99950006	1
sp|O13535|YH11B_YEAST	1093	S	0	Gold	161	DFRHSDSYS[Phospho]DNETNHTNVPISSTGGTNNK-9	0.005097582	0.996	16	HSDSYS[Phospho]DNETNHTNVPISSTGGTNNK-6	0.002723393	0.98930412	4	HSDSYS[Phospho]DNETNHTNVPISSTGGTNNK-6	0.002886559	0.9969	5	HSDSYS[Phospho]DNETNHTNVPISSTGGTNNK-6	0.025093308	0.937651649	1	HSDSYS[Phospho]DNETNHTNVPISSTGGTNNK-6	0.012490955	0.9968	7	HSDSYS[Phospho]DNETNHTNVPISSTGGTNNK-6	0.003753439	0.997099995	2	HSDSYS[Phospho]DNETNHTNVPISSTGGTNNK-6	0.010807838	0.9926	30	DFRHS[Phospho]DSYS[Phospho]DNETNHTNVPISSTGGTNNK-9	0.007050244	0.99850014	1
sp|O13535|YH11B_YEAST	1131	S	0	Silver	26	RIIHRS[Phospho]PS[Phospho]IDTSSSESN[Deamidated]SLHHVVPIK[8.01]-6	0.017953941	0.971492098	1																					IIHRS[Phospho]PS[Phospho]IDTSSSESNSLHHVVPIK-5	0.020778994	0.982657639	2	IIHRS[Phospho]PSIDTSSSESNSLHHVVPIK-5	0.006291327	0.9991	2
sp|O13535|YH11B_YEAST	1133	S	0	Gold	292	RIIHRSPS[Phospho]IDTSSSESN[Deamidated]SLHHVVPIK-8	0.007687999	0.9865	9	SPS[Phospho]IDTSSSESNSLHHVVPIK-3	0	0.995299996	2	SPS[Phospho]IDTSSSESNSLHHVVPIK-3	0.002886559	0.9977	10	SPS[Phospho]IDTSSSESNSLHHVVPIK[6.02]-3	0.00395977	0.9977	4	SPS[Phospho]IDTSSSESN[Deamidated]SLHHVVPIK-3	0.004832482	0.99810018	3	SPS[Phospho]IDTSSSESNSLHHVVPIK-3	0.003753439	0.9987	6	SPS[Phospho]IDTSSSESNSLHHVVPIK-3	0.010807838	0.996	44	SPS[Phospho]IDTSSSESNSLHHVVPIK[4.03]-3	0.005108969	0.9994	15
sp|O13535|YH11B_YEAST	177	S	0	Gold	113	YVRPPPM[Oxidation]LTS[Phospho]PNDFPNWVK[8.01]-10	0.005097582	0.9945	10	YVRPPPMLTS[Phospho]PNDFPNWVK-10	0.001164023	0.9935	11	YVRPPPMLTS[Phospho]PNDFPNWVK-10	0.002886559	0.9977812	1					YVR[10.01]PPPMLTS[Phospho]PNDFPNWVK[8.01]-10	0.00547066	0.9968	3	YVRPPPMLTS[Phospho]PNDFPNWVK-10	0.003753439	0.99771346	1	YVRPPPM[Oxidation]LTS[Phospho]PNDFPNWVK-10	0.017913945	0.95140241	1	YVRPPPMLTS[Phospho]PNDFPNWVK-10	0.005690534	0.9992	4
sp|O13535|YH11B_YEAST	36	S	0	Gold	249	EVHTNQDPLDVS[Phospho]ASKIQEYDK-12	0.012380127	0.9814	2	EVHTNQDPLDVS[Phospho]ASKIQEYDK-12	0.003777433	0.9936	1	EVHTNQDPLDVS[Phospho]ASKIQEYDK-12	0.003550694	0.9958	4	EVHTNQDPLDVS[Phospho]ASK[6.02]-12	0.005991718	0.9897	8	EVHTNQDPLDVS[Phospho]ASK-12	0.006568011	0.9949	5	EVHTNQDPLDVS[Phospho]ASK-12	0.003887988	0.9956	6	EVHTNQDPLDVS[Phospho]ASKIQEYDK-12	0.01319737	0.996	2	EVHTNQDPLDVS[Phospho]ASK-12	0.010863181	0.9955	18
sp|O13535|YH11B_YEAST	38	S	0	Gold	155	EVHTNQDPLDVSAS[Phospho]K[4.03]-14	0.016783687	0.973749751	3					EVHTNQDPLDVSAS[Phospho]K[8.01]IQEYDK[8.01]-14	0.003212432	0.99629986	2	EVHTNQDPLDVSAS[Phospho]K[6.02]-14	0.006827108	0.985399897	2	EVHTNQDPLDVSAS[Phospho]K[8.01]IQEY[Phospho]DK[8.01]-14	0.00547066	0.9967009	2	EVHTNQDPLDVSAS[Phospho]K-14	0.003753439	0.9965	7					EVHTNQDPLDVSAS[Phospho]K-14	0.008232218	0.9975	13
sp|O13535|YH11B_YEAST	411	S	0	Gold	73	NDSRS[Phospho]YTNTTK[8.01]PK[8.01]-5	0.006268215	0.992181989	1					NDSR[10.01]S[Phospho]YTNTTK[8.01]PK[8.01]-5	0.003720475	0.994299978	4	S[Phospho]YTN[Deamidated]TTKPK-1	0.04215845	0.868370185	1	NDSRS[Phospho]YTNTTKPK-5	0.007439994	0.99210438	2	NDSRS[Phospho]YTNTTKPK-5	0.005546626	0.994303407	2	NDSRS[Phospho]YTNTTKPK-5	0.010807838	0.99250758	2	NDSRS[Phospho]YTNTTKPK-5	0.007972304	0.9977	4
sp|O13535|YH11B_YEAST	43	Y	0	Gold	23	EVHTNQDPLDVSASK[4.03]IQ[Deamidated]EY[Phospho]DK-19	0.017372171	0.97181925	1					EVHTNQDPLDVSAS[Phospho]K[8.01]IQEY[Phospho]DK[8.01]-19	0.028709494	0.936739378	1					EVHTNQDPLDVSAS[Phospho]K[8.01]IQEY[Phospho]DK[8.01]-19	0.006124757	0.995746491	2	EVHTNQDPLDVSAS[Phospho]K[8.01]IQEY[Phospho]DK[8.01]-19	0.027697634	0.975278678	2					EVHTNQDPLDVSAS[Phospho]K[8.01]IQEY[Phospho]DK[8.01]-19	0.009825988	0.996497225	6
sp|O13535|YH11B_YEAST	449	S	0	Silver	58	TARAHNVSTSN[Deamidated]NSPS[Phospho]TDNDSISK[8.01]-15	0.042242352	0.9121	1					AHNVSTSNNSPS[Phospho]TDNDSISK-12	0.014737115	0.979311811	1					AHNVSTSNNSPS[Phospho]TDNDSISK-12	0.012298246	0.997199999	6	AHNVSTSNNSPS[Phospho]TDNDSISK-12	0.015209645	0.970236605	3	AHNVSTSNNSPS[Phospho]TDNDSISK-12	0.029942672	0.968928377	2	AHNVSTSNNSPS[Phospho]T[Phospho]DNDSISK-12	0.005455719	0.9976008	2
sp|O13535|YH11B_YEAST	450	T	0	Gold	65	TARAHNVSTSNNSPST[Phospho]DNDSISK-16	0.046608477	0.902715302	1					AHNVSTSNNSPST[Phospho]DNDSISK-13	0.006645725	0.992899368	3	AHNVSTSNNSPST[Phospho]DNDSISK[6.02]-13	0.005151292	0.990419759	1	AHNVSTSNNSPST[Phospho]DNDSISK[4.03]-13	0.011134544	0.998099402	3	AHNVSTSNNSPST[Phospho]DNDSISK[8.01]-13	0.01174193	0.980789673	3	AHNVSTSNNSPST[Phospho]DNDSISK-13	0.031605122	0.94984409	3	AHNVSTSNNSPS[Phospho]T[Phospho]DNDSISK-13	0.005455719	0.99760007	2
sp|O13535|YH11B_YEAST	454	S	0	Gold	284	TARAHNVSTSNNSPSTDNDS[Phospho]ISK-20	0.007393617	0.987001651	3	AHNVSTSNNSPSTDNDS[Phospho]ISK[8.01]-17	0	0.9943	17	AHNVSTSNNSPSTDNDS[Phospho]ISKSTTEPIQLNNK-17	0.002886559	0.9984	3	AHNVSTSNNSPSTDNDS[Phospho]ISK-17	0.00395977	0.996	7	AHNVSTSNNSPSTDNDS[Phospho]ISK[8.01]-17	0.006568011	0.9949	8	AHNVSTSNNSPSTDNDS[Phospho]ISK[8.01]-17	0.003753439	0.996499999	6	AHNVSTSNNSPSTDNDS[Phospho]ISKSTTEPIQLNNK-17	0.010807838	0.9956	13	AHNVSTSNNSPSTDN[Deamidated]DS[Phospho]ISK-17	0.005455719	0.9971	6
sp|O13535|YH11B_YEAST	460	T	0	Gold	79	STT[Phospho]EPIQLNNK-3	0.036648542	0.929635313	1	STT[Phospho]EPIQLNNK-3	0.016776584	0.98895316	1	STT[Phospho]EPIQLNNK[8.01]-3	0.003720475	0.994500526	5	STT[Phospho]EPIQLN[Deamidated]NK-3	0.00395977	0.995500429	2	STT[Phospho]EPIQLNNK-3	0.006925664	0.9935	6	STT[Phospho]EPIQLNNK-3	0.006250944	0.9939006	5	STT[Phospho]EPIQLNNK-3	0.018857428	0.984358929	3	STT[Phospho]EPIQLNNK-3	0.009825988	0.996086721	5
sp|O13535|YH11B_YEAST	47	S	0	Gold	103	IQEYDK[8.01]AS[Phospho]TK[8.01]-8	0.028540577	0.9494	4	IQEYDKAS[Phospho]TK-8	0.023631135	0.959816019	6	IQEYDK[8.01]AS[Phospho]TK[8.01]-8	0.005104911	0.9861175	3	IQ[Deamidated]EYDKAS[Phospho]TK-8	0.038803799	0.885012226	1	IQ[Deamidated]EYDK[8.01]AS[Phospho]TK[8.01]-8	0.011044106	0.983916458	2	IQ[Deamidated]EYDK[8.01]AS[Phospho]TK[8.01]-8	0.008630155	0.9874212	1	IQEYDKAS[Phospho]TK-8	0.013660942	0.9709029	12	IQEYDKAS[Phospho]TK-8	0.018809146	0.95717247	9
sp|O13563-2|RPN13_YEAST	131	S	0	Gold	350	MIGVLNNSS[Phospho]ES[Phospho]DEEESNDEK-9	0.016783687	0.9735	1	MIGVLNNSS[Phospho]ESDEEESNDEK-9	0.016512097	0.9808	2	MIGVLNNSS[Phospho]ES[Phospho]DEEESNDEK[8.01]-9	0.004639043	0.990199396	1	M[Oxidation]IGVLNNSS[Phospho]ES[Phospho]DEEESNDEK[6.02]-9	0.013512487	0.9759	10	MIGVLNNS[Phospho]S[Phospho]ES[Phospho]DEEESNDEK-9	0.004832482	0.9985	1	MIGVLNNSS[Phospho]ES[Phospho]DEEESNDEK-9	0.003753439	0.996399994	6	M[Oxidation]IGVLNNSS[Phospho]ES[Phospho]DEEESNDEK-9	0.013660942	0.9706	2	MIGVLNNSS[Phospho]ES[Phospho]DEEESNDEK-9	0.008743125	0.9916	36
sp|O13563-2|RPN13_YEAST	133	S	0	Gold	4219	MIGVLNNSSES[Phospho]DEEESNDEK[8.01]-11	0.005097582	0.9953	61	MIGVLNNSSES[Phospho]DEEESNDEK[8.01]-11	0.000759737	0.9933	75	MIGVLNNSSES[Phospho]DEEESNDEK-11	0.002886559	0.9983	95	M[Oxidation]IGVLNNSSES[Phospho]DEEES[Phospho]NDEK[6.02]-11	0.000806447	0.9994	8	MIGVLNNS[Phospho]S[Phospho]ES[Phospho]DEEESNDEK-11	0.004832482	0.9985	1	M[Oxidation]IGVLNNSSES[Phospho]DEEESNDEK[8.01]-11	0.003753439	0.9982	55	M[Oxidation]IGVLNNSSES[Phospho]DEEESNDEK-11	0.010807838	0.9954	11	MIGVLNNSSES[Phospho]DEEES[Phospho]NDEK-11	0.005455719	0.9968	53
sp|O13563-2|RPN13_YEAST	138	S	0	Gold	837	MIGVLNNSSES[Phospho]DEEES[Phospho]NDEK[8.01]-16	0.023227092	0.959192235	5	MIGVLNNSSES[Phospho]DEEES[Phospho]NDEK[8.01]QK[8.01]-16	0.019536468	0.9791	12	MIGVLNNSSES[Phospho]DEEES[Phospho]NDEK-16	0.002886559	0.998199931	5	M[Oxidation]IGVLNNSSES[Phospho]DEEES[Phospho]NDEK-16	0.00395977	0.997	17	MIGVLNNSSES[Phospho]DEEES[Phospho]NDEK[8.01]-16	0.004832482	0.9979	33	MIGVLNNSSES[Phospho]DEEES[Phospho]NDEK-16	0.003753439	0.99800019	29	MIGVLNNSSES[Phospho]DEEES[Phospho]NDEK-16	0.01319737	0.9975	9	M[Oxidation]IGVLNNSSESDEEES[Phospho]NDEK-16	0.005455719	0.9977	4
sp|O14467|MBF1_YEAST	143	S	0	Gold	812	LRGNNIGS[Phospho]PLGAPK[8.01]-8	0.005097582	0.9938	25	GNNIGS[Phospho]PLGAPK[8.01]-6	0	0.99360063	10	LR[10.01]GN[Deamidated]NIGS[Phospho]PLGAPK[8.01]-8	0.002886559	0.9987	13	LR[6.02]GN[Deamidated]NIGS[Phospho]PLGAPK[6.02]-8	0.000806447	0.9985	10	LR[10.01]GNNIGS[Phospho]PLGAPK[8.01]-8	0.004832482	0.9981	22	LRGNNIGS[Phospho]PLGAPK-8	0.003753439	0.9982	8	LRGNNIGS[Phospho]PLGAPK-8	0.010807838	0.9938	15	GNNIGS[Phospho]PLGAPK-6	0.005455719	0.996801321	5
sp|O14468|YO304_YEAST	24	S	0	Gold	55	LEASEEPQAPLANTSETNS[Phospho]IKGDTENIVTVFDLANEIEK-19	0.015673957	0.977266083	1					LEASEEPQAPLANTSETNS[Phospho]IKGDTENIVTVFDLANEIEK-19	0.012084042	0.985860531	1					LEASEEPQAPLANTSETNS[Phospho]IK-19	0.005420509	0.997	3	LEASEEPQAPLANTSETNS[Phospho]IK[8.01]-19	0.003753439	0.9968	3	LEASEEPQAPLANTS[Phospho]ETNS[Phospho]IK-19	0.016545736	0.988001446	3	LEASEEPQAPLANTSETNS[Phospho]IKGDTENIVTVFDLANEIEK-19	0.009825988	0.996870205	1
sp|O14468|YO304_YEAST	63	S	0	Bronze	5	ENDDEFSRS[Phospho]IQAIEDK-9	0.022187839	0.961310449	2																					S[Phospho]IQAIEDK-1	0.037780642	0.959306424	1
sp|O43137|YB085_YEAST	13	T	0	Bronze	6	QSTNFT[Phospho]HS[Phospho]T[Phospho]GSFLQSAPVELTTVSGYQEFLK-6	0.015673957	0.9773	1					QSTNFT[Phospho]HS[Phospho]T[Phospho]GSFLQSAPVELTTVSGYQEFLK-6	0.027348982	0.896458366	1													QSTNFT[Phospho]HS[Phospho]T[Phospho]GSFLQSAPVELTTVSGYQEFLK-6	0.024637108	0.96093438	2
sp|O43137|YB085_YEAST	15	S	0	Gold	117	QSTNFT[Phospho]HS[Phospho]T[Phospho]GSFLQSAPVELTTVSGYQEFLK-8	0.015673957	0.9773	1	QSTNFTHS[Phospho]TGSFLQSAPVELTTVSGYQEFLK-8	0.004990839	0.991	4	QSTNFTHS[Phospho]T[Phospho]GSFLQSAPVELTTVSGYQEFLK-8	0.006645725	0.9917	12					[Ammonia-loss]QSTNFTHS[Phospho]TGSFLQSAPVELTTVSGYQEFLK-8	0.005420509	0.9972	2	[Ammonia-loss]QSTNFTHS[Phospho]TGSFLQSAPVELTTVSGYQEFLK-8	0.004576646	0.995	1	QSTNFTHS[Phospho]TGSFLQSAPVELTTVSGYQEFLK-8	0.014161714	0.9929	1	QSTNFTHS[Phospho]TGSFLQSAPVELTTVSGYQEFLK[4.03]-8	0.009825988	0.9966	2
sp|O43137|YB085_YEAST	16	T	0	Gold	78	QSTNFT[Phospho]HS[Phospho]T[Phospho]GSFLQSAPVELTTVSGYQEFLK-9	0.015673957	0.977299399	1	[Acetyl]QSTN[Deamidated]FTHST[Phospho]GSFLQSAPVELTTVSGYQEFLK-9	0.014130713	0.97094658	1	QSTNFTHS[Phospho]T[Phospho]GSFLQSAPVELTTVSGYQEFLK-9	0.006645725	0.9917	12					QSTNFTHST[Phospho]GSFLQSAPVELTTVSGYQEFLK-9	0.010759298	0.985080793	2	QSTNFTHST[Phospho]GS[Phospho]FLQSAPVELTTVSGYQEFLK[8.01]-9	0.009178321	0.98700504	1	QSTNFTHST[Phospho]GSFLQSAPVELTTVSGYQEFLK-9	0.013660942	0.973142904	3	QSTNFTHST[Phospho]GSFLQSAPVELTTVSGYQEFLK[4.03]-9	0.018368439	0.958993986	2
sp|O43137|YB085_YEAST	18	S	0	Gold	131	QSTNFTHSTGS[Phospho]FLQ[Deamidated]SAPVELTTVSGYQEFLK[8.01]-11	0.005097582	0.9946	3	QSTNFTHSTGS[Phospho]FLQSAPVELTTVSGYQEFLK[8.01]K[8.01]-11	0.001684173	0.9903	4	QSTNFTHSTGS[Phospho]FLQSAPVELTTVSGYQEFLK[8.01]-11	0.004331105	0.9965	3	QSTNFTHSTGS[Phospho]FLQSAPVELTTVSGYQEFLK[6.02]-11	0.043364474	0.865441347	1	[Ammonia-loss]QSTNFTHSTGS[Phospho]FLQSAPVELTTVSGYQEFLK[8.01]-11	0.004832482	0.9989	3	QSTNFTHSTGS[Phospho]FLQSAPVELTTVSGYQEFLK[8.01]-11	0.003753439	0.99870012	2					QSTNFTHSTGS[Phospho]FLQSAPVELTTVSGYQEFLK[8.01]-11	0.010987853	0.996501927	2
sp|O43137|YB085_YEAST	52	S	0	Gold	28	K[8.01]NYEIQTVLS[Phospho]EDK[8.01]-10	0.00919269	0.984501831	1	NYEIQTVLS[Phospho]EDK[8.01]SHGYVLK[8.01]-9	0.007290682	0.988408299	1	NYEIQTVLS[Phospho]EDK[4.03]-9	0.015589451	0.987920079	1					NYEIQTVLS[Phospho]EDK-9	0.004832482	0.998499993	2	NYEIQTVLS[Phospho]EDK-9	0.003753439	0.997299763	2					NYEIQTVLS[Phospho]EDK-9	0.006291327	0.9991	2
sp|O74302|YD13A_YEAST	10	S	0	Gold	3256	[Acetyl]M[Oxidation]ESQQLSQHS[Phospho]PISHGSAC[Carbamidomethyl]ASVTSK-10	0.005097582	0.994499986	4	[Acetyl]MESQQLSQHS[Phospho]PISHGSAC[Carbamidomethyl]ASVTSK-10	0	0.9985	33	[Acetyl]MESQQLSQHS[Phospho]PISHGSAC[Carbamidomethyl]ASVTSK[8.01]-10	0.001969391	0.9972	21	[Acetyl]M[Oxidation]ESQQLSQHS[Phospho]PISHGSAC[Carbamidomethyl]ASVTSK-10	0.000806447	0.9986	26	[Acetyl]MESQQLSQHS[Phospho]PIS[Phospho]HGSAC[Carbamidomethyl]ASVTSK[8.01]-10	0.004832482	0.99890018	2	[Acetyl]MESQQ[Deamidated]LSQHS[Phospho]PISHGSAC[Carbamidomethyl]ASVTSK-10	0.003753439	0.99900009	12	[Acetyl]M[Oxidation]ESQQLSQHS[Phospho]PISHGSAC[Carbamidomethyl]ASVTSK-10	0.010807838	0.9965	184	[Acetyl]M[Oxidation]ESQQLSQHS[Phospho]PISHGSAC[Carbamidomethyl]ASVTSK[4.03]-10	0.004250744	0.9995	15
sp|O74302|YD13A_YEAST	439	T	0	Bronze	3	STTEPIQLN[Deamidated]NK[4.03]HDLHLRPET[Phospho]Y-20	0.022187839	0.960662894	1	HDLHLRPET[Phospho]Y-9	0.045913982	0.924298869	1
sp|P00330|ADH1_YEAST	15	S	0	Gold	49	GVIFYES[Phospho]HGK[8.01]LEYK[8.01]-7	0.006574716	0.9891	4	GVIFYES[Phospho]HGK[8.01]LEYK[8.01]-7	0.003732047	0.993608915	1	GVIFYES[Phospho]HGK[4.03]-7	0.016079846	0.985029461	2					GVIFYES[Phospho]HGK[4.03]-7	0.03854255	0.965350179	1	GVIFYES[Phospho]HGK[8.01]-7	0.013439245	0.972763212	1	GVIFYES[Phospho]HGKLEYK-7	0.01319737	0.996784726	2	GVIFYES[Phospho]HGK-7	0.009779947	0.99700056	7
sp|P00330|ADH1_YEAST	324	S	0	Gold	82	VVGLS[Phospho]TLPEIYEK[8.01]-5	0.027432501	0.953999852	2	VVGLS[Phospho]TLPEIYEK[8.01]-5	0.016684787	0.969697775	2	VVGLS[Phospho]TLPEIYEK-5	0.003720475	0.9952	5					VVGLS[Phospho]TLPEIYEK[8.01]-5	0.007920988	0.9912	10	VVGLS[Phospho]TLPEIYEK[8.01]-5	0.007184239	0.9921	5	VVGLS[Phospho]TLPEIYEK-5	0.010824465	0.988284696	5	VVGLS[Phospho]T[Phospho]LPEIYEK-5	0.005455719	0.99800064	9
sp|P00358|G3P2_YEAST	124	S	0	Gold	141	VVITAPSS[Phospho]TAPMFVMGVNEEK[8.01]-8	0.019657413	0.9676	3	VVITAPSS[Phospho]TAPMFVMGVNEEK[8.01]-8	0.031796396	0.928272393	1	K[8.01]VVITAPSS[Phospho]TAPMFVMGVNEEK[8.01]-9	0.006987471	0.990023844	3					VVITAPSS[Phospho]TAPMFVMGVNEEK[8.01]-8	0.006124757	0.9958	11	VVITAPSS[Phospho]TAPMFVMGVNEEK[8.01]-8	0.004576646	0.995	5	KVVITAPSS[Phospho]TAPM[Oxidation]FVM[Oxidation]GVNEEK-9	0.011457125	0.982899999	2	VVITAPSS[Phospho]TAPMFVMGVNEEK[8.01]-8	0.0118697	0.9946	3
sp|P00358|G3P2_YEAST	199	T	0	Gold	244	DWRGGRT[Phospho]ASGNIIPSSTGAAK[4.03]-7	0.013250279	0.980533424	6	GGRT[Phospho]ASGNIIPSSTGAAK-4	0.001684173	0.990489987	5	GGR[10.01]T[Phospho]ASGNIIPSSTGAAK[8.01]-4	0.003212432	0.9966	17	GGR[6.02]T[Phospho]ASGNIIPSSTGAAK[6.02]-4	0.00395977	0.9967	5	GGRT[Phospho]ASGNIIPSSTGAAK-4	0.00547066	0.996799612	6	GGR[10.01]T[Phospho]ASGN[Deamidated]IIPSSTGAAK[8.01]-4	0.003753439	0.997098764	1	GGRT[Phospho]ASGNIIPSSTGAAK-4	0.010807838	0.9918	18	GGRT[Phospho]ASGNIIPSSTGAAK-4	0.006789875	0.9988	16
sp|P00358|G3P2_YEAST	201	S	0	Gold	1169	DWRGGRTAS[Phospho]GNIIPSSTGAAK[4.03]-9	0.007229839	0.988	31	TAS[Phospho]GNIIPSSTGAAK[8.01]-3	0	0.9937	46	TAS[Phospho]GN[Deamidated]IIPSSTGAAK[8.01]-3	0.002886559	0.99780021	25	TAS[Phospho]GN[Deamidated]IIPSSTGAAK[6.02]-3	0.000806447	0.9983	7	TAS[Phospho]GN[Deamidated]IIPSSTGAAK[8.01]-3	0.004832482	0.9983	9	TAS[Phospho]GN[Deamidated]IIPSSTGAAK[8.01]-3	0.003753439	0.99800019	10	TAS[Phospho]GNIIPSSTGAAKAVGK-3	0.010807838	0.9931	2	TAS[Phospho]GNIIPSSTGAAK[8.01]-3	0.006789875	0.9988002	53
sp|P00358|G3P2_YEAST	207	S	0	Gold	152	DWRGGRTASGNIIPS[Phospho]STGAAK-15	0.015673957	0.977969996	11	TASGNIIPS[Phospho]STGAAK[8.01]-9	0.004990839	0.989600983	4	TASGNIIPS[Phospho]STGAAK[8.01]-9	0.003938183	0.9934	16					TASGNIIPS[Phospho]STGAAK[8.01]-9	0.006568011	0.995	10	TASGNIIPS[Phospho]STGAAK[8.01]-9	0.004319041	0.995299991	8					TASGNIIPS[Phospho]STGAAK[8.01]-9	0.007972304	0.99760023	14
sp|P00358|G3P2_YEAST	208	S	0	Gold	251	DWRGGRTASGNIIPSS[Phospho]TGAAK-16	0.041795868	0.912869044	9	TASGNIIPSS[Phospho]TGAAK-10	0.007074162	0.988099996	21	TASGNIIPSS[Phospho]TGAAK-10	0.003938183	0.9925	45	TASGNIIPSS[Phospho]TGAAK-10	0.004455872	0.991600813	8	TASGNIIPSS[Phospho]TGAAK-10	0.008470768	0.9898	12	TASGNIIPSS[Phospho]TGAAK-10	0.007304506	0.99180081	15	TAS[Phospho]GNIIPSS[Phospho]TGAAK-10	0.030592487	0.9049	1	TASGNIIPSS[Phospho]TGAAK-10	0.009300236	0.9972	23
sp|P00358|G3P2_YEAST	209	T	0	Silver	109	DWRGGRTASGNIIPSST[Phospho]GAAK[4.03]-17	0.04150285	0.914748634	3					TASGNIIPSST[Phospho]GAAK[8.01]-11	0.016674143	0.962880474	5					TASGNIIPSST[Phospho]GAAK[8.01]-11	0.009376923	0.987599308	10	TASGNIIPSST[Phospho]GAAK[8.01]-11	0.011671631	0.981103552	7	TASGNIIPSST[Phospho]GAAK-11	0.036117643	0.940801326	3	TASGNIIPSST[Phospho]GAAK[4.03]-11	0.01444	0.9923	11
sp|P00358|G3P2_YEAST	235	T	0	Gold	38	LTGM[Oxidation]AFRVPT[Phospho]VDVSVVDLTVK-10	0.005097582	0.993113506	3					VPT[Phospho]VDVSVVDLTVK-3	0.001969391	0.997599702	3					VPT[Phospho]VDVSVVDLTVK[8.01]-3	0.004832482	0.998781821	1	VPT[Phospho]VDVSVVDLTVK-3	0.003753439	0.999199763	2	VPT[Phospho]VDVSVVDLTVK-3	0.013660942	0.965117641	2	VPT[Phospho]VDVSVVDLTVK[8.01]-3	0.00245982	0.999584669	2
sp|P00358|G3P2_YEAST	239	S	0	Gold	257	LTGM[Oxidation]AFRVPTVDVS[Phospho]VVDLTVK-14	0.005097582	0.995999985	8	VPTVDVS[Phospho]VVDLTVK-7	0	0.993759058	1	VPTVDVS[Phospho]VVDLTVK-7	0.003550694	0.995637806	2					VPTVDVS[Phospho]VVDLTVK[8.01]-7	0.004832482	0.9980899	2	VPTVDVS[Phospho]VVDLTVK-7	0.012047426	0.97585853	1	VPTVDVS[Phospho]VVDLTVK-7	0.010807838	0.996499927	5	VPTVDVS[Phospho]VVDLTVK-7	0.005455719	0.9985	206
sp|P00358|G3P2_YEAST	49	S	0	Silver	45	YDS[Phospho]THGRYAGEVSHDDK[4.03]-3	0.039704915	0.91944026	2	YDS[Phospho]THGR[10.01]-3	0.008526823	0.981899999	4									YDS[Phospho]THGR-3	0.02183919	0.9896168	7	YDS[Phospho]THGR-3	0.016737596	0.9886	6	YDS[Phospho]THGR-3	0.013376241	0.979036038	4	YDS[Phospho]T[Phospho]HGRYAGEVSHDDK-3	0.029588837	0.957521813	1
sp|P00358|G3P2_YEAST	59	S	0	Gold	116	YDSTHGRYAGEVS[Phospho]HDDK[8.01]-13	0.005097582	0.9956	4	YAGEVS[Phospho]HDDK[8.01]-6	0	0.99830016	5	YAGEVS[Phospho]HDDK[8.01]-6	0.002886559	0.998800108	3					YAGEVS[Phospho]HDDK-6	0.004832482	0.998700299	2	YAGEVS[Phospho]HDDK-6	0.003753439	0.9986	3	YAGEVS[Phospho]HDDK-6	0.032062341	0.899628565	1	YAGEVS[Phospho]HDDK[4.03]-6	0.005108969	0.99940005	12
sp|P00359|G3P3_YEAST	180	T	0	Gold	45	VINDAFGIEEGLM[Oxidation]TTVHSLT[Phospho]ATQK-20	0.030273072	0.942499996	1	VINDAFGIEEGLM[Oxidation]TTVHSLT[Phospho]ATQK-20	0.006993606	0.988999355	2	VINDAFGIEEGLMTTVHSLT[Phospho]ATQK-20	0.006180421	0.992499972	6					VINDAFGIEEGLMTTVHSLT[Phospho]ATQK-20	0.013876262	0.975403628	1	VINDAFGIEEGLMTTVHSLT[Phospho]ATQK[8.01]-20	0.011601986	0.979232241	2	VINDAFGIEEGLM[Oxidation]TTVHSLT[Phospho]ATQK-20	0.030592487	0.906799975	3	VINDAFGIEEGLM[Oxidation]T[Phospho]TVHSLT[Phospho]ATQK-20	0.019483474	0.970299862	5
sp|P00359|G3P3_YEAST	182	T	0	Gold	130	VINDAFGIEEGLM[Oxidation]TTVHSLTAT[Phospho]QK[8.01]-22	0.020889008	0.964699996	8	VINDAFGIEEGLM[Oxidation]TTVHSLTAT[Phospho]QK-22	0.001684173	0.990499997	3	VINDAFGIEEGLMTTVHSLTAT[Phospho]QK[8.01]-22	0.005865679	0.9943	6					VINDAFGIEEGLM[Oxidation]TTVHSLTAT[Phospho]QK[8.01]-22	0.007920988	0.991	3	VINDAFGIEEGLM[Oxidation]TTVHSLTAT[Phospho]QK[8.01]-22	0.011652468	0.982	2	VINDAFGIEEGLMTTVHSLTAT[Phospho]QK-22	0.024936931	0.958875409	5	VINDAFGIEEGLM[Oxidation]TTVHSLTAT[Phospho]QK[4.03]-22	0.012228311	0.993899999	1
sp|P00359|G3P3_YEAST	302	S	0	Silver	112	GVLGYTEDAVVSSDFLGDSHSSIFDASAGIQLS[Phospho]PK[4.03]-33	0.005097582	0.9956	16
sp|P00360|G3P1_YEAST	302	S	0	Bronze	3	GVLGYTEDAVVSSDFLGDTHASIFDASAGIQLS[Phospho]PK-33	0.010494221	0.984229945	1
sp|P00445|SODC_YEAST	103	S	0	Gold	104	GSFK[8.01]DS[Phospho]LIK[8.01]-6	0.018203635	0.970214259	1	GSFKDS[Phospho]LIK-6	0	0.9956016	11	GSFK[4.03]DS[Phospho]LIK[4.03]-6	0.001969391	0.996400216	3	GSFKDS[Phospho]LIK-6	0.00395977	0.99730162	9	GSFK[8.01]DS[Phospho]LIK[8.01]-6	0.006568011	0.9949027	5	GSFK[8.01]DS[Phospho]LIK[8.01]-6	0.003753439	0.99730176	3	GSFKDS[Phospho]LIK-6	0.0204908	0.985090592	9	GSFKDS[Phospho]LIK-6	0.007050244	0.99810078	9
sp|P00445|SODC_YEAST	39	S	0	Gold	1538	FEQASESEPTTVSYEIAGNS[Phospho]PNAER-20	0.01588712	0.976878057	4	FEQASESEPTTVSYEIAGNS[Phospho]PNAER-20	0.000759737	0.9933	53	FEQASESEPTTVSYEIAGNS[Phospho]PNAER[10.01]-20	0.002886559	0.9979	29	FEQASESEPTTVSYEIAGNS[Phospho]PN[Deamidated]AER[6.02]-20	0.00395977	0.99630186	2	[Acetyl]FEQASESEPTTVSYEIAGNS[Phospho]PNAER[10.01]-20	0.004832482	0.9978	3	FEQASESEPTTVSYEIAGNS[Phospho]PNAER-20	0.003753439	0.99670062	76	[Acetyl]FEQASESEPTTVSYEIAGNS[Phospho]PNAER-20	0.010807838	0.9945	4	FEQASESEPTTVSYEIAGNS[Phospho]PNAER-20	0.005853025	0.9942	113
sp|P00445|SODC_YEAST	99	S	0	Gold	525	TDENGVAK[4.03]GS[Phospho]FK[4.03]DSLIK[4.03]-10	0.005097582	0.9951	11	TDENGVAK[8.01]GS[Phospho]FK[8.01]DSLIK[8.01]-10	0.001117655	0.9923	7	TDENGVAK[8.01]GS[Phospho]FK[8.01]DSLIK[8.01]-10	0.002886559	0.9972	4	TDENGVAK[6.02]GS[Phospho]FK[6.02]-10	0.000806447	0.9986	5	TDENGVAKGS[Phospho]FK-10	0.006124757	0.9961	10	TDENGVAKGS[Phospho]FK-10	0.003753439	0.9977	5	TDENGVAKGS[Phospho]FKDSLIK-10	0.010807838	0.9957	15	TDENGVAKGS[Phospho]FK-10	0.005455719	0.9975	9
sp|P00546|CDK1_YEAST	19	Y	0	Gold	267	VGEGTY[Phospho]GVVYK-6	0.006268215	0.9907	8	VGEGTY[Phospho]GVVYK[8.01]-6	0.001117655	0.9901	29	VGEGTY[Phospho]GVVYK[8.01]-6	0.002886559	0.9968	33	VGEGTY[Phospho]GVVYK[6.02]-6	0.00395977	0.9955	5	VGEGTY[Phospho]GVVYK[8.01]-6	0.006114395	0.9962	20	VGEGTY[Phospho]GVVYK-6	0.003753439	0.9977	12	VGEGTY[Phospho]GVVYK-6	0.010807838	0.9925	8	VGEGTY[Phospho]GVVYK-6	0.005853025	0.9943	10
sp|P00549|KPYK1_YEAST	162	T	0	Bronze	1	VISAGRIIYVDDGVLSFQVLEVVDDK[8.01]T[Phospho]LK-27	0.041795868	0.912766571	1
sp|P00549|KPYK1_YEAST	184	T	0	Gold	213	GVNLPGT[Phospho]DVDLPALSEK[8.01]-7	0.005097582	0.995599999	4	GVNLPGT[Phospho]DVDLPALSEK[8.01]DK[8.01]EDLR[10.01]-7	0	0.996548038	1	[Acetyl]IC[Carbamidomethyl]S[Phospho]HK[8.01]GVNLPGT[Phospho]DVDLPALSEK[4.03]-12	0.001969391	0.995913734	2					GVN[Deamidated]LPGT[Phospho]DVDLPALSEK-7	0.004832482	0.99900009	1	GVN[Deamidated]LPGT[Phospho]DVDLPALSEK-7	0.003753439	0.9993	1	GVNLPGT[Phospho]DVDLPALSEK-7	0.01319737	0.997040013	1	GVNLPGT[Phospho]DVDLPALSEK-7	0.005108969	0.9994	4
sp|P00549|KPYK1_YEAST	22	S	0	Gold	318	TS[Phospho]IIGTIGPK[8.01]-2	0.020149479	0.966716492	4	RTS[Phospho]IIGTIGPK-3	0.003712214	0.9861	8	R[10.01]TS[Phospho]IIGTIGPK[8.01]-3	0.003550694	0.9959004	9	RTS[Phospho]IIGTIGPK-3	0.00395977	0.9969	27	RTS[Phospho]IIGTIGPK-3	0.00547066	0.9968	2	RTS[Phospho]IIGTIGPK-3	0.005747667	0.99420216	3	RTS[Phospho]IIGTIGPK-3	0.010824465	0.98640135	31	RT[Phospho]S[Phospho]IIGT[Phospho]IGPK-3	0	1	2
sp|P00549|KPYK1_YEAST	402	S	0	Gold	70	AIIVLS[Phospho]TSGTTPRLVSK[4.03]-6	0.007229839	0.98730126	3	AIIVLS[Phospho]TSGTTPR-6	0.00324186	0.993797674	2	AIIVLS[Phospho]TSGTTPR-6	0.003787482	0.993600069	3					AIIVLS[Phospho]TSGTTPR-6	0.006568011	0.994976171	2	AIIVLS[Phospho]TSGTTPR-6	0.006250944	0.993899313	4	AIIVLS[Phospho]TSGTTPR-6	0.02162658	0.973599986	8	AIIVLS[Phospho]TSGTTPR[6.02]-6	0.009825988	0.99690058	7
sp|P00549|KPYK1_YEAST	404	S	0	Gold	74	AIIVLSTS[Phospho]GTTPRLVSK-8	0.008073398	0.985639107	7	AIIVLSTS[Phospho]GTTPR-8	0.029837093	0.933149657	1	AIIVLSTS[Phospho]GTTPR[10.01]-8	0.005104911	0.9858132	6					AIIVLSTS[Phospho]GTTPR-8	0.010759298	0.985278896	2	AIIVLSTS[Phospho]GTTPR[10.01]-8	0.006651365	0.992501077	3	AIIVLSTS[Phospho]GTTPR-8	0.013431238	0.973694354	8	AIIVLSTS[Phospho]GTTPR-8	0.012215837	0.99390118	5
sp|P00549|KPYK1_YEAST	406	T	0	Silver	36	AIIVLSTSGT[Phospho]TPRLVSK[8.01]-10	0.027432501	0.953551534	1					AIIVLSTSGT[Phospho]TPR-10	0.00897766	0.97250817	2					AIIVLSTSGT[Phospho]TPR-10	0.017910644	0.964230003	1	AIIVLSTSGT[Phospho]TPR-10	0.019816284	0.954513448	3	AIIVLSTSGT[Phospho]TPR-10	0.042107047	0.953333241	1	AIIVLSTSGT[Phospho]TPR-10	0.0118697	0.994505134	4
sp|P00549|KPYK1_YEAST	407	T	0	Gold	88	AIIVLSTSGTT[Phospho]PRLVSK[8.01]-11	0.028540577	0.949300205	8	AIIVLSTSGTT[Phospho]PR-11	0.01138677	0.982455577	3	AIIVLSTSGTT[Phospho]PR-11	0.004741995	0.988646232	2	AIIVLSTSGTT[Phospho]PR[6.02]-11	0.008383742	0.984409	3	AIIVLSTSGTT[Phospho]PR-11	0.015155796	0.971505639	3	AIIVLSTSGTT[Phospho]PR-11	0.008120989	0.989603992	5	AIIVLSTSGTT[Phospho]PR-11	0.048914825	0.935724231	2	AIIVLSTSGTT[Phospho]PR[6.02]-11	0.016539982	0.99001539	7
sp|P00549|KPYK1_YEAST	498	S	0	Gold	111	AGAGHSNTLQVS[Phospho]TV-12	0.006268215	0.989499995	9	AGAGHSNTLQVS[Phospho]TV-12	0.004990839	0.990877402	4	AGAGHSNTLQ[Deamidated]VS[Phospho]TV-12	0.004639043	0.990309968	1	AGAGHSNTLQVS[Phospho]TV-12	0.01447275	0.972009533	2	AGAGHSNTLQVS[Phospho]TV-12	0.006525188	0.995002997	9	AGAGHSNTLQ[Deamidated]VS[Phospho]TV-12	0.006250944	0.993897916	1	AGAGHSNTLQVS[Phospho]TV-12	0.013431238	0.974015588	5	AGAGHSNTLQVS[Phospho]T[Phospho]V-12	0.005455719	0.9978012	12
sp|P00549|KPYK1_YEAST	499	T	0	Gold	92	AGAGHSNTLQVST[Phospho]V-13	0.005097582	0.994798637	13	AGAGHSNTLQVST[Phospho]V-13	0.001117655	0.99154684	3	AGAGHSNTLQVST[Phospho]V-13	0.002886559	0.998697147	7	AGAGHSNTLQVST[Phospho]V-13	0.00395977	0.996989936	3	AGAGHSNTLQVST[Phospho]V-13	0.004832482	0.998675442	7	AGAGHSNTLQVST[Phospho]V-13	0.003753439	0.998841886	4	AGAGHSNTLQVST[Phospho]V-13	0.014161014	0.993962743	3	AGAGHSNTLQVST[Phospho]V-13	0.004250744	0.999499999	8
sp|P00549|KPYK1_YEAST	53	S	0	Gold	172	AGLNIVRMNFS[Phospho]HGSYEYHK-11	0.005097582	0.9935	5	MNFS[Phospho]HGSYEYHK-4	0	0.9956	12	MNFS[Phospho]HGSYEYHK[8.01]-4	0.003212432	0.99660064	2					MNFS[Phospho]HGSYEYHK-4	0.009586256	0.99844508	1	MNFS[Phospho]HGSYEYHK-4	0.028556275	0.950026148	1	M[Oxidation]NFS[Phospho]HGSYEYHK-4	0.010807838	0.9946	11	M[Oxidation]NFS[Phospho]HGSYEYHK-4	0.005455719	0.9977006	22
sp|P00549|KPYK1_YEAST	56	S	0	Gold	92	AGLNIVRMNFSHGS[Phospho]YEYHK-14	0.022187839	0.9607	5	M[Oxidation]NFSHGS[Phospho]YEYHK-7	0.006427615	0.985491072	2	MNFSHGS[Phospho]YEYHK[8.01]-7	0.024318664	0.94052757	2													M[Oxidation]NFSHGS[Phospho]YEYHK-7	0.013431238	0.9736	18	M[Oxidation]NFS[Phospho]HGS[Phospho]YEYHK-7	0.009905488	0.99080435	22
sp|P00560|PGK_YEAST	114	S	0	Gold	70	ASAPGS[Phospho]VILLENLRYHIEEEGSRK-6	0.045974867	0.905008147	1	ASAPGS[Phospho]VILLENLR[10.01]-6	0	0.9978004	3	ASAPGS[Phospho]VILLENLR[10.01]-6	0.003720475	0.99470052	4	ASAPGS[Phospho]VILLENLR-6	0.013512487	0.975172793	1	ASAPGS[Phospho]VILLENLR[10.01]-6	0.004832482	0.998799999	5	ASAPGS[Phospho]VILLENLR-6	0.003753439	0.996199398	2	ASAPGS[Phospho]VILLENLR-6	0.010807838	0.995497513	5	ASAPGS[Phospho]VILLENLR-6	0.004250744	0.9995	4
sp|P00560|PGK_YEAST	203	T	0	Gold	69	ALENPT[Phospho]RPFLAILGGAK[8.01]-6	0.006268215	0.990199999	2	ALENPT[Phospho]RPFLAILGGAK-6	0	0.9952	5	ALENPT[Phospho]RPFLAILGGAK-6	0.00387021	0.9975	8					ALENPT[Phospho]R[10.01]PFLAILGGAK[8.01]-6	0.005410863	0.9975	6	ALENPT[Phospho]R[10.01]PFLAILGGAK[8.01]-6	0.003753439	0.9989	3	ALENPT[Phospho]RPFLAILGGAK-6	0.010807838	0.995298465	4	ALENPT[Phospho]RPFLAILGGAK-6	0.007050244	0.9987	3
sp|P00560|PGK_YEAST	241	T	0	Bronze	1	VDSIIIGGGM[Oxidation]AFT[Phospho]FK[8.01]K[4.03]VLENTEIGDSIFDK-13	0.03012074	0.942944941	1
sp|P00560|PGK_YEAST	331	T	0	Gold	104	AK[8.01]T[Phospho]IVWNGPPGVFEFEK[8.01]-3	0.029093901	0.9474	6	T[Phospho]IVWNGPPGVFEFEK[8.01]-1	0	0.9997	2	AK[8.01]T[Phospho]IVWNGPPGVFEFEK[8.01]-3	0.013182692	0.981099955	1					T[Phospho]IVWNGPPGVFEFEK[8.01]-1	0.004832482	0.999442691	1	AK[8.01]T[Phospho]IVWNGPPGVFEFEK[8.01]-3	0.017065168	0.963839933	1	AKT[Phospho]IVWN[Deamidated]GPPGVFEFEK-3	0.016621333	0.953353862	2	T[Phospho]IVWNGPPGVFEFEK-1	0	1	12
sp|P00560|PGK_YEAST	36	S	0	Bronze	63	KITS[Phospho]NQRIVAALPTIK-4	0.011309976	0.983699948	5	K[8.01]ITS[Phospho]NQR[10.01]-4	0.017046916	0.966776443	3	K[8.01]ITS[Phospho]NQR[10.01]-4	0.015741263	0.96973214	3					KITS[Phospho]N[Deamidated]QR-4	0.014175711	0.973973938	1	K[4.03]ITS[Phospho]NQR[6.02]-4	0.029525917	0.97310656	6					K[4.03]ITS[Phospho]NQR[6.02]-4	0.021523974	0.94811034	4
sp|P00560|PGK_YEAST	392	T	0	Gold	276	ISHVST[Phospho]GGGASLELLEGK[4.03]-6	0.006268215	0.9926	22	YGVTDKISHVST[Phospho]GGGASLELLEGK-12	0	0.9936	4	ISHVST[Phospho]GGGASLELLEGK-6	0.002886559	0.997	27	ISHVST[Phospho]GGGASLELLEGK[6.02]-6	0.006444847	0.989414686	1	ISHVST[Phospho]GGGASLELLEGK[8.01]-6	0.005420509	0.9973	11	ISHVST[Phospho]GGGASLELLEGK[8.01]-6	0.003753439	0.9971	9	ISHVST[Phospho]GGGASLELLEGK-6	0.010807838	0.9939	22	ISHVST[Phospho]GGGASLELLEGK-6	0.007050244	0.9986	12
sp|P00560|PGK_YEAST	397	S	0	Gold	29	ISHVSTGGGAS[Phospho]LELLEGK[4.03]-11	0.036648542	0.929494913	1	ISHVSTGGGAS[Phospho]LELLEGK[8.01]-11	0.012314765	0.986881796	5	ISHVSTGGGAS[Phospho]LELLEGK[4.03]-11	0.010107609	0.993720428	2					ISHVSTGGGAS[Phospho]LELLEGK-11	0.006925664	0.994024313	2	ISHVSTGGGAS[Phospho]LELLEGK-11	0.003753439	0.996722081	2					ISHVSTGGGAS[Phospho]LELLEGK[8.01]-11	0.007050244	0.998659872	2
sp|P00560|PGK_YEAST	413	S	0	Gold	156	ELPGVAFLS[Phospho]EKK-9	0.007229839	0.988259402	1	ELPGVAFLS[Phospho]EKK-9	0.002407841	0.988	5	ELPGVAFLS[Phospho]EK[8.01]K[8.01]-9	0.002886559	0.99800019	10	ELPGVAFLS[Phospho]EKK-9	0.006638746	0.988892405	1	ELPGVAFLS[Phospho]EK[8.01]K[8.01]-9	0.004832482	0.99780072	4	ELPGVAFLS[Phospho]EKK-9	0.003753439	0.9982	3	ELPGVAFLS[Phospho]EKK-9	0.010824465	0.9915	4	ELPGVAFLS[Phospho]EK[4.03]K[4.03]-9	0.006291327	0.99900021	5
sp|P00560|PGK_YEAST	86	S	0	Gold	105	ELQS[Phospho]LLGK[4.03]-4	0.006268215	0.990599739	2	ELQS[Phospho]LLGK-4	0	0.9971	13	ELQS[Phospho]LLGK[8.01]DVTFLNDC[Carbamidomethyl]VGPEVEAAVK[8.01]-4	0.002886559	0.9992	1	ELQS[Phospho]LLGK[6.02]-4	0.00395977	0.995899849	2	ELQS[Phospho]LLGK[4.03]-4	0.012298246	0.9971	5	ELQS[Phospho]LLGK[8.01]-4	0.010396276	0.982389428	2	ELQS[Phospho]LLGK-4	0.017913945	0.951349319	3	ELQS[Phospho]LLGK[4.03]-4	0.009825988	0.9967	4
sp|P00560|PGK_YEAST	93	T	0	Gold	56	[Acetyl]DVT[Phospho]FLNDC[Carbamidomethyl]VGPEVEAAVK[8.01]-3	0.04150285	0.914152794	1	DVT[Phospho]FLNDC[Carbamidomethyl]VGPEVEAAVK-3	0.003777433	0.993898153	2	DVT[Phospho]FLNDC[Carbamidomethyl]VGPEVEAAVK-3	0.007934508	0.998799923	2					DVT[Phospho]FLNDC[Carbamidomethyl]VGPEVEAAVK[8.01]-3	0.004774782	0.9995	3	DVT[Phospho]FLNDC[Carbamidomethyl]VGPEVEAAVK-3	0.003753439	0.999299763	2					DVT[Phospho]FLNDC[Carbamidomethyl]VGPEVEAAVK-3	0.005455719	0.9989001	6
sp|P00812|ARGI_YEAST	16	S	0	Gold	28	NRELS[Phospho]IVLAPFSGGQGK[8.01]-5	0.005097582	0.9961	14																									ELS[Phospho]IVLAPFSGGQGK-3	0.005455719	0.998799971	5
sp|P00815|HIS2_YEAST	524	S	0	Silver	6	SDGKVS[Phospho]PEVVYVAEK-6	0.019501154	0.96845289	1	KSDGKVS[Phospho]PEVVYVAEK-7	0.003732047	0.994440922	2																	KSDGKVS[Phospho]PEVVYVAEK-7	0.019105551	0.946415689	1
sp|P00817|IPYR_YEAST	247	T	0	Gold	72	GIDLTNVT[Phospho]LPDTPTYSK-8	0.005097582	0.994116536	2					GIDLTNVT[Phospho]LPDTPTYSK-8	0.002886559	0.997785848	2					GIDLTNVT[Phospho]LPDTPTYSK-8	0.004832482	0.998499811	3	GIDLTNVT[Phospho]LPDTPTYSK-8	0.008224897	0.997999884	4	GIDLTNVT[Phospho]LPDTPTYSK-8	0.013660942	0.972365769	3	GIDLTNVT[Phospho]LPDTPTYSK[4.03]-8	0.005108969	0.9994	5
sp|P00817|IPYR_YEAST	251	T	0	Gold	266	GIDLTNVTLPDT[Phospho]PTYSK[8.01]-12	0.006268215	0.9907	11	GIDLTNVTLPDT[Phospho]PTYSK[8.01]-12	0.001117655	0.9898	14	GIDLTNVTLPDT[Phospho]PTYSK[8.01]-12	0.003550694	0.9959	9					GIDLTNVTLPDT[Phospho]PTYSK-12	0.005835586	0.99640035	11	GIDLTNVTLPDT[Phospho]PTYSK-12	0.003753439	0.9964	15	GIDLTNVTLPDT[Phospho]PTYSK-12	0.010824465	0.989299997	8	GIDLTNVTLPDT[Phospho]PTYSK-12	0.007050244	0.99810018	11
sp|P00817|IPYR_YEAST	265	A	1	Gold	945	AASDAIPPA[Phospho]SPK[4.03]ADAPIDK[4.03]-9	0.013665198	0.979	18	AASDAIPPA[Phospho]SPKADAPIDK-9	0.00295518	0.99540129	47	AASDAIPPA[Phospho]SPKADAPIDK-9	0.003212432	0.9963	238					AASDAIPPA[Phospho]SPKADAPIDK-9	0.014194362	0.99600111	3	AASDAIPPA[Phospho]SPK-9	0.003753439	0.99700056	11	AASDAIPPA[Phospho]SPKADAPIDK-9	0.013660942	0.9699	2	AASDAIPPA[Phospho]SPK[4.03]ADAPIDK[4.03]-9	0.00794743	0.9977006	57
sp|P00817|IPYR_YEAST	266	S	0	Gold	4763	AASDAIPPAS[Phospho]PK[8.01]ADAPIDK[8.01]-10	0.006268215	0.9922	232	AASDAIPPAS[Phospho]PK[8.01]-10	0	0.99390118	103	AASDAIPPAS[Phospho]PKADAPIDK-10	0.002886559	0.9975	223					AASDAIPPAS[Phospho]PK[8.01]ADAPIDK[8.01]-10	0.004832482	0.9982	159	AASDAIPPAS[Phospho]PK[8.01]ADAPIDK[8.01]-10	0.003753439	0.998	129	AASDAIPPAS[Phospho]PKADAPIDK-10	0.010824465	0.9914	33	AASDAIPPAS[Phospho]PKADAPIDK-10	0.005853025	0.9943011	4
sp|P00817|IPYR_YEAST	286	S	0	Silver	9	WFFISGS[Phospho]V-7	0.015673957	0.977165578	2													WFFISGS[Phospho]V-7	0.007439994	0.992296353	4	WFFISGS[Phospho]V-7	0.045975731	0.886505562	1	SIDKWFFISGS[Phospho]V-11	0.010807838	0.993396918	2
sp|P00817|IPYR_YEAST	65	T	0	Gold	129	LEITK[8.01]EET[Phospho]LNPIIQDTK[8.01]K[8.01]-8	0.012380127	0.981372237	1	LEITK[8.01]EET[Phospho]LNPIIQDTK[8.01]-8	0	0.9984	12	EET[Phospho]LNPIIQDTK[8.01]K[8.01]-3	0.001368311	0.9991	1					EET[Phospho]LNPIIQDTK-3	0.004832482	0.9992	1	EET[Phospho]LNPIIQDTK[8.01]K[8.01]-3	0.003753439	0.999299997	1	LEITKEET[Phospho]LNPIIQDTK-8	0.010807838	0.996799997	4	LEITKEET[Phospho]LNPIIQDTK-8	0.004250744	0.9995	5
sp|P00899|TRPE_YEAST	81	S	0	Gold	142	TNNELDRYSFIGIS[Phospho]PRK[4.03]-14	0.005097582	0.9972	3	TNNELDRYSFIGIS[Phospho]PR-14	0	0.99800019	4	YSFIGIS[Phospho]PR-7	0.002886559	0.99800064	8	YSFIGIS[Phospho]PR[6.02]-7	0.002814788	0.9978012	4	YSFIGIS[Phospho]PR-7	0.004832482	0.99870012	4	YSFIGIS[Phospho]PR[10.01]-7	0.003753439	0.99620357	5	TNNELDRYSFIGIS[Phospho]PR-14	0.010807838	0.996899566	3	YSFIGIS[Phospho]PR-7	0.005108969	0.99940005	13
sp|P00924|ENO1_YEAST	10	S	0	Gold	183	VYARS[Phospho]VYDSRGNPTVEVELTTEK-5	0.005097582	0.9935	62					VYAR[10.01]S[Phospho]VYDSR[10.01]-5	0.0082832	0.983312712	3					S[Phospho]VYDSRGNPTVEVELTTEK-1	0.01163269	0.997744789	1	VYAR[10.01]S[Phospho]VYDSR[10.01]-5	0.012047426	0.97870005	4					VYARS[Phospho]VYDSR-5	0.014794121	0.97792285	9
sp|P00924|ENO1_YEAST	104	S	0	Gold	99	AVDDFLISLDGTANKS[Phospho]K-16	0.016855081	0.973354836	1	AVDDFLISLDGTANK[8.01]S[Phospho]K[8.01]-16	0.001117655	0.99220152	14	AVDDFLISLDGTANK[8.01]S[Phospho]K[8.01]-16	0.003513562	0.9965	10					AVDDFLISLDGTA[Phospho]NK[4.03]S[Phospho]K[4.03]-16	0.014430294	0.99560195	13	AVDDFLISLDGTANKS[Phospho]K-16	0.016768426	0.9954	1	AVDDFLISLDGTANKS[Phospho]K-16	0.010824465	0.988498019	4	AVDDFLISLDGTA[Phospho]NK[4.03]S[Phospho]K[4.03]-16	0.012726338	0.993606238	5
sp|P00924|ENO1_YEAST	12	Y	0	Bronze	9	VYARSVY[Phospho]DSRGNPTVEVELTTEK[4.03]-7	0.034811824	0.933972839	2	SVY[Phospho]DSRGNPTVEVELTTEK-3	0.036594435	0.97142154	1													SVY[Phospho]DSR[6.02]GNPTVEVELTTEK[4.03]-3	0.039976819	0.943302314	1	SVY[Phospho]DSRGNPTVEVELTTEK-3	0.01865698	0.948205519	2	SVY[Phospho]DSR[10.01]GNPTVEVELTTEK[8.01]-3	0.038119602	0.87996632	1
sp|P00924|ENO1_YEAST	142	T	0	Bronze	2	SKT[Phospho]SPYVLPVPFLNVLNGGSHAGGALALQEFMIAPTGAK-3	0.049000475	0.897999423	1					S[Phospho]K[4.03]T[Phospho]SPYVLPVPFLNVLN[Deamidated]GGSHAGGALALQEFMIAPTGAK-3	0.048244506	0.827630089	1
sp|P00924|ENO1_YEAST	188	S	0	Gold	262	TFAEALRIGS[Phospho]EVYHNLK-10	0.006268215	0.990712769	3	IGS[Phospho]EVYHNLK-3	0	0.9984	24	IGS[Phospho]EVYHNLK-3	0.002886559	0.9987	31	IGS[Phospho]EVYHNLK-3	0.000806447	0.997999259	3	IGS[Phospho]EVYHNLK-3	0.004832482	0.99900009	8	IGS[Phospho]EVYHN[Deamidated]LK[8.01]-3	0.003753439	0.9991	4	IGS[Phospho]EVY[Phospho]HNLK-3	0.010807838	0.9997	3	IGS[Phospho]EVY[Phospho]HNLK-3	0	1	10
sp|P00924|ENO1_YEAST	205	S	0	Bronze	33	RYGAS[Phospho]AGNVGDEGGVAPNIQTAEEALDLIVDAIK-5	0.015394946	0.9783	4					RYGAS[Phospho]AGNVGDEGGVAPNIQTAEEALDLIVDAIK-5	0.015651425	0.987220772	1					YGAS[Phospho]AGNVGDEGGVAPNIQTAEEALDLIVDAIK[8.01]-4	0.021510323	0.952166726	1	RYGAS[Phospho]AGNVGDEGGVAPNIQTAEEALDLIVDAIK-5	0.022160053	0.964884201	1					RYGAS[Phospho]AGNVGDEGGVAPNIQTAEEALDLIVDAIK-5	0.014327254	0.990599832	2
sp|P00924|ENO1_YEAST	308	S	0	Bronze	1	RYPIVSIEDPFAEDDWEAWS[Phospho]HFFK-20	0.013250279	0.979382388	1
sp|P00924|ENO1_YEAST	324	T	0	Silver	10	TAGIQIVADDLT[Phospho]VTNPK-12	0.007229839	0.9886	5													TAGIQIVADDLT[Phospho]VTNPK-12	0.033145122	0.96499438	1					TAGIQIVADDLT[Phospho]VTNPK-12	0.010824465	0.98864238	2
sp|P00924|ENO1_YEAST	37	S	0	Gold	144	GVFRSIVPS[Phospho]GASTGVHEALEM[Oxidation]RDGDK-9	0.006268215	0.991399989	2	SIVPS[Phospho]GASTGVHEALEMR[10.01]-5	0	0.9956	8	SIVPS[Phospho]GASTGVHEALEMR-5	0.002886559	0.99700104	13					SIVPS[Phospho]GASTGVHEALEMR[10.01]-5	0.004832482	0.99830042	8	SIVPS[Phospho]GASTGVHEALEMR[10.01]-5	0.003753439	0.9986	8	SIVPS[Phospho]GASTGVHEALEM[Oxidation]R-5	0.010824465	0.987275852	7	SIVPS[Phospho]GASTGVHEALEMR-5	0.005455719	0.9965	2
sp|P00924|ENO1_YEAST	40	S	0	Gold	122	GVFRSIVPSGAS[Phospho]TGVHEALEMRDGDK-12	0.017372171	0.971802799	3	SIVPSGAS[Phospho]TGVHEALEM[Oxidation]R-8	0.004247028	0.9933	11	SIVPSGAS[Phospho]TGVHEALEMR-8	0.003550694	0.9959	15					SIVPSGAS[Phospho]TGVHEALEM[Oxidation]R[10.01]-8	0.00705815	0.9929	1	SIVPSGAS[Phospho]TGVHEALEMR[10.01]-8	0.008463483	0.9891	3	SIVPSGAS[Phospho]TGVHEALEM[Oxidation]R-8	0.023287847	0.936466893	3	SIVPSGAS[Phospho]TGVHEALEMR-8	0.008287372	0.9975	9
sp|P00924|ENO1_YEAST	404	S	0	Silver	94	TGAPARS[Phospho]ERLAK[4.03]-7	0.029313783	0.946353147	1	TGAPAR[10.01]S[Phospho]ER[10.01]-7	0.010911917	0.99311118	6	TGAPAR[6.02]S[Phospho]ER[6.02]-7	0.010107609	0.9913155	2					TGAPAR[10.01]S[Phospho]ER[10.01]-7	0.011810723	0.981088	5	TGAPAR[10.01]S[Phospho]ER[10.01]-7	0.008120989	0.98962028	4	TGAPARS[Phospho]ER-7	0.020857132	0.9806924	23	TGAPAR[10.01]S[Phospho]ER[10.01]-7	0.010495448	0.99570462	9
sp|P00924|ENO1_YEAST	8	A	1	Bronze	10	VYA[Phospho]RSVYDSRGNPTVEVELTTEK[4.03]-3	0.015394946	0.9783	7					VYA[Phospho]R[10.01]SVYDSR[10.01]-3	0.043523136	0.871940422	2					VYA[Phospho]R[10.01]SVYDSR[10.01]-3	0.027532765	0.980984588	1
sp|P00924|ENO1_YEAST	96	S	0	Gold	47	AVDDFLIS[Phospho]LDGTANK[8.01]-8	0.006268215	0.992257893	2	AVDDFLIS[Phospho]LDGTANK[8.01]-8	0.003231952	0.995549304	3	AVDDFLIS[Phospho]LDGTANK-8	0.002886559	0.997623772	3					AVDDFLIS[Phospho]LDGTANK[8.01]-8	0.004832482	0.9981	5	AVDDFLIS[Phospho]LDGTANK[8.01]-8	0.003753439	0.997499978	3	AVDDFLIS[Phospho]LDGTANK-8	0.030592487	0.907077556	1	AVDDFLIS[Phospho]LDGTANK-8	0.005455719	0.99516067	3
sp|P00925|ENO2_YEAST	188	S	0	Silver	43	TFAEAM[Oxidation]RIGS[Phospho]EVYHNLK[8.01]-10	0.005097582	0.99500184	11
sp|P00925|ENO2_YEAST	259	Y	0	Silver	11	DGK[8.01]Y[Phospho]DLDFK[8.01]NPESDK[8.01]-4	0.005097582	0.99430756	5
sp|P00925|ENO2_YEAST	324	T	0	Gold	49	TAGIQIVADDLT[Phospho]VTNPARIATAIEK[8.01]-12	0.005097582	0.99369505	3	TAGIQIVADDLT[Phospho]VTNPAR-12	0.014165329	0.985032765	1	TAGIQIVADDLT[Phospho]VTNPAR-12	0.003212432	0.996699922	3					TAGIQIVADDLT[Phospho]VTNPAR-12	0.007439994	0.992395592	2	TAGIQIVADDLT[Phospho]VTNPAR[10.01]-12	0.003805325	0.995699969	3	TAGIQIVADDLT[Phospho]VTNPAR-12	0.010807838	0.992480891	7	TAGIQIVADDLT[Phospho]VTNPAR-12	0.005455719	0.994952978	3
sp|P00925|ENO2_YEAST	37	S	0	Gold	242	GVFRSIVPS[Phospho]GASTGVHEALEMRDEDK[4.03]-9	0.005097582	0.9948	8	SIVPS[Phospho]GASTGVHEALEM[Oxidation]R[10.01]DEDK[8.01]SK[8.01]-5	0.008602099	0.993203982	1	SIVPS[Phospho]GASTGVHEALEMR[10.01]DEDK[8.01]-5	0.002886559	0.997	10					SIVPS[Phospho]GASTGVHEALEM[Oxidation]R[10.01]DEDK[8.01]-5	0.004832482	0.99760044	2	SIVPS[Phospho]GASTGVHEALEMR[10.01]DEDK[8.01]-5	0.003753439	0.99850026	11	SIVPS[Phospho]GASTGVHEALEM[Oxidation]RDEDK-5	0.015214166	0.990817392	2	SIVPS[Phospho]GASTGVHEALEMR[10.01]DEDK[8.01]-5	0.005690534	0.9992	22
sp|P00925|ENO2_YEAST	40	S	0	Gold	111	GVFRSIVPSGAS[Phospho]TGVHEALEMRDEDK-12	0.006268215	0.9911	6	SIVPSGAS[Phospho]TGVHEALEMRDEDKSK-8	0.045370725	0.962225716	1	SIVPSGAS[Phospho]TGVHEALEMR[10.01]DEDK[8.01]-8	0.003938183	0.9929	5					SIVPSGAS[Phospho]TGVHEALEM[Oxidation]R[10.01]DEDK[8.01]-8	0.013267467	0.9768	1	SIVPSGAS[Phospho]TGVHEALEMR[10.01]DEDK[8.01]-8	0.009830218	0.98399979	1					SIVPSGAS[Phospho]TGVHEALEMRDEDK-8	0.011889456	0.99420112	10
sp|P00925|ENO2_YEAST	424	A	1	Silver	4	LNQLLRIEEELGDK[8.01]A[Phospho]VY[Phospho]A[Phospho]GENFHHGDK[8.01]-15	0.006268215	0.992659221	1
sp|P00925|ENO2_YEAST	426	Y	0	Silver	7	LNQLLRIEEELGDK[8.01]A[Phospho]VY[Phospho]A[Phospho]GENFHHGDK[8.01]-17	0.006268215	0.992659221	1																					AVY[Phospho]AGENFHHGDKL-3	0.026275155	0.925866656	3
sp|P00925|ENO2_YEAST	427	A	1	Silver	4	LNQLLRIEEELGDK[8.01]A[Phospho]VY[Phospho]A[Phospho]GENFHHGDK[8.01]-18	0.006268215	0.992659221	1
sp|P00931|TRP_YEAST	354	S	0	Silver	15	SLYSYIGRPSS[Phospho]LHK-11	0.042868868	0.908534758	1	SLYSYIGRPSS[Phospho]LHK-11	0.016564049	0.974512741	2																					SLYSYIGRPSS[Phospho]LHK-11	0.007050244	0.9983	4
sp|P00931|TRP_YEAST	683	S	0	Gold	78	DVQS[Phospho]VAEVLPK-4	0.013250279	0.980096777	3	GDK[8.01]DVQS[Phospho]VAEVLPK[8.01]-7	0.002407841	0.988698004	2	GDKDVQS[Phospho]VAEVLPK-7	0.007491229	0.981549846	2					DVQS[Phospho]VAEVLPK[8.01]-4	0.005000878	0.9975	10	DVQS[Phospho]VAEVLPK[8.01]-4	0.003753439	0.99860013	10	GDKDVQS[Phospho]VAEVLPK-7	0.010824465	0.98490364	2	DVQS[Phospho]VAEVLPK-4	0.005853025	0.994202185	4
sp|P00931|TRP_YEAST	707	A	1	Bronze	7	IGWDLRFEEDPSA[Phospho]-13	0.020149479	0.966804781	4													IGWDLR[10.01]FEEDPSA[Phospho]-13	0.041789977	0.858310598	3
sp|P00942|TPIS_YEAST	215	S	0	Gold	267	AASELRILYGGSANGS[Phospho]NAVTFK[8.01]-16	0.011309976	0.983914054	3	ILYGGSANGS[Phospho]NAVTFK-10	0.000711046	0.9922	10	ILYGGSANGS[Phospho]NAVTFK[8.01]-10	0.003212432	0.9964	28	ILYGGSANGS[Phospho]NAVTFK[6.02]-10	0.00395977	0.9965	2	ILYGGSANGS[Phospho]N[Deamidated]AVTFK[8.01]-10	0.005526489	0.9966	2	ILYGGSANGS[Phospho]NAVTFK[8.01]-10	0.003753439	0.9973	10	ILYGGSANGS[Phospho]NAVTFK-10	0.010807838	0.992799999	7	ILYGGSANGS[Phospho]NAVTFK[4.03]-10	0.007050244	0.9985	5
sp|P00950|PMG1_YEAST	116	S	0	Gold	2303	FNTYRRS[Phospho]FDVPPPPIDASSPFSQ[Deamidated]K-7	0.006268215	0.99260144	31	S[Phospho]FDVPPPPIDASSPFSQK[8.01]-1	0	0.999	341	S[Phospho]FDVPPPPIDASSPFSQK[4.03]-1	0	0.9983	23	S[Phospho]FDVPPPPIDASSPFSQ[Deamidated]K[6.02]-1	0.000806447	0.9993	9	S[Phospho]FDVPPPPIDASSPFSQ[Deamidated]K-1	0.004774782	0.9996	9	S[Phospho]FDVPPPPIDASSPFSQ[Deamidated]K[8.01]-1	0.003753439	0.9994	12	S[Phospho]FDVPPPPIDASSPFSQK-1	0.010807838	0.9981	32	S[Phospho]FDVPPPPIDASSPFSQK[8.01]-1	0.001103713	0.9997	27
sp|P00950|PMG1_YEAST	12	S	0	Gold	123	LVLVRHGQS[Phospho]EWNEK[8.01]-9	0	1	5	HGQS[Phospho]EWNEK[8.01]-4	0	1	9	HGQS[Phospho]EWNEK[8.01]-4	0	1	20					HGQS[Phospho]EWNEK[8.01]-4	0.004774782	0.9995	3	HGQS[Phospho]EWNEK-4	0.002748325	1	5	HGQS[Phospho]EWNEK-4	0.007920977	0.9999	14	HGQS[Phospho]EWNEK[8.01]-4	0	1	7
sp|P00950|PMG1_YEAST	126	A	1	Silver	205	FNTYRRSFDVPPPPIDA[Phospho]SSPFSQK[8.01]-17	0.019542311	0.968398127	1	SFDVPPPPIDA[Phospho]SSPFSQKGDER-11	0.008195524	0.98200179	31	SFDVPPPPIDA[Phospho]SSPFSQKGDER-11	0.010786962	0.9753	28					SFDVPPPPIDA[Phospho]SSPFSQKGDER-11	0.023401337	0.947	5	SFDVPPPPIDA[Phospho]SSPFSQK[8.01]-11	0.014162492	0.97202439	9	SFDVPPPPIDA[Phospho]SSPFSQK-11	0.044503317	0.834994923	1	SFDVPPPPIDA[Phospho]SSPFSQKGDER-11	0.019554742	0.9861	13
sp|P00950|PMG1_YEAST	127	S	0	Silver	133	FNTYRRSFDVPPPPIDAS[Phospho]SPFSQK-18	0.03606025	0.932453612	12	SFDVPPPPIDAS[Phospho]SPFSQK-12	0.015580501	0.981899982	2	SFDVPPPPIDAS[Phospho]SPFSQK[8.01]-12	0.005651116	0.985187573	2					SFDVPPPPIDAS[Phospho]SPFSQK-12	0.011044106	0.984374574	7	SFDVPPPPIDAS[Phospho]SPFSQK-12	0.0168203	0.965006254	8	SFDVPPPPIDAS[Phospho]SPFSQK-12	0.014928713	0.960897611	5	SFDVPPPPIDAS[Phospho]SPFSQK[4.03]-12	0.015203321	0.9915	12
sp|P00950|PMG1_YEAST	128	S	0	Gold	565	FNTYRRSFDVPPPPIDASS[Phospho]PFSQK[8.01]-19	0.005581241	0.9929	38	SFDVPPPPIDASS[Phospho]PFSQKGDER-13	0.004990839	0.99070092	10	RSFDVPPPPIDASS[Phospho]PFSQKGDER-14	0.003212432	0.9967	6					SFDVPPPPIDASS[Phospho]PFSQK[8.01]-13	0.009376923	0.9874	36	SFDVPPPPIDASS[Phospho]PFSQK-13	0.008630155	0.98700129	18	RSFDVPPPPIDASS[Phospho]PFSQKGDER-14	0.010824465	0.9878	3	R[10.01]SFDVPPPPIDASS[Phospho]PFSQK[8.01]GDER[10.01]-14	0.007050244	0.9986	2
sp|P00950|PMG1_YEAST	131	S	0	Silver	24	FNTYRRSFDVPPPPIDASSPFS[Phospho]Q[Deamidated]K[8.01]-22	0.04150285	0.91584042	2					SFDVPPPPIDASSPFS[Phospho]QK[8.01]GDER[10.01]-16	0.007290884	0.988103479	1					SFDVPPPPIDASSPFS[Phospho]QK[8.01]GDER[10.01]-16	0.035379331	0.896204472	2	SFDVPPPPIDASSPFS[Phospho]QK[8.01]GDER[10.01]-16	0.013804118	0.972688327	3	SFDVPPPPIDASSPFS[Phospho]QK-16	0.032782349	0.89742833	5	SFDVPPPPIDASSPFS[Phospho]QK[8.01]GDER[10.01]-16	0.031569157	0.86989779	1
sp|P00950|PMG1_YEAST	197	S	0	Gold	105	HLEGIS[Phospho]DADIAK-6	0.007229839	0.988899998	4	HLEGIS[Phospho]DADIAK[8.01]-6	0.001117655	0.9925	11	HLEGIS[Phospho]DADIAK-6	0.003212432	0.9966	9	HLEGIS[Phospho]DADIAK-6	0.00395977	0.996212678	2	HLEGIS[Phospho]DADIAK[8.01]-6	0.009376923	0.987587007	2	HLEGIS[Phospho]DADIAK[8.01]-6	0.003753439	0.997400245	3	HLEGIS[Phospho]DADIAK-6	0.010824465	0.990601765	5	HLEGIS[Phospho]DADIAK-6	0.005455719	0.99580041	14
sp|P01120|RAS2_YEAST	125	S	0	Silver	14	DTDYVPIVVVGNK[8.01]S[Phospho]DLENEK[8.01]-14	0.04150285	0.915250414	1					DTDYVPIVVVGNK[8.01]S[Phospho]DLENEK[8.01]-14	0.014687179	0.996384204	1									DTDYVPIVVVGNKS[Phospho]DLENEK-14	0.028352552	0.971353162	1					DTDYVPIVVVGNKS[Phospho]DLENEK-14	0.005455719	0.999	8
sp|P01120|RAS2_YEAST	225	S	0	Gold	368	NVNSS[Phospho]TTVVNARNASIESK[4.03]-5	0.006574716	0.989093561	10	NVNSS[Phospho]TTVVNAR[10.01]-5	0.010984842	0.9847	3	N[Deamidated]VNSS[Phospho]TTVVNAR[10.01]-5	0.004639043	0.9901	2	NVNSS[Phospho]TTVVN[Deamidated]AR[6.02]-5	0.004706534	0.9907	1	NVNS[Phospho]S[Phospho]TTVVNAR-5	0.007827978	0.9915	2	NVNSS[Phospho]TTVVNAR-5	0.006475283	0.9927	5	NVNSS[Phospho]TTVVNAR-5	0.013431238	0.975527619	6	NVNS[Phospho]S[Phospho]TTVVNAR[6.02]-5	0.007133694	0.9979	2
sp|P01120|RAS2_YEAST	235	S	0	Gold	661	NVNSSTTVVNARNAS[Phospho]IES[Phospho]K[8.01]-15	0.005097582	0.995	55	NAS[Phospho]IES[Phospho]KTGLAGNQATNGK-3	0.002767361	0.9954	7	NAS[Phospho]IES[Phospho]K[8.01]TGLAGNQATNGK[8.01]-3	0.002886559	0.9976	53					NAS[Phospho]IES[Phospho]K[8.01]-3	0.008115815	0.99012294	13	NAS[Phospho]IES[Phospho]K-3	0.003887988	0.99550324	8	NAS[Phospho]IES[Phospho]KTGLAGNQATNGK-3	0.010807838	0.9937	28	NAS[Phospho]IES[Phospho]K[8.01]-3	0.007050244	0.99810034	29
sp|P01120|RAS2_YEAST	238	S	0	Gold	708	NVNSSTTVVNARNASIES[Phospho]K-18	0.005097582	0.9965	18	NAS[Phospho]IES[Phospho]KTGLAGNQATNGK-6	0.002767361	0.9953	7	NASIES[Phospho]KTGLAGNQATNGK-6	0.002886559	0.9984	12					NAS[Phospho]IES[Phospho]K[8.01]-6	0.008115815	0.99012294	13	NASIES[Phospho]K-6	0.003753439	0.99710168	2	NAS[Phospho]IES[Phospho]KTGLAGNQATNGK-6	0.010807838	0.994	28	NAS[Phospho]IES[Phospho]K[8.01]-6	0.007050244	0.99810034	29
sp|P01123|YPT1_YEAST	174	S	0	Gold	635	ESMS[Phospho]QQNLNETTQKK-4	0.030273072	0.942500437	1	ESMS[Phospho]QQNLNETTQK-4	0	0.9951	17	ESMS[Phospho]QQNLNETTQK-4	0.002886559	0.9983	4	ESM[Oxidation]S[Phospho]QQNLNETTQK-4	0.000806447	0.9981	1	ESM[Oxidation]S[Phospho]QQNLNETTQK[8.01]K[8.01]-4	0.004832482	0.9987	8	ESMS[Phospho]QQNLNETTQK-4	0.003753439	0.9987	10	ESM[Oxidation]S[Phospho]QQNLNETTQKK-4	0.010807838	0.9962	4	ESM[Oxidation]S[Phospho]QQNLNETTQK[8.01]K[8.01]-4	0.005108969	0.9994	3
sp|P02293|H2B1_YEAST	42	S	0	Gold	55	ETYS[Phospho]SYIYK-4	0.037068478	0.92720523	1	K[8.01]ETYS[Phospho]SYIYK[8.01]-5	0.014688708	0.9817054	4	ETYS[Phospho]SYIYK-4	0.019865789	0.96691553	2					ETYS[Phospho]SYIYK[8.01]-4	0.009558426	0.98702376	4	ETYS[Phospho]SYIYK-4	0.008630155	0.9883077	4	KETYS[Phospho]SYIYK-5	0.013660942	0.965286929	4	KETYS[Phospho]SYIYK-5	0.009825988	0.996100379	1
sp|P02400|RLA4_YEAST	100	S	0	Gold	8929	EES[Phospho]DDDM[Oxidation]GFGLFD-3	0	1	8	EES[Phospho]DDDMGFGLFD-3	0	1	6	EES[Phospho]DDDM[Oxidation]GFGLFD-3	0	1	3	EES[Phospho]DDDM[Oxidation]GFGLFD-3	0	1	34	[Dehydrated]EES[Phospho]DDDMGFGLFD-3	0	1	1	[Dehydrated]EES[Phospho]DDDMGFGLFD-3	0	1	1	[Dehydrated]EES[Phospho]DDDM[Oxidation]GFGLFD-3	0	1	13	[Dehydrated]EES[Phospho]DDDM[Oxidation]GFGLFD-3	0	1	2
sp|P02400|RLA4_YEAST	79	A	1	Bronze	1	FATVPTGGASSAAAGAA[Phospho]GAAAGGDAAEEEKEEEAKEESDDDMGFGLFD-17	0.047272127	0.902	1
sp|P02400|RLA4_YEAST	82	A	1	Silver	65	FATVPTGGASSAAAGAAGAA[Phospho]AGGDAAEEEK[8.01]EEEAKEESDDDM[Oxidation]GFGLFD-20	0.014558233	0.9787	5					FATVPTGGASSAAAGAAGAA[Phospho]AGGDAAEEEKEEEAKEESDDDMGFGLFD-20	0.008625157	0.9893259	16					FATVPTGGASSAAAGAAGAA[Phospho]AGGDAAEEEKEEEAKEESDDDMGFGLFD-20	0.023127152	0.947469501	2	FATVPTGGASSAAAGAAGAA[Phospho]AGGDAAEEEKEEEAKEESDDDM[Oxidation]GFGLFD-20	0.015440493	0.968699499	2	FATVPTGGASSAAAGAAGAA[Phospho]AGGDAAEEEKEEEAKEESDDDM[Oxidation]GFGLFD-20	0.026065037	0.973808732	1	FATVPTGGASSAAAGAAGAA[Phospho]AGGDAAEEEKEEEAK[8.01]EESDDDMGFGLFD-20	0.017211721	0.9689	2
sp|P02400|RLA4_YEAST	83	A	1	Gold	252	FATVPTGGASSAAAGAAGAAA[Phospho]GGDAAEEEK[8.01]EEEAKEESDDDMGFGLFD-21	0.015585952	0.978299998	5	FATVPTGGASSAAAGAAGAAA[Phospho]GGDAAEEEKEEEAKEESDDDMGFGLFD-21	0.030849227	0.974090051	3	FATVPTGGASSAAAGAAGAAA[Phospho]GGDAAEEEK[8.01]EEEAK[8.01]EESDDDM[Oxidation]GFGLFD-21	0.006578201	0.9928	36	FATVPTGGASSAAAGAAGAAA[Phospho]GGDAAEEEKEEEAKEESDDDM[Oxidation]GFGLFD-21	0.019451131	0.9623	3	FATVPTGGASSAAAGAAGAAA[Phospho]GGDAAEEEK[8.01]EEEAK[8.01]EESDDDM[Oxidation]GFGLFD-21	0.00902581	0.9884	3	FATVPTGGASSAAAGAAGAAA[Phospho]GGDAAEEEK[8.01]EEEAK[8.01]EESDDDMGFGLFD-21	0.006327864	0.9934	2	FATVPTGGASSAAAGAAGAAA[Phospho]GGDAAEEEKEEEAKEESDDDMGFGLFD-21	0.016507998	0.988987448	4	FATVPTGGASSAAAGAAGAAA[Phospho]GGDAAEEEK[8.01]EEEAK[8.01]EESDDDM[Oxidation]GFGLFD-21	0.0118697	0.9946	2
sp|P02400|RLA4_YEAST	87	A	1	Gold	109	FATVPTGGASSAAAGAAGAAAGGDA[Phospho]AEEEKEEEAKEESDDDM[Oxidation]GFGLFD-25	0.007686823	0.9869	9	FATVPTGGASSAAAGAAGAAAGGDA[Phospho]AEEEKEEEAKEESDDDMGFGLFD-25	0.031006277	0.9561	5	FATVPTGGASSAAAGAAGAAAGGDA[Phospho]AEEEKEEEAKEESDDDM[Oxidation]GFGLFD-25	0.016449476	0.9684	2	FATVPTGGASSAAAGAAGAAAGGDA[Phospho]AEEEKEEEAKEESDDDMGFGLFD-25	0.029567902	0.9234	1	FATVPTGGASSAAAGAAGAAAGGDA[Phospho]AEEEKEEEAKEESDDDM[Oxidation]GFGLFD-25	0.009954365	0.9862	2	FATVPTGGASSAAAGAAGAAAGGDA[Phospho]AEEEK[8.01]EEEAK[8.01]EESDDDM[Oxidation]GFGLFD-25	0.014054239	0.9901	5	FATVPTGGASSAAAGAAGAAAGGDA[Phospho]AEEEKEEEAKEESDDDM[Oxidation]GFGLFD-25	0.01865698	0.9486	1	FATVPTGGASSAAAGAAGAAAGGDA[Phospho]AEEEK[8.01]EEEAK[8.01]EESDDDM[Oxidation]GFGLFD-25	0.017869153	0.9606	2
sp|P02400|RLA4_YEAST	88	A	1	Silver	242	FATVPTGGASSAAAGAAGAAAGGDAA[Phospho]EEEK[8.01]EEEAK[8.01]EESDDDM[Oxidation]GFGLFD-26	0.019501154	0.969	27	FATVPTGGASSAAAGAAGAAAGGDAA[Phospho]EEEKEEEAKEESDDDMGFGLFD-26	0.014236082	0.988499998	7	FATVPTGGASSAAAGAAGAAAGGDAA[Phospho]EEEK[8.01]EEEAK[8.01]EESDDDMGFGLFD-26	0.009710045	0.9886	38					FATVPTGGASSAAAGAAGAAAGGDAA[Phospho]EEEK[8.01]EEEAK[8.01]EESDDDM[Oxidation]GFGLFD-26	0.011810723	0.981699999	1	FATVPTGGASSAAAGAAGAAAGGDAA[Phospho]EEEKEEEAKEESDDDMGFGLFD-26	0.011494076	0.979551838	1	FATVPTGGASSAAAGAAGAAAGGDAA[Phospho]EEEKEEEAKEESDDDM[Oxidation]GFGLFD-26	0.032184099	0.949380906	6	FATVPTGGASSAAAGAAGAAAGGDAA[Phospho]EEEK[4.03]EEEAK[4.03]EESDDDMGFGLFD-26	0.015038373	0.991845896	1
sp|P02400|RLA4_YEAST	96	A	1	Gold	824	FATVPTGGASSAAAGAAGAAAGGDAAEEEKEEEA[Phospho]KEESDDDM[Oxidation]GFGLFD-34	0.006268215	0.9916	202	FATVPTGGASSAAAGAAGAAAGGDAAEEEK[8.01]EEEA[Phospho]K[8.01]EESDDDMGFGLFD-34	0.002863649	0.9868	5	FATVPTGGASSAAAGAAGAAAGGDAAEEEKEEEA[Phospho]KEESDDDM[Oxidation]GFGLFD-34	0.002886559	0.9977	5	FATVPTGGASSAAAGAAGAAAGGDAAEEEKEEEA[Phospho]KEESDDDM[Oxidation]GFGLFD-34	0.00395977	0.9965	1	FATVPTGGASSAAAGAAGAAAGGDAAEEEK[8.01]EEEA[Phospho]K[8.01]EESDDDM[Oxidation]GFGLFD-34	0.006124757	0.9955	16	FATVPTGGASSAAAGAAGAAAGGDAAEEEK[8.01]EEEA[Phospho]K[8.01]EESDDDMGFGLFD-34	0.007130997	0.9922	16	FATVPTGGASSAAAGAAGAAAGGDAAEEEKEEEA[Phospho]KEESDDDM[Oxidation]GFGLFD-34	0.010824465	0.9888	29	FATVPTGGASSAAAGAAGAAAGGDAAEEEK[4.03]EEEA[Phospho]K[4.03]EESDDDM[Oxidation]GFGLFD-34	0.009825988	0.9967	4
sp|P02829|HSP82_YEAST	278	T	0	Silver	4	TKPLWT[Phospho]RNPSDITQEEYNAFYK-6	0.008975524	0.98479999	3
sp|P02829|HSP82_YEAST	282	S	0	Gold	153	TK[4.03]PLWTRNPS[Phospho]DITQEEYNAFYK[4.03]-10	0.005581241	0.992899879	6	NPS[Phospho]DITQEEYNAFYK-3	0	0.9985	23	NPS[Phospho]DITQEEYNAFYK[8.01]-3	0.002886559	0.9988	3					NPS[Phospho]DITQEEYNAFYK-3	0.004832482	0.999	7	NPS[Phospho]DITQEEYNAFYK[8.01]-3	0.003753439	0.9989	7	NPS[Phospho]DITQEEYNAFYK-3	0.010807838	0.997091873	5	NPS[Phospho]DITQEEYNAFYK-3	0.004250744	0.9995	5
sp|P02829|HSP82_YEAST	297	S	0	Gold	130	SIS[Phospho]NDWEDPLYVK[4.03]-3	0.006268215	0.99040368	3	SIS[Phospho]NDWEDPLYVK[8.01]-3	0	0.9939	14	SIS[Phospho]NDWEDPLYVK[8.01]-3	0.003212432	0.996726873	1					SIS[Phospho]NDWEDPLYVK-3	0.004832482	0.9978	7	SIS[Phospho]NDWEDPLYVK[8.01]-3	0.003753439	0.99789983	3	SIS[Phospho]NDWEDPLYVK-3	0.019530235	0.98580141	12	SIS[Phospho]N[Deamidated]DWEDPLYVK-3	0.005455719	0.99640068	4
sp|P02829|HSP82_YEAST	334	S	0	Gold	135	RAPFDLFES[Phospho]K-9	0.005097582	0.9971	10	RAPFDLFES[Phospho]K-9	0	0.99870012	20	R[10.01]APFDLFES[Phospho]K[8.01]-9	0.002886559	0.99900009	3	R[6.02]APFDLFES[Phospho]K[6.02]-9	0.000806447	0.9984006	6	R[10.01]APFDLFES[Phospho]K[8.01]-9	0.004774782	0.9996	3	RAPFDLFES[Phospho]K-9	0.003753439	0.99910014	1	APFDLFES[Phospho]K-8	0.010807838	0.997599925	3	APFDLFES[Phospho]K[8.01]-8	0.001103713	0.9996	5
sp|P02829|HSP82_YEAST	379	S	0	Gold	150	GVVDSEDLPLNLS[Phospho]REMLQQNK[8.01]-13	0.006268215	0.989959332	1	GVVDSEDLPLNLS[Phospho]R-13	0	0.99800019	8	GVVDSEDLPLNLS[Phospho]REMLQQNK-13	0.001969391	0.996393992	2					GVVDSEDLPLNLS[Phospho]REMLQQNK-13	0.005420509	0.9971	4	GVVDSEDLPLNLS[Phospho]R[10.01]EMLQQ[Deamidated]NK[8.01]-13	0.003805325	0.99580272	1	GVVDSEDLPLNLS[Phospho]R-13	0.010807838	0.996999996	5	GVVDSEDLPLNLS[Phospho]R[10.01]EMLQQNK[8.01]-13	0.007050244	0.99870036	3
sp|P02829|HSP82_YEAST	411	S	0	Bronze	1	K[8.01]LIEAFNEIAEDS[Phospho]EQFEK[4.03]-13	0.047723521	0.901343852	1
sp|P02829|HSP82_YEAST	450	S	0	Gold	74	S[Phospho]VDELTSLTDYVTRMPEHQK[8.01]-1	0.043389419	0.907309316	1	S[Phospho]VDELTSLTDYVTR[10.01]-1	0	0.996299985	4	S[Phospho]VDELTSLTDYVTR-1	0.012919206	0.995811304	1					S[Phospho]VDELTSLTDYVTR-1	0.005410863	0.9975	4	S[Phospho]VDELTSLTDYVTR[10.01]-1	0.003753439	0.99900016	4	S[Phospho]VDELTSLTDYVTR-1	0.01319737	0.997484645	2	S[Phospho]VDELTSLTDYVTR-1	0.005455719	0.9978	23
sp|P02829|HSP82_YEAST	520	T	0	Silver	8	EFEGKT[Phospho]LVDIT[Phospho]K[8.01]DFELEETDEEK[8.01]-6	0.007687999	0.986703051	1	EFEGKT[Phospho]LVDITK-6	0.034418717	0.946623694	1													EFEGK[4.03]T[Phospho]LVDITK[4.03]-6	0.015016858	0.996978006	1					EFEGKT[Phospho]LVDITK-6	0.026677664	0.977374996	1
sp|P02829|HSP82_YEAST	525	T	0	Silver	5	EFEGKT[Phospho]LVDIT[Phospho]K[8.01]DFELEETDEEK[8.01]-11	0.007687999	0.986703051	1																	EFEGKT[Phospho]LVDIT[Phospho]KDFELEETDEEK[4.03]-11	0.039748903	0.943945568	1					EFEGKT[Phospho]LVDIT[Phospho]K-11	0.035784857	0.948024803	1
sp|P02829|HSP82_YEAST	533	T	0	Gold	116	DFELEET[Phospho]DEEK[8.01]-7	0	1	4	DFELEET[Phospho]DEEKAER-7	0.002767361	0.995563966	2	DFELEET[Phospho]DEEK[8.01]-7	0	1	2	DFELEET[Phospho]DEEK[6.02]-7	0	1	7	DFELEET[Phospho]DEEK[8.01]-7	0	1	7	DFELEET[Phospho]DEEK[8.01]-7	0	1	6	DFELEET[Phospho]DEEK-7	0.039614544	0.956194712	1	DFELEET[Phospho]DEEK[8.01]-7	0	1	12
sp|P02829|HSP82_YEAST	619	S	0	Gold	141	TFEISPK[4.03]S[Phospho]PIIK[4.03]-8	0.006268215	0.99220432	3	KTFEISPKS[Phospho]PIIK-9	0	0.9953	4	TFEISPKS[Phospho]PIIK-8	0.002886559	0.99700029	9					TFEISPK[8.01]S[Phospho]PIIK[8.01]-8	0.004832482	0.9982	7	TFEISPK[8.01]S[Phospho]PIIK[8.01]-8	0.003753439	0.996599763	3	KTFEISPKS[Phospho]PIIK-9	0.010807838	0.9957	5	TFEIS[Phospho]PKS[Phospho]PIIK-8	0.005455719	0.996601952	4
sp|P02992|EFTU_YEAST	296	T	0	Gold	107	TTVT[Phospho]GIEMFRK-4	0.029771079	0.944993706	1	TTVT[Phospho]GIEMFR[10.01]-4	0.00213173	0.98881111	5	TTVT[Phospho]GIEMFR[10.01]K[8.01]-4	0.002886559	0.9981	3					TTVT[Phospho]GIEMFR-4	0.006124757	0.99590078	2	TTVT[Phospho]GIEMFR[10.01]-4	0.006359265	0.992989314	2	TTVT[Phospho]GIEM[Oxidation]FRK-4	0.010807838	0.99340065	3	TTVT[Phospho]GIEMFRK-4	0.007050244	0.9985	4
sp|P02994|EF1A_YEAST	112	A	1	Bronze	1	NM[Oxidation]ITGTSQADC[Carbamidomethyl]A[Phospho]ILIIAGGVGEFEAGISK-12	0.010773966	0.984151624	1
sp|P02994|EF1A_YEAST	163	S	0	Silver	19	MDSVK[4.03]WDES[Phospho]RFQEIVK[4.03]-9	0.041795868	0.912969989	1	MDSVKWDES[Phospho]RFQEIVK-9	0.000711046	0.9919038	1	WDES[Phospho]RFQEIVK-4	0.03662483	0.818082004	1					WDES[Phospho]RFQEIVK-4	0.049468063	0.925604903	2	WDES[Phospho]RFQEIVK-4	0.046264755	0.832932269	1	WDES[Phospho]RFQEIVK-4	0.022956477	0.979973907	2	WDES[Phospho]R[10.01]FQEIVK[8.01]-4	0.010987853	0.994503906	1
sp|P02994|EF1A_YEAST	284	T	0	Gold	167	IGGIGTVPVGRVETGVIKPGMVVTFAPAGVT[Phospho]TEVK-31	0.020941905	0.964082499	3	VETGVIKPGMVVTFAPAGVT[Phospho]TEVK-20	0.018565603	0.960597021	1	VETGVIK[8.01]PGMVVTFAPAGVT[Phospho]TEVK[8.01]-20	0.004639043	0.9889	4					VETGVIK[8.01]PGMVVTFAPAGVT[Phospho]TEVK[8.01]-20	0.009111296	0.988080475	2	VETGVIK[8.01]PGMVVTFAPAGVT[Phospho]TEVK[8.01]-20	0.005981812	0.994099978	3	VETGVIKPGM[Oxidation]VVTFAPAGVT[Phospho]TEVK-20	0.013660942	0.968596101	1	VETGVIK[8.01]PGMVVTFAPAGVT[Phospho]TEVK[8.01]-20	0.009825988	0.9964	5
sp|P02994|EF1A_YEAST	289	S	0	Gold	306	S[Phospho]VEM[Oxidation]HHEQLEQGVPGDNVGFNVK[8.01]-1	0	1	4	[Acetyl]S[Phospho]VEM[Oxidation]HHEQ[Deamidated]LEQGVPGDNVGFNVK[8.01]-1	0	1	1	S[Phospho]VEM[Oxidation]HHEQLEQGVPGDNVGFNVK[8.01]-1	0	1	1	S[Phospho]VEM[Oxidation]HHEQLEQGVPGDN[Deamidated]VGFNVK-1	0.000806447	1	1	S[Phospho]VEM[Oxidation]HHEQLEQGVPGDNVGFNVK[8.01]-1	0.002122178	1	1	S[Phospho]VEM[Oxidation]HHEQLEQGVPGDNVGFNVK[4.03]-1	0	1	1	S[Phospho]VEM[Oxidation]HHEQLEQGVPGDNVGFNVK-1	0.007920977	1	17	S[Phospho]VEM[Oxidation]HHEQLEQGVPGDNVGFNVK[8.01]-1	0	1	7
sp|P02994|EF1A_YEAST	6	S	0	Silver	17	S[Phospho]HINVVVIGHVDSGK[8.01]-1	0.005097582	0.9975	1																					S[Phospho]HINVVVIGHVDSGK-1	0.01319737	0.9991	7
sp|P03069|GCN4_YEAST	218	S	0	Gold	161	QRSIPLS[Phospho]PIVPESSDPAALK[8.01]-7	0.005097582	0.9962	14	SIPLS[Phospho]PIVPESSDPAALK[8.01]R[10.01]-5	0.019536468	0.978394716	3	SIPLS[Phospho]PIVPESSDPAALK[8.01]R[10.01]-5	0.003720475	0.9946	34									[Ammonia-loss]QR[10.01]S[Phospho]IPLS[Phospho]PIVPESSDPAALK[8.01]-7	0.008224897	0.9975	2	SIPLS[Phospho]PIVPESSDPAALKR-5	0.010824465	0.9874	5	SIPLS[Phospho]PIVPESSDPAALK-5	0.037265819	0.956804309	2
sp|P03069|GCN4_YEAST	61	T	0	Gold	42	TEEDPIIK[8.01]QDT[Phospho]PSNLDFDFALPQTATAPDAK[8.01]-11	0.005097582	0.9936	4	QDT[Phospho]PSNLDFDFALPQTATAPDAK-3	0.036057618	0.954891097	1	FIKTEEDPIIKQDT[Phospho]PSNLDFDFALPQTATAPDAK-14	0.003720475	0.994899501	2					QDT[Phospho]PSNLDFDFALPQTATAPDAK-3	0.006919075	0.994486916	1	QDT[Phospho]PSNLDFDFALPQTATAPDAK[8.01]-3	0.005747667	0.994258146	2
sp|P04050|RPB1_YEAST	1293	S	0	Gold	133	YDRK[4.03]VPS[Phospho]PTGEYVK[4.03]-7	0.006268215	0.991600037	1	K[8.01]VPS[Phospho]PTGEYVK[8.01]-4	0.001164023	0.9948	7	KVPS[Phospho]PTGEYVK-4	0.004565307	0.995808296	1					K[8.01]VPS[Phospho]PTGEYVK[8.01]-4	0.004832482	0.99810018	11	VPS[Phospho]PTGEYVK[8.01]-3	0.003753439	0.9986	6	KVPS[Phospho]PTGEYVK-4	0.010807838	0.991994237	2	VPS[Phospho]PTGEYVK-3	0.005455719	0.996499062	4
sp|P04050|RPB1_YEAST	1471	T	0	Gold	160	ITEIEDGQDGGVT[Phospho]PYSNESGLVNADLDVK[8.01]-13	0.005097582	0.995	6	ITEIEDGQDGGVT[Phospho]PYSNESGLVNADLDVK[8.01]-13	0.001117655	0.9925	5	ITEIEDGQDGGVT[Phospho]PYSNESGLVNADLDVK[8.01]-13	0.005911322	0.992909651	1					ITEIEDGQDGGVT[Phospho]PYSNESGLVNADLDVK[8.01]-13	0.004832482	0.9984	21	ITEIEDGQDGGVT[Phospho]PYSNESGLVNADLDVK[8.01]-13	0.003753439	0.9984	15	ITEIEDGQDGGVT[Phospho]PYSNESGLVNADLDVK-13	0.010824465	0.985498025	4	ITEIEDGQDGGVT[Phospho]PYSNESGLVNADLDVK[8.01]-13	0.006291327	0.9991	5
sp|P04050|RPB1_YEAST	449	S	0	Gold	21	VERHIM[Oxidation]DNDPVLFNRQPS[Phospho]LHK[4.03]-18	0	1	3	HIM[Oxidation]DNDPVLFNR[10.01]QPS[Phospho]LHK[8.01]-15	0.003144814	0.999965655	1
sp|P04147|PABP_YEAST	102	T	0	Gold	60	AIEQLNYT[Phospho]PIK-8	0.031390628	0.94004658	2	AIEQLNYT[Phospho]PIK[8.01]-8	0.029721304	0.977364707	1	AIEQLNYT[Phospho]PIK[8.01]-8	0.003938183	0.993399973	2					AIEQLNYT[Phospho]PIK-8	0.010116756	0.98592108	3	AIEQLNYT[Phospho]PIK[8.01]-8	0.007184239	0.9921	4	AIEQLNYT[Phospho]PIK-8	0.010824465	0.989699996	4	AIEQLNYT[Phospho]PIK-8	0.012580308	0.9936102	4
sp|P04147|PABP_YEAST	332	S	0	Gold	53	NLDDS[Phospho]VDDEK[4.03]LEEEFAPYGTITSAK[4.03]-5	0.005097582	0.997599737	2	NLDDS[Phospho]VDDEK[8.01]LEEEFAPYGTITSAK[8.01]-5	0	0.99515513	1	NLDDS[Phospho]VDDEK[4.03]LEEEFAPYGTITSAK[4.03]-5	0	0.997878557	1					NLDDS[Phospho]VDDEK[8.01]LEEEFAPYGTITSAK[8.01]-5	0.004774782	0.9996	4	NLDDS[Phospho]VDDEK[8.01]-5	0.003753439	0.999899995	1	NLDDS[Phospho]VDDEKLEEEFAPYGTITSAK-5	0.031988958	0.966562855	1	NLDDS[Phospho]VDDEK[4.03]LEEEFAPYGTITSAK[4.03]-5	0.001103713	0.9997	5
sp|P04386|GAL4_YEAST	712	S	0	Gold	38	SGAS[Phospho]FSDLVK-4	0.016374478	0.975520461	1	SGAS[Phospho]FSDLVK[8.01]-4	0.006842115	0.981999261	2	SGAS[Phospho]FSDLVK[8.01]-4	0.004639043	0.98969872	1					SGAS[Phospho]FSDLVK[8.01]-4	0.008648079	0.988799693	2	SGAS[Phospho]FSDLVK[8.01]-4	0.006250944	0.993499764	2	SGAS[Phospho]FSDLVK-4	0.011457125	0.982107604	2	SGAS[Phospho]FSDLVK[8.01]-4	0.012232159	0.9939	9
sp|P04387|GAL80_YEAST	8	S	0	Gold	96	RSS[Phospho]VSTVPNAAPIRVGFVGLNAAK[4.03]-3	0.006268215	0.9895	5					RSS[Phospho]VSTVPNAAPIR-3	0.003550694	0.99589986	4	R[6.02]SS[Phospho]VSTVPNAAPIR[6.02]-3	0.00395977	0.996	6	R[10.01]SS[Phospho]VSTVPNAAPIR[10.01]-3	0.006925664	0.99420741	8	RSS[Phospho]VSTVPNAAPIR-3	0.003753439	0.9967	6	RSS[Phospho]VSTVPNAAPIR-3	0.014161014	0.993609841	3	RSS[Phospho]VSTVPNAAPIR-3	0.006291327	0.9991	9
sp|P04449|RL24A_YEAST	7	S	0	Gold	217	MK[8.01]VEIDS[Phospho]FSGAK[8.01]-7	0.006268215	0.9913	3	VEIDS[Phospho]FSGAK[8.01]-5	0.003712214	0.986048562	1	MKVEIDS[Phospho]FSGAK-7	0.003513562	0.9948	7	M[Oxidation]KVEIDS[Phospho]FSGAK-7	0.002814788	0.9977	19	VEIDS[Phospho]FSGAK[8.01]-5	0.006124757	0.9953	5	VEIDS[Phospho]FSGAK[8.01]-5	0.003753439	0.99720052	3	M[Oxidation]KVEIDS[Phospho]FSGAK-7	0.010824465	0.98921395	11	MK[4.03]VEIDS[Phospho]FSGAK[4.03]-7	0.006789875	0.9988	8
sp|P04449|RL24A_YEAST	85	A	1	Bronze	10	AQRPITGA[Phospho]SLDLIK-8	0.032691942	0.936991397	2					AQR[10.01]PITGA[Phospho]SLDLIK[8.01]-8	0.029824162	0.883211417	2	AQRPITGA[Phospho]S[Phospho]LDLIK-8	0.046036729	0.851069773	1	AQR[10.01]PITGA[Phospho]S[Phospho]LDLIK[8.01]-8	0.047459094	0.808580902	1	AQR[10.01]PITGA[Phospho]SLDLIK[8.01]-8	0.02147756	0.988011261	2					AQRPITGA[Phospho]SLDLIK-8	0.04627817	0.902756884	1
sp|P04449|RL24A_YEAST	86	S	0	Gold	456	AQRPITGAS[Phospho]LDLIK-9	0.005097582	0.9955	30	AQRPITGAS[Phospho]LDLIK-9	0	0.998	43	AQRPITGAS[Phospho]LDLIK-9	0.002886559	0.9984	23	AQ[Deamidated]R[6.02]PITGAS[Phospho]LDLIK[6.02]-9	0.000806447	0.9985	7	AQR[10.01]PITGAS[Phospho]LDLIK[8.01]-9	0.004832482	0.9985	13	AQRPITGAS[Phospho]LDLIK-9	0.003753439	0.9984	13	AQRPITGAS[Phospho]LDLIK-9	0.010807838	0.99430162	12	AQR[10.01]PITGAS[Phospho]LDLIK[8.01]-9	0.005108969	0.9994	20
sp|P04786|TOP1_YEAST	14	S	0	Gold	821	VNHELS[Phospho]S[Phospho]DDDDDVPLSQTLK[4.03]K[4.03]-6	0.005097582	0.9977	32	VNHELS[Phospho]S[Phospho]DDDDDVPLSQTLK-6	0	0.9989	4	VNHELS[Phospho]S[Phospho]DDDDDVPLSQTLK[4.03]-6	0	0.9979	13	VNHELS[Phospho]S[Phospho]DDDDDVPLSQTLK[6.02]-6	0.000806447	0.9992	8	VNHELS[Phospho]S[Phospho]DDDDDVPLSQTLK[8.01]K[8.01]-6	0.004774782	0.9996	8	VNHELS[Phospho]S[Phospho]DDDDDVPLSQTLK[8.01]K[8.01]-6	0.003753439	0.9993	3	VNHELS[Phospho]S[Phospho]DDDDDVPLSQTLK-6	0.010807838	0.99500301	7	VNHELS[Phospho]S[Phospho]DDDDDVPLSQTLK[8.01]K[8.01]-6	0.001103713	0.9997	16
sp|P04786|TOP1_YEAST	15	S	0	Gold	919	VNHELS[Phospho]S[Phospho]DDDDDVPLSQTLK[4.03]K[4.03]-7	0.005097582	0.9977	32	VNHELS[Phospho]S[Phospho]DDDDDVPLSQTLK-7	0	0.9989	4	VNHELS[Phospho]S[Phospho]DDDDDVPLSQTLK[4.03]-7	0	0.9979	13	VNHELS[Phospho]S[Phospho]DDDDDVPLSQTLK[6.02]-7	0.000806447	0.9992	8	VNHELS[Phospho]S[Phospho]DDDDDVPLSQTLK[8.01]K[8.01]-7	0.004774782	0.9996	8	VNHELS[Phospho]S[Phospho]DDDDDVPLSQTLK[8.01]K[8.01]-7	0.003753439	0.9993	3	VNHELS[Phospho]S[Phospho]DDDDDVPLSQTLK-7	0.010807838	0.99500301	7	VNHELS[Phospho]S[Phospho]DDDDDVPLSQTLK[8.01]K[8.01]-7	0.001103713	0.9997	16
sp|P04786|TOP1_YEAST	24	S	0	Gold	116	VNHELS[Phospho]S[Phospho]DDDDDVPLS[Phospho]QTLKK-16	0.047835143	0.90099327	7	VNHELS[Phospho]S[Phospho]DDDDDVPLS[Phospho]QTLK-16	0.020250157	0.986304253	3	VNHELS[Phospho]S[Phospho]DDDDDVPLS[Phospho]QTLK-16	0.022488831	0.954561054	3					VNHELS[Phospho]S[Phospho]DDDDDVPLS[Phospho]QTLK-16	0.008593822	0.989105287	2	VNHELS[Phospho]S[Phospho]DDDDDVPLS[Phospho]QTLK-16	0.008808099	0.98974234	4	VNHELS[Phospho]S[Phospho]DDDDDVPLS[Phospho]QTLK-16	0.014161714	0.992699985	7	VNHELS[Phospho]S[Phospho]DDDDDVPLS[Phospho]QTLKK-16	0.009825988	0.9969	8
sp|P04786|TOP1_YEAST	49	S	0	Gold	1014	VASM[Oxidation]NSASLQDEAEPYDS[Phospho]DEAISK[8.01]-18	0.005097582	0.9934	16	K[8.01]VASM[Oxidation]NSASLQDEAEPYDS[Phospho]DEAISK[8.01]-19	0	0.9937	1	VASMN[Deamidated]SASLQDEAEPYDS[Phospho]DEAISK[8.01]-18	0.002886559	0.9976	3	VASM[Oxidation]NSASLQDEAEPYDS[Phospho]DEAISK[6.02]-18	0.00395977	0.9968	1	VASMN[Deamidated]SASLQDEAEPYDS[Phospho]DEAISK[8.01]-18	0.004832482	0.99790038	7	VASM[Oxidation]NSASLQDEAEPYDS[Phospho]DEAISK-18	0.003753439	0.99820017	31	VASM[Oxidation]NSASLQDEAEPYDS[Phospho]DEAISK-18	0.010807838	0.9947	12	VASM[Oxidation]NSASLQDEAEPYDS[Phospho]DEAISK-18	0.005455719	0.99720027	35
sp|P04786|TOP1_YEAST	76	S	0	Gold	1424	IK[4.03]TEPVQSSSLPS[Phospho]PPAK[4.03]K[4.03]-13	0.005097582	0.9953	13	TEPVQSSSLPS[Phospho]PPAK[8.01]-11	0.001164023	0.99210078	4	IKTEPVQSSSLPS[Phospho]PPAKK-13	0.002886559	0.9986	24	IK[6.02]TEPVQ[Deamidated]SSSLPS[Phospho]PPAK[6.02]K[6.02]-13	0.000806447	0.9986	15	IKTEPVQSSSLPS[Phospho]PPAKK-13	0.004832482	0.9987	3	IKTEPVQ[Deamidated]SSSLPS[Phospho]PPAKK-13	0.003753439	0.9987	1	IKTEPVQSSSLPS[Phospho]PPAKK-13	0.010807838	0.9951	20	IK[4.03]TEPVQSSSLPS[Phospho]PPAK[4.03]K[4.03]-13	0.005690534	0.99930006	38
sp|P04801|SYTC_YEAST	195	S	0	Gold	598	DISES[Phospho]PERTVSQADFPGLEGVAK[4.03]-5	0.005097582	0.9958	22	DSMK[8.01]DISES[Phospho]PER[10.01]-9	0.000759737	0.99270142	4	DSMK[8.01]DISES[Phospho]PER[10.01]-9	0.002886559	0.9987	9	DISES[Phospho]PER[6.02]-5	0.00395977	0.9949023	12	DISES[Phospho]PER[10.01]TVSQADFPGLEGVAK[8.01]-5	0.004832482	0.9987	25	DISES[Phospho]PER[10.01]TVSQADFPGLEGVAK[8.01]-5	0.003753439	0.9984	16	DSM[Oxidation]KDISES[Phospho]PER-9	0.010807838	0.9945	14	DISES[Phospho]PER[6.02]TVSQADFPGLEGVAK[4.03]-5	0.005108969	0.9994	13
sp|P04802|SYDC_YEAST	14	S	0	Gold	252	AVEES[Phospho]AEPAQVILGEDGK[8.01]PLSK[8.01]-5	0.005097582	0.9936	34	AVEES[Phospho]AEPAQVILGEDGK[8.01]PLSK[8.01]-5	0.006799497	0.9885	5	AVEES[Phospho]AEPAQVILGEDGKPLSK-5	0.003550694	0.9956	17	AVEES[Phospho]AEPAQVILGEDGKPLSK-5	0.00395977	0.9968	4	AVEES[Phospho]AEPAQVILGEDGK[8.01]PLSK[8.01]-5	0.006172961	0.9952	10	AVEES[Phospho]AEPAQVILGEDGK[8.01]PLSK[8.01]-5	0.003753439	0.9966	7	AVEES[Phospho]AEPAQVILGEDGKPLSK-5	0.013098413	0.979580852	2	AVEES[Phospho]AEPAQVILGEDGK[8.01]PLSK[8.01]-5	0.007050244	0.9987	9
sp|P04802|SYDC_YEAST	15	A	1	Bronze	1	AVEESA[Phospho]EPAQVILGEDGK[8.01]PLSK[8.01]-6	0.044117757	0.906617752	1
sp|P04802|SYDC_YEAST	30	S	0	Gold	40	AVEESAEPAQVILGEDGK[8.01]PLS[Phospho]K[8.01]-21	0.007229839	0.988413989	2					AVEESAEPAQVILGEDGK[4.03]PLS[Phospho]K[4.03]-21	0.012919206	0.9945211	1	AVEESAEPAQVILGEDGKPLS[Phospho]K-21	0.019030873	0.963500861	2	AVEESAEPAQVILGEDGK[8.01]PLS[Phospho]K[8.01]-21	0.004832482	0.999199059	5	AVEESAEPAQVILGEDGK[8.01]PLS[Phospho]K[8.01]-21	0.003753439	0.99757881	2	AVEESAEPAQVILGEDGKPLS[Phospho]KK-21	0.010807838	0.996408163	3	AVEESAEPAQVILGEDGK[8.01]PLS[Phospho]K[8.01]-21	0.005108969	0.999400007	1
sp|P04802|SYDC_YEAST	301	S	0	Gold	188	AYLAQS[Phospho]PQFNK[4.03]-6	0.005097582	0.99460153	3	AYLAQS[Phospho]PQFNK-6	0	0.9954	15	AYLAQS[Phospho]PQFN[Deamidated]K[8.01]-6	0.002886559	0.9987	7					AYLAQS[Phospho]PQFNK-6	0.004832482	0.9979	5	AYLAQS[Phospho]PQ[Deamidated]FNK-6	0.003753439	0.99770112	1	AYLAQS[Phospho]PQFNK-6	0.017449703	0.9917	19	AYLAQS[Phospho]PQFNK[4.03]-6	0.006291327	0.99910018	7
sp|P04802|SYDC_YEAST	502	S	0	Gold	91	AHGLS[Phospho]PEDPGLK[4.03]-5	0.04150285	0.914975388	1	AHGLS[Phospho]PEDPGLK-5	0	0.99810018	9	AHGLS[Phospho]PEDPGLK[4.03]-5	0.001969391	0.9969003	5	AHGLS[Phospho]PEDPGLK[6.02]-5	0.000806447	0.998399999	2	AHGLS[Phospho]PEDPGLK[8.01]-5	0.004832482	0.9988	7	AHGLS[Phospho]PEDPGLK-5	0.003753439	0.9986	4	AHGLS[Phospho]PEDPGLK-5	0.010807838	0.995946943	3	AHGLS[Phospho]PEDPGLK[8.01]-5	0.005690534	0.9993	6
sp|P04806|HXKA_YEAST	11	A	1	Bronze	1	K[4.03]PQA[Phospho]RK[4.03]GSMADVPK[4.03]-4	0.035701858	0.933576071	1
sp|P04806|HXKA_YEAST	15	S	0	Gold	5316	GS[Phospho]MADVPK-2	0.005097582	0.9933	8	K[8.01]GS[Phospho]M[Oxidation]ADVPK[8.01]-3	0	0.99360063	174	KGS[Phospho]MA[Phospho]DVPK-3	0.002272402	0.9996	1	K[6.02]GS[Phospho]M[Oxidation]ADVPK[6.02]-3	0.00395977	0.9976	67	KGS[Phospho]MA[Phospho]DVPK-3	0.004774782	0.9996	2	KGS[Phospho]MA[Phospho]DVPK-3	0.003753439	0.9999	3	KGS[Phospho]MA[Phospho]DVPK-3	0.007920977	1	12	KGS[Phospho]MA[Phospho]DVPK-3	0.001774525	0.9996	4
sp|P04806|HXKA_YEAST	175	T	0	Silver	13	INEGILQRWT[Phospho]K[8.01]-10	0	1	3					INEGILQRWT[Phospho]K-10	0.010107609	0.997742115	1									INEGILQR[6.02]WT[Phospho]K[4.03]-10	0.026147017	0.972900379	1
sp|P04806|HXKA_YEAST	293	S	0	Gold	95	YDVAVDEQS[Phospho]PRPGQQAFEK-9	0.005097582	0.9947	8	TK[8.01]YDVAVDEQS[Phospho]PR[10.01]PGQQAFEK[8.01]-11	0	0.9979	6	YDVAVDEQS[Phospho]PR[10.01]PGQQAFEK[8.01]-9	0.012919206	0.997099969	2					YDVAVDEQS[Phospho]PRPGQQAFEK-9	0.005410863	0.99740025	3	YDVAVDEQS[Phospho]PR[10.01]PGQQAFEK[8.01]-9	0.003753439	0.9962	8	TKYDVAVDEQS[Phospho]PRPGQQAFEK-11	0.032721911	0.966078362	1	YDVAVDEQS[Phospho]PRPGQQAFEK-9	0.005455719	0.997131844	2
sp|P04806|HXKA_YEAST	419	S	0	Gold	55	TGHIAADGS[Phospho]VYNK[4.03]-9	0.006268215	0.9895	7	TGHIAADGS[Phospho]VYNK[8.01]YPGFK[8.01]-9	0.002222925	0.9895	6	TGHIAADGS[Phospho]VYNK-9	0.015651425	0.987069209	1					TGHIAADGS[Phospho]VYNK[8.01]-9	0.007920988	0.99108696	1	TGHIAADGS[Phospho]VYNK-9	0.009215829	0.98652675	1					TGHIAADGS[Phospho]VYNK[8.01]-9	0.009209475	0.9973	5
sp|P04807|HXKB_YEAST	293	S	0	Gold	76	YDITIDEES[Phospho]PRPGQQTFEK-9	0.005097582	0.9941027	11	TKYDITIDEES[Phospho]PRPGQQTFEK-11	0	0.995700744	5	YDITIDEES[Phospho]PRPGQQTFEK-9	0.010562074	0.997299997	2					YDITIDEES[Phospho]PRPGQQTFEK-9	0.006114395	0.9963	2	YDITIDEES[Phospho]PRPGQQTFEK-9	0.003753439	0.9989	4	TKYDITIDEES[Phospho]PRPGQQTFEK-11	0.010807838	0.9952	7	TKYDITIDEES[Phospho]PRPGQQTFEK-11	0.007050244	0.9984006	1
sp|P04807|HXKB_YEAST	38	T	0	Gold	87	IFTVPT[Phospho]ETLQAVTK[4.03]-6	0.007229839	0.98809675	1	IFTVPT[Phospho]ETLQAVTK[8.01]-6	0.002701145	0.9913017	8	IFTVPT[Phospho]ETLQAVTK[8.01]-6	0.003212432	0.99670116	5					IFTVPT[Phospho]ETLQAVTK-6	0.00547066	0.9967009	5	IFTVPT[Phospho]ETLQAVTK[8.01]-6	0.003753439	0.99670062	5	IFTVPT[Phospho]ETLQAVTK-6	0.010824465	0.990904654	4	IFTVPT[Phospho]ETLQAVTK[8.01]-6	0.007050244	0.9985	5
sp|P04807|HXKB_YEAST	419	S	0	Gold	145	TGHIAADGS[Phospho]VYNRYPGFK[4.03]-9	0.005097582	0.9938	14	TGHIAADGS[Phospho]VYNR-9	0.001117655	0.9923	2	TGHIAADGS[Phospho]VYNRYPGFK-9	0.013889968	0.993499997	3					TGHIAADGS[Phospho]VYNRYPGFK-9	0.038288025	0.956103575	1	TGHIAADGS[Phospho]VYNR[6.02]-9	0.027705777	0.972827274	1	TGHIAADGS[Phospho]VYNRYPGFK-9	0.010824465	0.9899	11	TGHIAADGS[Phospho]VYNR[6.02]-9	0.006291327	0.99900009	7
sp|P04817|CAN1_YEAST	38	S	0	Gold	749	RGS[Phospho]IPLK[4.03]DEK[4.03]-3	0.005097582	0.997	1	R[10.01]GS[Phospho]IPLK[8.01]DEK[8.01]-3	0	1	7	R[6.02]GS[Phospho]IPLK[4.03]DEK[4.03]-3	0	1	19	GS[Phospho]IPLKDEK-2	0	1	3	RGS[Phospho]IPLKDEK-3	0.002122178	1	19	R[10.01]GS[Phospho]IPLK[8.01]DEK[8.01]-3	0	1	19	RGS[Phospho]IPLKDEK-3	0.007920977	1	68	R[6.02]GS[Phospho]IPLK[4.03]DEK[4.03]-3	0	1	31
sp|P04817|CAN1_YEAST	4	S	0	Gold	93	MTNS[Phospho]K[4.03]EDADIEEK[4.03]-4	0.016374478	0.97541566	3					MTNS[Phospho]KEDADIEEK-4	0.002886559	0.99790038	5	M[Oxidation]TNS[Phospho]K[6.02]EDADIEEK[6.02]-4	0.00395977	0.996901529	2	M[Oxidation]TNS[Phospho]K[8.01]EDADIEEK[8.01]-4	0.005420509	0.997101	12	MTNS[Phospho]K[8.01]EDADIEEK[8.01]-4	0.003753439	0.9981	8	M[Oxidation]TNS[Phospho]KEDADIEEK-4	0.013660942	0.972930536	2	MTNS[Phospho]KEDADIEEK-4	0.006291327	0.99900009	1
sp|P04817|CAN1_YEAST	66	S	0	Gold	615	ELYPLRSFPTRVN[Deamidated]GEDTFS[Phospho]MEDGIGDEDEGEVQ[Deamidated]NAEVK[4.03]-19	0.018064512	0.971121266	1	VN[Deamidated]GEDTFS[Phospho]MEDGIGDEDEGEVQNAEVK[8.01]R[10.01]-8	0.009722155	0.985970145	1	VNGEDTFS[Phospho]M[Oxidation]EDGIGDEDEGEVQNAEVK[8.01]R[10.01]-8	0.002886559	0.9982	2	VNGEDTFS[Phospho]M[Oxidation]EDGIGDEDEGEVQNAEVK[6.02]R[6.02]-8	0.03688427	0.894774477	1	VNGEDTFS[Phospho]MEDGIGDEDEGEVQNAEVK-8	0.004832482	0.9985	14	VN[Deamidated]GEDTFS[Phospho]MEDGIGDEDEGEVQNAEVK[8.01]R[10.01]-8	0.003753439	0.9986	8	VNGEDTFS[Phospho]M[Oxidation]EDGIGDEDEGEVQNAEVKR-8	0.010807838	0.9929	5	VNGEDTFS[Phospho]MEDGIGDEDEGEVQNAEVKR-8	0.005108969	0.9994	12
sp|P04819-2|DNLI1_YEAST	314	S	0	Gold	39	ALLLHDENREDS[Phospho]PDK[8.01]DVPM[Oxidation]DVLESAQQK[8.01]-12	0.005097582	0.9968	4	ALLLHDENREDS[Phospho]PDKDVPMDVLESAQQK-12	0	0.994699833	4	ALLLHDENR[10.01]EDS[Phospho]PDK[8.01]DVPMDVLESAQQK[8.01]-12	0.002886559	0.9987	3					ALLLHDENREDS[Phospho]PDKDVPMDVLESAQQK-12	0.00578627	0.999499584	1	ALLLHDENR[10.01]EDS[Phospho]PDK[8.01]DVPMDVLESAQQK[8.01]-12	0.016237962	0.967522409	1					ALLLHDENR[10.01]EDS[Phospho]PDK[8.01]DVPMDVLESAQQK[8.01]-12	0.00245982	0.999599998	1
sp|P04819-2|DNLI1_YEAST	52	S	0	Gold	657	HM[Oxidation]LEDRMDNVS[Phospho]GEEEYATKK-11	0.005097582	0.99670032	2	M[Oxidation]DNVS[Phospho]GEEEYATK[8.01]K[8.01]-5	0	0.9985	8	MDNVS[Phospho]GEEEYATKK-5	0.001969391	0.9972	5	M[Oxidation]DNVS[Phospho]GEEEYATK[6.02]-5	0.000806447	0.998492331	1	MDNVS[Phospho]GEEEYATKK-5	0.004832482	0.9991	1	MDNVS[Phospho]GEEEYATK[8.01]K[8.01]-5	0.003753439	0.9991	4	M[Oxidation]DNVS[Phospho]GEEEYATK-5	0.010807838	0.9967	8	MDNVS[Phospho]GEEEYATK[4.03]K[4.03]-5	0.001774525	0.9996	8
sp|P04821|CDC25_YEAST	423	S	0	Gold	53	NEFNEAGPSSLNSLS[Phospho]APDLTQNIQSRVVAPSRSSILAK-15	0.007229839	0.987926213	1					NEFNEAGPSSLNSLS[Phospho]APDLTQNIQSR[10.01]-15	0.013899425	0.978921368	2					NEFNEAGPSSLNSLS[Phospho]APDLTQNIQSR-15	0.006568011	0.994904396	4	NEFNEAGPSSLNSLS[Phospho]APDLTQNIQSR-15	0.003753439	0.997899734	3					NEFNEAGPSSLNSLS[Phospho]APDLTQNIQSR[10.01]-15	0.007050244	0.99820045	9
sp|P04821|CDC25_YEAST	772	S	0	Gold	61	MADAIASASGYSANSETNS[Phospho]QIDLK-19	0.005097582	0.993453489	3	MADAIASASGYSANSETNS[Phospho]QIDLK-19	0.002408785	0.997799956	3	MADAIASASGYSANSETNS[Phospho]QIDLK-19	0.008614268	0.980429755	3					MADAIASASGYSANSETNS[Phospho]QIDLK-19	0.004832482	0.9987	5	MADAIASASGYSANSETNS[Phospho]QIDLK[8.01]-19	0.003753439	0.9974	5	M[Oxidation]ADAIASASGYSANSETNS[Phospho]QIDLK-19	0.01319737	0.9983	5	MADAIASASGYSANSETNS[Phospho]QIDLK[8.01]-19	0.005690534	0.9993	6
sp|P04840|VDAC1_YEAST	103	T	0	Gold	66	NELITSLT[Phospho]PGVAK[4.03]-8	0.007229839	0.988502	2	LEFANLTPGLK[8.01]NELITSLT[Phospho]PGVAK[8.01]-19	0.002723393	0.989299951	1	NELITSLT[Phospho]PGVAK-8	0.003720475	0.99500225	4	NELITSLT[Phospho]PGVAK[6.02]-8	0.00395977	0.994001009	2	NELITSLT[Phospho]PGVAK-8	0.008593822	0.989026537	1	NELITSLT[Phospho]PGVAK-8	0.003753439	0.99610038	4	NELITSLT[Phospho]PGVAK-8	0.011457125	0.982672636	4	NELITSLT[Phospho]PGVAK[4.03]-8	0.010987853	0.99450106	5
sp|P04840|VDAC1_YEAST	91	T	0	Gold	45	LEFANLT[Phospho]PGLK[4.03]-7	0.007229839	0.987792891	1	LEFANLT[Phospho]PGLK[8.01]-7	0.005451444	0.991198716	2	LEFANLT[Phospho]PGLK-7	0.003212432	0.996080737	3	LEFANLT[Phospho]PGLK-7	0.00395977	0.996100229	2	LEFANLT[Phospho]PGLK-7	0.004832482	0.9978004	2	LEFANLT[Phospho]PGLK[8.01]-7	0.003753439	0.9985	3	LEFANLT[Phospho]PGLK-7	0.010824465	0.989972171	3	LEFANLT[Phospho]PGLK[4.03]-7	0.006291327	0.99900016	1
sp|P04911|H2A1_YEAST	122	S	0	Silver	61	LLGNVTIAQGGVLPNIHQNLLPK[4.03]K[4.03]S[Phospho]AK[4.03]-25	0.037436636	0.9255	2					LLGNVTIAQGGVLPNIHQNLLPK[8.01]K[8.01]S[Phospho]AK[8.01]-25	0.003938183	0.993	21
sp|P04912|H2A2_YEAST	129	S	0	Gold	228	TAKAS[Phospho]QEL-5	0.007393617	0.987202518	3	TAKAS[Phospho]QEL-5	0.01422758	0.98221521	4	TAKAS[Phospho]QEL-5	0.003720475	0.9941	41	TAK[6.02]AS[Phospho]QEL-5	0.00395977	0.996	5	TAK[8.01]AS[Phospho]QEL-5	0.005835586	0.99650034	15	TAK[8.01]AS[Phospho]QEL-5	0.003753439	0.9968	9	TAKAS[Phospho]QEL-5	0.010824465	0.989799997	6	TAKAS[Phospho]QEL-5	0.007050244	0.9983	13
sp|P05030|PMA1_YEAST	455	S	0	Gold	135	VLEFHPFDPVS[Phospho]K[8.01]-11	0	0.999486888	2					VLEFHPFDPVS[Phospho]K[8.01]K[8.01]-11	0	1	4					VLEFHPFDPVS[Phospho]K[8.01]-11	0.002122178	1	7	VLEFHPFDPVS[Phospho]K[8.01]-11	0	1	11	VLEFHPFDPVS[Phospho]K-11	0.010807838	0.999897996	4	VLEFHPFDPVS[Phospho]K[8.01]-11	0	1	11
sp|P05030|PMA1_YEAST	899	S	0	Gold	551	STRS[Phospho]VEDFMAAMQRVSTQHEK-4	0.011309976	0.9835	2	S[Phospho]VEDFMAAMQR[10.01]-1	0	0.9961	1	S[Phospho]VEDFMAAMQR[6.02]-1	0.001969391	0.9973	8	S[Phospho]VEDFMAAMQR[6.02]-1	0.00395977	0.99766006	2	S[Phospho]VEDFM[Oxidation]AAMQR[10.01]-1	0.004832482	0.9987	15	S[Phospho]VEDFMAAMQ[Deamidated]R-1	0.003753439	0.9989	4	S[Phospho]VEDFM[Oxidation]AAM[Oxidation]Q[Deamidated]R-1	0.011457125	0.984019272	1	S[Phospho]VEDFMAAMQR[6.02]-1	0.004250744	0.9995	10
sp|P05030|PMA1_YEAST	905	A	1	Bronze	39	STRSVEDFMA[Phospho]AMQ[Deamidated]RVSTQHEK[8.01]-10	0.030349612	0.9424897	1					SVEDFM[Oxidation]A[Phospho]A[Phospho]M[Oxidation]QRVSTQHEK[8.01]ET-7	0.012005201	0.985844005	16	SVEDFM[Oxidation]A[Phospho]A[Phospho]MQR[6.02]VSTQHEK[6.02]ET-7	0.041713951	0.872492464	1									SVEDFM[Oxidation]A[Phospho]A[Phospho]MQRVSTQHEKET-7	0.021197715	0.97800651	10
sp|P05030|PMA1_YEAST	911	S	0	Gold	3317	STRSVEDFMAAMQ[Deamidated]RVS[Phospho]T[Phospho]QHEK[8.01]-16	0.005097582	0.9974	12	SVEDFMAAMQRVS[Phospho]T[Phospho]QHEKET-13	0.013237524	0.991302505	7	SVEDFMAAMQR[6.02]VS[Phospho]T[Phospho]QHEK[4.03]-13	0.001368311	0.9989	16	SVEDFM[Oxidation]AAM[Oxidation]QRVS[Phospho]T[Phospho]QHEK-13	0.000806447	0.999	39	SVEDFMAAMQRVS[Phospho]T[Phospho]QHEK-13	0.004774782	0.9995	121	SVEDFMAAMQR[10.01]VS[Phospho]T[Phospho]QHEK[8.01]-13	0.003753439	0.99840055	47	SVEDFM[Oxidation]AAM[Oxidation]QRVS[Phospho]T[Phospho]QHEK-13	0.010807838	0.9953	57	SVEDFMAAMQR[6.02]VS[Phospho]T[Phospho]QHEK[4.03]-13	0.001774525	0.9996	20
sp|P05030|PMA1_YEAST	912	T	0	Gold	2977	STRSVEDFMAAMQ[Deamidated]RVS[Phospho]T[Phospho]QHEK[8.01]-17	0.005097582	0.9974	12	VST[Phospho]QHEKET-3	0	0.9937	10	SVEDFMAAMQR[6.02]VS[Phospho]T[Phospho]QHEK[4.03]-14	0.001368311	0.9989	16	SVEDFM[Oxidation]AAM[Oxidation]QRVS[Phospho]T[Phospho]QHEK-14	0.000806447	0.999	39	SVEDFMAAMQRVS[Phospho]T[Phospho]QHEK-14	0.004774782	0.9995	121	SVEDFMAAMQR[10.01]VS[Phospho]T[Phospho]QHEK[8.01]-14	0.003753439	0.99840055	47	SVEDFM[Oxidation]AAM[Oxidation]QRVS[Phospho]T[Phospho]QHEK-14	0.010807838	0.9953	57	SVEDFMAAMQR[6.02]VS[Phospho]T[Phospho]QHEK[4.03]-14	0.001774525	0.9996	20
sp|P05317|RLA0_YEAST	291	A	1	Gold	1281	YAAAAPAATSAASGDAAPA[Phospho]EEAAAEEEEESDDDM[Oxidation]GFGLFD-19	0.012252295	0.9824	183	YAAAAPAATSAASGDAAPA[Phospho]EEAAAEEEEESDDDM[Oxidation]GFGLFD-19	0.002319925	0.9932	22	YAAAAPAATSAASGDAAPA[Phospho]EEAAAEEEEESDDDM[Oxidation]GFGLFD-19	0.003720475	0.9954	57	YAAAAPAATSAASGDAAPA[Phospho]EEAAAEEEEESDDDMGFGLFD-19	0.004455872	0.9923	16	YAAAAPAATSAASGDAAPA[Phospho]EEAAAEEEEESDDDM[Oxidation]GFGLFD-19	0.005410863	0.9975	138	YAAAAPAATSAASGDAAPA[Phospho]EEAAAEEEEESDDDM[Oxidation]GFGLFD-19	0.003753439	0.9971	78	YAAAAPAATSAASGDAAPA[Phospho]EEAAAEEEEESDDDM[Oxidation]GFGLFD-19	0.012573467	0.9803	10	YAAAAPAATSAASGDAAPA[Phospho]EEAAAEEEEESDDDM[Oxidation]GFGLFD-19	0.005455719	0.9964	367
sp|P05317|RLA0_YEAST	302	S	0	Gold	1240	YAAAAPAATSAASGDAAPAEEAAAEEEEES[Phospho]DDDMGFGLFD-30	0.006268215	0.9911	6	YAAAAPAATSAASGDAAPAEEAAAEEEEES[Phospho]DDDMGFGLFD-30	0.005099125	0.9912	5	YAAAAPAATSAASGDAAPAEEAAAEEEEES[Phospho]DDDMGFGLFD-30	0.003212432	0.9962	57	YAAAAPAATSAASGDAAPAEEAAAEEEEES[Phospho]DDDM[Oxidation]GFGLFD-30	0.00395977	0.9934	6	YAAAAPAATSAASGDAAPAEEAAAEEEEES[Phospho]DDDM[Oxidation]GFGLFD-30	0.004832482	0.9979	112	YAAAAPAATSAASGDAAPAEEAAAEEEEES[Phospho]DDDM[Oxidation]GFGLFD-30	0.006250944	0.9938	46	YAAAAPAATSAASGDAAPAEEAAAEEEEES[Phospho]DDDM[Oxidation]GFGLFD-30	0.010807838	0.993	18	YAAAAPAATSAASGDAAPAEEAAAEEEEES[Phospho]DDDM[Oxidation]GFGLFD-30	0.005455719	0.99580041	274
sp|P05318|RLA1_YEAST	96	S	0	Gold	608	EEEEAK[8.01]EES[Phospho]DDDM[Oxidation]GFGLFD-9	0.005097582	0.9963	15	EEEEAKEES[Phospho]DDDMGFGLFD-9	0.005418845	0.995466384	2	EEEEAK[8.01]EES[Phospho]DDDMGFGLFD-9	0.003513562	0.995	9	EEEEAK[6.02]EES[Phospho]DDDM[Oxidation]GFGLFD-9	0.000806447	0.9988	20	EEEEAK[8.01]EES[Phospho]DDDMGFGLFD-9	0.004832482	0.9988	21	EEEEAK[8.01]EES[Phospho]DDDMGFGLFD-9	0.003753439	0.9989	16	EEEEAKEES[Phospho]DDDM[Oxidation]GFGLFD-9	0.010807838	0.9952	9	EEEEAK[8.01]EES[Phospho]DDDMGFGLFD-9	0.004250744	0.9995	4
sp|P05319|RLA2_YEAST	43	S	0	Gold	94	VSSVLS[Phospho]ALEGK[4.03]-6	0.016374478	0.975801951	2	VSSVLS[Phospho]ALEGK-6	0.010480028	0.9899	6	VSSVLS[Phospho]ALEGK[8.01]-6	0.004639043	0.9889	3	VSSVLS[Phospho]ALEGK-6	0.011840999	0.980028969	2	VSSVLS[Phospho]ALEGK-6	0.007439994	0.992099865	3	VSSVLS[Phospho]ALEGK-6	0.006359265	0.993289642	2	VSSVLS[Phospho]ALEGK-6	0.023934159	0.934609658	2	VSSVLS[Phospho]ALEGK-6	0.010141091	0.99600076	4
sp|P05319|RLA2_YEAST	49	S	0	Gold	304	VSSVLSALEGK[4.03]S[Phospho]VDELITEGNEK[4.03]-12	0.005097582	0.9968	23	S[Phospho]VDELITEGNEK[8.01]-1	0	0.9975	19	VSSVLSALEGK[4.03]S[Phospho]VDELITEGNEK[4.03]-12	0.001969391	0.9976	3	S[Phospho]VDELITEGN[Deamidated]EK-1	0.000806447	0.99860024	4	VSSVLSALEGK[8.01]S[Phospho]VDELITEGNEK[8.01]-12	0.004774782	0.9995	7	VSSVLSALEGK[8.01]S[Phospho]VDELITEGNEK[8.01]-12	0.003753439	0.999	3	S[Phospho]VDELITEGNEK-1	0.010807838	0.997199999	5	VSSVLSALEGK[8.01]S[Phospho]VDELITEGNEK[8.01]-12	0.001774525	0.9996	5
sp|P05319|RLA2_YEAST	66	A	1	Bronze	4	[Acetyl]LAAVPA[Phospho]AGPASAGGAAAASGDAAAEEEKEEEAAEESDDDM[Oxidation]GFGLFD-6	0.025621367	0.9572192	4
sp|P05319|RLA2_YEAST	79	S	0	Gold	222	LAAVPAAGPASAGGAAAAS[Phospho]GDAAAEEEK[4.03]EEEAAEESDDDM[Oxidation]GFGLFD-19	0.016722378	0.974318912	14	LAAVPAAGPASAGGAAAAS[Phospho]GDAAAEEEKEEEAAEESDDDM[Oxidation]GFGLFD-19	0.004136582	0.992999999	9	LAAVPAAGPASAGGAAAAS[Phospho]GDAAAEEEKEEEAAEESDDDM[Oxidation]GFGLFD-19	0.006180421	0.9921	13	LAAVPAAGPASAGGAAAAS[Phospho]GDAAAEEEKEEEAAEESDDDM[Oxidation]GFGLFD-19	0.024611318	0.9447	3	LAAVPAAGPASAGGAAAAS[Phospho]GDAAAEEEK-19	0.005420509	0.997	1	LAAVPAAGPASAGGAAAAS[Phospho]GDAAAEEEKEEEAAEESDDDM[Oxidation]GFGLFD-19	0.006250944	0.9935	17	LAAVPAAGPASAGGAAAAS[Phospho]GDAAAEEEKEEEAAEESDDDM[Oxidation]GFGLFD-19	0.015510021	0.9904	13	LAAVPAAGPASAGGAAAAS[Phospho]GDAAAEEEK-19	0.005455719	0.995	4
sp|P05319|RLA2_YEAST	83	A	1	Bronze	52	LAAVPAAGPASAGGAAAASGDAA[Phospho]AEEEKEEEAAEESDDDM[Oxidation]GFGLFD-23	0.030273072	0.94251146	6	LAAVPAAGPASAGGAAAASGDAA[Phospho]AEEEKEEEAAEESDDDMGFGLFD-23	0.026109775	0.971047343	1	LAAVPAAGPASAGGAAAASGDAA[Phospho]AEEEKEEEAAEESDDDMGFGLFD-23	0.014252854	0.9819	16					LAAVPAAGPASAGGAAAASGDAA[Phospho]AEEEK[8.01]EEEAAEESDDDM[Oxidation]GFGLFD-23	0.012531265	0.9796175	1	LAAVPAAGPASAGGAAAASGDAA[Phospho]AEEEK[8.01]EEEAAEESDDDM[Oxidation]GFGLFD-23	0.023313557	0.961995332	1
sp|P05319|RLA2_YEAST	84	A	1	Gold	503	LAAVPAAGPASAGGAAAASGDAAA[Phospho]EEEK[4.03]EEEAAEESDDDM[Oxidation]GFGLFD-24	0.014775362	0.9787	5	LAAVPAAGPASAGGAAAASGDAAA[Phospho]EEEKEEEAAEESDDDMGFGLFD-24	0.023482636	0.978112185	13	LAAVPAAGPASAGGAAAASGDAAA[Phospho]EEEK[8.01]EEEAAEESDDDMGFGLFD-24	0.007661898	0.991201533	112					LAAVPAAGPASAGGAAAASGDAAA[Phospho]EEEKEEEAAEESDDDMGFGLFD-24	0.006012919	0.996399731	17	LAAVPAAGPASAGGAAAASGDAAA[Phospho]EEEKEEEAAEESDDDMGFGLFD-24	0.015016858	0.992	30	LAAVPAAGPASAGGAAAASGDAAA[Phospho]EEEKEEEAAEESDDDMGFGLFD-24	0.02275564	0.969782196	8	LAAVPAAGPASAGGAAAASGDAAA[Phospho]EEEKEEEAAEESDDDMGFGLFD-24	0.010987853	0.997	34
sp|P05319|RLA2_YEAST	92	A	1	Bronze	97	LAAVPAAGPASAGGAAAASGDAAAEEEK[8.01]EEEA[Phospho]AEESDDDM[Oxidation]GFGLFD-32	0.040201182	0.918899964	2	LAAVPAAGPASAGGAAAASGDAAAEEEKEEEA[Phospho]AEESDDDMGFGLFD-32	0.030790618	0.960093107	1	LAAVPAAGPASAGGAAAASGDAAAEEEK[8.01]EEEA[Phospho]AEESDDDM[Oxidation]GFGLFD-32	0.015196965	0.981326401	24					LAAVPAAGPASAGGAAAASGDAAAEEEK[8.01]EEEA[Phospho]AEESDDDMGFGLFD-32	0.017077608	0.9673	1	LAAVPAAGPASAGGAAAASGDAAAEEEK[8.01]EEEA[Phospho]AEESDDDMGFGLFD-32	0.013421471	0.9748	7	LAAVPAAGPASAGGAAAASGDAAAEEEKEEEA[Phospho]AEESDDDMGFGLFD-32	0.016545736	0.9885	3	LAAVPAAGPASAGGAAAASGDAAAEEEKEEEA[Phospho]AEESDDDM[Oxidation]GFGLFD-32	0.013310026	0.9843	2
sp|P05319|RLA2_YEAST	93	A	1	Gold	266	LAAVPAAGPASAGGAAAASGDAAAEEEKEEEAA[Phospho]EESDDDM[Oxidation]GFGLFD-33	0.024171232	0.9581	8	LAAVPAAGPASAGGAAAASGDAAAEEEK[8.01]EEEAA[Phospho]EESDDDM[Oxidation]GFGLFD-33	0.040014834	0.938741852	1	LAAVPAAGPASAGGAAAASGDAAAEEEKEEEAA[Phospho]EESDDDM[Oxidation]GFGLFD-33	0.006987471	0.990665802	32					LAAVPAAGPASAGGAAAASGDAAAEEEKEEEAA[Phospho]EESDDDM[Oxidation]GFGLFD-33	0.007411764	0.992688589	9	LAAVPAAGPASAGGAAAASGDAAAEEEKEEEAA[Phospho]EESDDDM[Oxidation]GFGLFD-33	0.011418654	0.98289986	6	LAAVPAAGPASAGGAAAASGDAAAEEEKEEEAA[Phospho]EESDDDMGFGLFD-33	0.014161714	0.993039457	2	LAAVPAAGPASAGGAAAASGDAAAEEEK[4.03]EEEAA[Phospho]EESDDDM[Oxidation]GFGLFD-33	0.013855076	0.992937157	6
sp|P05319|RLA2_YEAST	96	S	0	Gold	7039	LAAVPAAGPASAGGAAAASGDAAAEEEKEEEAAEES[Phospho]DDDM[Oxidation]GFGLFD-36	0.005097582	0.9973	721	EEEAAEES[Phospho]DDDMGFGLFD-8	0	0.9979	11	LAAVPAAGPASAGGAAAASGDAAAEEEKEEEAAEES[Phospho]DDDM[Oxidation]GFGLFD-36	0.001368311	0.999	109	EEEAAEES[Phospho]DDDM[Oxidation]GFGLFD-8	0.000806447	0.9988	67	LAAVPAAGPASAGGAAAASGDAAAEEEKEEEAAEES[Phospho]DDDM[Oxidation]GFGLFD-36	0.004774782	0.9995	370	LAAVPAAGPASAGGAAAASGDAAAEEEKEEEAAEES[Phospho]DDDM[Oxidation]GFGLFD-36	0.003753439	0.9992	194	LAAVPAAGPASAGGAAAASGDAAAEEEKEEEAAEES[Phospho]DDDM[Oxidation]GFGLFD-36	0.010807838	0.9969	63	LAAVPAAGPASAGGAAAASGDAAAEEEKEEEAAEES[Phospho]DDDM[Oxidation]GFGLFD-36	0.001774525	0.9996	90
sp|P05374|CHO2_YEAST	14	S	0	Gold	33	TTLSEMVGS[Phospho]VTK[8.01]-9	0.013250279	0.97982661	1	TTLSEMVGS[Phospho]VTK[8.01]-9	0.019584119	0.958611777	1	TTLSEMVGS[Phospho]VTK[8.01]DR[10.01]-9	0.006315311	0.992009009	2					TTLSEMVGS[Phospho]VTK[8.01]-9	0.005835586	0.996399997	4	TTLSEMVGS[Phospho]VTK-9	0.003976378	0.995400428	2					TTLSEMVGS[Phospho]VTK-9	0.007050244	0.998599368	3
sp|P05374|CHO2_YEAST	9	S	0	Gold	43	TTLS[Phospho]EMVGSVTK[4.03]-4	0.029874158	0.94459066	2	TTLS[Phospho]EMVGSVTK[8.01]-4	0.010396336	0.990628187	2	TTLS[Phospho]EMVGSVTK-4	0.003212432	0.996499922	3					TTLS[Phospho]EMVGSVTK[8.01]-4	0.004832482	0.998495094	3	TTLS[Phospho]EMVGSVTK-4	0.003753439	0.998056447	2					TTLS[Phospho]EMVGSVTK[4.03]-4	0.005690534	0.9993	4
sp|P05453|ERF3_YEAST	234	S	0	Gold	40	ISESTHNTNNANVTS[Phospho]ADALIK-15	0.042868868	0.908579271	1					ISESTHNTNNANVTS[Phospho]ADALIK-15	0.014760851	0.991646464	2					ISESTHNTNNANVTS[Phospho]ADALIK[8.01]-15	0.007439994	0.992199862	5	ISESTHNTNNANVTS[Phospho]ADALIK-15	0.008808099	0.988198934	2					ISESTHNTNNANVTS[Phospho]ADALIK[8.01]-15	0.009126481	0.9974	4
sp|P05453|ERF3_YEAST	571	S	0	Gold	398	GVEEEDISPGFVLTS[Phospho]PK[8.01]NPIK[8.01]-15	0.013250279	0.9799	10	IK[8.01]GVEEEDISPGFVLTS[Phospho]PK[8.01]NPIK[8.01]-17	0.003050942	0.9946	5	IK[8.01]GVEEEDISPGFVLTS[Phospho]PK[8.01]NPIK[8.01]-17	0.004639043	0.9906	5	GVEEEDISPGFVLTS[Phospho]PK-15	0.006687931	0.9869	12	GVEEEDISPGFVLTS[Phospho]PK[8.01]NPIK[8.01]-15	0.009288572	0.9878	12	GVEEEDISPGFVLTS[Phospho]PK[8.01]-15	0.008630155	0.9883	10	IKGVEEEDISPGFVLTS[Phospho]PKNPIK-17	0.010824465	0.9873	2	GVEEEDISPGFVLTS[Phospho]PK[8.01]-15	0.012049529	0.9941	13
sp|P05694|METE_YEAST	446	S	0	Gold	87	VFNLPLFPTTTIGS[Phospho]FPQTK-14	0.011309976	0.983999977	4	VFNLPLFPTTTIGS[Phospho]FPQTK-14	0.001164023	0.9937	5	VFNLPLFPTTTIGS[Phospho]FPQTK-14	0.005275497	0.9955	4					VFNLPLFPTTTIGS[Phospho]FPQTK-14	0.005526489	0.9967	3	VFNLPLFPTTTIGS[Phospho]FPQTK-14	0.008808099	0.9902	4	VFNLPLFPTTTIGS[Phospho]FPQTK-14	0.010807838	0.9921	14	VFNLPLFPTTTIGS[Phospho]FPQTK[4.03]-14	0.010987853	0.9982	10
sp|P05694|METE_YEAST	675	S	0	Gold	56	ALDADVVS[Phospho]IEFSK[4.03]-8	0.005097582	0.9946	5	ALDADVVS[Phospho]IEFSK[8.01]K[8.01]-8	0.002354215	0.995500845	4	ALDADVVS[Phospho]IEFSK[8.01]-8	0.003513562	0.995511486	2					ALDADVVS[Phospho]IEFSK[8.01]-8	0.006172961	0.995102271	3	ALDADVVS[Phospho]IEFSK[8.01]-8	0.003753439	0.998399763	2	ALDADVVS[Phospho]IEFSKK-8	0.010807838	0.9959	4	ALDADVVS[Phospho]IEFSK-8	0.005455719	0.995733522	2
sp|P05694|METE_YEAST	706	S	0	Gold	74	NYPNHIGLGLFDIHS[Phospho]PRIPSKDEFIAK-15	0.006268215	0.992402188	2	NYPNHIGLGLFDIHS[Phospho]PR[10.01]-15	0	0.9989	10	NYPNHIGLGLFDIHS[Phospho]PR-15	0.001368311	0.999168832	1					NYPNHIGLGLFDIHS[Phospho]PR-15	0.013809216	0.975513863	1	NYPNHIGLGLFDIHS[Phospho]PR-15	0.013300683	0.993847176	1	NYPNHIGLGLFDIHS[Phospho]PR-15	0.017449703	0.996	10	NYPNHIGLGLFDIHS[Phospho]PR[6.02]-15	0.00587512	0.9994	6
sp|P05737|RL7A_YEAST	11	S	0	Gold	1114	ILT[Phospho]PES[Phospho]QLK[8.01]K[8.01]-6	0	1	12	ILT[Phospho]PES[Phospho]QLK[8.01]K[8.01]-6	0	1	30	ILT[Phospho]PES[Phospho]Q[Deamidated]LK[4.03]K[4.03]-6	0	1	2	ILT[Phospho]PES[Phospho]Q[Deamidated]LK[6.02]K[6.02]-6	0	1	5	ILT[Phospho]PES[Phospho]Q[Deamidated]LK[4.03]-6	0	1	3	ILT[Phospho]PES[Phospho]Q[Deamidated]LK[8.01]K[8.01]-6	0	1	5	ILT[Phospho]PES[Phospho]QLKK-6	0.007920977	0.9999	38	ILT[Phospho]PES[Phospho]QLK[8.01]K[8.01]-6	0	1	18
sp|P05737|RL7A_YEAST	228	S	0	Gold	171	HFIQ[Deamidated]GGS[Phospho]FGNREEFINK-7	0	1	4	HFIQGGS[Phospho]FGNR[10.01]EEFINK[8.01]-7	0	1	4	HFIQ[Deamidated]GGS[Phospho]FGNREEFINK-7	0	1	1	HFIQGGS[Phospho]FGNR-7	0.000806447	1	6	HFIQGGS[Phospho]FGNREEFINK-7	0.007535956	0.99935516	1	HFIQGGS[Phospho]FGNR[10.01]EEFINK[8.01]-7	0.008224897	0.999419258	1	HFIQGGS[Phospho]FGNREEFINK-7	0.007920977	0.9999	15	HFIQGGS[Phospho]FGNR[6.02]EEFINK[4.03]-7	0	1	7
sp|P05737|RL7A_YEAST	76	Y	0	Gold	11	AAGSYY[Phospho]VEAQHK[4.03]-6	0.030480774	0.941742077	1	AAGSYY[Phospho]VEAQHK-6	0.006538558	0.988799337	3	AAGSYY[Phospho]VEAQHK-6	0.004741995	0.988602043	2																	AAGS[Phospho]YY[Phospho]VEAQHK-6	0.016612804	0.983551851	4
sp|P05737|RL7A_YEAST	8	T	0	Gold	2025	ILT[Phospho]PES[Phospho]QLK[8.01]K[8.01]-3	0	1	12	ILT[Phospho]PES[Phospho]QLK[8.01]K[8.01]-3	0	1	30	ILT[Phospho]PES[Phospho]Q[Deamidated]LK[4.03]K[4.03]-3	0	1	2	ILT[Phospho]PES[Phospho]Q[Deamidated]LK[6.02]K[6.02]-3	0	1	5	ILT[Phospho]PES[Phospho]Q[Deamidated]LK[4.03]-3	0	1	3	ILT[Phospho]PES[Phospho]Q[Deamidated]LK[8.01]K[8.01]-3	0	1	5	ILT[Phospho]PES[Phospho]QLKK-3	0.007920977	0.9999	38	ILT[Phospho]PES[Phospho]QLK[8.01]K[8.01]-3	0	1	18
sp|P05739|RL6B_YEAST	162	S	0	Gold	241	QYLSAS[Phospho]FSLK[8.01]-6	0.014085116	0.9788	6	QYLSAS[Phospho]FSLK-6	0.004990839	0.99061425	6	QYLSAS[Phospho]FSLK[8.01]-6	0.003938183	0.9926	6					QYLSAS[Phospho]FSLK[8.01]-6	0.006925664	0.9942	19	QYLSAS[Phospho]FSLK[8.01]-6	0.005981812	0.9941	6	QYLSAS[Phospho]FSLK-6	0.013431238	0.977552363	3	QYLSAS[Phospho]FSLK-6	0.009788324	0.9912	92
sp|P05740|RL17A_YEAST	142	S	0	Gold	53	YESS[Phospho]PSHIELVVTEK[4.03]-4	0.00919269	0.984551908	2					YESS[Phospho]PSHIELVVTEK[8.01]-4	0.013889968	0.993698511	1					YESS[Phospho]PSHIELVVTEK[4.03]-4	0.016951927	0.994983707	1	YESS[Phospho]PSHIELVVTEK-4	0.014272944	0.971226377	1	INKYESS[Phospho]PSHIELVVTEKEEAVAK-7	0.027641777	0.972600746	1	YESS[Phospho]PSHIELVVTEK[8.01]-4	0.007123957	0.998	10
sp|P05743|RL26A_YEAST	24	S	0	Gold	76	AYFTAPS[Phospho]SQRRVLLSAPLSK[4.03]-7	0.018064512	0.970331416	2					AYFTAPS[Phospho]SQR-7	0.004639043	0.9898	4	AYFTAPS[Phospho]SQR-7	0.006638746	0.988814919	2	AYFTAPS[Phospho]SQR-7	0.008426528	0.98980101	3	AYFTAPS[Phospho]SQR-7	0.007541884	0.9911	4	AYFTAPS[Phospho]SQR-7	0.013431238	0.9768	1	AYFTAPS[Phospho]S[Phospho]QRR-7	0.005455719	0.996503	5
sp|P05743|RL26A_YEAST	94	S	0	Gold	129	VN[Deamidated]GAS[Phospho]VPINLHPSK-5	0.019542311	0.967714855	3					VNGAS[Phospho]VPINLHPSK-5	0.003212432	0.9967	5	VNGAS[Phospho]VPINLHPSK-5	0.00395977	0.996997946	2	VNGAS[Phospho]VPINLHPSK-5	0.005420509	0.9973	6	VNGAS[Phospho]VPINLHPSK-5	0.003753439	0.9972	7	VNGAS[Phospho]VPINLHPSK-5	0.010824465	0.991199998	6	VNGAS[Phospho]VPINLHPSK[4.03]-5	0.007050244	0.99850014	4
sp|P05749|RL22A_YEAST	111	T	0	Gold	89	TNEYRLAFYQVT[Phospho]PEEDEEEDEE-12	0.005097582	0.9974	20	LAFYQVT[Phospho]PEEDEEEDEE-7	0	0.9981	27	LAFYQVT[Phospho]PEEDEEEDEE-7	0.002886559	0.9985	6	LAFYQVT[Phospho]PEEDEEEDEE-7	0.012957746	0.978701264	1	LAFYQVT[Phospho]PEEDEEEDEE-7	0.004832482	0.9989	15	LAFYQVT[Phospho]PEEDEEEDEE-7	0.003753439	0.9988	9	LAFYQVT[Phospho]PEEDEEEDEE-7	0.020965537	0.978936999	2	LAFYQVT[Phospho]PEEDEEEDEE-7	0.005108969	0.999399998	5
sp|P05749|RL22A_YEAST	21	S	0	Gold	85	TFTVDVSS[Phospho]PTENGVFDPASYAK[8.01]-8	0.005097582	0.995299999	8	TFTVDVSS[Phospho]PTEN[Deamidated]GVFDPASYAK[8.01]-8	0.002767361	0.996	3	TFTVDVSS[Phospho]PTEN[Deamidated]GVFDPASYAK[8.01]-8	0.016455844	0.985014117	1					TFTVDVSS[Phospho]PTENGVFDPASYAK-8	0.005835586	0.9964	8	TFTVDVSS[Phospho]PTENGVFDPASYAK[8.01]-8	0.003753439	0.9969	4	TFTVDVSS[Phospho]PTENGVFDPASYAK-8	0.035431353	0.87763557	1	TFTVDVSS[Phospho]PTEN[Deamidated]GVFDPASYAK-8	0.005560752	0.994329179	6
sp|P05750|RS3_YEAST	207	T	0	Gold	418	ALPDAVT[Phospho]IIEPKEEEPILAPSVK-7	0.020149479	0.966282765	18					ALPDAVT[Phospho]IIEPKEEEPILAPSVK-7	0.001969391	0.996884752	5					ALPDAVT[Phospho]IIEPKEEEPILAPSVK-7	0.004832482	0.9989	14	ALPDAVT[Phospho]IIEPKEEEPILAPSVK-7	0.003753439	0.999	13	ALPDAVT[Phospho]IIEPK-7	0.011457125	0.982002396	5	ALPDAVT[Phospho]IIEPK[8.01]EEEPILAPSVK[8.01]-7	0.005108969	0.9994	10
sp|P05750|RS3_YEAST	221	S	0	Gold	2532	ALPDAVTIIEPKEEEPILAPS[Phospho]VK-21	0.005097582	0.9958	165	ALPDAVTIIEPKEEEPILAPS[Phospho]VK-21	0	0.9932	23	ALPDAVTIIEPKEEEPILAPS[Phospho]VK-21	0.002886559	0.9979	86	ALPDAVTIIEPKEEEPILAPS[Phospho]VK-21	0.000806447	0.998	24	ALPDAVTIIEPK[8.01]EEEPILAPS[Phospho]VK[8.01]-21	0.004832482	0.9985	120	ALPDAVTIIEPK[8.01]EEEPILAPS[Phospho]VK[8.01]-21	0.003753439	0.9986	76	EEEPILAPS[Phospho]VKDYRPAEETEAQAEPVEA-9	0.010807838	0.99350244	13	ALPDAVTIIEPKEEEPILAPS[Phospho]VK-21	0.005455719	0.9965	36
sp|P05756|RS13_YEAST	13	S	0	Gold	66	GISS[Phospho]SAIPYSRNAPAWFK-4	0.007877331	0.98586426	3	GISS[Phospho]SAIPYSR-4	0.015270131	0.971264641	3	GISS[Phospho]SAIPYSR-4	0.005094798	0.9871221	3					GISS[Phospho]SAIPYSR-4	0.012298246	0.997293869	3	GISS[Phospho]SAIPYSR-4	0.007773202	0.990313594	6	GISS[Phospho]SAIPYSR-4	0.030227635	0.95130486	10	GISS[Phospho]SAIPYSR-4	0.009825988	0.99610074	5
sp|P05756|RS13_YEAST	14	S	0	Gold	66	GISSS[Phospho]AIPYSRNAPAWFK[4.03]-5	0.011309976	0.983390056	4	GISSS[Phospho]AIPYSR[10.01]-5	0.014451988	0.981866595	2	GISSS[Phospho]AIPYSR[10.01]-5	0.004639043	0.990121471	4					GISSS[Phospho]AIPYSR[10.01]-5	0.016804928	0.968671625	4	GISSS[Phospho]AIPYSR-5	0.008630155	0.987714411	3	GISSS[Phospho]AIPYSR-5	0.013431238	0.973715237	3	GISS[Phospho]S[Phospho]AIPYSR-5	0.015347975	0.976294	3
sp|P05756|RS13_YEAST	30	S	0	Gold	96	LSS[Phospho]ESVIEQIVK-3	0.007229839	0.988401034	4	LSS[Phospho]ESVIEQIVK[8.01]-3	0.002407841	0.98809993	4	LSS[Phospho]ESVIEQIVK[8.01]-3	0.003212432	0.99630132	4	LSS[Phospho]ESVIEQIVK[6.02]-3	0.00395977	0.995300309	2	LSS[Phospho]ESVIEQIVK[8.01]-3	0.006095587	0.9963016	7	LSS[Phospho]ESVIEQIVK-3	0.003753439	0.99700029	5	LSS[Phospho]ESVIEQIVK-3	0.010824465	0.989884692	4	LSS[Phospho]ESVIEQIVK-3	0.005560752	0.9944	11
sp|P05756|RS13_YEAST	32	S	0	Gold	127	LSSES[Phospho]VIEQIVK[4.03]-5	0.006268215	0.991923451	2	LSSES[Phospho]VIEQIVK-5	0	0.993199967	5	LSSES[Phospho]VIEQIVK-5	0.003720475	0.995399721	1					LSSES[Phospho]VIEQIVK-5	0.004832482	0.997599999	3	LSSES[Phospho]VIEQIVK[8.01]-5	0.003753439	0.997200257	5	LSSES[Phospho]VIEQIVK-5	0.014145038	0.962696373	2	LSSES[Phospho]VIEQIVK-5	0.005455719	0.9968006	54
sp|P05759|RS31_YEAST	57	S	0	Gold	92	QLEDGRTLS[Phospho]DYNIQK[8.01]-9	0.029771079	0.944899188	1	TLS[Phospho]DYNIQK[8.01]-3	0.001117655	0.9909	5	TLS[Phospho]DYNIQK-3	0.003212432	0.996284236	4					TLS[Phospho]DYNIQK-3	0.005420509	0.9972	2	TLS[Phospho]DYNIQK-3	0.003753439	0.99670032	3	TLS[Phospho]DYNIQK-3	0.010807838	0.991537997	4	TLS[Phospho]DYNIQK-3	0.007050244	0.9987	4
sp|P05986|KAPC_YEAST	15	S	0	Gold	518	MYVDPMN[Deamidated]NNEIRK[8.01]LS[Phospho]ITAK[8.01]-15	0.011309976	0.9835	4	KLS[Phospho]ITAK-3	0.006534189	0.98380632	16	KLS[Phospho]ITAK-3	0.003212432	0.9961014	47	KLS[Phospho]ITAK-3	0.00395977	0.9939	6	K[8.01]LS[Phospho]ITAK[8.01]-3	0.006925664	0.99340968	26	KLS[Phospho]ITAK-3	0.005364518	0.99450736	18	KLS[Phospho]ITAK-3	0.020857132	0.97943384	28	KLS[Phospho]ITAK-3	0.008172649	0.99750144	40
sp|P05986|KAPC_YEAST	242	T	0	Gold	72	YVPDVTYT[Phospho]LC[Carbamidomethyl]GTPDYIAPEVVSTK[8.01]PYNK[8.01]-8	0.022187839	0.961425941	1	YVPDVTYT[Phospho]LC[Carbamidomethyl]GTPDYIAPEVVSTK[8.01]PYNK[8.01]-8	0.012828083	0.980256712	2	YVPDVTYT[Phospho]LC[Carbamidomethyl]GTPDYIAPEVVSTK[8.01]PYNK[8.01]-8	0.007661898	0.99090088	7					YVPDVTYT[Phospho]LC[Carbamidomethyl]GTPDYIAPEVVSTK[4.03]PYNK[4.03]-8	0.018882817	0.9932	4	YVPDVTYT[Phospho]LC[Carbamidomethyl]GTPDYIAPEVVSTK[8.01]PYNK[8.01]-8	0.009226199	0.985210637	2	YVPDVTYT[Phospho]LC[Carbamidomethyl]GTPDYIAPEVVSTKPYNK-8	0.013098413	0.9795	9	YVPDVTYT[Phospho]LC[Carbamidomethyl]GTPDYIAPEVVSTK[8.01]PYNK[8.01]-8	0.012823082	0.9936	10
sp|P06101|CDC37_YEAST	14	S	0	Gold	2370	WDK[8.01]IELS[Phospho]DDS[Phospho]DVEVHPNVDK[8.01]K[8.01]-7	0	1	179	WDK[8.01]IELS[Phospho]DDS[Phospho]DVEVHPNVDK[8.01]K[8.01]-7	0	1	1	WDK[8.01]IELS[Phospho]DDS[Phospho]DVEVHPNVDK[8.01]K[8.01]-7	0	1	11	IELS[Phospho]DDS[Phospho]DVEVHPN[Deamidated]VDK[6.02]K[6.02]-4	0	1	3	IELS[Phospho]DDS[Phospho]DVEVHPN[Deamidated]VDK[8.01]K[8.01]-4	0	1	1	IELS[Phospho]DDS[Phospho]DVEVHPN[Deamidated]VDK[8.01]K[8.01]-4	0	1	2	IELS[Phospho]DDS[Phospho]DVEVHPNVDKK-4	0	1	50	WDK[8.01]IELS[Phospho]DDS[Phospho]DVEVHPNVDK[8.01]K[8.01]-7	0	1	13
sp|P06101|CDC37_YEAST	17	S	0	Gold	2691	WDK[8.01]IELS[Phospho]DDS[Phospho]DVEVHPNVDK[8.01]K[8.01]-10	0	1	179	WDK[8.01]IELS[Phospho]DDS[Phospho]DVEVHPNVDK[8.01]K[8.01]-10	0	1	1	WDK[8.01]IELS[Phospho]DDS[Phospho]DVEVHPNVDK[8.01]K[8.01]-10	0	1	11	IELS[Phospho]DDS[Phospho]DVEVHPN[Deamidated]VDK[6.02]K[6.02]-7	0	1	3	IELS[Phospho]DDS[Phospho]DVEVHPN[Deamidated]VDK[8.01]K[8.01]-7	0	1	1	IELS[Phospho]DDS[Phospho]DVEVHPN[Deamidated]VDK[8.01]K[8.01]-7	0	1	2	IELS[Phospho]DDS[Phospho]DVEVHPNVDKK-7	0	1	50	WDK[8.01]IELS[Phospho]DDS[Phospho]DVEVHPNVDK[8.01]K[8.01]-10	0	1	13
sp|P06101|CDC37_YEAST	172	S	0	Gold	21	NAHIS[Phospho]SEDIHTGFDSSFMNK[8.01]-5	0.013250279	0.979296779	1	NAHIS[Phospho]SEDIHTGFDSSFMNK-5	0.008667105	0.988399999	3									NAHIS[Phospho]SEDIHTGFDSSFMNK[4.03]-5	0.023924267	0.98776264	1					NAHIS[Phospho]SEDIHTGFDSSFM[Oxidation]NK-5	0.043816248	0.946989351	1	NAHIS[Phospho]SEDIHTGFDSSFMNK[8.01]-5	0.008728736	0.99740025	2
sp|P06101|CDC37_YEAST	367	S	0	Gold	136	ILQQEEMDES[Phospho]NAEGVETIQLK[8.01]-10	0.011309976	0.984	5	ILQQEEM[Oxidation]DES[Phospho]NAEGVETIQLK[8.01]-10	0.00213173	0.9891	2	ILQQEEMDES[Phospho]NAEGVETIQLK[8.01]-10	0.003212432	0.9967	5					ILQQEEMDES[Phospho]NAEGVETIQLK[8.01]-10	0.006114395	0.9962	8	ILQQEEMDES[Phospho]NAEGVETIQLK[8.01]-10	0.003753439	0.9977	5	ILQQEEM[Oxidation]DES[Phospho]NAEGVETIQLK-10	0.010807838	0.991699925	4	ILQQEEMDES[Phospho]NAEGVETIQLK-10	0.005560752	0.99460104	6
sp|P06101|CDC37_YEAST	466	S	0	Gold	26	DFQS[Phospho]LK[8.01]DQYEQDHEDATMENLSLNDRDGGGDNHEEVK[8.01]-4	0.006268215	0.989663154	2	AILENEKDFQS[Phospho]LK-11	0.001164023	0.996827109	2									DFQS[Phospho]LK[4.03]DQYEQDHEDATMENLSLNDR[6.02]-4	0.009586256	0.998555676	1	DFQS[Phospho]LK[8.01]DQYEQDHEDATMENLSLNDR[10.01]-4	0.013438123	0.97440195	1	AILENEKDFQS[Phospho]LKDQYEQDHEDATM[Oxidation]ENLSLNDR-11	0.035289139	0.879031925	1	DFQS[Phospho]LK[4.03]DQYEQDHEDATMENLSLNDR[6.02]DGGGDNHEEVK[4.03]-4	0.004250744	0.9995	4
sp|P06101|CDC37_YEAST	471	Y	0	Bronze	1	DFQSLKDQY[Phospho]EQDHEDATM[Oxidation]EN[Deamidated]LSLNDRDGGGDNHEEVK-9	0.037436636	0.925121977	1
sp|P06101|CDC37_YEAST	479	T	0	Silver	10	DQYEQDHEDAT[Phospho]MENLSLNDRDGGGDNHEEVK[4.03]-11	0.006268215	0.98978492	1																									DQYEQDHEDAT[Phospho]MENLSLNDRDGGGDNHEEVK-11	0.017166966	0.989091217	1
sp|P06101|CDC37_YEAST	484	S	0	Gold	356	DQYEQDHEDATM[Oxidation]ENLS[Phospho]LNDRDGGGDNHEEVK-16	0.005097582	0.9974	9	DQYEQDHEDATMENLS[Phospho]LNDR[10.01]DGGGDNHEEVK[8.01]-16	0	0.9984	4	DQYEQDHEDATMENLS[Phospho]LNDR[10.01]-16	0.001969391	0.9971	1					DQYEQDHEDATMENLS[Phospho]LNDRDGGGDNHEEVK-16	0.004832482	0.9991	3	DQYEQDHEDATMENLS[Phospho]LNDR[10.01]DGGGDNHEEVK[8.01]-16	0.003753439	0.9989	4	DQYEQDHEDATM[Oxidation]ENLS[Phospho]LNDRDGGGDNHEEVK-16	0.01319737	0.9991	2	DQYEQDHEDATMENLS[Phospho]LNDR[6.02]DGGGDNHEEVK[4.03]-16	0	0.9997	13
sp|P06101|CDC37_YEAST	71	S	0	Gold	29	RVDRILS[Phospho]NLPESSLTDLPAVTK-7	0.005097582	0.994696729	2	ILS[Phospho]NLPESSLTDLPAVTK-3	0	0.998999956	4									ILS[Phospho]NLPESSLTDLPAVTK[8.01]-3	0.004832482	0.999299993	3	ILS[Phospho]NLPESSLTDLPAVTK[8.01]-3	0.003753439	0.998799763	2					ILS[Phospho]NLPESSLTDLPAVTK-3	0.005455719	0.998869823	3
sp|P06102|NOT3_YEAST	304	S	0	Gold	114	NATGAAIPVAGPSS[Phospho]TPSPVIPVADASK[8.01]-14	0.023204709	0.959612719	1	NATGAAIPVAGPSS[Phospho]TPSPVIPVADASK-14	0.029837093	0.933350273	1	NATGAAIPVAGPSS[Phospho]TPSPVIPVADASK-14	0.008614268	0.98050386	1					NATGAAIPVAGPSS[Phospho]TPSPVIPVADASK[8.01]-14	0.017422778	0.9661	5	NATGAAIPVAGPSS[Phospho]TPSPVIPVADASK[8.01]-14	0.00853381	0.9887	6	NATGAAIPVAGPSS[Phospho]TPS[Phospho]PVIPVADASK-14	0.013431238	0.975708856	1	NATGAAIPVAGPSS[Phospho]TPSPVIPVADASK[8.01]-14	0.009825988	0.9966	6
sp|P06102|NOT3_YEAST	322	S	0	Gold	619	ETERS[Phospho]PSSSPIHNATKPEEAVK-5	0.005097582	0.9953009	7	ETERS[Phospho]PSSSPIHNATKPEEAVK-5	0.000759737	0.9928	9	ETER[10.01]S[Phospho]PSSSPIHNATK[8.01]PEEAVK[8.01]-5	0.002886559	0.9979	15	ETER[6.02]S[Phospho]PSSSPIHNATK[6.02]PEEAVK[6.02]-5	0.000806447	0.9984	18	ETERS[Phospho]PSSSPIHNATKPEEAVK-5	0.004832482	0.99800019	9	ETER[10.01]S[Phospho]PSSSPIHNATK[8.01]PEEAVK[8.01]-5	0.003753439	0.9986	8	ETERS[Phospho]PSSSPIHNATKPEEAVK-5	0.010807838	0.9968	40	ETERS[Phospho]PSSSPIHNATKPEEAVK-5	0.005108969	0.9994	19
sp|P06102|NOT3_YEAST	324	S	0	Gold	153	ETERSPS[Phospho]SSPIHNATK[4.03]PEEAVK[4.03]-7	0.012252295	0.9822	4	ETERSPS[Phospho]SSPIHNATKPEEAVK-7	0.032150302	0.9682	1	SPS[Phospho]SSPIHNATKPEEAVK-3	0.009559298	0.970390115	1	SPS[Phospho]SSPIHN[Deamidated]ATKPEEAVK-3	0.007216805	0.985133141	1	SPS[Phospho]SSPIHNATK[8.01]PEEAVK[8.01]-3	0.007439994	0.992399985	3	SPS[Phospho]SSPIHNATK[8.01]PEEAVK[8.01]-3	0.006914779	0.992295556	1	SPS[Phospho]SSPIHNATKPEEAVK-3	0.013342902	0.995	2	SPS[Phospho]SSPIHNATKPEEAVK-3	0.007050244	0.9987	5
sp|P06102|NOT3_YEAST	326	S	0	Gold	242	ETERS[Phospho]PSSS[Phospho]PIHNATK[4.03]PEEAVK[4.03]-9	0.017372171	0.9718	3	ETERS[Phospho]PSSS[Phospho]PIHNATKPEEAVK-9	0.006663409	0.9883	17	ETER[10.01]S[Phospho]PSSS[Phospho]PIHNATK[8.01]PEEAVK[8.01]-9	0.005104911	0.9862	3	ETER[6.02]S[Phospho]PSSS[Phospho]PIHNATK[6.02]PEEAVK[6.02]-9	0.009556461	0.98249657	6	ETERS[Phospho]PSSS[Phospho]PIHNATKPEEAVK-9	0.00772309	0.99150876	6	ETER[10.01]S[Phospho]PSSS[Phospho]PIHNATK[8.01]PEEAVK[8.01]-9	0.007773202	0.990232815	1	ETERS[Phospho]PSSS[Phospho]PIHN[Deamidated]ATKPEEAVK-9	0.01319737	0.9963	7	SPSSS[Phospho]PIHNATK[8.01]PEEAVK[8.01]-5	0.007133694	0.9979	7
sp|P06102|NOT3_YEAST	344	S	0	Gold	488	TSIK[4.03]S[Phospho]PRSSADNLLPSLQK[4.03]-5	0.005097582	0.9952	27	TSIK[8.01]S[Phospho]PR[10.01]-5	0	0.99800051	27	TSIK[8.01]S[Phospho]PR[10.01]-5	0.003938183	0.9932112	16	TSIK[6.02]S[Phospho]PR[6.02]-5	0.00395977	0.99760063	13	S[Phospho]PR[10.01]SS[Phospho]ADNLLPSLQK[8.01]-1	0.011810723	0.98120915	1	TSIK[8.01]S[Phospho]PR[10.01]-5	0.008630155	0.9872118	8	TSIKS[Phospho]PR-5	0.013431238	0.9758636	13	SPSSSPIHNATKPEEAVKTS[Phospho]IKS[Phospho]PR-23	0.008743125	0.99151804	1
sp|P06102|NOT3_YEAST	359	S	0	Gold	84	S[Phospho]PSSATPETPTNVHTHIHQTPN[Deamidated]GITGATTLK[8.01]PATLPAK[8.01]PAGELK[8.01]-1	0.006268215	0.9901	6					S[Phospho]PSSATPETPTNVHTHIHQTPNGITGATTLK[8.01]PATLPAK[8.01]PAGELK[8.01]-1	0.004796168	0.9948	7																	S[Phospho]PSSATPETPTNVHTHIHQTPN[Deamidated]GITGATTLKPATLPAKPAGELK-1	0.0143962	0.9924	7
sp|P06102|NOT3_YEAST	367	T	0	Gold	29	SPSSATPET[Phospho]PTNVHTHIHQTPNGITGATTLK[8.01]PATLPAK[8.01]PAGELK[8.01]-9	0.006268215	0.990059812	1					SPSSATPET[Phospho]PTNVHTHIHQTPNGITGATTLKPATLPAKPAGELK-9	0.009098055	0.979982832	3													SPSSATPET[Phospho]PTNVHTHIHQTPNGITGATTLKPATLPAKPAGELK-9	0.013342902	0.994893854	1	SPSSATPET[Phospho]PTNVHTHIHQTPNGITGATTLKPATLPAKPAGELK-9	0.006291327	0.9991	2
sp|P06102|NOT3_YEAST	442	S	0	Gold	308	TPTTAAATTTSS[Phospho]NANSRIGSALNTPK[4.03]-12	0.019041266	0.969693859	1	TPTTAAATTTSS[Phospho]NANSR-12	0.001283874	0.9914	4	TPTTAAATTTSS[Phospho]NANSR-12	0.003720475	0.99470052	18	TPTTAAATTTSS[Phospho]NANSR[6.02]-12	0.00395977	0.9958	13	TPTTAAATTTSS[Phospho]NAN[Deamidated]SR-12	0.007827978	0.9915	3	TPTTAAATTTSS[Phospho]NAN[Deamidated]SR-12	0.006914779	0.9923	6	TPTTAAATTTSS[Phospho]NANSR-12	0.010824465	0.9901	16	TPTTAAATTTSS[Phospho]NANS[Phospho]R[6.02]-12	0.009825988	0.99610038	2
sp|P06102|NOT3_YEAST	450	S	0	Gold	538	TPTTAAATTTSSNANSRIGS[Phospho]ALNTPK[4.03]-20	0.028187339	0.950187673	1	IGS[Phospho]ALNTPK[8.01]-3	0.006255305	0.98652006	2	IGS[Phospho]ALNTPK[8.01]-3	0.003550694	0.99580425	14	IGS[Phospho]ALNTPK[6.02]-3	0.00395977	0.99710028	8	IGS[Phospho]ALNT[Phospho]PK[8.01]-3	0.006172961	0.99520252	28	IGS[Phospho]ALNT[Phospho]PK[8.01]-3	0.004576646	0.99500264	17	IGS[Phospho]ALNTPK-3	0.010824465	0.99140328	6	IGS[Phospho]ALNTPK-3	0.008743125	0.9918016	5
sp|P06102|NOT3_YEAST	454	T	0	Gold	563	TPTTAAATTTSSNANSRIGSALNT[Phospho]PK[4.03]-24	0.007229839	0.9874	8	IGSALNT[Phospho]PK[8.01]-7	0.000711046	0.99181425	6	IGSALNT[Phospho]PK-7	0.003212432	0.99640203	11	IGSALNT[Phospho]PK[6.02]-7	0.002814788	0.99780021	7	IGSALN[Deamidated]T[Phospho]PK-7	0.004832482	0.99780096	2	IGS[Phospho]ALNT[Phospho]PK[8.01]-7	0.004576646	0.99500264	17	IGSALNT[Phospho]PK-7	0.010807838	0.99460368	5	IGSALNT[Phospho]PK[4.03]-7	0.007050244	0.99820072	16
sp|P06102|NOT3_YEAST	569	S	0	Silver	82	LQVPTFGVFDDDFESDRDS[Phospho]ETEPEEEEQPSTPK[4.03]-19	0.013066535	0.9811	1					LQVPTFGVFDDDFES[Phospho]DRDS[Phospho]ETEPEEEEQPSTPK-19	0.021715679	0.962903685	1					LQVPTFGVFDDDFES[Phospho]DRDS[Phospho]ETEPEEEEQPSTPK-19	0.011134544	0.998183655	2	LQVPTFGVFDDDFES[Phospho]DR[6.02]DS[Phospho]ETEPEEEEQPSTPK[4.03]-19	0.015405053	0.996999988	1	DS[Phospho]ET[Phospho]EPEEEEQPSTPK-2	0.010807838	0.994791272	1	LQVPTFGVFDDDFES[Phospho]DRDS[Phospho]ETEPEEEEQPSTPK-19	0.005455719	0.9963	58
sp|P06102|NOT3_YEAST	571	T	0	Bronze	8	LQVPTFGVFDDDFESDRDS[Phospho]ET[Phospho]EPEEEEQPSTPK[4.03]-21	0.028540577	0.949499999	3																					DS[Phospho]ET[Phospho]EPEEEEQPSTPK-4	0.010807838	0.994791272	1	LQVPTFGVFDDDFES[Phospho]DRDS[Phospho]ET[Phospho]EPEEEEQPSTPK-21	0.016238541	0.975164183	2
sp|P06105|SC160_YEAST	1112	S	0	Gold	789	TK[4.03]FTIEEVGAPTSSEEGDITM[Oxidation]RLTYEPIDLSSILS[Phospho]DGEEK[4.03]-35	0.005097582	0.9964	22	LTYEPIDLSSILS[Phospho]DGEEK[8.01]-13	0	0.99620037	6	LTYEPIDLSSILS[Phospho]DGEEK-13	0.002886559	0.99840039	23	LTYEPIDLSSILS[Phospho]DGEEK[6.02]-13	0.00395977	0.997299849	1	[Acetyl]TK[8.01]FTIEEVGAPTSSEEGDITM[Oxidation]RLTYEPIDLSSILS[Phospho]DGEEK-35	0.004832482	0.9977	1	LTYEPIDLSSILS[Phospho]DGEEK[8.01]-13	0.003753439	0.99850014	22	LTYEPIDLSSILS[Phospho]DGEEKEVTKDTSNDSAK-13	0.010807838	0.994	30	LTYEPIDLSSILS[Phospho]DGEEK-13	0.005455719	0.998	136
sp|P06105|SC160_YEAST	359	S	0	Bronze	1	YNVIVTFPS[Phospho]TPDDELVSFVGLRDK[8.01]-9	0.019657413	0.96749998	1
sp|P06105|SC160_YEAST	50	T	0	Gold	777	K[8.01]PT[Phospho]PLPS[Phospho]LK[8.01]-3	0	1	17	K[8.01]PT[Phospho]PLPS[Phospho]LK[8.01]-3	0	1	8	K[8.01]PT[Phospho]PLPS[Phospho]LK[8.01]-3	0	1	10	K[6.02]PT[Phospho]PLPS[Phospho]LK[6.02]-3	0	1	8	K[8.01]PT[Phospho]PLPS[Phospho]LK[8.01]-3	0	1	2	K[8.01]PT[Phospho]PLPS[Phospho]LK[8.01]-3	0	1	18	KPT[Phospho]PLPSLK-3	0.010807838	0.9961014	39	K[8.01]PT[Phospho]PLPS[Phospho]LK[8.01]-3	0	1	42
sp|P06105|SC160_YEAST	54	S	0	Gold	363	K[8.01]PT[Phospho]PLPS[Phospho]LK[8.01]-7	0	1	17	K[8.01]PT[Phospho]PLPS[Phospho]LK[8.01]-7	0	1	5	K[8.01]PT[Phospho]PLPS[Phospho]LK[8.01]-7	0	1	10	K[6.02]PT[Phospho]PLPS[Phospho]LK[6.02]-7	0.000806447	1	8	K[8.01]PT[Phospho]PLPS[Phospho]LK[8.01]-7	0	1	2	K[8.01]PT[Phospho]PLPS[Phospho]LK[8.01]-7	0	1	18	KPT[Phospho]PLPS[Phospho]LK-7	0.01319737	0.9999	4	K[8.01]PT[Phospho]PLPS[Phospho]LK[8.01]-7	0	1	42
sp|P06105|SC160_YEAST	63	S	0	Gold	113	DLPSLGS[Phospho]NAAFANVK-7	0.007229839	0.9875	3	DLPSLGS[Phospho]NAAFANVK[8.01]-7	0.007290682	0.988092652	1	DLPSLGS[Phospho]NAAFANVK-7	0.003720475	0.994994783	4	DLPSLGS[Phospho]NAAFANVK[6.02]-7	0.00395977	0.993413129	1	DLPSLGS[Phospho]N[Deamidated]AAFANVK-7	0.00547066	0.9967	3	DLPSLGS[Phospho]NAAFAN[Deamidated]VK[8.01]-7	0.003753439	0.99650096	2	DLPSLGS[Phospho]NAAFANVK-7	0.010824465	0.990499569	5	DLPSLGS[Phospho]NAAFANVK[4.03]-7	0.007050244	0.998	5
sp|P06105|SC160_YEAST	630	S	0	Gold	127	IFESILNS[Phospho]PSSK-8	0.011309976	0.9836	3	IFESILNS[Phospho]PSSK[8.01]-8	0.001164023	0.99230076	10	IFESILNS[Phospho]PSSK-8	0.003720475	0.9951	8	IFESILNS[Phospho]PSSK-8	0.00395977	0.9958	5	IFESILNS[Phospho]PSSK[8.01]-8	0.006124757	0.99580117	8	IFESILN[Deamidated]S[Phospho]PSSK-8	0.003805325	0.9957019	1	IFESILNS[Phospho]PSSK-8	0.010824465	0.986976326	4	IFESILNS[Phospho]PSSK-8	0.005455719	0.9962002	5
sp|P06105|SC160_YEAST	665	A	1	Silver	16	[Acetyl]FA[Phospho]C[Carbamidomethyl]QIDIPNEENNNASK-2	0.005097582	0.99640035	4																	EK[4.03]FA[Phospho]C[Carbamidomethyl]Q[Deamidated]IDIPNEENNNASK[8.01]-4	0.018845804	0.976527442	1
sp|P06105|SC160_YEAST	83	S	0	Silver	18	VSWGPNM[Oxidation]K[4.03]PAVS[Phospho]NSPSPSPSAPSLTTGLGAK[4.03]-12	0.018064512	0.970999358	1	VSWGPNM[Oxidation]KPAVS[Phospho]NSPSPSPSAPSLTTGLGAK-12	0.024933188	0.964086221	1	VSWGPNMK[8.01]PAVS[Phospho]NSPSPSPSAPSLTTGLGAK[8.01]-12	0.003212432	0.99674406	2									VSWGPNMK[8.01]PAVS[Phospho]NSPSPSPSAPSLTTGLGAK[8.01]-12	0.029723298	0.916086185	1					VSWGPNMK[8.01]PAVS[Phospho]NSPSPSPSAPSLTTGLGAK[8.01]-12	0.021052583	0.983725606	2
sp|P06105|SC160_YEAST	85	S	0	Gold	149	VSWGPNMK[4.03]PAVSNS[Phospho]PSPSPSAPSLTTGLGAK[4.03]-14	0.005097582	0.9955	6	VSWGPNMKPAVSNS[Phospho]PSPSPSAPSLTTGLGAK-14	0.00324186	0.993799944	3	VSWGPNMKPAVSNS[Phospho]PSPSPSAPSLTTGLGAK-14	0.002886559	0.9988	10					VSWGPNMK[4.03]PAVSNS[Phospho]PSPSPSAPSLTTGLGAK[4.03]-14	0.012298246	0.99711649	1	VSWGPNM[Oxidation]K[8.01]PAVSNS[Phospho]PSPSPSAPSLTTGLGAK[8.01]-14	0.008224897	0.997499838	1	VSWGPNM[Oxidation]KPAVSNS[Phospho]PSPSPSAPSLTTGLGAK-14	0.01319737	0.997799862	3	VSWGPNMK[8.01]PAVSNS[Phospho]PSPSPSAPSLTTGLGAK[8.01]-14	0.005108969	0.9994	4
sp|P06105|SC160_YEAST	87	S	0	Gold	45	VSWGPNMK[8.01]PAVSNSPS[Phospho]PSPSAPSLTTGLGAK[8.01]-16	0.006268215	0.992493332	4					VSWGPNMKPAVSNSPS[Phospho]PSPSAPSLTTGLGAK-16	0.002886559	0.9977	6									VSWGPNMK[8.01]PAVSNSPS[Phospho]PSPSAPSLTTGLGAK[8.01]-16	0.012110389	0.996607386	1	VSWGPNM[Oxidation]KPAVSNSPS[Phospho]PSPSAPSLTTGLGAK-16	0.019105551	0.946166249	1	VSWGPNMK[4.03]PAVSNS[Phospho]PS[Phospho]PSPSAPSLTTGLGAK[4.03]-16	0.020208282	0.976742996	2
sp|P06105|SC160_YEAST	875	S	0	Gold	53	S[Phospho]IVGSGGHILREIISK[8.01]-1	0.037193034	0.926461941	2	S[Phospho]IVGSGGHILR[10.01]-1	0.049764204	0.934553674	2	S[Phospho]IVGSGGHILR[10.01]-1	0.002886559	0.997900371	4	S[Phospho]IVGSGGHILR[6.02]-1	0.015843435	0.970490094	1	S[Phospho]IVGSGGHILR-1	0.005420509	0.997200717	2	S[Phospho]IVGSGGHILR[10.01]-1	0.003753439	0.99820072	4	S[Phospho]IVGSGGHILR-1	0.011457125	0.982412605	2	S[Phospho]IVGS[Phospho]GGHILR-1	0.005455719	0.999	5
sp|P06105|SC160_YEAST	89	S	0	Bronze	20	VSWGPNM[Oxidation]K[4.03]PAVSNS[Phospho]PSPS[Phospho]PSAPSLTTGLGAK[4.03]-18	0.03783677	0.924727788	3					VSWGPNMK[8.01]PAVSNSPSPS[Phospho]PSAPSLTTGLGAK[8.01]-18	0.013139824	0.959342251	1									VSWGPNMK[4.03]PAVSNS[Phospho]PSPS[Phospho]PSAPSLTTGLGAK[4.03]-18	0.039758851	0.957266757	1	VSWGPNM[Oxidation]KPAVSNS[Phospho]PSPS[Phospho]PSAPSLTTGLGAK-18	0.01319737	0.99743727	3
sp|P06105|SC160_YEAST	94	S	0	Silver	8	VSWGPNM[Oxidation]K[4.03]PAVSNSPSPSPSAPS[Phospho]LTTGLGAK[4.03]-23	0.027707476	0.951697591	2					VSWGPNMK[8.01]PAVSNSPSPSPSAPS[Phospho]LTTGLGAK[8.01]-23	0.005874157	0.984396287	3
sp|P06115|CATT_YEAST	434	S	0	Gold	33	FK[8.01]NEDNDEVS[Phospho]DK[8.01]FK[8.01]-10	0	0.999958921	3	FKNEDNDEVS[Phospho]DKFK-10	0	1	9	FKNEDNDEVS[Phospho]DKFK-10	0.002886559	0.999291922	2					FK[4.03]NEDNDEVS[Phospho]DK[4.03]-10	0.004151864	0.999999584	1	NEDNDEVS[Phospho]DK[8.01]FK[8.01]-8	0.003753439	0.999512583	1
sp|P06168|ILV5_YEAST	174	S	0	Gold	29	TLYFSHGFS[Phospho]PVFK-9	0.023227092	0.958917877	2	TLYFSHGFS[Phospho]PVFK-9	0.002319925	0.992099827	3	TLYFSHGFS[Phospho]PVFK-9	0.009435656	0.997792726	1					TLYFSHGFS[Phospho]PVFK[4.03]-9	0.048594591	0.947460673	1	TLYFSHGFS[Phospho]PVFK[4.03]-9	0.042959395	0.934813425	1					TLYFSHGFS[Phospho]PVFK-9	0.007050244	0.9987	6
sp|P06169|PDC1_YEAST	183	T	0	Gold	125	LLQT[Phospho]PIDMSLK[8.01]PNDAESEK[8.01]-4	0.005097582	0.9967	3	LLQT[Phospho]PIDMSLKPNDAESEK-4	0.001164023	0.992659236	2	LLQT[Phospho]PIDMSLKPNDAESEK-4	0.002886559	0.998800185	1	LLQT[Phospho]PIDM[Oxidation]SLK[6.02]PNDAESEK[6.02]-4	0.000806447	0.998699981	3	LLQT[Phospho]PIDMSLK[8.01]PNDAESEK[8.01]-4	0.004774782	0.9996	7	LLQT[Phospho]PIDMSLK[8.01]PNDAESEK[8.01]-4	0.003753439	0.9994	8					LLQT[Phospho]PIDMSLK[8.01]PNDAESEK[8.01]-4	0.001103713	0.9997	9
sp|P06169|PDC1_YEAST	245	T	0	Gold	107	KLIDLTQFPAFVT[Phospho]PM[Oxidation]GK-13	0.005097582	0.99470102	4	KLIDLTQFPAFVT[Phospho]PMGK-13	0.001164023	0.99480051	2	LIDLTQFPAFVT[Phospho]PMGK-12	0.004565307	0.995899926	4					LIDLTQFPAFVT[Phospho]PMGK[8.01]-12	0.008470768	0.98950686	5	LIDLTQFPAFVT[Phospho]PMGK[8.01]-12	0.007184239	0.9921	2	LIDLTQFPAFVT[Phospho]PM[Oxidation]GK-12	0.010807838	0.995299925	2	KLIDLTQFPAFVT[Phospho]PMGKGS[Phospho]IDEQHPR-13	0.005560752	0.994534366	2
sp|P06169|PDC1_YEAST	266	T	0	Gold	149	GSIDEQHPRYGGVYVGT[Phospho]LSKPEVK-17	0.005097582	0.995	6	YGGVYVGT[Phospho]LSKPEVK-8	0	0.9939	10	YGGVYVGT[Phospho]LSKPEVK-8	0.003633472	0.995499986	3					YGGVYVGT[Phospho]LSK[8.01]PEVK[8.01]-8	0.005410863	0.9974	4	YGGVYVGT[Phospho]LSKPEVK-8	0.003753439	0.996899986	3	YGGVYVGT[Phospho]LSKPEVK-8	0.010807838	0.994092786	5	YGGVYVGT[Phospho]LS[Phospho]KPEVK-8	0.005455719	0.998500132	1
sp|P06169|PDC1_YEAST	268	S	0	Gold	116	GSIDEQHPRYGGVYVGTLS[Phospho]K[8.01]PEVK[8.01]-19	0.006268215	0.991298135	5	YGGVYVGTLS[Phospho]KPEVK-10	0.001117655	0.99120087	8	YGGVYVGTLS[Phospho]K[8.01]PEVK[8.01]-10	0.004639043	0.989215586	2					YGGVYVGTLS[Phospho]K[8.01]PEVK[8.01]-10	0.006124757	0.996092235	3	YGGVYVGTLS[Phospho]KPEVK-10	0.003753439	0.9983	4	YGGVYVGTLS[Phospho]KPEVK-10	0.010807838	0.995993532	6	YGGVYVGT[Phospho]LS[Phospho]KPEVK-10	0.005455719	0.998488959	1
sp|P06169|PDC1_YEAST	335	T	0	Gold	86	LLT[Phospho]TIADAAK[4.03]-3	0.011309976	0.983762787	1	LLT[Phospho]TIADAAK[8.01]-3	0.005306896	0.98940873	7	LLT[Phospho]TIADAAK[8.01]-3	0.00387021	0.9973	9	LLT[Phospho]TIADAAK-3	0.012977819	0.977011736	1	LLT[Phospho]TIADAAK[8.01]-3	0.007173429	0.992712186	4	LLT[Phospho]TIADAAK-3	0.003753439	0.99690058	5	[Acetyl]LLT[Phospho]TIADAAK-3	0.010824465	0.986289793	1	LLT[Phospho]TIADAAK-3	0.005690534	0.99920007	7
sp|P06169|PDC1_YEAST	351	A	1	Bronze	26	GYKPVAVPA[Phospho]RTPANAAVPASTPLK-9	0.047835143	0.901048451	2					GYK[4.03]PVAVPA[Phospho]R[6.02]TPANAAVPASTPLK[4.03]-9	0.019230024	0.979357492	1					GYK[8.01]PVAVPA[Phospho]R[10.01]TPANAAVPASTPLK[8.01]-9	0.020586543	0.955499959	2	GYK[8.01]PVAVPA[Phospho]R[10.01]TPANAAVPASTPLK[8.01]-9	0.0168203	0.965299995	2					GYK[8.01]PVAVPA[Phospho]R[10.01]TPANAAVPASTPLK[8.01]-9	0.015851976	0.99061848	9
sp|P06169|PDC1_YEAST	361	A	1	Bronze	8	GYK[4.03]PVAVPARTPANAAVPA[Phospho]STPLK[4.03]-19	0.018064512	0.971099645	1					TPANAAVPA[Phospho]STPLK-9	0.02713539	0.897752615	1					TPANAAVPA[Phospho]STPLK-9	0.029065064	0.928271997	1	TPANAAVPA[Phospho]STPLK-9	0.028639435	0.930877508	1					TPANAAVPA[Phospho]STPLK-9	0.020711983	0.91471702	1
sp|P06169|PDC1_YEAST	362	S	0	Gold	50	GYKPVAVPARTPANAAVPAS[Phospho]TPLK-20	0.04150285	0.914765956	5					TPANAAVPAS[Phospho]TPLK-10	0.019642724	0.96888484	1	TPANAAVPAS[Phospho]TPLK[6.02]-10	0.006228956	0.989599716	3	TPANAAVPAS[Phospho]TPLK-10	0.006943386	0.993099627	4	TPANAAVPAS[Phospho]TPLK[8.01]-10	0.008463483	0.989	3	TPANAAVPAS[Phospho]TPLK-10	0.013431238	0.977649937	6	TPANAAVPAS[Phospho]TPLK-10	0.010465714	0.9958	6
sp|P06169|PDC1_YEAST	522	T	0	Gold	120	DYETHRVATTGEWDK[8.01]LT[Phospho]QDK[8.01]-17	0.04150285	0.915529037	1	VATTGEWDK[8.01]LT[Phospho]QDK[8.01]-11	0	0.994425814	2	VATTGEWDKLT[Phospho]QDK-11	0.002886559	0.999099999	8					VATTGEWDK[8.01]LT[Phospho]QDK[8.01]-11	0.004774782	0.9995	4	VATTGEWDKLT[Phospho]QDK-11	0.003753439	0.9984	4					VATTGEWDK[4.03]LT[Phospho]QDK[4.03]-11	0.004008114	0.99950004	5
sp|P06208-2|LEU1_YEAST	385	S	0	Gold	22	DIGRDYEAVIRVNS[Phospho]QSGK-14	0.007687999	0.9865	5					VNS[Phospho]QSGK[8.01]GGAAWVILR[10.01]-3	0.002886559	0.9983	4					DYEAVIR[6.02]VNS[Phospho]QSGK[4.03]-10	0.012298246	0.997556321	1
sp|P06244|KAPA_YEAST	13	S	0	Gold	174	S[Phospho]LDDRQGEESQK[8.01]-1	0.012252295	0.981686714	2					S[Phospho]LDDRQGEESQKGETSER-1	0.001969391	0.995893995	1	S[Phospho]LDDRQ[Deamidated]GEESQ[Deamidated]KGETSER-1	0.000806447	0.9991	1	S[Phospho]LDDR[10.01]Q[Deamidated]GEESQK[8.01]-1	0.005526489	0.99660225	1	S[Phospho]LDDRQGEESQK-1	0.003805325	0.99590264	3	S[Phospho]LDDRQGEESQKGETSER-1	0.036406072	0.962008624	1	S[Phospho]LDDRQGEESQKGETSER-1	0.005455719	0.99880011	6
sp|P06244|KAPA_YEAST	37	S	0	Gold	128	GETSERETTATES[Phospho]GNESK[8.01]-13	0.043389419	0.907218184	2	ETTATES[Phospho]GNESK[8.01]-7	0.003777433	0.9935	4	QGEESQKGETSERETTATES[Phospho]GNESK-20	0.005104911	0.985916278	1	GETSER[6.02]ETTATES[Phospho]GNESK[6.02]-13	0.016456545	0.967097797	1	GETSER[10.01]ETTATES[Phospho]GNESK[8.01]-13	0.004832482	0.9987	12	GETSER[10.01]ETTATES[Phospho]GNESK[8.01]-13	0.003753439	0.9987	4	ETTATES[Phospho]GNESKS[Phospho]VEKEGGETQEKPK-7	0.01319737	0.997943014	3	GETSERETTATES[Phospho]GNESK-13	0.00677192	0.999	5
sp|P06244|KAPA_YEAST	43	S	0	Gold	65	GETSERETTATESGNESK[8.01]S[Phospho]VEK[8.01]-19	0.006268215	0.989228671	1	ETTATESGNESKS[Phospho]VEK-13	0.002354215	0.9963	3	ETTATESGNESK[4.03]S[Phospho]VEK[4.03]-13	0.012291153	0.986113159	1	ETTATESGNESKS[Phospho]VEK-13	0.000806447	0.9984	3	ETTATESGNESKS[Phospho]VEK-13	0.006124757	0.9954	3	ETTATESGNESKS[Phospho]VEK-13	0.003753439	0.996997388	2	S[Phospho]VEKEGGETQEKPK-1	0.010807838	0.994937784	1
sp|P06367|RS14A_YEAST	119	T	0	Gold	94	IEDVT[Phospho]PVPS[Phospho]DSTRK[8.01]K[8.01]-5	0.007229839	0.98739974	1																									IEDVT[Phospho]PVPSDSTR-5	0.005455719	0.99830016	8
sp|P06367|RS14A_YEAST	123	S	0	Gold	283	IEDVT[Phospho]PVPS[Phospho]DSTRK[8.01]K[8.01]-9	0.007393617	0.98729974	1	IEDVTPVPS[Phospho]DSTR[10.01]-9	0.001117655	0.9926	21	IEDVTPVPS[Phospho]DSTRK-9	0.003550694	0.9957019	3	IEDVTPVPS[Phospho]DSTRK-9	0.002814788	0.99770022	4	IEDVTPVPS[Phospho]DSTR[10.01]K[8.01]-9	0.004832482	0.99790054	6	IEDVTPVPS[Phospho]DSTR[10.01]-9	0.003753439	0.997099989	2	IEDVTPVPS[Phospho]DSTR-9	0.017913945	0.948729574	1	IEDVTPVPS[Phospho]DS[Phospho]T[Phospho]RKK-9	0.005455719	0.997002	2
sp|P06700|SIR2_YEAST	23	S	0	Gold	311	VSNTVS[Phospho]PTQDK[4.03]-6	0.020149479	0.966465709	1	TSENKVSNTVS[Phospho]PTQDKDAIR-11	0	0.9943	5	VSNTVS[Phospho]PTQDK[8.01]DAIR[10.01]-6	0.002886559	0.9975	9	VSNTVS[Phospho]PTQDK[6.02]-6	0.00395977	0.9965	11	VSNTVS[Phospho]PTQDK[8.01]-6	0.005420509	0.9971	9	VSNTVS[Phospho]PTQ[Deamidated]DK-6	0.003753439	0.9967	3	VSNTVS[Phospho]PTQDKDAIR-6	0.010807838	0.9951	9	VSNTVS[Phospho]PTQDK[4.03]-6	0.00677192	0.999	10
sp|P06701|SIR3_YEAST	454	T	0	Gold	463	IHSMNENPT[Phospho]PEK-9	0.005097582	0.995003669	4	IHSMNENPT[Phospho]PEKGNAK-9	0	0.996	4	IHSMNENPT[Phospho]PEK[4.03]-9	0.001969391	0.9964	5	IHSM[Oxidation]NENPT[Phospho]PEK[6.02]-9	0.000806447	0.9991	15	IHSM[Oxidation]NENPT[Phospho]PEK[4.03]-9	0.004774782	0.9995	4	IHSM[Oxidation]NENPT[Phospho]PEK[8.01]-9	0.003753439	0.9991	6	IHSM[Oxidation]NENPT[Phospho]PEKGNAK-9	0.010807838	0.9967	19	IHSM[Oxidation]NENPT[Phospho]PEK[4.03]-9	0.001103713	0.9996	17
sp|P06738|PHSG_YEAST	31	T	0	Gold	952	LT[Phospho]GFLPQEIK[8.01]-2	0	0.999999998	3	R[10.01]LT[Phospho]GFLPQEIK[8.01]-3	0	1	98	R[6.02]LT[Phospho]GFLPQ[Deamidated]EIK[4.03]-3	0	1	3	R[6.02]LT[Phospho]GFLPQ[Deamidated]EIK[6.02]-3	0.000806447	1	5	LT[Phospho]GFLPQEIK-2	0	1	5	R[6.02]LT[Phospho]GFLPQ[Deamidated]EIK[4.03]-3	0	1	7	RLT[Phospho]GFLPQEIK-3	0.007920977	1	56	R[6.02]LT[Phospho]GFLPQEIK[4.03]-3	0	1	74
sp|P06738|PHSG_YEAST	333	S	0	Gold	49	NSVAQQQRAES[Phospho]ITAVLYPNDNFAQGK[4.03]-11	0.011309976	0.983655812	1	AES[Phospho]ITAVLYPNDNFAQGK[8.01]-3	0.004990839	0.990332186	3	AES[Phospho]ITAVLYPNDNFAQGK-3	0.003938183	0.9935	5					AES[Phospho]ITAVLYPNDNFAQGK[8.01]-3	0.004832482	0.9976	10	AES[Phospho]ITAVLYPNDNFAQGK[8.01]-3	0.003753439	0.9971	4					AES[Phospho]ITAVLYPNDNFAQGK-3	0.013245544	0.992600715	2
sp|P06774|HAP2_YEAST	33	S	0	Gold	70	FHPLETDLQSDTAAATSTAAASRS[Phospho]PSLQEK[4.03]PIEMPLDMGK[4.03]-24	0.013429504	0.979213489	1	FHPLETDLQSDTAAATSTAAASRS[Phospho]PSLQEKPIEMPLDMGK-24	0.034583279	0.953484717	1	S[Phospho]PSLQEKPIEMPLDMGK-1	0.009171868	0.97951314	4	S[Phospho]PSLQEKPIEM[Oxidation]PLDM[Oxidation]GK-1	0.032423491	0.911299995	2	S[Phospho]PSLQEK[8.01]PIEMPLDMGK[8.01]-1	0.019013788	0.959599194	3	FHPLETDLQSDTAAATSTAAASRS[Phospho]PSLQEKPIEMPLDMGK-24	0.008224897	0.9948	2	S[Phospho]PSLQEKPIEM[Oxidation]PLDM[Oxidation]GK-1	0.01846187	0.9861	3	FHPLETDLQSDTAAATSTAAASR[6.02]S[Phospho]PSLQEK[4.03]PIEMPLDMGK[4.03]-24	0.007050244	0.9985	5
sp|P06777|RAD1_YEAST	40	S	0	Gold	55	IKNEDEPDDS[Phospho]NHLNEVENEDSK-10	0.005097582	0.996899999	5	IK[8.01]NEDEPDDS[Phospho]NHLNEVENEDSK[8.01]-10	0	0.997897985	3					IKNEDEPDDS[Phospho]NHLNEVENEDSK-10	0.000806447	0.9992	5	IK[8.01]NEDEPDDS[Phospho]NHLNEVENEDSK[8.01]-10	0.007558271	0.999196975	1	IK[8.01]NEDEPDDS[Phospho]NHLNEVENEDSK[8.01]-10	0.012209787	0.974925519	1	IKNEDEPDDS[Phospho]NHLNEVENEDSK-10	0.010807838	0.997546858	3	IK[8.01]NEDEPDDS[Phospho]NHLNEVENEDS[Phospho]K[8.01]-10	0	1	3
sp|P06777|RAD1_YEAST	613	S	0	Gold	103	LSEEIK[8.01]K[8.01]GS[Phospho]GDDLDDGQEENAANDSK[8.01]-9	0.005097582	0.9971	8	K[8.01]GS[Phospho]GDDLDDGQEENAANDSK[8.01]-3	0	0.9988	3	LSEEIK[8.01]K[8.01]GS[Phospho]GDDLDDGQEENAANDSK[8.01]-9	0.003860322	0.998981704	2	K[6.02]GS[Phospho]GDDLDDGQEENAAN[Deamidated]DSK[6.02]-3	0.000806447	0.9991	1	K[8.01]GS[Phospho]GDDLDDGQEENAANDSK[8.01]-3	0.006114395	0.996199978	5	K[8.01]GS[Phospho]GDDLDDGQEENAANDSK[8.01]-3	0.003753439	0.996499969	2	KGS[Phospho]GDDLDDGQEENAANDSK-3	0.010807838	0.995899484	3	KGS[Phospho]GDDLDDGQEENAANDSK-3	0.005455719	0.99879917	4
sp|P06778-2|RAD52_YEAST	298	S	0	Gold	196	DPVVAKQS[Phospho]PTASSNPEAEQITFVTAK-8	0.016855081	0.9734	2	QS[Phospho]PTASSNPEAEQITFVTAK[8.01]-2	0	0.9934	3	QS[Phospho]PTASSNPEAEQITFVTAK[8.01]-2	0.002886559	0.9986	7	QS[Phospho]PTASSNPEAEQITFVTAK-2	0.000806447	0.9988	6	QS[Phospho]PTASSNPEAEQITFVTAK[8.01]-2	0.004832482	0.999	11	QS[Phospho]PTASSNPEAEQITFVTAK-2	0.003753439	0.9989	11	QS[Phospho]PTASSNPEAEQITFVTAK-2	0.010807838	0.995899925	3	QS[Phospho]PTASSNPEAEQITFVTAK-2	0.005455719	0.99840015	6
sp|P06778-2|RAD52_YEAST	407	T	0	Bronze	5	ELGPHMLEGAGNQVPRET[Phospho]TPIK[4.03]-18	0.030273072	0.942499978	2					ELGPHMLEGAGNQVPRET[Phospho]TPIK-18	0.013312426	0.958204067	2					ELGPHMLEGAGNQVPR[6.02]ET[Phospho]TPIK[4.03]-18	0.027865147	0.9802286	1
sp|P06779|RAD7_YEAST	107	S	0	Gold	185	LVPADS[Phospho]DEEEYETSHISDTPVSLSSANDRESLTK[4.03]-6	0.005097582	0.9957	9	LVPADS[Phospho]DEEEYETSHISDTPVSLSSANDR-6	0.001117655	0.9909	5	LVPADS[Phospho]DEEEYETSHISDTPVSLSSANDRESLTK-6	0.005533515	0.995369312	2					LVPADS[Phospho]DEEEYETSHISDTPVSLSSANDRESLTK-6	0.004832482	0.999	5	LVPADS[Phospho]DEEEYETSHISDTPVSLSSANDRESLTK-6	0.003753439	0.9992	10	LVPADS[Phospho]DEEEYETSHISDTPVSLSSANDRESLTK-6	0.010824465	0.988577797	2	LVPADS[Phospho]DEEEYETSHISDTPVSLSSANDR[6.02]ESLTK[4.03]-6	0.005108969	0.9994	13
sp|P06782|SNF1_YEAST	413	S	0	Gold	529	SVSDELDTFLSQS[Phospho]PPTFQQQSK-13	0.005097582	0.9934	24	SVSDELDTFLSQS[Phospho]PPTFQQQSK-13	0.000711046	0.9922	40	SVSDELDTFLSQS[Phospho]PPTFQQQSK-13	0.002886559	0.9977	10	SVSDELDTFLSQS[Phospho]PPTFQQQSK-13	0.020957839	0.953116225	1	SVSDELDTFLSQS[Phospho]PPTFQ[Deamidated]QQSK[8.01]-13	0.005420509	0.9969	1	SVSDELDTFLSQS[Phospho]PPTFQQQSK[8.01]-13	0.003753439	0.9972	30	SVSDELDTFLSQS[Phospho]PPTFQQQSK-13	0.010824465	0.9895	9	SVSDELDTFLSQS[Phospho]PPTFQQQSK-13	0.005853025	0.99410168	20
sp|P06782|SNF1_YEAST	632	S	0	Gold	78	LIM[Oxidation]ELAVNSQS[Phospho]N-11	0.012252295	0.982264924	1	LIMELAVNSQS[Phospho]N-11	0.029543656	0.977696057	2	LIMELAVNSQS[Phospho]N-11	0.003720475	0.994994967	2	LIM[Oxidation]ELAVNSQS[Phospho]N-11	0.002814788	0.9979	7	LIMELAVNSQS[Phospho]N-11	0.006124757	0.9955	11	LIMELAVNSQS[Phospho]N-11	0.003805325	0.9959	4	LIM[Oxidation]ELAVNSQS[Phospho]N-11	0.01319737	0.998	7	LIM[Oxidation]ELAVNSQS[Phospho]N-11	0.00780475	0.99350064	8
sp|P06783|STE3_YEAST	418	S	0	Gold	75	ESRHIPYVTQGQSFDDEIS[Phospho]LGGFSK-19	0.005097582	0.9964	25					HIPYVTQGQSFDDEIS[Phospho]LGGFSK[4.03]-16	0.012919206	0.99819902	2					HIPYVTQGQSFDDEIS[Phospho]LGGFSK[8.01]-16	0.007558271	0.999299584	2	HIPYVTQGQSFDDEIS[Phospho]LGGFSK-16	0.013022977	0.97567325	1					HIPYVTQGQSFDDEIS[Phospho]LGGFSK-16	0.004250744	0.9995	7
sp|P06786|TOP2_YEAST	1250	T	0	Gold	169	EKT[Phospho]PSVSETKTEEEENAPSSTSSSSIFDIK-3	0.005097582	0.9933	4	KEKT[Phospho]PSVSETK-4	0.001684173	0.9906	4	EKT[Phospho]PSVSETKTEEEENAPSSTSSSSIFDIK-3	0.005094798	0.98700129	2	EKT[Phospho]PSVSETK-3	0.048242843	0.8404305	5	EK[8.01]T[Phospho]PSVSETK[8.01]TEEEENAPSSTSSSSIFDIK[8.01]-3	0.007661367	0.9917	1	[Dehydrated]EK[8.01]T[Phospho]PSVSETK[8.01]-3	0.005747667	0.9942084	4	EKT[Phospho]PSVSETKTEEEENAPSSTSSSSIFDIK-3	0.023293363	0.979206129	1	EK[8.01]T[Phospho]PSVSETK[8.01]TEEEENAPSSTSSSSIFDIK[8.01]-3	0.009825988	0.9963	1
sp|P06786|TOP2_YEAST	1314	T	0	Gold	632	ENT[Phospho]PEQDDVATK[4.03]K[4.03]-3	0.005097582	0.9972	3	ENT[Phospho]PEQDDVATKK-3	0	0.9988	5	ENT[Phospho]PEQDDVATKK-3	0	0.9981	2	ENT[Phospho]PEQDDVATK[6.02]K[6.02]-3	0.000806447	0.9993	8	ENT[Phospho]PEQDDVATK[8.01]K[8.01]-3	0.004774782	0.9996	7	ENT[Phospho]PEQDDVATK[8.01]K[8.01]-3	0.003753439	0.9993	10	ENT[Phospho]PEQDDVATK-3	0.010807838	0.996253409	1	ENT[Phospho]PEQDDVATK[8.01]K[8.01]-3	0.001103713	0.9996	13
sp|P06787|CALM_YEAST	82	S	0	Gold	116	SNDS[Phospho]EQELLEAFK[8.01]-4	0.005097582	0.994899738	5	SNDS[Phospho]EQELLEAFK-4	0	0.9955	9	SNDS[Phospho]EQELLEAFK[8.01]-4	0.002886559	0.9976995	2	SNDS[Phospho]EQELLEAFK-4	0.002814788	0.9978	7	SNDS[Phospho]EQELLEAFK-4	0.004832482	0.9986	6	SNDS[Phospho]EQELLEAFK-4	0.003753439	0.9987	8	SNDS[Phospho]EQELLEAFK-4	0.01319737	0.995807683	2	SNDS[Phospho]EQELLEAFK-4	0.005455719	0.9973	7
sp|P06843|SPT2_YEAST	126	S	0	Gold	69	K[4.03]MS[Phospho]FEELMK[4.03]-3	0.005097582	0.993491377	1	K[8.01]M[Oxidation]S[Phospho]FEELM[Oxidation]K[8.01]-3	0	1	5	K[4.03]MS[Phospho]FEELMK[4.03]-3	0	0.999968807	1	KM[Oxidation]S[Phospho]FEELM[Oxidation]K-3	0.000806447	0.999992319	3	K[4.03]MS[Phospho]FEELMK[4.03]-3	0.004679912	0.999983625	1	KMS[Phospho]FEELMK-3	0.008224897	0.999419258	1	KM[Oxidation]S[Phospho]FEELM[Oxidation]K-3	0.010807838	1	5	K[4.03]MS[Phospho]FEELMK[4.03]-3	0	1	5
sp|P06843|SPT2_YEAST	173	S	0	Gold	122	K[8.01]AS[Phospho]PGATLRGVSSGGNSIK[8.01]-3	0.013250279	0.979374223	2	KAS[Phospho]PGATLR-3	0.030248679	0.931318875	2	KAS[Phospho]PGATLR-3	0.003633472	0.99540088	15	K[6.02]AS[Phospho]PGATLR[6.02]-3	0.00395977	0.9947	12	K[8.01]AS[Phospho]PGATLR[10.01]-3	0.006124757	0.99550266	6	K[8.01]AS[Phospho]PGATLR[10.01]-3	0.006218671	0.99400171	5	KAS[Phospho]PGATLR-3	0.013660942	0.971735099	7	K[4.03]AS[Phospho]PGATLR[6.02]-3	0.009779947	0.99700029	9
sp|P07149|FAS1_YEAST	1113	S	0	Gold	71	IPAVEYFGGESPVDVQS[Phospho]QVDSSSVSEDSAVFK[8.01]-17	0.023849391	0.958262682	1					IPAVEYFGGESPVDVQS[Phospho]QVDSSSVSEDSAVFK-17	0.013182692	0.981799637	2					IPAVEYFGGESPVDVQS[Phospho]QVDSSSVSEDSAVFK[8.01]-17	0.004832482	0.998928809	3	IPAVEYFGGESPVDVQS[Phospho]QVDSSSVSEDSAVFK-17	0.003753439	0.99867313	3					IPAVEYFGGESPVDVQS[Phospho]QVDSSSVSEDSAVFK-17	0.005455719	0.9981	26
sp|P07149|FAS1_YEAST	1121	S	0	Gold	435	LLHQYYGDDESK[4.03]IPAVEYFGGESPVDVQSQVDSSSVS[Phospho]EDSAVFK[4.03]-37	0.006268215	0.9924	5	IPAVEYFGGESPVDVQSQVDSSSVS[Phospho]EDSAVFK-25	0.001164023	0.995	20	IPAVEYFGGESPVDVQSQVDSSSVS[Phospho]EDSAVFK-25	0.005275497	0.9954	13	IPAVEYFGGESPVDVQ[Deamidated]SQVDSSSVS[Phospho]EDSAVFK-25	0.006638746	0.989097839	1	IPAVEYFGGESPVDVQSQVDSSSVS[Phospho]EDSAVFK-25	0.005410863	0.9974012	20	IPAVEYFGGESPVDVQSQVDSSSVS[Phospho]EDSAVFK-25	0.003753439	0.9975	15	IPAVEYFGGESPVDVQSQVDSSSVS[Phospho]EDSAVFK-25	0.010824465	0.9881	3	IPAVEYFGGESPVDVQSQVDSSSVS[Phospho]EDSAVFK-25	0.005455719	0.9971	64
sp|P07149|FAS1_YEAST	417	S	0	Bronze	1	LK[8.01]FS[Phospho]NRFLPVASPFHSHLLVPASDLINK[8.01]-4	0.027707476	0.951946924	1
sp|P07149|FAS1_YEAST	969	S	0	Gold	19	TLSLIQS[Phospho]YSLLDKPDEAIEK-7	0.042587951	0.91101868	1	TLSLIQS[Phospho]YSLLDK[8.01]PDEAIEK[8.01]-7	0.000711046	0.991999993	2	TLSLIQS[Phospho]YSLLDK[8.01]PDEAIEK[8.01]-7	0.015524792	0.994553371	1					TLSLIQS[Phospho]YSLLDK[8.01]PDEAIEK[8.01]-7	0.006012919	0.996344419	1	TLSLIQS[Phospho]YSLLDK[8.01]PDEAIEK[8.01]-7	0.003753439	0.99708927	2					TLSLIQS[Phospho]YSLLDKPDEAIEK-7	0.025190978	0.979139271	1
sp|P07213|TOM70_YEAST	232	T	0	Gold	129	FGDIDTATAT[Phospho]PTELSTQPAK[8.01]-10	0.007393617	0.987202519	6	FGDIDTATAT[Phospho]PTELSTQPAK-10	0.00213173	0.98909988	4	FGDIDTATAT[Phospho]PTELSTQ[Deamidated]PAK[8.01]-10	0.004603696	0.9911	2	FGDIDTATAT[Phospho]PTELSTQPAK-10	0.00395977	0.9941	4	FGDIDTATAT[Phospho]PTELSTQPAK[8.01]-10	0.006114395	0.9962	7	FGDIDTATAT[Phospho]PTELSTQPAK[8.01]-10	0.007773202	0.990399999	3	FGDIDTATAT[Phospho]PTELSTQPAK-10	0.010824465	0.986503957	5	FGDIDTATAT[Phospho]PTELSTQPAK-10	0.007050244	0.9983	9
sp|P07213|TOM70_YEAST	78	S	0	Gold	119	K[8.01]STAPSNPPIYPVSS[Phospho]NGEPDFSNK[8.01]-15	0.020149479	0.966397274	1	KSTAPSNPPIYPVSS[Phospho]NGEPDFSNK-15	0.003346165	0.99500225	4	KSTAPSNPPIYPVSS[Phospho]NGEPDFSNK-15	0.002886559	0.997827332	3					STAPSNPPIYPVSS[Phospho]NGEPDFSNK-14	0.007439994	0.9919	7	STAPSNPPIYPVSS[Phospho]NGEPDFSNK-14	0.007541884	0.9908	6	KSTAPSNPPIYPVSS[Phospho]NGEPDFSNK-15	0.013660942	0.96694871	3	STAPSNPPIYPVSS[Phospho]NGEPDFSNK-14	0.008287372	0.9975	11
sp|P07244|PUR2_YEAST	247	T	0	Gold	64	GLNTGGMGAYAPAPVAT[Phospho]PSLLK-17	0.030742206	0.941530695	1	IFDGDKGLNTGGMGAYAPAPVAT[Phospho]PSLLK-23	0.005451444	0.9928	7	GLNTGGMGAYAPAPVAT[Phospho]PSLLK-17	0.005044984	0.987999319	2					GLNTGGMGAYAPAPVAT[Phospho]PSLLK[8.01]-17	0.011044106	0.9839	4	GLNTGGMGAYAPAPVAT[Phospho]PSLLK-17	0.01029779	0.983198858	2	GLNTGGM[Oxidation]GAYAPAPVAT[Phospho]PSLLK-17	0.015776198	0.955460228	2	GLNTGGMGAYAPAPVAT[Phospho]PSLLK-17	0.015915587	0.9906	5
sp|P07244|PUR2_YEAST	455	S	0	Gold	84	VAITYADS[Phospho]GVSVDNGNNLVQTIK-8	0.04150285	0.914330472	1	VAITYADS[Phospho]GVSVDNGNNLVQTIK[8.01]-8	0.006100478	0.983915234	2	VAITYADS[Phospho]GVSVDNGNNLVQTIK-8	0.002886559	0.998	6					VAITYADS[Phospho]GVSVDNGNNLVQTIK-8	0.004832482	0.9986	4	VAITYADS[Phospho]GVSVDNGNNLVQTIK-8	0.003753439	0.9987	4	VAITYADS[Phospho]GVS[Phospho]VDNGNNLVQTIK-8	0.010807838	0.993691181	2	VAITYADS[Phospho]GVS[Phospho]VDNGNNLVQTIK-8	0.005455719	0.996499981	7
sp|P07245|C1TC_YEAST	318	T	0	Gold	178	LLT[Phospho]PVPSDIDISRAQQPK[8.01]-3	0.005097582	0.99570082	9	LLT[Phospho]PVPSDIDISR-3	0	0.99830042	11	LLT[Phospho]PVPSDIDISR[10.01]-3	0	0.997896862	3	LLT[Phospho]PVPSDIDISR[6.02]-3	0.000806447	0.999099998	2	LLT[Phospho]PVPSDIDISR[10.01]-3	0.004774782	0.9995	6	LLT[Phospho]PVPSDIDISR-3	0.003753439	0.99910008	8	LLT[Phospho]PVPSDIDISR-3	0.010807838	0.995296957	3	LLT[Phospho]PVPSDIDISR[10.01]-3	0.00245982	0.99950004	10
sp|P07245|C1TC_YEAST	322	S	0	Gold	163	LLTPVPS[Phospho]DIDISRAQQPK-7	0.036210336	0.932219919	3	LLTPVPS[Phospho]DIDISR-7	0	0.9978	13	LLTPVPS[Phospho]DIDISR-7	0.002886559	0.9979	11	LLTPVPS[Phospho]DIDISR-7	0.006638746	0.987754005	2	LLT[Phospho]PVPS[Phospho]DIDISR-7	0.004832482	0.99790038	6	LLTPVPS[Phospho]DIDISR-7	0.003753439	0.99830016	7	LLTPVPS[Phospho]DIDISR-7	0.010807838	0.993501049	5	LLT[Phospho]PVPS[Phospho]DIDISR-7	0.005455719	0.99710054	5
sp|P07245|C1TC_YEAST	384	T	0	Gold	18	YILVSGITPT[Phospho]PLGEGK[8.01]-10	0.007229839	0.987827909	1					YILVSGITPT[Phospho]PLGEGK[8.01]-10	0.020553187	0.957163387	1					YILVSGITPT[Phospho]PLGEGK[8.01]-10	0.004832482	0.997887071	3	YILVSGITPT[Phospho]PLGEGK[4.03]-10	0.015016858	0.992880662	3	YILVSGITPT[Phospho]PLGEGK-10	0.013431238	0.974700085	3	YILVSGITPT[Phospho]PLGEGK-10	0.02760197	0.960067093	1
sp|P07248|ADR1_YEAST	259	T	0	Gold	319	FST[Phospho]PELVPLDLK-3	0.006268215	0.9903	12	FST[Phospho]PELVPLDLK-3	0.006534189	0.9837	27	FST[Phospho]PELVPLDLK[8.01]-3	0.003720475	0.995199922	2	FST[Phospho]PELVPLDLK-3	0.004303614	0.9926	8	FST[Phospho]PELVPLDLK[8.01]-3	0.005835586	0.9964	18	FST[Phospho]PELVPLDLK-3	0.003753439	0.99650034	13	FST[Phospho]PELVPLDLK-3	0.010824465	0.9886	5	FST[Phospho]PELVPLDLK-3	0.007050244	0.9983	8
sp|P07248|ADR1_YEAST	325	S	0	Gold	369	LPESANNYTYSSGS[Phospho]PTRAYVGANTNSK[4.03]-14	0.005097582	0.99316067	3	LPESANNYTYSSGS[Phospho]PTR[10.01]-14	0.001164023	0.9934	33	LPESANNYTYSSGS[Phospho]PTR-14	0.003550694	0.995899987	3	LPESANNYTYSSGS[Phospho]PTR-14	0.00395977	0.9948	4	LPESAN[Deamidated]NYTYSSGS[Phospho]PTR[10.01]-14	0.006750873	0.9948	4	LPESAN[Deamidated]NYTYSSGS[Phospho]PTR[10.01]-14	0.003753439	0.9964	4	LPESANNYTYSSGS[Phospho]PTR-14	0.010824465	0.9908	17	LPESANNYTYSSGS[Phospho]PTR-14	0.005853025	0.994299306	5
sp|P07248|ADR1_YEAST	367	S	0	Gold	31	AYNDHLFSVSES[Phospho]DETSPMNSELNDTK-12	0.020889008	0.964753083	2	AYNDHLFSVSES[Phospho]DETSPMNSELNDTK[8.01]-12	0.012489599	0.974049268	3									AYNDHLFSVSES[Phospho]DETSPMNSELNDTK[8.01]-12	0.018168457	0.994273262	1	AYNDHLFSVSES[Phospho]DETSPMNSELNDTK[8.01]-12	0.004064521	0.995368745	1	AYNDHLFSVSES[Phospho]DETS[Phospho]PM[Oxidation]NSELNDTK-12	0.01319737	0.996189067	4	AYNDHLFSVSES[Phospho]DETSPMNSELNDTK-12	0.006947804	0.998793255	3
sp|P07248|ADR1_YEAST	371	S	0	Gold	45	AYNDHLFSVSESDETS[Phospho]PMNSELNDTK-16	0.019432722	0.969017851	1	AYNDHLFSVSESDETS[Phospho]PM[Oxidation]NSELNDTK[8.01]-16	0.003381845	0.99450741	3	AYNDHLFSVSESDETS[Phospho]PMNSELNDTK[4.03]-16	0.010107609	0.991103202	1					AYNDHLFSVSESDETS[Phospho]PMNSELNDTK[4.03]-16	0.009586256	0.998598342	2	AYNDHLFSVSESDETS[Phospho]PMNSELNDTK-16	0.003753439	0.997899907	2	AYNDHLFSVSESDETS[Phospho]PM[Oxidation]NS[Phospho]ELNDTK-16	0.01319737	0.9985	1	AYNDHLFSVSESDETS[Phospho]PMNSELNDTK-16	0.006291327	0.999099983	3
sp|P07248|ADR1_YEAST	397	S	0	Gold	83	STIHHLK[4.03]DS[Phospho]RSSSWTVAIDNNSNNNK[4.03]-9	0.024171232	0.958098629	1	STIHHLKDS[Phospho]R-9	0	0.9987	15	STIHHLK[8.01]DS[Phospho]R[10.01]-9	0.005275497	0.997507065	1	STIHHLK[6.02]DS[Phospho]R[6.02]-9	0.000806447	0.9989	4									STIHHLKDS[Phospho]R-9	0.016545736	0.988023749	6	STIHHLKDS[Phospho]R-9	0.005690534	0.99920007	12
sp|P07248|ADR1_YEAST	490	T	0	Bronze	2	NK[8.01]EGT[Phospho]NDDMLISFGLDHPSNREDDLDK[8.01]-5	0.015673957	0.976939546	2
sp|P07250|IPMK_YEAST	305	S	0	Bronze	11	LMRDDFIDDDDDDDDN[Deamidated]DDDDDDDAEGS[Phospho]SEGPK[8.01]-27	0.036279841	0.9321	1													LMR[6.02]DDFIDDDDDDDDN[Deamidated]DDDDDDDAEGS[Phospho]SEGPK[4.03]-27	0.024501712	0.98619995	2									LMRDDFIDDDDDDDDNDDDDDDDAEGS[Phospho]SEGPK-27	0.010495448	0.995751596	1
sp|P07250|IPMK_YEAST	306	S	0	Bronze	15	LM[Oxidation]RDDFIDDDDDDDDN[Deamidated]DDDDDDDAEGSS[Phospho]EGPK[4.03]-28	0.013066535	0.9812	1													LMR[10.01]DDFIDDDDDDDDNDDDDDDDAEGSS[Phospho]EGPK[8.01]-28	0.028101172	0.9794267	1									LMR[6.02]DDFIDDDDDDDDN[Deamidated]DDDDDDDAEGSS[Phospho]EGPK[4.03]-28	0.015354922	0.986239125	2
sp|P07250|IPMK_YEAST	95	S	0	Gold	127	IDERLS[Phospho]DSTDNLDSIPVK-6	0.015673957	0.976924381	7	IDERLS[Phospho]DSTDNLDSIPVK-6	0.001117655	0.991099999	10	IDERLS[Phospho]DSTDNLDSIPVKSEK-6	0.002886559	0.998333241	2	IDER[6.02]LS[Phospho]DSTDNLDSIPVK[6.02]-6	0.016456545	0.967331106	1	IDERLS[Phospho]DSTDNLDSIPVK-6	0.005420509	0.99700125	6	IDERLS[Phospho]DSTDNLDSIPVK-6	0.003753439	0.99760023	7	IDERLS[Phospho]DSTDNLDSIPVKSEK-6	0.016870956	0.98696268	1	IDERLS[Phospho]DSTDNLDSIPVK-6	0.007050244	0.9985	13
sp|P07250|IPMK_YEAST	97	S	0	Gold	355	IDERLSDS[Phospho]TDNLDSIPVK[8.01]-8	0.020807327	0.9648	5	LSDS[Phospho]TDNLDSIPVK[8.01]SEK[8.01]-4	0	0.9939	10	LSDS[Phospho]TDNLDSIPVK-4	0.002886559	0.9976	18	LSDS[Phospho]TDNLDSIPVK-4	0.00395977	0.9967	7	LSDS[Phospho]TDN[Deamidated]LDSIPVK[8.01]-4	0.004832482	0.9978	7	LSDS[Phospho]TDNLDSIPVK[8.01]-4	0.003753439	0.9978	10	LSDS[Phospho]TDNLDSIPVKSEK-4	0.010807838	0.9929	6	LSDS[Phospho]TDNLDSIPVK[4.03]-4	0.00677192	0.999	7
sp|P07251|ATPA_YEAST	178	S	0	Gold	166	APGILPRRS[Phospho]VHEPVQTGLK[4.03]-9	0.011309976	0.982768625	2	S[Phospho]VHEPVQTGLK-1	0	0.99620072	8	S[Phospho]VHEPVQTGLK-1	0.002886559	0.9986	4	RS[Phospho]VHEPVQTGLK-2	0.000806447	0.9985	11	S[Phospho]VHEPVQTGLK-1	0.004832482	0.9992	1	S[Phospho]VHEPVQTGLK[8.01]-1	0.003753439	0.9991	3	RS[Phospho]VHEPVQTGLK-2	0.010807838	0.9974	18	RS[Phospho]VHEPVQT[Phospho]GLK-2	0	1	9
sp|P07251|ATPA_YEAST	46	S	0	Gold	26	AQPTEVS[Phospho]SILEERIK-7	0.04150285	0.915369425	1	AQPTEVS[Phospho]SILEER-7	0.027348534	0.969832364	1	AQPTEVS[Phospho]SILEER-7	0.008360725	0.983084669	3					AQPTEVS[Phospho]SILEER[6.02]-7	0.018882817	0.993201503	2	AQPTEVS[Phospho]SILEER-7	0.008107681	0.989682263	3					AQPTEVS[Phospho]SILEER[10.01]-7	0.009825988	0.996099999	4
sp|P07251|ATPA_YEAST	47	S	0	Gold	74	AQPTEVSS[Phospho]ILEERIK-8	0.006268215	0.990499823	5	AQPTEVSS[Phospho]ILEER[10.01]-8	0.003732047	0.993980349	1	AQPTEVSS[Phospho]ILEER-8	0.005094798	0.987501174	3	AQPTEVSS[Phospho]ILEER-8	0.033252958	0.907441059	2	AQPTEVSS[Phospho]ILEER-8	0.006124757	0.9955	3	AQPTEVSS[Phospho]ILEER-8	0.006250944	0.993599999	4	AQPTEVSS[Phospho]ILEER-8	0.010824465	0.991081578	4	AQPTEVSS[Phospho]ILEER-8	0.009825988	0.99640299	3
sp|P07257|QCR2_YEAST	168	S	0	Gold	31	GLGNPLLYDGVERVS[Phospho]LQDIK[8.01]-15	0.045877484	0.905250975	1					GLGNPLLYDGVER[10.01]VS[Phospho]LQDIK[8.01]-15	0.010107609	0.996960653	2					GLGNPLLYDGVER[10.01]VS[Phospho]LQDIK[8.01]-15	0.004832482	0.99840039	3	GLGNPLLYDGVERVS[Phospho]LQDIK-15	0.003753439	0.9979	4					GLGNPLLYDGVERVS[Phospho]LQDIK-15	0.012368394	0.99380477	3
sp|P07259|PYR1_YEAST	1295	T	0	Gold	28	AIM[Oxidation]GLPLT[Phospho]PYPVEK-8	0.031390628	0.940046866	1	AIMGLPLT[Phospho]PYPVEKLPDDYVAVK-8	0	0.994396217	3									AIMGLPLT[Phospho]PYPVEK-8	0.006124757	0.995644809	1	AIMGLPLT[Phospho]PYPVEK[8.01]-8	0.003753439	0.997313655	1	AIM[Oxidation]GLPLT[Phospho]PYPVEK-8	0.010824465	0.988047364	3	AIMGLPLT[Phospho]PYPVEK[8.01]-8	0.007050244	0.998300298	1
sp|P07259|PYR1_YEAST	1857	S	0	Gold	351	RRFS[Phospho]ITEEAIADNLDAAEDAIPEQPLEQK[8.01]-4	0.005097582	0.9958	61	R[10.01]FS[Phospho]ITEEAIADNLDAAEDAIPEQPLEQK[8.01]-3	0	0.9957	13	RRFS[Phospho]ITEEAIADNLDAAEDAIPEQPLEQK-4	0.003513562	0.9967	10	R[6.02]R[6.02]FS[Phospho]ITEEAIADNLDAAEDAIPEQPLEQK[6.02]-4	0.000806447	0.9985	3	R[10.01]R[10.01]FS[Phospho]ITEEAIADNLDAAEDAIPEQPLEQK[8.01]-4	0.004832482	0.9983	3	RRFS[Phospho]ITEEAIADNLDAAEDAIPEQPLEQK-4	0.003753439	0.9986	2	RFS[Phospho]ITEEAIADNLDAAEDAIPEQPLEQK-3	0.010807838	0.9923	18	R[6.02]R[6.02]FS[Phospho]ITEEAIADNLDAAEDAIPEQPLEQK[4.03]-4	0.004250744	0.9995	5
sp|P07259|PYR1_YEAST	200	S	0	Silver	9	VS[Phospho]IN[Deamidated]EPK[8.01]-2	0.005097582	0.99778776	3	VS[Phospho]IN[Deamidated]EPK[8.01]-2	0.015358006	0.979634454	2					VS[Phospho]IN[Deamidated]EPK-2	0.012957746	0.977622968	1													VS[Phospho]IN[Deamidated]EPK-2	0.027832485	0.959297556	1
sp|P07260|IF4E_YEAST	15	S	0	Gold	797	K[8.01]FEENVS[Phospho]VDDTTATPK[8.01]-7	0.005097582	0.9957	190	K[8.01]FEENVS[Phospho]VDDTTATPK[8.01]-7	0	0.9983	40	K[4.03]FEENVS[Phospho]VDDTTATPK[4.03]-7	0.001969391	0.9969	13	K[6.02]FEENVS[Phospho]VDDTTATPK[6.02]-7	0.000806447	0.9986	2	K[8.01]FEENVS[Phospho]VDDTTATPK[8.01]-7	0.004832482	0.9986	19	K[8.01]FEENVS[Phospho]VDDTTATPK[8.01]-7	0.003753439	0.9988	8	FEENVS[Phospho]VDDTTATPK-6	0.010807838	0.99310134	4	K[8.01]FEENVS[Phospho]VDDTTATPK[8.01]-7	0.004250744	0.9995	20
sp|P07260|IF4E_YEAST	22	T	0	Gold	694	K[8.01]FEENVSVDDTTAT[Phospho]PK[8.01]-14	0.006268215	0.9903	64	KFEENVSVDDTTAT[Phospho]PK-14	0.001684173	0.9898	48	K[8.01]FEENVSVDDTTAT[Phospho]PK[8.01]-14	0.003720475	0.9953	22	KFEENVSVDDTTAT[Phospho]PK-14	0.00395977	0.9961	15	K[8.01]FEENVSVDDTTAT[Phospho]PK[8.01]-14	0.006124757	0.9957	18	KFEENVSVDDTTAT[Phospho]PK-14	0.006359265	0.9931	10	KFEENVSVDDTTAT[Phospho]PK-14	0.01319737	0.9962	17	K[8.01]FEENVSVDDTTAT[Phospho]PK[8.01]-14	0.006789875	0.9988	34
sp|P07260|IF4E_YEAST	28	S	0	Gold	941	TVLS[Phospho]DSAHFDVK[8.01]-4	0.006268215	0.99220152	66	TVLS[Phospho]DSAHFDVK-4	0	0.9941	47	TVLS[Phospho]DSAHFDVK-4	0.002886559	0.9978	103	TVLS[Phospho]DSAHFDVK[6.02]-4	0.00395977	0.996599997	2	TVLS[Phospho]DSAHFDVK[8.01]-4	0.004832482	0.9981	120	TVLS[Phospho]DSAHFDVK-4	0.003753439	0.998	43	TVLS[Phospho]DSAHFDVK-4	0.010824465	0.98930792	17	TVLS[Phospho]DSAHFDVK-4	0.005455719	0.9954	8
sp|P07260|IF4E_YEAST	30	S	0	Gold	790	TVLSDS[Phospho]AHFDVK[8.01]-6	0.011309976	0.984	209	TVLSDS[Phospho]AHFDVK-6	0.004070397	0.98580685	19	TVLSDS[Phospho]AHFDVK-6	0.003938183	0.99300549	131					TVLSDS[Phospho]AHFDVK[8.01]-6	0.006568011	0.9949	83	TVLSDS[Phospho]AHFDVK[8.01]-6	0.005546626	0.9944	56	TVLSDS[Phospho]AHFDVK-6	0.014415166	0.9614	12	TVLSDS[Phospho]AHFDVK[8.01]-6	0.011076345	0.9953	12
sp|P07260|IF4E_YEAST	31	A	1	Bronze	6	TVLSDSA[Phospho]HFDVK[4.03]HPLNTK[4.03]-7	0.046553283	0.90350568	3	TVLSDSA[Phospho]HFDVK-7	0.04835819	0.945187077	1													TVLSDSA[Phospho]HFDVK[4.03]-7	0.049910125	0.935138456	2
sp|P07261|GCR1_YEAST	422	T	0	Bronze	5	RK[4.03]LPLPGSIASAAT[Phospho]GSPFSPSPVGESPYSK[4.03]-14	0.024171232	0.958066424	3																	LPLPGSIASAAT[Phospho]GSPFSPSPVGESPYSK-12	0.0359787	0.963931824	1
sp|P07261|GCR1_YEAST	424	S	0	Gold	133	RKLPLPGSIASAATGS[Phospho]PFSPSPVGESPYSK-16	0.005097582	0.9968	23	KLPLPGSIASAATGS[Phospho]PFSPSPVGESPYSK-15	0.039955996	0.958973509	2	RKLPLPGSIASAATGS[Phospho]PFSPSPVGESPYSK-16	0.044434185	0.926008403	2					LPLPGSIASAATGS[Phospho]PFS[Phospho]PSPVGES[Phospho]PYSK-14	0.008470768	0.989515139	1	LPLPGSIASAATGS[Phospho]PFSPSPVGESPYSK-14	0.038700557	0.949896255	1	KLPLPGSIASAATGS[Phospho]PFSPS[Phospho]PVGESPYSK-15	0.015214166	0.9908	2	K[8.01]LPLPGSIASAATGS[Phospho]PFSPSPVGESPYSK[8.01]-15	0.006291327	0.99900016	5
sp|P07261|GCR1_YEAST	429	S	0	Gold	108	RKLPLPGSIASAATGSPFSPS[Phospho]PVGES[Phospho]PYSK-21	0.005097582	0.99390658	9	K[8.01]LPLPGSIASAATGSPFSPS[Phospho]PVGESPYSK[8.01]-20	0.002354215	0.99680112	4	LPLPGSIASAATGSPFSPS[Phospho]PVGESPYSK[4.03]-19	0.013822219	0.992836249	1					K[4.03]LPLPGSIASAATGSPFSPS[Phospho]PVGESPYSK[4.03]-20	0.024241249	0.987203444	1	LPLPGSIASAATGSPFSPS[Phospho]PVGESPYSK[8.01]-19	0.007304506	0.99182336	1	KLPLPGSIASAATGS[Phospho]PFSPS[Phospho]PVGESPYSK-20	0.015898964	0.989898597	2	K[4.03]LPLPGSIASAATGSPFSPS[Phospho]PVGESPYSK[4.03]-20	0.009825988	0.996590719	3
sp|P07261|GCR1_YEAST	434	S	0	Gold	99	RKLPLPGSIASAATGSPFSPS[Phospho]PVGES[Phospho]PYSK-26	0.005097582	0.99390658	9	KLPLPGSIASAATGSPFSPSPVGES[Phospho]PYSKR-25	0.004990839	0.991382909	1	LPLPGSIASAATGSPFSPSPVGES[Phospho]PYSK-24	0.013889968	0.994415285	1					LPLPGSIASAATGSPFSPSPVGES[Phospho]PYSK-24	0.005697703	0.996599862	3	LPLPGSIASAATGSPFSPSPVGES[Phospho]PYSK-24	0.020163942	0.991347261	1	KLPLPGSIASAATGSPFS[Phospho]PSPVGES[Phospho]PYSKR-25	0.014161714	0.9926	10	K[8.01]LPLPGSIASAATGSPFSPSPVGES[Phospho]PYSK[8.01]-25	0.006291327	0.99900016	2
sp|P07261|GCR1_YEAST	447	T	0	Gold	196	LDDKPT[Phospho]PSQTALDSLLTK-6	0.005097582	0.994698815	5	FKLDDKPT[Phospho]PSQTALDSLLTK-8	0	0.995399963	2	LDDKPT[Phospho]PSQTALDSLLTK-6	0.001969391	0.997	4	LDDK[6.02]PT[Phospho]PSQTALDSLLTK[6.02]-6	0.000806447	0.9984	4	LDDKPT[Phospho]PSQTALDSLLTK-6	0.004832482	0.999	11	LDDKPT[Phospho]PSQTALDSLLTK-6	0.003753439	0.999	10	LDDKPT[Phospho]PSQTALDSLLTK-6	0.010807838	0.994999998	4	LDDKPT[Phospho]PSQTALDSLLTK-6	0.004250744	0.9995	11
sp|P07261|GCR1_YEAST	449	S	0	Gold	135	LDDK[4.03]PTPS[Phospho]QTALDSLLTK[4.03]-8	0.005097582	0.9944	17	FKLDDKPTPS[Phospho]QTALDSLLTK-10	0.002319925	0.990398771	2	LDDK[8.01]PTPS[Phospho]QTALDSLLTK[8.01]-8	0.003938183	0.992745986	4	LDDKPTPS[Phospho]QTALDSLLTK-8	0.019675552	0.957159182	1	LDDKPTPS[Phospho]QTALDSLLTK-8	0.004832482	0.99830016	7	LDDK[8.01]PTPS[Phospho]QTALDSLLTK[8.01]-8	0.003753439	0.99779859	6	LDDKPTPS[Phospho]QTALDSLLTK-8	0.010824465	0.989976775	4	LDDK[4.03]PTPS[Phospho]QTALDSLLTK[4.03]-8	0.010987853	0.9946	8
sp|P07261|GCR1_YEAST	538	S	0	Gold	241	LAERPRLPNNDSTTSMPES[Phospho]PTEVAGDDVDREK[8.01]PPESSK[8.01]-19	0.005097582	0.9937	2	LPNNDSTTSMPES[Phospho]PTEVAGDDVDR[10.01]-13	0	0.9959	4	LPNNDSTTSMPES[Phospho]PTEVAGDDVDR-13	0.00387021	0.9973	6	LPNN[Deamidated]DSTTSM[Oxidation]PES[Phospho]PTEVAGDDVDR-13	0.00395977	0.993213207	2	LPNNDSTTSM[Oxidation]PES[Phospho]PTEVAGDDVDREKPPESSK-13	0.004832482	0.9986	1	LPNNDSTTSMPES[Phospho]PTEVAGDDVDREKPPESSK-13	0.003753439	0.9989	11	LPNNDSTTSM[Oxidation]PES[Phospho]PTEVAGDDVDREKPPESSK-13	0.010807838	0.9959	7	LPNNDSTTSMPES[Phospho]PTEVAGDDVDR[6.02]EK[4.03]PPESSK[4.03]-13	0.005108969	0.9994	7
sp|P07261|GCR1_YEAST	564	S	0	Gold	176	SEPNDNS[Phospho]PESK[8.01]DPEK[8.01]-7	0.046553283	0.902808675	1	SEPNDNS[Phospho]PESK[8.01]DPEK[8.01]NGK[8.01]-7	0	0.99400059	2	SEPNDNS[Phospho]PESK[8.01]DPEK[8.01]-7	0.004639043	0.990209758	1	SEPNDNS[Phospho]PESK[6.02]DPEK[6.02]-7	0.000806447	0.9981	10	SEPNDNS[Phospho]PESK[8.01]DPEK[8.01]-7	0.004832482	0.99820032	18	SEPNDNS[Phospho]PESK[8.01]DPEK[8.01]-7	0.003753439	0.9983	11	SEPNDNS[Phospho]PESKDPEKNGK-7	0.010824465	0.991398013	2	SEPNDNS[Phospho]PESKDPEK-7	0.006291327	0.99910014	8
sp|P07264|LEUC_YEAST	488	S	0	Gold	1142	DQDQSS[Phospho]PK[8.01]VEVTSEDEK[8.01]-6	0.013250279	0.979691716	2	EFEYKDQDQSS[Phospho]PK-11	0.006004154	0.9839	28	DQDQSS[Phospho]PK[8.01]VEVTSEDEK[8.01]-6	0.009562873	0.9938	1	DQ[Deamidated]DQSS[Phospho]PK[6.02]VEVTSEDEK[6.02]-6	0.002814788	0.9977	11	DQDQSS[Phospho]PKVEVTSEDEK-6	0.004832482	0.9979002	14	DQDQSS[Phospho]PKVEVTSEDEK-6	0.003753439	0.9982	21	DQDQSS[Phospho]PKVEVTSEDEK-6	0.01319737	0.9973	12	DQDQSS[Phospho]PKVEVTSEDEK-6	0.005455719	0.9965	64
sp|P07264|LEUC_YEAST	495	S	0	Gold	3054	VEVTS[Phospho]EDEKELESAAYDHAEPVQ[Deamidated]PEDAPQDIANDELK-5	0.005097582	0.9941	2	VEVTS[Phospho]EDEKELESAAYDHAEPVQPEDAPQDIANDELK-5	0.000711046	0.9921	38	VEVT[Phospho]S[Phospho]EDEK[4.03]-5	0	0.9994	3	VEVT[Phospho]S[Phospho]EDEK-5	0.000806447	0.9996	15	VEVT[Phospho]S[Phospho]EDEK-5	0.004679912	0.9998	6	VEVTS[Phospho]EDEKELESAAYDHAEPVQPEDAPQDIANDELK-5	0.003753439	0.9963	2	VEVTS[Phospho]EDEKELESAAYDHAEPVQPEDAPQDIANDELKDIPVK-5	0.010807838	0.996	74	VEVT[Phospho]S[Phospho]EDEK[4.03]-5	0.001103713	0.9997	4
sp|P07264|LEUC_YEAST	503	S	0	Silver	33	ELES[Phospho]AAYDHAEPVQ[Deamidated]PEDAPQDIANDELK[8.01]-4	0.038706187	0.921981967	1					ELES[Phospho]AAYDHAEPVQPEDAPQDIANDELK[8.01]-4	0.01030564	0.98820345	2					ELES[Phospho]AAYDHAEPVQPEDAPQDIANDELK-4	0.01192975	0.9806	3	ELES[Phospho]AAYDHAEPVQPEDAPQDIANDELK[8.01]-4	0.008942914	0.987799999	4	[Acetyl]ELES[Phospho]A[Phospho]AYDHAEPVQPEDAPQDIANDELKDIPVK-4	0.023766109	0.978838391	1	ELES[Phospho]AAYDHAEPVQPEDAPQDIANDELK-4	0.020313408	0.9852	1
sp|P07270|PHO4_YEAST	152	S	0	Gold	218	SNSS[Phospho]PYLNK-4	0.019501154	0.968742104	1	SNSS[Phospho]PYLNK-4	0.001117655	0.9914048	17	SN[Deamidated]SS[Phospho]PYLNK[8.01]-4	0.003720475	0.99410714	1					SN[Deamidated]SS[Phospho]PYLNK[8.01]-4	0.006925664	0.9943	2	SNSS[Phospho]PYLNK-4	0.006250944	0.99340065	8	SNSS[Phospho]PYLNKR-4	0.010824465	0.9869132	11	SN[Deamidated]SS[Phospho]PYLNK-4	0.008022129	0.99220077	4
sp|P07270|PHO4_YEAST	204	S	0	Gold	175	VILPSNSTRRVS[Phospho]PVTAK[4.03]-12	0.02995512	0.944420594	1	R[10.01]VS[Phospho]PVTAK[8.01]-3	0	0.99340128	9	RVS[Phospho]PVTAK-3	0.003212432	0.996503	4	RVS[Phospho]PVTAK-3	0.00395977	0.99370782	4	R[10.01]VS[Phospho]PVTAK[8.01]-3	0.005835586	0.99640324	11	R[10.01]VS[Phospho]PVTAK[8.01]-3	0.007304506	0.99191178	8	RVS[Phospho]PVTAK-3	0.018898173	0.98832232	26	RVS[Phospho]PVTAK-3	0.010987853	0.99760135	14
sp|P07270|PHO4_YEAST	223	S	0	Gold	139	TSSSAEGVVVASES[Phospho]PVIAPHGSSHSRSLSK-14	0.005097582	0.9958	23	TSSSAEGVVVASES[Phospho]PVIAPHGSSHSR-14	0.005451444	0.992013169	2	TSSSAEGVVVASES[Phospho]PVIAPHGSSHSR[10.01]-14	0.006645725	0.991772818	2	TSSSAEGVVVASES[Phospho]PVIAPHGSSHSR-14	0.038676184	0.885779952	1	TSSSAEGVVVASES[Phospho]PVIAPHGSSHSR[6.02]-14	0.013733707	0.996317998	1	TSSSAEGVVVASES[Phospho]PVIAPHGSSHSR[10.01]-14	0.003753439	0.99845797	2	TSSSAEGVVVASES[Phospho]PVIAPHGSSHSR-14	0.010824465	0.9855	43	TSSSAEGVVVASES[Phospho]PVIAPHGSSHSR[10.01]-14	0.005108969	0.9994	10
sp|P07271-2|PIF1_YEAST	131	S	0	Gold	213	KESS[Phospho]FDELQNNSISQERSLEM[Oxidation]INENEK-4	0.007229839	0.987622865	1	KESS[Phospho]FDELQNNSISQER-4	0.001684173	0.9906	11	ESS[Phospho]FDELQNNSISQER[10.01]-3	0.003720475	0.9944	5	ESS[Phospho]FDELQNNSISQER[6.02]-3	0.00395977	0.9963	6	ESS[Phospho]FDELQNNSISQER-3	0.005420509	0.9971	7	ESS[Phospho]FDELQNNSISQER-3	0.003753439	0.9971	8	ESS[Phospho]FDELQNNSISQER-3	0.010824465	0.9874	6	ESS[Phospho]FDELQNNSISQER-3	0.005560752	0.9947	3
sp|P07271-2|PIF1_YEAST	545	S	0	Gold	234	AAMEREQS[Phospho]DGEESAVASRK-8	0.005097582	0.995496726	3	AAMEREQS[Phospho]DGEESAVASR-8	0	0.9983	2	AAMEREQS[Phospho]DGEESAVASR-8	0.001368311	0.998999969	1	EQS[Phospho]DGEESAVASRK-3	0.000806447	0.99870022	1	AAMEREQS[Phospho]DGEESAVASRK-8	0.004832482	0.9993	1	AAMER[10.01]EQS[Phospho]DGEESAVASR[10.01]-8	0.003753439	0.9992	6	AAM[Oxidation]EREQS[Phospho]DGEESAVASR-8	0.010807838	0.996399999	3	EQS[Phospho]DGEESAVASRK-3	0.001103713	0.9996	5
sp|P07276|RAD2_YEAST	118	S	0	Gold	90	LLALQLQNGS[Phospho]NDNVK-10	0.04150285	0.915710385	1	LLALQLQN[Deamidated]GS[Phospho]NDNVK-10	0	0.9987	2	LLALQLQN[Deamidated]GS[Phospho]NDNVK-10	0.001969391	0.996978667	1	LLALQLQNGS[Phospho]NDNVK[6.02]-10	0.000806447	0.998611104	2	LLALQLQNGS[Phospho]NDNVK[8.01]-10	0.004832482	0.9989001	7	LLALQLQNGS[Phospho]NDNVK[8.01]-10	0.003753439	0.9992	3	LLALQLQNGS[Phospho]NDNVK-10	0.01319737	0.998138955	1	LLALQLQNGS[Phospho]NDNVK[4.03]-10	0.004250744	0.9995	4
sp|P07276|RAD2_YEAST	583	S	0	Gold	46	EK[4.03]S[Phospho]PIPEM[Oxidation]PSWFSSTASQQLYNPYNTTNFVEDK[4.03]-3	0.005097582	0.996499998	2	EKS[Phospho]PIPEMPSWFSSTASQQLYNPYNTTNFVEDK-3	0.001684173	0.990575417	2	EKS[Phospho]PIPEMPSWFSSTASQQLYNPYNTTNFVEDK-3	0.015524792	0.993053441	2					EK[8.01]S[Phospho]PIPEMPSWFSSTASQQLYNPYNTTNFVEDK[8.01]-3	0.012298246	0.99750144	2	EK[8.01]S[Phospho]PIPEMPSWFSSTASQQLYNPYNTTNFVEDK[8.01]-3	0.008224897	0.994122336	1					EK[8.01]S[Phospho]PIPEMPSWFSSTASQQLYNPYNTTNFVEDK[8.01]-3	0.007050244	0.99870036	3
sp|P07276|RAD2_YEAST	666	S	0	Gold	23	ESSNDENK[4.03]DDDLEVLS[Phospho]EELFEDVPTK[4.03]-16	0.005097582	0.9973	3	ESEK[8.01]ESSNDENK[8.01]DDDLEVLS[Phospho]EELFEDVPTK[8.01]-20	0.004531585	0.995659356	1	ESSNDENKDDDLEVLS[Phospho]EELFEDVPTK-16	0.037794908	0.905855866	1					ESSNDENK[4.03]DDDLEVLS[Phospho]EELFEDVPTK[4.03]-16	0.00578627	0.999483633	1	ESSNDENK[8.01]DDDLEVLS[Phospho]EELFEDVPTK[8.01]-16	0.008224897	0.998120013	1					ESSNDENKDDDLEVLS[Phospho]EELFEDVPTK-16	0.014479597	0.995699713	2
sp|P07276|RAD2_YEAST	709	S	0	Silver	8	EHRK[8.01]PLIFDYDFS[Phospho]EDEEDNIVENM[Oxidation]IK[8.01]-13	0.007687999	0.986799999	4													K[4.03]PLIFDYDFS[Phospho]EDEEDNIVENMIK[4.03]-10	0.042132698	0.960704048	1
sp|P07278|KAPR_YEAST	131	T	0	Gold	1593	TST[Phospho]PPLPMHFNAQRRTSVSGETLQ[Deamidated]PNNFDDWTPDHYK-3	0.033459338	0.9361317	2	TST[Phospho]PPLPMHFNAQR[10.01]-3	0.001164023	0.9927	41	TST[Phospho]PPLPM[Oxidation]HFNAQR[10.01]-3	0.003212432	0.9963	17	TST[Phospho]PPLPM[Oxidation]HFNAQR[6.02]-3	0.00395977	0.9969	24	TST[Phospho]PPLPMHFN[Deamidated]AQ[Deamidated]R-3	0.005526489	0.99660064	2	TST[Phospho]PPLPM[Oxidation]HFN[Deamidated]AQR[10.01]-3	0.003753439	0.9965	1	[Dehydrated]EKTST[Phospho]PPLPM[Oxidation]HFNAQR-5	0.010824465	0.9891	10	TST[Phospho]PPLPM[Oxidation]HFNAQR[6.02]-3	0.006789875	0.9988	37
sp|P07278|KAPR_YEAST	74	S	0	Gold	275	NIVLFPEPEESFSRPQS[Phospho]AQSQSRSRSSVM[Oxidation]FK[8.01]-17	0.036373838	0.93150684	3	NIVLFPEPEESFSRPQS[Phospho]AQSQSR-17	0.005451444	0.992	8	NIVLFPEPEESFSRPQS[Phospho]AQSQSR-17	0.003633472	0.9954	8	NIVLFPEPEESFSR[6.02]PQS[Phospho]AQSQSR[6.02]-17	0.018645509	0.96480351	2	NIVLFPEPEESFS[Phospho]R[10.01]PQS[Phospho]AQSQSR[10.01]-17	0.006925664	0.9937	7	NIVLFPEPEESFSR[10.01]PQS[Phospho]AQSQSR[10.01]-17	0.003805325	0.9957	10	NIVLFPEPEESFSRPQS[Phospho]AQSQSR-17	0.017913945	0.950304924	2	NIVLFPEPEESFSR[10.01]PQS[Phospho]AQSQSR[10.01]-17	0.009779947	0.99700029	17
sp|P07278|KAPR_YEAST	89	S	0	Gold	188	S[Phospho]PFVNEDPHSNVFK[8.01]-1	0.005097582	0.996359069	2	S[Phospho]PFVNEDPHSNVFK[8.01]-1	0	0.9985	7	SSVMFKS[Phospho]PFVNEDPHSNVFK-7	0.001368311	0.9989	1	S[Phospho]PFVNEDPHSNVFK[6.02]-1	0.000806447	0.9988	6	S[Phospho]PFVNEDPHSNVFK-1	0.004832482	0.9992	6	SSVMFKS[Phospho]PFVNEDPHSNVFK-7	0.003753439	0.999	1	SSVM[Oxidation]FKS[Phospho]PFVNEDPHSNVFK-7	0.010807838	0.9974	13	S[Phospho]PFVNEDPHSNVFK-1	0.001774525	0.9996	11
sp|P07280|RS19A_YEAST	117	S	0	Gold	261	IGIVEIS[Phospho]PK[4.03]-7	0	1	7	IGIVEIS[Phospho]PK[8.01]-7	0	1	24	IGIVEIS[Phospho]PK[8.01]-7	0	0.9999	4	IGIVEIS[Phospho]PK[6.02]-7	0.000806447	0.9999	10	IGIVEIS[Phospho]PK[4.03]-7	0	1	17	IGIVEIS[Phospho]PK[4.03]-7	0	1	20	IGIVEIS[Phospho]PK-7	0	1	29	IGIVEIS[Phospho]PK[4.03]-7	0	1	13
sp|P07284|SYSC_YEAST	225	S	0	Gold	37	TAQLS[Phospho]EFDEELYK[8.01]-5	0.005097582	0.994798313	3	TAQLS[Phospho]EFDEELYK-5	0.001164023	0.994129848	1	TAQLS[Phospho]EFDEELYK[4.03]-5	0.010362076	0.997301496	1									TAQLS[Phospho]EFDEELYK[8.01]-5	0.003753439	0.998010348	1	TAQLS[Phospho]EFDEELYK-5	0.010807838	0.993901786	3	TAQLS[Phospho]EFDEELYK[4.03]-5	0.005108969	0.9994	4
sp|P07347|ARD1_YEAST	222	S	0	Gold	39	ENEEK[8.01]LEDDLES[Phospho]DLLEDIIK[8.01]-12	0	1	4					LEDDLES[Phospho]DLLEDIIK[4.03]-7	0	0.999999018	2					LEDDLES[Phospho]DLLEDIIK[8.01]-7	0.002122178	1	1	LEDDLES[Phospho]DLLEDIIK[8.01]-7	0.00256412	1	3					LEDDLES[Phospho]DLLEDIIK[4.03]-7	0	1	4
sp|P07560|SEC4_YEAST	201	S	0	Gold	262	EGNIS[Phospho]INSGSGNSSK[4.03]-5	0.006268215	0.991291095	1	EGNIS[Phospho]INSGSGNSSK-5	0	0.994200566	2	EGNIS[Phospho]INSGSGNSSK[8.01]-5	0.002886559	0.9982	4	EGNIS[Phospho]INSGSGNSSK[6.02]-5	0.00395977	0.99750046	4	EGNIS[Phospho]INSGSGNSSK-5	0.004832482	0.99850014	4	EGNIS[Phospho]INSGSGNSSK[8.01]-5	0.003753439	0.9982	6	EGNIS[Phospho]INSGSGNSSK-5	0.010807838	0.995858632	3	EGNIS[Phospho]IN[Deamidated]SGSGNSSK-5	0.005455719	0.9973	1
sp|P07806-2|SYV_YEAST	27	S	0	Gold	65	TGEVIINPLK[8.01]EDGS[Phospho]PK[8.01]-14	0.005097582	0.997199979	3	TGEVIINPLK[8.01]EDGS[Phospho]PK[8.01]-14	0	0.9991	5	TGEVIINPLKEDGS[Phospho]PK-14	0	0.998193981	2					TGEVIINPLK[8.01]EDGS[Phospho]PK[8.01]-14	0.013809216	0.975709142	1	TGEVIINPLK[8.01]EDGS[Phospho]PK[8.01]-14	0.012774943	0.974144798	1	TGEVIINPLKEDGS[Phospho]PK-14	0.010807838	0.997898	4	TGEVIINPLK[8.01]EDGS[Phospho]PK[8.01]-14	0.001774525	0.9996	8
sp|P07834|CDC4_YEAST	53	T	0	Silver	3	TVET[Phospho]EDGEEDIDEYQRK-4	0.005097582	0.992990223	3
sp|P07866|LTE1_YEAST	1051	S	0	Gold	21	NLNEIANM[Oxidation]LDDS[Phospho]INDDPITVALM[Oxidation]K-12	0.022900578	0.960504227	2					NLNEIANMLDDS[Phospho]INDDPITVALMK[8.01]-12	0.002886559	0.9987	3					NLNEIANMLDDS[Phospho]INDDPITVALMK-12	0.004832482	0.999099993	2	NLNEIANMLDDS[Phospho]INDDPITVALMK[8.01]-12	0.003753439	0.998889251	2					NLNEIANMLDDS[Phospho]INDDPITVALMK[8.01]-12	0.010987853	0.995655641	1
sp|P07866|LTE1_YEAST	1109	S	0	Gold	100	LADEVEM[Oxidation]LNLNNLPSFQNS[Phospho]PAEK-19	0.037068478	0.927262031	2	LADEVEM[Oxidation]LNLNNLPSFQNS[Phospho]PAEK-19	0.004990839	0.9914	6	LADEVEMLNLNNLPSFQNS[Phospho]PAEK[8.01]-19	0.003720475	0.994399987	2					LADEVEM[Oxidation]LNLNNLPSFQNS[Phospho]PAEK-19	0.005835586	0.9965	5	LADEVEM[Oxidation]LNLNNLPSFQNS[Phospho]PAEK[8.01]-19	0.003753439	0.9965	2	LADEVEM[Oxidation]LNLNNLPS[Phospho]FQNS[Phospho]PAEK-19	0.01319737	0.996600329	3	LADEVEMLNLNNLPSFQNS[Phospho]PAEK-19	0.005455719	0.9949	5
sp|P07866|LTE1_YEAST	249	S	0	Gold	307	NQRSPS[Phospho]M[Oxidation]LLFPDNTSNVYSK-6	0.006268215	0.9902	10	SPS[Phospho]MLLFPDNTSNVYSK[8.01]-3	0	0.9942	16	SPS[Phospho]MLLFPDNTSNVYSK[8.01]-3	0.002886559	0.9969	6					SPS[Phospho]M[Oxidation]LLFPDNTSNVYSK-3	0.004832482	0.9978	7	SPS[Phospho]M[Oxidation]LLFPDNTSNVYSK-3	0.003753439	0.9978	10	SPS[Phospho]M[Oxidation]LLFPDNTSNVYSK-3	0.010824465	0.9915	13	SPS[Phospho]M[Oxidation]LLFPDNTSNVYSK-3	0.006789875	0.9989	3
sp|P07866|LTE1_YEAST	290	S	0	Gold	42	ISHLS[Phospho]K[4.03]VT[Phospho]LVSTLM[Oxidation]K[4.03]-5	0.006268215	0.9918	7					ISHLS[Phospho]K[4.03]VT[Phospho]LVS[Phospho]TLMK[4.03]-5	0.021559594	0.959355021	2					ISHLS[Phospho]KVTLVS[Phospho]T[Phospho]LMK-5	0.046619353	0.814356024	1	ISHLS[Phospho]KVT[Phospho]LVS[Phospho]TLMK-5	0.010598967	0.982089432	2	ISHLS[Phospho]KVT[Phospho]LVSTLM[Oxidation]K-5	0.01319737	0.9987	4	ISHLS[Phospho]KVT[Phospho]LVSTLMK-5	0.009209475	0.997201351	4
sp|P07866|LTE1_YEAST	293	T	0	Gold	66	ISHLS[Phospho]K[4.03]VT[Phospho]LVSTLM[Oxidation]K[4.03]-8	0.006268215	0.9917	7					ISHLS[Phospho]K[4.03]VT[Phospho]LVS[Phospho]TLMK[4.03]-8	0.021559594	0.959355021	2					VT[Phospho]LVSTLMK[8.01]-2	0.006095587	0.996302667	1	VT[Phospho]LVSTLMK[8.01]-2	0.003753439	0.99750066	2	ISHLS[Phospho]KVT[Phospho]LVSTLM[Oxidation]K-8	0.01319737	0.9986	4	VT[Phospho]LVSTLMK-2	0.006789875	0.99880032	4
sp|P07866|LTE1_YEAST	306	S	0	Gold	64	GVDYPS[Phospho]SYAVDK-6	0.025003043	0.957653178	2	GVDYPS[Phospho]SYAVDK-6	0.010708895	0.97899745	2	GVDYPS[Phospho]SYAVDK-6	0.007646822	0.98060193	2					GVDYPS[Phospho]SYAVDK[8.01]-6	0.009558426	0.98702376	5	GVDYPS[Phospho]SYAVDK[8.01]-6	0.008120989	0.9896	6	GVDYPS[Phospho]SYAVDK-6	0.014669565	0.96130245	5	GVDYPS[Phospho]SYAVDK-6	0.015386761	0.98620137	5
sp|P07866|LTE1_YEAST	546	S	0	Gold	175	QLQNNESNMQPS[Phospho]PSYDALQRRK[4.03]-12	0.031289001	0.940717712	2	QLQNNESNMQPS[Phospho]PSYDALQR-12	0.000711046	0.9923	5	QLQNNESNMQPS[Phospho]PSYDALQR-12	0.003212432	0.9967	4					QLQNNESNM[Oxidation]QPS[Phospho]PSYDALQR[10.01]-12	0.005223066	0.9975	7	QLQNNESNMQPS[Phospho]PSYDALQR-12	0.003753439	0.9979	8	QLQNNESNM[Oxidation]QPS[Phospho]PSYDALQR-12	0.010807838	0.993398009	4	QLQNNESNMQPS[Phospho]PSYDALQR-12	0.006789875	0.9989001	16
sp|P07866|LTE1_YEAST	559	S	0	Silver	56	S[Phospho]LTTAYYNK-1	0.016783687	0.973787523	2	VKS[Phospho]LTTAYYNK-3	0.024933188	0.964321945	2	VK[8.01]S[Phospho]LTTAYYNK[8.01]-3	0.002886559	0.9974	2					S[Phospho]LT[Phospho]TAYYNK-1	0.020531482	0.98962508	1	VK[8.01]S[Phospho]LTTAYYNK[8.01]-3	0.013300683	0.99320195	1	VKS[Phospho]LTTAYYNK-3	0.010807838	0.9952	3	VKS[Phospho]LT[Phospho]TAYYNK-3	0.014542554	0.98931302	2
sp|P07866|LTE1_YEAST	689	S	0	Gold	338	VRNIVNNTDS[Phospho]PTLK-10	0.012252295	0.9819	9	NIVNNTDS[Phospho]PTLK[8.01]-8	0.004990839	0.9899	18	VR[10.01]NIVNNTDS[Phospho]PTLK[8.01]-10	0.003720475	0.99380061	8	NIVNN[Deamidated]TDS[Phospho]PTLK-8	0.00395977	0.9944	2	N[Deamidated]IVNNTDS[Phospho]PTLK-8	0.007411764	0.99250074	2	NIVNNTDS[Phospho]PTLK-8	0.006250944	0.9935	8	NIVNNTDS[Phospho]PTLK-8	0.010824465	0.988799128	2	NIVN[Deamidated]NTDS[Phospho]PTLK-8	0.009209475	0.9972	1
sp|P07866|LTE1_YEAST	745	S	0	Gold	44	KLDNS[Phospho]LDASSEANNYDITTRK-5	0.007229839	0.988622782	2	KLDNS[Phospho]LDASSEANNYDITTR-5	0.000711046	0.992360592	1	K[8.01]LDNS[Phospho]LDASSEANNYDITTR[10.01]-5	0.04432769	0.867429468	1					K[8.01]LDNS[Phospho]LDASSEANNYDITTR[10.01]-5	0.009491653	0.998793133	2	K[8.01]LDNS[Phospho]LDASSEANNYDITTR[10.01]-5	0.003753439	0.998899999	4	KLDNS[Phospho]LDASSEANNYDITTR-5	0.010824465	0.98965932	3	K[4.03]LDNS[Phospho]LDASSEANNYDITTR[6.02]-5	0.004250744	0.9995	7
sp|P07866|LTE1_YEAST	808	S	0	Silver	13	ELSIVDPEQNK[4.03]S[Phospho]NS[Phospho]VIEEISEIEPLNLEYNK[4.03]K[4.03]-12	0.006574716	0.989065549	1	ELSIVDPEQNKS[Phospho]NSVIEEISEIEPLNLEYNKK-12	0.031255822	0.966777429	1									S[Phospho]NSVIEEISEIEPLNLEYNK[8.01]-1	0.021135611	0.953495765	2	S[Phospho]NSVIEEISEIEPLNLEYNK-1	0.018670751	0.957033298	1					S[Phospho]NSVIEEISEIEPLNLEYNK[4.03]K[4.03]-1	0.025001306	0.967	2
sp|P07866|LTE1_YEAST	810	S	0	Silver	5	ELSIVDPEQNK[4.03]S[Phospho]NS[Phospho]VIEEISEIEPLNLEYNK[4.03]K[4.03]-14	0.007393617	0.987238615	1													SNS[Phospho]VIEEISEIEPLNLEYNK-3	0.011044106	0.984364587	2	ELSIVDPEQNK[4.03]S[Phospho]NS[Phospho]VIEEISEIEPLNLEYNK[4.03]-14	0.046037795	0.920803052	1
sp|P07866|LTE1_YEAST	854	S	0	Gold	202	LFESAQNS[Phospho]PLK-8	0.031473531	0.938843886	1	LFESAQNS[Phospho]PLK-8	0.00213173	0.98880111	3	LFESAQNS[Phospho]PLK[8.01]-8	0.002886559	0.9982	4	LFESAQNS[Phospho]PLK-8	0.002814788	0.9979	3	LFESAQ[Deamidated]NS[Phospho]PLK[8.01]-8	0.005835586	0.9964	1	LFESAQNS[Phospho]PLK[8.01]-8	0.003805325	0.99580152	5	LFESAQNS[Phospho]PLK-8	0.010807838	0.994199567	3	LFESAQNS[Phospho]PLK[4.03]-8	0.007050244	0.9984	3
sp|P07866|LTE1_YEAST	948	S	0	Gold	154	TIDLS[Phospho]DSNNDLESPSTHAK-5	0.005097582	0.9932	8	TIDLS[Phospho]DSNNDLESPSTHAK-5	0.003231952	0.9977	6	TIDLS[Phospho]DSNNDLESPSTHAK-5	0.003938183	0.99331054	3	TIDLS[Phospho]DSNNDLESPSTHAK[6.02]-5	0.015912805	0.968901566	1	TIDLS[Phospho]DSNNDLESPSTHAK[8.01]-5	0.004832482	0.9989	8	TIDLS[Phospho]DSNNDLESPSTHAK[8.01]-5	0.003753439	0.999	6	TIDLS[Phospho]DSNNDLESPSTHAK-5	0.01319737	0.99780117	3	TIDLS[Phospho]DSNNDLESPSTHAK-5	0.004250744	0.9995	5
sp|P07866|LTE1_YEAST	950	S	0	Silver	28	TIDLS[Phospho]DS[Phospho]NNDLESPSTHAK-7	0.045877484	0.905262466	2													TIDLSDS[Phospho]NNDLESPSTHAK-7	0.018297157	0.99418354	3					TIDLS[Phospho]DS[Phospho]NNDLES[Phospho]PSTHAK-7	0.038784722	0.957276521	1	TIDLSDS[Phospho]NNDLES[Phospho]PSTHAK[8.01]-7	0	0.9999	9
sp|P07866|LTE1_YEAST	956	S	0	Gold	237	TIDLSDSNNDLES[Phospho]PSTHAK-13	0.005097582	0.9936	12	TIDLSDSNNDLES[Phospho]PSTHAK[8.01]-13	0	0.995	9	TIDLSDSNNDLES[Phospho]PSTHAK-13	0.002886559	0.9974	5	TIDLSDSNNDLES[Phospho]PSTHAK-13	0.00395977	0.9976	5	TIDLSDSNNDLES[Phospho]PSTHAK[8.01]-13	0.004832482	0.9979	12	TIDLSDSNNDLES[Phospho]PSTHAK[8.01]-13	0.003753439	0.9974	9	TIDLSDSNNDLES[Phospho]PSTHAK-13	0.010807838	0.993999927	6	TIDLSDSNNDLES[Phospho]PSTHAK[8.01]-13	0.006789875	0.9989	8
sp|P07866|LTE1_YEAST	974	S	0	Gold	128	YFFSPDDGS[Phospho]IDVASPMK-9	0.005097582	0.993099758	1	YFFSPDDGS[Phospho]IDVASPMK-9	0.001164023	0.993104321	1	YFFSPDDGS[Phospho]IDVASPMK-9	0.00387021	0.997769699	2					YFFSPDDGS[Phospho]IDVASPMK-9	0.004832482	0.9982	4	YFFSPDDGS[Phospho]IDVASPM[Oxidation]K[8.01]-9	0.003753439	0.998	1	YFFSPDDGS[Phospho]IDVASPM[Oxidation]K-9	0.01319737	0.9972	1	YFFSPDDGS[Phospho]IDVASPMK-9	0.010863181	0.9956	1
sp|P07866|LTE1_YEAST	979	S	0	Gold	179	YFFSPDDGSIDVAS[Phospho]PMK-14	0.025496164	0.957399697	1	YFFSPDDGSIDVAS[Phospho]PM[Oxidation]KNVEELK-14	0.006017983	0.989267611	3	YFFSPDDGSIDVAS[Phospho]PMK[8.01]-14	0.011415251	0.963764931	2					YFFSPDDGSIDVAS[Phospho]PM[Oxidation]K[8.01]-14	0.007439994	0.9925	9	YFFSPDDGSIDVAS[Phospho]PM[Oxidation]K[8.01]-14	0.006359265	0.993	4	YFFSPDDGS[Phospho]IDVAS[Phospho]PM[Oxidation]KNVEELK-14	0.013342902	0.9948	5	YFFSPDDGSIDVAS[Phospho]PM[Oxidation]K[4.03]-14	0.009300236	0.9972	4
sp|P08004|CHS1_YEAST	299	S	0	Gold	101	EYLHDDSRPVNDGK[8.01]EELDS[Phospho]VK[8.01]-19	0.005097582	0.996688594	3	REYLHDDSRPVNDGKEELDS[Phospho]VK-20	0	0.9989	3	EYLHDDSR[6.02]PVNDGK[4.03]EELDS[Phospho]VK[4.03]-19	0.011239349	0.996997967	1	EYLHDDSR[6.02]PVNDGK[6.02]EELDS[Phospho]VK[6.02]-19	0.000806447	0.998599849	1	EYLHDDSR[6.02]PVNDGK[4.03]EELDS[Phospho]VK[4.03]-19	0.006317537	0.9994	1	EYLHDDSR[10.01]PVNDGK[8.01]EELDS[Phospho]VK[8.01]-19	0.008224897	0.997999663	1	EYLHDDSRPVNDGKEELDS[Phospho]VK-19	0.01319737	0.999	2	EYLHDDSR[6.02]PVNDGK[4.03]EELDS[Phospho]VK[4.03]-19	0.004250744	0.9995	11
sp|P08004|CHS1_YEAST	318	S	0	Gold	135	DDFS[Phospho]RDDEYDDLNTIDK[8.01]-4	0.039704915	0.919690982	1	DLGEYDKDDFS[Phospho]RDDEYDDLNTIDK-11	0.01184875	0.981272055	2	DDFS[Phospho]R[6.02]DDEYDDLNTIDK[4.03]-4	0.007934508	0.9985	4					DDFS[Phospho]R[6.02]DDEYDDLNTIDK[4.03]-4	0.004774782	0.9995	5	DDFS[Phospho]RDDEYDDLNTIDK-4	0.003753439	0.99859996	2	DLGEYDKDDFS[Phospho]RDDEYDDLNTIDK-11	0.011457125	0.984232422	2	DDFS[Phospho]R[10.01]DDEYDDLNTIDK[8.01]-4	0.004250744	0.99940008	5
sp|P08004|CHS1_YEAST	328	T	0	Gold	166	DDFSRDDEYDDLNT[Phospho]IDK-14	0.005097582	0.995680512	2					DDFSRDDEYDDLNT[Phospho]IDK-14	0.004019221	0.9989	4					DLGEYDKDDFSRDDEYDDLNT[Phospho]IDK-21	0.004774782	0.9995	1	DDFSRDDEYDDLNT[Phospho]IDK-14	0.003753439	0.9986	4					DLGEYDK[4.03]DDFSR[6.02]DDEYDDLNT[Phospho]IDK[4.03]-21	0	0.9997	12
sp|P08018|PBS2_YEAST	248	S	0	Gold	422	TAQQPQQFAPS[Phospho]PSNK[4.03]K[4.03]-11	0.006268215	0.9902	7	TAQQPQQFAPS[Phospho]PSNKK-11	0.002354215	0.9959	4	TAQQPQQFAPS[Phospho]PSNKK-11	0.002886559	0.9973	10	TAQQPQQFAPS[Phospho]PSN[Deamidated]K[6.02]K[6.02]-11	0.00395977	0.99740069	4	TAQQPQQFAPS[Phospho]PSNKK-11	0.004832482	0.998	5	TAQQPQQFAPS[Phospho]PSN[Deamidated]KK-11	0.003753439	0.99780057	2	TAQQPQQFAPS[Phospho]PSNKK-11	0.010807838	0.9926	37	TAQQPQQFAPS[Phospho]PSNK[4.03]K[4.03]-11	0.006789875	0.9989	21
sp|P08018|PBS2_YEAST	38	S	0	Gold	201	RTSS[Phospho]TSSHYNN[Deamidated]INADLHARVK[4.03]-4	0.016722378	0.9743	2	TSS[Phospho]TSSHYNNINADLHAR-3	0.001707904	0.9915	14	TSS[Phospho]TSSHYNNINADLHAR-3	0.002886559	0.9969	4	TSS[Phospho]TSSHYNNINADLHAR-3	0.007216805	0.9851	3	TSS[Phospho]TSSHYNNINADLHAR-3	0.005835586	0.996499993	2	TSS[Phospho]TSSHYNNINADLHAR-3	0.003753439	0.996499763	1	TSS[Phospho]TSSHYNNINADLHAR-3	0.010807838	0.992	23	TSS[Phospho]TSSHYNNINADLHAR[6.02]-3	0.007050244	0.99860013	17
sp|P08018|PBS2_YEAST	68	S	0	Gold	473	RSAS[Phospho]VGSNQSEQDK[4.03]-4	0.00919269	0.984494585	2	SAS[Phospho]VGSNQSEQDK[8.01]GSSQSPK[8.01]-3	0.002701145	0.991298969	1	SAS[Phospho]VGSNQSEQDKGSSQSPK-3	0.002886559	0.9974	5	SAS[Phospho]VGSNQ[Deamidated]SEQDK-3	0.00395977	0.9971	2	SAS[Phospho]VGSNQSEQDK-3	0.004832482	0.9976	4	SAS[Phospho]VGSNQSEQDK-3	0.003753439	0.9975	4	SAS[Phospho]VGSNQSEQDK-3	0.010824465	0.991	4	SAS[Phospho]VGSNQSEQDK-3	0.006789875	0.9989	3
sp|P08018|PBS2_YEAST	9	S	0	Gold	72	FANLS[Phospho]LHEK[4.03]-5	0.007229839	0.988722141	1	FANLS[Phospho]LHEK-5	0.030710408	0.969183113	2	FANLS[Phospho]LHEK[4.03]-5	0.001969391	0.996399702	3	FANLS[Phospho]LHEK-5	0.000806447	0.999	5	FANLS[Phospho]LHEK-5	0.004832482	0.9988	1	FANLS[Phospho]LHEK-5	0.003753439	0.9989001	5	FANLS[Phospho]LHEK-5	0.010807838	0.996046938	3	FANLS[Phospho]LHEK[8.01]-5	0.004250744	0.9995	7
sp|P08153|SWI5_YEAST	225	S	0	Gold	511	QQQLQATLENSDGPQFLS[Phospho]PK-18	0.005097582	0.995459106	3	QQQLQATLENSDGPQFLS[Phospho]PK-18	0	0.9986	31	QQQLQATLENSDGPQFLS[Phospho]PK[4.03]-18	0.001969391	0.9968	5					QQ[Deamidated]QLQATLENSDGPQFLS[Phospho]PK[8.01]-18	0.004832482	0.9989	14	QQQLQATLENSDGPQFLS[Phospho]PK-18	0.003753439	0.9992	19	QQQLQATLENSDGPQFLS[Phospho]PK-18	0.010807838	0.9972	8	QQQLQATLENSDGPQFLS[Phospho]PK[8.01]R[10.01]-18	0.005108969	0.99940005	2
sp|P08153|SWI5_YEAST	323	T	0	Gold	191	FITPFT[Phospho]PK[4.03]-6	0.014085116	0.978870372	1	FITPFT[Phospho]PK-6	0.036597776	0.953338828	1	FITPFT[Phospho]PK-6	0.002886559	0.9973	26	FITPFT[Phospho]PK[6.02]-6	0.00395977	0.99730026	7	FITPFT[Phospho]PK[8.01]-6	0.004832482	0.99770042	12	FITPFT[Phospho]PK[8.01]-6	0.003753439	0.99750046	9	TKFITPFT[Phospho]PK-8	0.011457125	0.982070782	1	FITPFT[Phospho]PK-6	0.007050244	0.99850014	28
sp|P08153|SWI5_YEAST	339	T	0	Gold	182	SRVSSATSNSANIT[Phospho]PNNLRLDFK[4.03]-14	0.007229839	0.987556314	1					VSSATSNSANIT[Phospho]PNNLR[10.01]-12	0.002886559	0.99840028	15	VSSATSNSANIT[Phospho]PNNLR[6.02]-12	0.000806447	0.9985	2	VSSATSNSANIT[Phospho]PNNLR[10.01]-12	0.008470768	0.9894	14	VSSATSNSANIT[Phospho]PNNLR-12	0.008224897	0.9933	5	VSSATSNSANIT[Phospho]PNNLR-12	0.010807838	0.9973	10	SRVSSATSNSANIT[Phospho]PNNLR-14	0.007050244	0.99800084	1
sp|P08153|SWI5_YEAST	376	S	0	Gold	58	INVEDQESEYSEK[4.03]PLGLGIELLGK[4.03]PGPS[Phospho]PTK[4.03]-28	0.012079808	0.98260513	4	INVEDQESEYSEKPLGLGIELLGKPGPS[Phospho]PTK-28	0.002319925	0.9918	4	INVEDQESEYSEKPLGLGIELLGKPGPS[Phospho]PTK-28	0.005865679	0.9938	5					INVEDQESEYSEK[8.01]PLGLGIELLGK[8.01]PGPS[Phospho]PTK[8.01]-28	0.017376859	0.994699586	1	INVEDQESEYSEK[4.03]PLGLGIELLGK[4.03]PGPS[Phospho]PTK[4.03]-28	0.013735719	0.9911	2	INVEDQESEYSEKPLGLGIELLGKPGPS[Phospho]PTKS[Phospho]VSLK-28	0.038784722	0.957160564	1	INVEDQESEYSEK[4.03]PLGLGIELLGK[4.03]PGPS[Phospho]PTK[4.03]-28	0.008287372	0.9975	1
sp|P08153|SWI5_YEAST	397	S	0	Gold	213	SASVDIMPTIPGS[Phospho]VNNT[Phospho]PSVNK[4.03]-13	0.016855081	0.973268662	1					SASVDIMPTIPGS[Phospho]VNNTPSVNK-13	0.002886559	0.9981	4					SASVDIMPTIPGS[Phospho]VNNT[Phospho]PSVNK[8.01]-13	0.004832482	0.998	12	SASVDIM[Oxidation]PTIPGS[Phospho]VNNT[Phospho]PSVNK[8.01]-13	0.003753439	0.998	4	SASVDIM[Oxidation]PTIPGS[Phospho]VNNTPSVNK-13	0.010807838	0.99579997	5	SASVDIMPTIPGS[Phospho]VNNTPSVNK-13	0.005690534	0.99930006	13
sp|P08153|SWI5_YEAST	401	T	0	Gold	250	SASVDIMPTIPGSVNNT[Phospho]PSVNK-17	0.016600048	0.974757506	1					SASVDIMPTIPGSVNNT[Phospho]PSVNK-17	0.002886559	0.9971	10					SASVDIMPTIPGS[Phospho]VNNT[Phospho]PSVNK[8.01]-17	0.004832482	0.998	12	SASVDIM[Oxidation]PTIPGS[Phospho]VNNT[Phospho]PSVNK[8.01]-17	0.003753439	0.998	4	SASVDIM[Oxidation]PTIPGSVNNT[Phospho]PSVNK-17	0.011457125	0.983298936	4	SASVDIMPTIPGS[Phospho]VNNT[Phospho]PSVNK[4.03]-17	0.00677192	0.999	5
sp|P08153|SWI5_YEAST	418	T	0	Gold	163	VSLSSSYIDQYT[Phospho]PRGK-12	0.006268215	0.991	11	VSLSSSYIDQYT[Phospho]PR-12	0.01445259	0.982758387	2	VSLSSSYIDQYT[Phospho]PR-12	0.003212432	0.9967	7					VSLSSSYIDQYT[Phospho]PR[10.01]-12	0.008953697	0.98842523	10	VSLSSSYIDQ[Deamidated]YT[Phospho]PR-12	0.00853381	0.9887	2	VSLSSSYIDQYT[Phospho]PR-12	0.010824465	0.98583745	8	VSLSSSYIDQYT[Phospho]PR-12	0.011840593	0.99490098	14
sp|P08153|SWI5_YEAST	492	S	0	Gold	511	NTDNEGDDNEEN[Deamidated]EPESRFVIS[Phospho]ET[Phospho]PS[Phospho]PVLK[4.03]-25	0.005097582	0.9941	1	FVISETPS[Phospho]PVLK[8.01]-8	0.001117655	0.98952156	3	FVIS[Phospho]ET[Phospho]PS[Phospho]PVLK[8.01]-8	0	1	8	FVISETPS[Phospho]PVLK-8	0.00395977	0.9961	8	FVIS[Phospho]ET[Phospho]PS[Phospho]PVLK-8	0	1	5	FVIS[Phospho]ET[Phospho]PS[Phospho]PVLK[8.01]-8	0	1	4	FVISETPS[Phospho]PVLK-8	0.010807838	0.9949005	7	FVIS[Phospho]ET[Phospho]PS[Phospho]PVLK-8	0	0.9999	6
sp|P08153|SWI5_YEAST	505	S	0	Gold	245	YEGRS[Phospho]PQFGTHIK-5	0.007687999	0.98635948	2	S[Phospho]PQFGTHIK-1	0	0.9954	17	S[Phospho]PQFGTHIK-1	0.001969391	0.9959004	1	S[Phospho]PQFGTHIK-1	0.00395977	0.997	2	YEGRS[Phospho]PQFGTHIK-5	0.006124757	0.9959	3	S[Phospho]PQFGTHIK-1	0.004064521	0.9954	4	YEGRS[Phospho]PQFGTHIK-5	0.010807838	0.99240355	19	S[Phospho]PQFGTHIK[8.01]-1	0.007050244	0.9987004	6
sp|P08153|SWI5_YEAST	522	S	0	Gold	181	EINTYTTNS[Phospho]PSK-9	0.037897511	0.924456124	1	EINTYTTNS[Phospho]PSKITR-9	0.010163553	0.989792219	2	EINTYTTNS[Phospho]PSK-9	0.003720475	0.9939	15	EINTYTTNS[Phospho]PSK-9	0.00395977	0.994299849	2	[Dehydrated]EINTYTTNS[Phospho]PSK[8.01]-9	0.006925664	0.9932	4	EINTYTTNS[Phospho]PSK-9	0.005747667	0.9942	5	EINTYTTNS[Phospho]PSK-9	0.010824465	0.9864	9	EINTYTTNS[Phospho]PSK[8.01]-9	0.009652844	0.9971012	9
sp|P08518|RPB2_YEAST	156	S	0	Gold	26	YELIAEES[Phospho]EDDSESGK-8	0.008975524	0.98475994	1													YELIAEES[Phospho]EDDSESGK-8	0.011134544	0.998056218	1	YELIAEES[Phospho]EDDSESGK-8	0.003753439	0.997989261	2	YELIAEES[Phospho]EDDSESGK-8	0.033985015	0.965206275	1	YELIAEES[Phospho]EDDSESGK-8	0.005455719	0.9977	16
sp|P08518|RPB2_YEAST	919	S	0	Gold	117	TTPIS[Phospho]PDEEELGQRTAYHSK[8.01]-5	0.041795868	0.912955002	1	TTPIS[Phospho]PDEEELGQR[10.01]-5	0	0.99800019	10	TTPIS[Phospho]PDEEELGQR-5	0.002886559	0.9975	7	TTPIS[Phospho]PDEEELGQ[Deamidated]R-5	0.024958732	0.940106142	1	TTPIS[Phospho]PDEEELGQ[Deamidated]R[10.01]-5	0.004832482	0.9984	4	TTPIS[Phospho]PDEEELGQR-5	0.003753439	0.9988	6	TTPIS[Phospho]PDEEELGQR-5	0.010807838	0.995496693	5	TTPIS[Phospho]PDEEELGQR-5	0.005455719	0.997899997	7
sp|P08539|GPA1_YEAST	175	S	0	Gold	78	AAFDEDGNIS[Phospho]NVK[8.01]-10	0.007229839	0.98852392	2	AAFDEDGNIS[Phospho]NVK[8.01]-10	0.002354215	0.997953464	2	AAFDEDGNIS[Phospho]NVK-10	0.002886559	0.998392559	2	AAFDEDGNIS[Phospho]NVK-10	0.012977819	0.976743107	1	AAFDEDGNIS[Phospho]NVK[8.01]-10	0.004832482	0.9989	7	AAFDEDGNIS[Phospho]NVK[8.01]-10	0.003753439	0.9988002	4	AAFDEDGNIS[Phospho]NVK-10	0.010824465	0.989850773	2	AAFDEDGNIS[Phospho]NVK[4.03]-10	0.001103713	0.9996	5
sp|P08638|LEUR_YEAST	772	S	0	Gold	110	MS[Phospho]PREQLNHANLDSSVSTDIK-2	0.042868868	0.909291719	1	[Acetyl]GILNK[8.01]M[Oxidation]S[Phospho]PR[10.01]-7	0	1	1	GILNKMS[Phospho]PR-7	0	0.9997	2					GILNK[8.01]M[Oxidation]S[Phospho]PR[10.01]-7	0.004832482	0.999199993	2	GILNKMS[Phospho]PR-7	0.003805325	0.996	3	GILNKM[Oxidation]S[Phospho]PR-7	0.007920977	1	8	GILNKMS[Phospho]PR-7	0.005455719	0.999669799	3
sp|P08678|CYAA_YEAST	114	S	0	Gold	312	TLS[Phospho]SLSM[Oxidation]TSANSTHDDNK[8.01]-3	0.005097582	0.99320672	13					TLS[Phospho]SLSMTSANSTHDDNK-3	0.003212432	0.9963	3	TLS[Phospho]SLSM[Oxidation]TSANSTHDDNK-3	0.002814788	0.9979	7	TLS[Phospho]SLSM[Oxidation]TSANSTHDDNK[8.01]-3	0.004832482	0.9983	5	TLS[Phospho]SLSMTSANSTHDDNK[8.01]-3	0.003753439	0.9984	9	TLS[Phospho]SLSM[Oxidation]TSANSTHDDNKDHGYALNSSK-3	0.010807838	0.9944	8	TLS[Phospho]SLSMTSANSTHDDNK[4.03]-3	0.005690534	0.9993	14
sp|P08678|CYAA_YEAST	123	S	0	Silver	77	TLSSLSMTSANS[Phospho]THDDNK-12	0.011309976	0.982805453	5					TLSSLSMTSANS[Phospho]THDDNK[8.01]-12	0.042027054	0.869810745	1					TLSSLSMTSANS[Phospho]THDDNK[8.01]-12	0.024501712	0.986375238	2	TLSSLSMTSANS[Phospho]THDDNK[8.01]-12	0.026026256	0.978749167	1					TLSSLSMTSANS[Phospho]THDDNK-12	0.007972304	0.99760023	10
sp|P08678|CYAA_YEAST	207	A	1	Bronze	5	VANLSLSTVNPAPA[Phospho]NRK[8.01]PSK[8.01]-14	0.03145776	0.940024232	2					VANLSLSTVNPAPA[Phospho]NR[10.01]K[8.01]PSK[8.01]-14	0.018882048	0.977865284	1					VANLSLSTVNPAPA[Phospho]NR[10.01]K[8.01]PSK[8.01]-14	0.030924565	0.922444379	1
sp|P08678|CYAA_YEAST	212	S	0	Gold	54	VANLSLSTVNPAPANRKPS[Phospho]K-19	0.006268215	0.992	2	K[8.01]PS[Phospho]K[8.01]DSTLSNHLADNVPSTLR[10.01]-3	0.018430307	0.983620327	2	K[8.01]PS[Phospho]K[8.01]DSTLSNHLADNVPSTLR[10.01]-3	0.016680484	0.979339601	1					VANLSLSTVNPAPANRKPS[Phospho]K-19	0.008876606	0.9885	5	VANLSLSTVNPAPANR[10.01]K[8.01]PS[Phospho]K[8.01]-19	0.007304506	0.991611385	3					VANLSLSTVNPAPANR[10.01]K[8.01]PS[Phospho]K[8.01]-19	0.014479597	0.9708594	2
sp|P08678|CYAA_YEAST	235	S	0	Bronze	15	VSS[Phospho]LVRGSSVHDINN[Deamidated]GIADK[4.03]-3	0.036279841	0.9318002	1									KVS[Phospho]S[Phospho]LVR-4	0.015583257	0.971720683	1	K[8.01]VS[Phospho]S[Phospho]LVR[10.01]-4	0.040635448	0.866563166	2					KVS[Phospho]S[Phospho]LVR-4	0.049428758	0.93425509	1
sp|P08678|CYAA_YEAST	240	S	0	Bronze	1	VSSLVRGS[Phospho]SVHDINNGIADK-8	0.03606025	0.93295	1
sp|P08678|CYAA_YEAST	241	S	0	Gold	420	VSSLVRGSS[Phospho]VHDINNGIADK-9	0.006268215	0.9901	15	GSS[Phospho]VHDINNGIADK-3	0.004990839	0.989952916	1	GSS[Phospho]VHDINN[Deamidated]GIADK-3	0.002886559	0.9978	9	GSS[Phospho]VHDIN[Deamidated]NGIADK-3	0.00395977	0.9974	4	GSS[Phospho]VHDINNGIADK[8.01]-3	0.004832482	0.9977	11	GSS[Phospho]VHDINNGIADK-3	0.003753439	0.9963	12	GSS[Phospho]VHDINN[Deamidated]GIADK-3	0.010824465	0.9849	3	GSS[Phospho]VHDINNGIADK[8.01]-3	0.007050244	0.9982	12
sp|P08678|CYAA_YEAST	420	S	0	Gold	389	TVPPTAVNSTLNSTHGTETAS[Phospho]PK-21	0.037193034	0.926499908	10	TVPPTAVNSTLNSTHGTETAS[Phospho]PK-21	0.001164023	0.9941	28	TVPPTAVNSTLNSTHGTETAS[Phospho]PK-21	0.003633472	0.9955	25	TVPPTAVNSTLNSTHGTETAS[Phospho]PK-21	0.00395977	0.9967	23	TVPPTAVNSTLNSTHGTETAS[Phospho]PK-21	0.004832482	0.9978	29	TVPPTAVNSTLNSTHGTETAS[Phospho]PK-21	0.003753439	0.9966	22	TVPPTAVNSTLNSTHGTETAS[Phospho]PK-21	0.010824465	0.9853	12	TVPPTAVNSTLNSTHGTETAS[Phospho]PK-21	0.006291327	0.9991	79
sp|P08678|CYAA_YEAST	435	S	0	Gold	441	SVS[Phospho]M[Oxidation]ADLSVAAAAPNGEFTSTSNDRSQWVAPQSWDVETK-3	0.015673957	0.9774	2	K[8.01]SVS[Phospho]MADLSVAAAAPNGEFTSTSNDR[10.01]-4	0.0127036	0.984250835	1	SVS[Phospho]MADLSVAAAAPNGEFTSTSNDR-3	0.003550694	0.9956	5					SVS[Phospho]MADLSVAAAAPNGEFTSTSNDR-3	0.004832482	0.9985	18	SVS[Phospho]MADLSVAAAAPNGEFTSTSNDR-3	0.003753439	0.9983	16	SVS[Phospho]M[Oxidation]ADLSVAAAAPNGEFTSTSNDR-3	0.013342902	0.9954	2	SVS[Phospho]MADLSVAAAAPNGEFTSTSNDR-3	0.005455719	0.9978	12
sp|P08678|CYAA_YEAST	483	S	0	Gold	87	S[Phospho]RRSS[Phospho]IDADELDPMSPGPPSK[4.03]-1	0.015673957	0.9774	2					S[Phospho]RRSS[Phospho]IDADELDPMSPGPPSK-1	0.009879042	0.987799965	4	S[Phospho]RRSS[Phospho]IDADELDPM[Oxidation]SPGPPSK-1	0.019675552	0.960492623	3	S[Phospho]RRSS[Phospho]IDADELDPMSPGPPSK-1	0.012107262	0.980215199	4	S[Phospho]RRS[Phospho]S[Phospho]IDADELDPMSPGPPSK-1	0.009830218	0.984118971	2	S[Phospho]RRSS[Phospho]IDADELDPM[Oxidation]SPGPPSK-1	0.046169755	0.942985948	1	S[Phospho]R[6.02]R[6.02]S[Phospho]SIDADELDPMSPGPPSK[4.03]-1	0.008172649	0.99750114	6
sp|P08678|CYAA_YEAST	486	S	0	Gold	160	SRRS[Phospho]S[Phospho]IDADELDPM[Oxidation]SPGPPSK[8.01]-4	0.010494221	0.9843	5	S[Phospho]SIDADELDPMSPGPPSK[8.01]K[8.01]-1	0.007471821	0.9803	2	SR[10.01]R[10.01]S[Phospho]S[Phospho]IDADELDPMSPGPPSK[8.01]-4	0.014803411	0.97490744	1					S[Phospho]SIDADELDPMSPGPPSK[8.01]K[8.01]-1	0.011616638	0.9827	5	SRRS[Phospho]S[Phospho]IDADELDPMSPGPPSK-4	0.005546626	0.9943	2	RS[Phospho]S[Phospho]IDADELDPM[Oxidation]SPGPPSK-2	0.01319737	0.9977	4	SRRS[Phospho]S[Phospho]IDADELDPMSPGPPSK-4	0.005455719	0.9957	30
sp|P08678|CYAA_YEAST	487	S	0	Gold	590	SRRS[Phospho]S[Phospho]IDADELDPM[Oxidation]SPGPPSK[8.01]-5	0.010494221	0.9843	5	RSS[Phospho]IDADELDPM[Oxidation]SPGPPSK-3	0.004990839	0.9919	14	RSS[Phospho]IDADELDPMS[Phospho]PGPPSK-3	0.003938183	0.993	4	R[6.02]SS[Phospho]IDADELDPM[Oxidation]SPGPPSK[6.02]-3	0.00395977	0.9957	3	R[10.01]SS[Phospho]IDADELDPMSPGPPSK[8.01]-3	0.006925664	0.9934	7	SRRS[Phospho]S[Phospho]IDADELDPMSPGPPSK-5	0.005546626	0.9944	2	RSS[Phospho]IDADELDPM[Oxidation]SPGPPSK-3	0.010824465	0.9867	4	SRRS[Phospho]S[Phospho]IDADELDPMSPGPPSK-5	0.005455719	0.9957	31
sp|P08678|CYAA_YEAST	497	S	0	Gold	164	S[Phospho]RRSS[Phospho]IDADELDPM[Oxidation]S[Phospho]PGPPSK[4.03]-15	0.041628003	0.913837493	1	R[10.01]SS[Phospho]IDADELDPMS[Phospho]PGPPSK[8.01]K[8.01]-13	0.014114685	0.978799886	2	RSS[Phospho]IDADELDPMS[Phospho]PGPPSK-13	0.003938183	0.992999921	4	RSS[Phospho]IDADELDPM[Oxidation]S[Phospho]PGPPSK-13	0.004455872	0.990910397	3	SSIDADELDPMS[Phospho]PGPPSK-12	0.004832482	0.9978	2	R[10.01]SS[Phospho]IDADELDPMS[Phospho]PGPPSK[8.01]-13	0.007541884	0.9914	3	RSS[Phospho]IDADELDPM[Oxidation]S[Phospho]PGPPSK-13	0.013342902	0.9953	18	RSS[Phospho]IDADELDPMS[Phospho]PGPPSK-13	0.009825988	0.99680031	12
sp|P08678|CYAA_YEAST	75	S	0	Gold	175	S[Phospho]RES[Phospho]ITPN[Deamidated]GM[Oxidation]DDVSISNVEHPRPTEPK[4.03]-1	0.006268215	0.9917	2					S[Phospho]RES[Phospho]ITPNGMDDVSISNVEHPRPTEPK-1	0.002886559	0.9981	3					S[Phospho]RES[Phospho]ITPNGMDDVSISNVEHPRPTEPK-1	0.004832482	1	3	S[Phospho]RES[Phospho]ITPNGMDDVSISNVEHPRPTEPK-1	0.003753439	0.997498841	3	S[Phospho]RES[Phospho]ITPNGM[Oxidation]DDVSISNVEHPRPTEPK-1	0.01319737	0.9987	10	S[Phospho]R[6.02]ESITPNGMDDVS[Phospho]ISNVEHPR[6.02]PTEPK[4.03]-1	0	0.9999	1
sp|P08678|CYAA_YEAST	78	S	0	Gold	151	S[Phospho]RES[Phospho]ITPN[Deamidated]GM[Oxidation]DDVSISNVEHPRPTEPK[4.03]-4	0.006268215	0.9917	2					S[Phospho]RES[Phospho]ITPNGMDDVSISNVEHPRPTEPK-4	0.003212432	0.996175235	3					S[Phospho]R[10.01]ES[Phospho]ITPNGMDDVSISNVEHPR[10.01]PTEPK[8.01]-4	0.004832482	0.998173219	1	S[Phospho]RES[Phospho]ITPNGMDDVSISNVEHPRPTEPK-4	0.003753439	0.997592242	3	S[Phospho]RES[Phospho]ITPNGM[Oxidation]DDVSISNVEHPRPTEPK-4	0.01319737	0.9987	10	S[Phospho]R[10.01]ES[Phospho]ITPNGMDDVSISNVEHPR[10.01]PTEPK[8.01]-4	0.005108969	0.99940008	10
sp|P08964|MYO1_YEAST	1171	S	0	Gold	271	KRNS[Phospho]LVESLNDSK-4	0.005097582	0.9971	7	RNS[Phospho]LVESLNDSK-3	0	0.99860013	21	NS[Phospho]LVESLNDSK[8.01]-2	0.002886559	0.99870012	2					RNS[Phospho]LVESLNDSK-3	0.004832482	0.9991	4	RNS[Phospho]LVESLNDSK-3	0.003753439	0.99710028	2	KRNS[Phospho]LVESLNDSK-4	0.010807838	0.9975	29	R[6.02]NS[Phospho]LVESLNDSK[4.03]-3	0.00245982	0.99950004	7
sp|P09032|EI2BG_YEAST	317	T	0	Gold	57	DPFTGNQQQQNPPTT[Phospho]DDDEDRN[Deamidated]HDDDDDYKPSATSIQPTYFK-15	0.014775362	0.978680273	2	DPFTGNQQQQNPPTT[Phospho]DDDEDRNHDDDDDYKPSATSIQPTYFK-15	0.044936048	0.92684013	1	DPFTGNQQQQNPPTT[Phospho]DDDEDRN[Deamidated]HDDDDDYKPSATSIQPTYFK-15	0.007309452	0.991998653	1					DPFTGNQQQQNPPTT[Phospho]DDDEDRNHDDDDDYKPSATSIQPTYFK-15	0.011216806	0.9979	6	DPFTGNQQQQNPPTT[Phospho]DDDEDRNHDDDDDYKPSATSIQPTYFK-15	0.016397375	0.983198035	2	DPFTGNQQQQNPPTT[Phospho]DDDEDRNHDDDDDYKPSATSIQPTYFK-15	0.01319737	0.9968	6	DPFTGNQQQQNPPTT[Phospho]DDDEDRNHDDDDDYKPSATSIQPTYFK-15	0.005690534	0.9992	14
sp|P09032|EI2BG_YEAST	37	S	0	Gold	20	DSTAATS[Phospho]GDKLNELVNSALDSTVINEFM[Oxidation]QHSTRLPK-7	0.01498714	0.978556539	1	DSTAATS[Phospho]GDK[8.01]LNELVNSALDSTVINEFM[Oxidation]QHSTR[10.01]-7	0	0.9981	5	DSTAATS[Phospho]GDKLNELVNSALDSTVINEFMQHSTR-7	0.007780895	0.985614723	2
sp|P09064|IF2B_YEAST	112	S	0	Gold	669	AGLDNVDAES[Phospho]K[8.01]-10	0.006268215	0.9896	11	AGLDNVDAES[Phospho]KEGTPSANSSIQQEVGLPYSELLSR-10	0.000711046	0.9918	16	AGLDNVDAES[Phospho]K[8.01]EGTPSANSSIQQEVGLPYSELLSR[10.01]-10	0.002886559	0.998	1	AGLDNVDAES[Phospho]K-10	0.00395977	0.9968	35	AGLDNVDAES[Phospho]K[8.01]-10	0.004832482	0.998	52	AGLDNVDAES[Phospho]K[8.01]-10	0.003753439	0.9983	30	AGLDNVDAES[Phospho]K-10	0.010824465	0.9906	5	AGLDNVDAES[Phospho]K[4.03]-10	0.00677192	0.999	13
sp|P09064|IF2B_YEAST	40	S	0	Gold	2186	EN[Deamidated]GS[Phospho]GDDLFAGLK[8.01]K[8.01]-4	0.005097582	0.9972	39	EN[Deamidated]GS[Phospho]GDDLFAGLK[8.01]K[8.01]-4	0	0.9989	7	EN[Deamidated]GS[Phospho]GDDLFAGLK[4.03]-4	0.001368311	0.999	8	EN[Deamidated]GS[Phospho]GDDLFAGLK[6.02]K[6.02]-4	0.000806447	0.9992	14	[Dehydrated]EN[Deamidated]GS[Phospho]GDDLFAGLK[4.03]K[4.03]-4	0.004774782	0.9995	8	ENGS[Phospho]GDDLFAGLK[8.01]K[8.01]-4	0.003753439	0.9993	11	ENGS[Phospho]GDDLFAGLKK-4	0.010807838	0.9969	8	ENGS[Phospho]GDDLFAGLK[8.01]K[8.01]-4	0	0.9997	20
sp|P09064|IF2B_YEAST	57	S	0	Gold	139	SK[8.01]S[Phospho]VSADAEAEK[8.01]EPTDDIAEALGELSLK[8.01]-3	0.006268215	0.992399866	5	S[Phospho]VSADAEAEKEPTDDIAEALGELSLK-1	0.002767361	0.994878511	1	S[Phospho]VSADAEAEK[8.01]EPTDDIAEALGELSLK[8.01]K[8.01]-1	0.003938183	0.993404732	1	S[Phospho]VSADAEAEK-1	0.045493765	0.851729491	2	S[Phospho]VSADAEAEKEPTDDIAEALGELSLKK-1	0.005420509	0.9972	3	S[Phospho]VSADAEAEK[8.01]EPTDDIAEALGELSLK[8.01]K[8.01]-1	0.003753439	0.9984	3	SKS[Phospho]VSADAEAEKEPTDDIAEALGELSLK-3	0.010807838	0.991699931	7	SKS[Phospho]VSADAEAEK-3	0.007050244	0.99820017	4
sp|P09064|IF2B_YEAST	59	S	0	Silver	24	SVS[Phospho]ADAEAEKEPTDDIAEALGELSLK-3	0.046608477	0.902379702	2					SVS[Phospho]ADAEAEK[4.03]EPTDDIAEALGELSLK[4.03]K[4.03]-3	0.042398703	0.85992861	1					SVS[Phospho]ADAEAEK-3	0.019499055	0.99141508	2	SVS[Phospho]ADAEAEK-3	0.008808099	0.991134408	2					SVS[Phospho]ADAEAEK[8.01]EPTDDIAEALGELSLK[8.01]-3	0.042148889	0.91351131	3
sp|P09064|IF2B_YEAST	69	T	0	Silver	49	SVSADAEAEK[8.01]EPT[Phospho]DDIAEALGELSLK[8.01]K[8.01]-13	0.005097582	0.996157026	9					SVSADAEAEK[8.01]EPT[Phospho]DDIAEALGELSLK[8.01]-13	0.010107609	0.993651887	1					SVSADAEAEK[4.03]EPT[Phospho]DDIAEALGELSLK[4.03]-13	0.043743871	0.957021601	1	SVSADAEAEK[8.01]EPT[Phospho]DDIAEALGELSLK[8.01]-13	0.012110389	0.997898562	4
sp|P09064|IF2B_YEAST	80	S	0	Gold	193	SVSADAEAEK[4.03]EPTDDIAEALGELS[Phospho]LK[4.03]K[4.03]-24	0.005097582	0.9974	14	SVSADAEAEKEPTDDIAEALGELS[Phospho]LK-24	0	0.9988	4	SVSADAEAEKEPTDDIAEALGELS[Phospho]LKK-24	0.001969391	0.997299626	2					SVSADAEAEK[4.03]EPTDDIAEALGELS[Phospho]LK[4.03]K[4.03]-24	0.004774782	0.9995	6	SVSADAEAEKEPTDDIAEALGELS[Phospho]LKK-24	0.003753439	0.998600101	2					SVSADAEAEKEPTDDIAEALGELS[Phospho]LKK-24	0.001774525	0.9996	7
sp|P09064|IF2B_YEAST	92	S	0	Gold	350	DSS[Phospho]VDAFEK[8.01]-3	0.008175495	0.98520576	2	DSS[Phospho]VDAFEK[8.01]ELAK[8.01]-3	0	0.9936	7	DSS[Phospho]VDAFEK[8.01]-3	0.003212432	0.9962	11	DSS[Phospho]VDAFEK-3	0.00395977	0.99510138	7	DSS[Phospho]VDAFEK[8.01]-3	0.005420509	0.9972	11	DSS[Phospho]VDAFEK[8.01]-3	0.003753439	0.997	10	DSS[Phospho]VDAFEKELAK-3	0.010824465	0.991218105	3	DSS[Phospho]VDAFEK-3	0.005455719	0.9958008	9
sp|P09232|PRTB_YEAST	58	S	0	Gold	684	DDDEEPS[Phospho]DSEDK[8.01]EHGK[8.01]-7	0.006268215	0.9923	10	DDDEEPS[Phospho]DSEDKEHGK-7	0.004477727	0.99030096	5	VEFTKDDDEEPS[Phospho]DSEDKEHGK-12	0.002886559	0.9969	1	K[6.02]VEFTK[6.02]DDDEEPS[Phospho]DSEDK[6.02]-13	0.00395977	0.9973	38	KVEFTKDDDEEPS[Phospho]DSEDK-13	0.004832482	0.9976	1	K[8.01]VEFTK[8.01]DDDEEPS[Phospho]DSEDK[8.01]-13	0.003753439	0.9975	7	DDDEEPS[Phospho]DSEDKEHGK-7	0.01319737	0.996799971	3	KVEFTKDDDEEPS[Phospho]DSEDK-13	0.005455719	0.9964	43
sp|P09435|HSP73_YEAST	493	T	0	Gold	115	GT[Phospho]GK[8.01]S[Phospho]NK[8.01]ITITNDK[8.01]-2	0.005097582	0.9963	16	GT[Phospho]GKS[Phospho]NKITITNDK-2	0.009722155	0.985600898	5	GT[Phospho]GKS[Phospho]NKITITNDK-2	0.002886559	0.9974	11									GT[Phospho]GK[8.01]S[Phospho]NK[8.01]ITITNDK[8.01]-2	0.013300683	0.99400371	19	GT[Phospho]GKS[Phospho]NKITITNDK-2	0.01319737	0.997090857	4
sp|P09435|HSP73_YEAST	496	S	0	Gold	385	GT[Phospho]GK[8.01]S[Phospho]NK[8.01]ITITNDK[8.01]-5	0.005097582	0.9963	16	GTGKS[Phospho]NKITITNDK-5	0	0.9955	5	S[Phospho]NK[4.03]ITITNDK[4.03]-1	0.002774821	0.9957	6									GTGKS[Phospho]NKITITNDK-5	0.013300683	0.9948	3	GTGKS[Phospho]NKITITNDK-5	0.010807838	0.9961	5	S[Phospho]NKIT[Phospho]ITNDK-1	0.016612804	0.987572677	2
sp|P09436|SYIC_YEAST	1059	S	0	Gold	97	TDPIGDEEQS[Phospho]INDTIFK[8.01]-10	0.005097582	0.993897331	1	YDGSK[8.01]TDPIGDEEQS[Phospho]INDTIFK[8.01]-15	0	0.99809999	2	TDPIGDEEQS[Phospho]INDTIFK[4.03]-10	0.001969391	0.996299702	1					TDPIGDEEQS[Phospho]INDTIFK[8.01]-10	0.005410863	0.9975	6	TDPIGDEEQS[Phospho]INDTIFK-10	0.003753439	0.9977	3	TDPIGDEEQS[Phospho]INDTIFK-10	0.01319737	0.997670235	3	TDPIGDEEQS[Phospho]INDT[Phospho]IFK-10	0.005455719	0.9988	5
sp|P09436|SYIC_YEAST	52	T	0	Bronze	2	DK[8.01]PEFSFFDGPPFATGT[Phospho]PHYGHILASTIK[8.01]-17	0.019657413	0.967472117	1
sp|P09436|SYIC_YEAST	604	S	0	Silver	2	NVIVSGIVLAADGRK[8.01]MS[Phospho]K[8.01]-17	0.008975524	0.984699741	2
sp|P09440|C1TM_YEAST	355	S	0	Bronze	3	LPVIK[8.01]PLPLHLESPVPSDIDISRAQS[Phospho]PK[8.01]-26	0.037068478	0.927278984	1
sp|P09547|SWI1_YEAST	1169	S	0	Gold	64	ILPLSNEVFEISENNS[Phospho]DSNSNNNGNK[8.01]-16	0.011309976	0.983395149	2					ILPLSNEVFEISENNS[Phospho]DSNSNNNGNK-16	0.013182692	0.982488615	1					ILPLSNEVFEISENNS[Phospho]DSNSNNNGNK[8.01]-16	0.00547066	0.99670032	5	ILPLSNEVFEISENNS[Phospho]DSNSNNNGNK[8.01]-16	0.003753439	0.9973	7	ILPLSNEVFEISENNS[Phospho]DSNSNNNGNK-16	0.01319737	0.997599971	4	ILPLSNEVFEISENNS[Phospho]DSNSNNNGNK-16	0.005455719	0.9965	13
sp|P09547|SWI1_YEAST	810	T	0	Gold	152	VNNNATLT[Phospho]PNDSNDEK[8.01]-8	0.027891733	0.950369539	2	VNNNATLT[Phospho]PNDSNDEK[8.01]-8	0	0.9941	10	VNNNATLT[Phospho]PNDSNDEK-8	0.002886559	0.9978	10	VNNNATLT[Phospho]PNDSNDEK[6.02]-8	0.00395977	0.9969	3	VNNNATLT[Phospho]PNDSNDEK[8.01]-8	0.006124757	0.9957	12	VNNNATLT[Phospho]PNDSNDEK[8.01]-8	0.003753439	0.9974	8	VNNNATLT[Phospho]PNDSNDEK-8	0.010807838	0.992599925	5	VNNNATLT[Phospho]PNDSNDEK-8	0.006291327	0.9991	7
sp|P09620|KEX1_YEAST	564	S	0	Silver	4	DK[8.01]DGDDDNDNDDDDEDDHNS[Phospho]EGDDDDDDDDDEDDNNEK[8.01]-20	0	0.999958921	2
sp|P09620|KEX1_YEAST	660	S	0	Gold	133	ARHTILVDPNNRQHDS[Phospho]PNK[4.03]-16	0.005097582	0.9975	7	[Ammonia-loss]QHDS[Phospho]PNK[8.01]-4	0	0.99999999	3	HTILVDPNNRQHDS[Phospho]PNK-14	0.002886559	0.9982	6					[Ammonia-loss]QHDS[Phospho]PNK[8.01]-4	0.004832482	1	13	[Ammonia-loss]QHDS[Phospho]PNK[8.01]-4	0.003753439	1	11	HTILVDPNNRQHDS[Phospho]PNK-14	0.017449703	0.99230552	6	HTILVDPNNRQHDS[Phospho]PNK-14	0.00794743	0.997700218	2
sp|P09620|KEX1_YEAST	673	S	0	Gold	94	TVSWADDLES[Phospho]GLGAEDDLEQDEQLEGGAPISSTSNK[8.01]-10	0.005097582	0.99535911	1	TVSWADDLES[Phospho]GLGAEDDLEQDEQLEGGAPISSTSNK-10	0.020892039	0.985062162	2	TVSWADDLES[Phospho]GLGAEDDLEQ[Deamidated]DEQLEGGAPISSTSNK-10	0.007934508	0.9984	6					TVSWADDLES[Phospho]GLGAEDDLEQDEQLEGGAPISSTSNK[8.01]-10	0.004832482	0.9988	6	TVSWADDLES[Phospho]GLGAEDDLEQDEQLEGGAPISSTSNK[8.01]-10	0.003753439	0.999	7	TVSWADDLES[Phospho]GLGAEDDLEQDEQLEGGAPISSTSNK-10	0.018898173	0.987699982	9	TVSWADDLES[Phospho]GLGAEDDLEQDEQLEGGAPISSTSNK-10	0.005108969	0.9994	7
sp|P09620|KEX1_YEAST	723	S	0	Gold	14	K[4.03]YTSLPNTEIDES[Phospho]FEM[Oxidation]TDF-13	0.005097582	0.995299979	3													YTSLPNTEIDES[Phospho]FEMTDF-12	0.004832482	0.998899993	2	YTSLPNTEIDES[Phospho]FEM[Oxidation]TDF-12	0.031848644	0.970330904	1	YTSLPNTEIDES[Phospho]FEM[Oxidation]TDF-12	0.037355628	0.960086884	1
sp|P09624|DLDH_YEAST	6	S	0	Silver	11	[Acetyl]M[Oxidation]LRIRS[Phospho]LLNNK[4.03]-6	0.041404029	0.916354345	1	IR[10.01]S[Phospho]LLNNK[8.01]R[10.01]-3	0.020242923	0.955835235	1	IR[10.01]S[Phospho]LLNNK[8.01]R[10.01]-3	0.010501648	0.968036623	1					IRS[Phospho]LLNNK-3	0.015387619	0.971158463	2	IR[10.01]S[Phospho]LLNNK[8.01]-3	0.008808099	0.991499666	2
sp|P09938|RIR2_YEAST	15	S	0	Gold	1550	AAADALS[Phospho]DLEIKDSK-7	0.005097582	0.9966	35	AAADALS[Phospho]DLEIK[8.01]-7	0	0.9987	167	AAADALS[Phospho]DLEIK-7	0.001368311	0.9989	7	AAADALS[Phospho]DLEIK[6.02]-7	0.000806447	0.999	45	AAADALS[Phospho]DLEIK[8.01]-7	0.004832482	0.9991	87	AAADALS[Phospho]DLEIK[8.01]-7	0.003753439	0.9991	43	AAADALS[Phospho]DLEIKDSK-7	0.010807838	0.9974	51	AAADALS[Phospho]DLEIK[4.03]-7	0.001103713	0.9996	27
sp|P09938|RIR2_YEAST	22	S	0	Gold	232	AAADALSDLEIK[8.01]DS[Phospho]K[8.01]-14	0.005097582	0.997090237	17	[Acetyl]AAADALSDLEIK[8.01]DS[Phospho]K[8.01]SNLNK[8.01]-14	0	0.9979	4	AAADALSDLEIK[4.03]DS[Phospho]K[4.03]-14	0.001969391	0.997384575	3	AAADALSDLEIK[6.02]DS[Phospho]K[6.02]-14	0.000806447	0.9991	7	AAADALSDLEIK[4.03]DS[Phospho]K[4.03]-14	0.004774782	0.9995	6	AAADALSDLEIK[8.01]DS[Phospho]K[8.01]-14	0.003753439	0.9992	8	AAADALSDLEIKDS[Phospho]KSNLNK-14	0.010807838	0.99519988	11	AAADALSDLEIKDS[Phospho]K-14	0.00245982	0.99950004	9
sp|P09959|SWI6_YEAST	149	S	0	Gold	342	RINNLQDM[Oxidation]S[Phospho]LDS[Phospho]DAHRELGSPLK-9	0.01498714	0.978590704	6	R[10.01]INNLQDMS[Phospho]LDSDAHR[10.01]-9	0	0.9982	3	INNLQDMS[Phospho]LDSDAHR[10.01]-8	0.002886559	0.9983	8	RINNLQDM[Oxidation]S[Phospho]LDSDAHR-9	0.000806447	0.9986	5	RINNLQDMS[Phospho]LDSDAHR-9	0.004832482	0.9987	1	RINNLQDMS[Phospho]LDSDAHR-9	0.003753439	0.9988	2	INNLQDM[Oxidation]S[Phospho]LDSDAHR-8	0.010807838	0.9958	5	R[6.02]INNLQDMS[Phospho]LDSDAHR[6.02]-9	0.005108969	0.9994	10
sp|P09959|SWI6_YEAST	152	S	0	Gold	128	RINNLQDM[Oxidation]S[Phospho]LDS[Phospho]DAHRELGSPLK-12	0.017372171	0.971883092	6	INNLQDMSLDS[Phospho]DAHR-11	0.006434863	0.991971566	4	INNLQDMSLDS[Phospho]DAHR[10.01]-11	0.004639043	0.990497309	1	INNLQDM[Oxidation]S[Phospho]LDS[Phospho]DAHR-11	0.006638746	0.98933076	2	INNLQDMS[Phospho]LDS[Phospho]DAHR-11	0.024471128	0.94324634	1	INNLQDMS[Phospho]LDS[Phospho]DAHR[10.01]-11	0.003753439	0.996230154	2	INNLQDMS[Phospho]LDS[Phospho]DAHR-11	0.01319737	0.9969	2	R[6.02]INNLQDMS[Phospho]LDS[Phospho]DAHR[6.02]-12	0.006789875	0.9988	5
sp|P09959|SWI6_YEAST	160	S	0	Gold	576	RINNLQDMSLDSDAHRELGS[Phospho]PLK-20	0.005097582	0.9972	10	ELGS[Phospho]PLK[8.01]-4	0	0.9978	13	INNLQDMSLDSDAHR[10.01]ELGS[Phospho]PLK[8.01]-19	0.002886559	0.9971	2	ELGS[Phospho]PLK-4	0.000806447	0.9999	12	[Dehydrated]ELGS[Phospho]PLK-4	0	1	6	[Dehydrated]ELGS[Phospho]PLK[4.03]-4	0	1	6	[Dehydrated]ELGS[Phospho]PLK-4	0.010807838	0.994399925	1	RINNLQDMSLDSDAHRELGS[Phospho]PLK-20	0.006291327	0.9991	1
sp|P09959|SWI6_YEAST	176	S	0	Gold	329	IDTSVIDAES[Phospho]DSTPNTARGKPNDDINK-10	0.008175495	0.9851	4	IDTSVIDAES[Phospho]DSTPNTAR[10.01]-10	0.001117655	0.9899	12	LKIDTSVIDAES[Phospho]DSTPNTAR-12	0.002886559	0.9973	4	IDTSVIDAES[Phospho]DSTPNTAR-10	0.00395977	0.99510048	5	IDTSVIDAES[Phospho]DSTPNTAR-10	0.00547066	0.9967	6	IDTSVIDAES[Phospho]DSTPNTAR[10.01]-10	0.003753439	0.9968	10	IDTSVIDAES[Phospho]DSTPNTAR-10	0.010824465	0.9867	7	IDTSVIDAES[Phospho]DSTPNTAR-10	0.008022129	0.9923	20
sp|P09959|SWI6_YEAST	178	S	0	Gold	198	IDTSVIDAESDS[Phospho]TPNTARGK[4.03]PNDDINK[4.03]-12	0.013429504	0.979158913	1	IDTSVIDAESDS[Phospho]TPNTAR-12	0.00915052	0.980999989	5	IDTSVIDAESDS[Phospho]T[Phospho]PNTAR-12	0.003787482	0.9937	2	IDTSVIDAES[Phospho]DS[Phospho]TPNTAR-12	0.006638746	0.9877	4	IDTSVIDAESDS[Phospho]T[Phospho]PNTAR-12	0.006925664	0.99320256	2	IDTSVIDAES[Phospho]DS[Phospho]TPNTAR-12	0.007304506	0.9918	2	LKIDTS[Phospho]VIDAESDS[Phospho]TPNTAR-14	0.0246876	0.976398702	1	IDTSVIDAES[Phospho]DS[Phospho]TPNTAR-12	0.010546379	0.989672337	5
sp|P09959|SWI6_YEAST	636	S	0	Gold	67	AGIEEEEES[Phospho]FREESK[4.03]-9	0.006268215	0.992610429	3	AGIEEEEES[Phospho]FREESKK-9	0	0.995199998	4	AGIEEEEES[Phospho]FREESK-9	0.013832199	0.956617606	1	AGIEEEEES[Phospho]FREESK-9	0.000806447	0.9987	4	AGIEEEEES[Phospho]FREESK-9	0.006885692	0.994590964	2	AGIEEEEES[Phospho]FREESK-9	0.003753439	0.99820056	3	AGIEEEEES[Phospho]FREESK-9	0.010807838	0.994002845	3	AGIEEEEES[Phospho]FR[6.02]EESK[4.03]-9	0.005690534	0.99920012	7
sp|P0C0T4|RS25B_YEAST	107	S	0	Silver	42	QAIYTRAAAS[Phospho]E-10	0.005097582	0.99350126	38
sp|P0C0V8|RS21A_YEAST	31	S	0	Silver	20	ADDHAS[Phospho]VQINVAK[8.01]-6	0.015673957	0.978020743	5					ADDHAS[Phospho]VQINVAK-6	0.003787482	0.993786475	2													ADDHAS[Phospho]VQINVAK-6	0.014161714	0.992245949	2	ADDHAS[Phospho]VQINVAK[4.03]-6	0.010218357	0.995899998	1
sp|P0C0V8|RS21A_YEAST	84	S	0	Gold	98	NVWS[Phospho]YSR-4	0.027432501	0.953081576	1	NVWS[Phospho]YSR-4	0.02163506	0.984017382	1	N[Deamidated]VWS[Phospho]YSR[10.01]-4	0.006684643	0.98300664	4	NVWS[Phospho]YSR-4	0.019675552	0.959513338	1	N[Deamidated]VWS[Phospho]YSR[10.01]-4	0.009799438	0.9862104	1	N[Deamidated]VWS[Phospho]YSR-4	0.008702979	0.98660264	2	NVWS[Phospho]YSR-4	0.023013412	0.979556394	3	NVWS[Phospho]YSR-4	0.012997855	0.99350244	5
sp|P0C0W9|RL11A_YEAST	161	S	0	Gold	94	EDTVS[Phospho]WFK[8.01]-5	0.007229839	0.987621556	4	TTK[8.01]EDTVS[Phospho]WFK[8.01]-8	0.003231952	0.99660064	1	EDTVS[Phospho]WFK[8.01]-5	0.003938183	0.99211554	4					EDTVS[Phospho]WFK[8.01]-5	0.005420509	0.99680112	8	EDTVS[Phospho]WFK[8.01]-5	0.003753439	0.997000323	3	TTKEDTVS[Phospho]WFK-8	0.013342902	0.995143539	2	EDT[Phospho]VS[Phospho]WFK-5	0.005455719	0.9985	6
sp|P0C0W9|RL11A_YEAST	44	T	0	Gold	184	VLEQLSGQT[Phospho]PVQSK[4.03]-9	0.013429504	0.979105922	2	VLEQLSGQT[Phospho]PVQSK-9	0.001164023	0.9932	11	VLEQLSGQT[Phospho]PVQSK-9	0.002886559	0.9975	8	VLEQLSGQT[Phospho]PVQSK-9	0.00395977	0.9969003	6	VLEQLSGQT[Phospho]PVQSK-9	0.004832482	0.9978	5	VLEQLSGQT[Phospho]PVQSK-9	0.003753439	0.99670242	3	VLEQLSGQT[Phospho]PVQSK-9	0.010807838	0.995384586	6	VLEQLS[Phospho]GQT[Phospho]PVQS[Phospho]K-9	0	1	13
sp|P0C0X0|RS28B_YEAST	5	T	0	Gold	287	[Acetyl]MDSKT[Phospho]PVTLAK-5	0.006268215	0.990396743	2	[Acetyl]MDSKT[Phospho]PVTLAK-5	0.001164023	0.991700775	5	[Acetyl]M[Oxidation]DSK[8.01]T[Phospho]PVTLAK[8.01]-5	0.002886559	0.9974	6	[Acetyl]MDSKT[Phospho]PVTLAK-5	0.004455872	0.9909	1	[Acetyl]M[Oxidation]DSKT[Phospho]PVTLAK-5	0.005410863	0.9974	7	[Acetyl]M[Oxidation]DSK[8.01]T[Phospho]PVTLAK[8.01]-5	0.003753439	0.9978	10	[Acetyl]M[Oxidation]DSKT[Phospho]PVTLAK-5	0.010807838	0.9942	6	[Acetyl]M[Oxidation]DSK[4.03]T[Phospho]PVTLAK[4.03]-5	0.006789875	0.9988	8
sp|P0C2H6|RL27A_YEAST	105	S	0	Gold	304	SVVSTETFEQPS[Phospho]QREEAK-12	0.005097582	0.9951	5	SVVSTETFEQPS[Phospho]QREEAK-12	0	0.9981	35	SVVSTETFEQPS[Phospho]QR[6.02]EEAK[4.03]-12	0.002774821	0.9958	5	SVVSTETFEQPS[Phospho]QREEAK-12	0.000806447	0.9987	3	SVVSTETFEQPS[Phospho]QR[10.01]EEAK[8.01]-12	0.004832482	0.9985	11	SVVSTETFEQPS[Phospho]QR[10.01]EEAK[8.01]-12	0.003753439	0.9987	10	SVVSTETFEQPS[Phospho]QREEAK-12	0.010807838	0.9968	2	SVVSTETFEQPS[Phospho]QREEAK-12	0.005108969	0.9994	12
sp|P0C2H6|RL27A_YEAST	35	S	0	Gold	84	S[Phospho]HPFGHALVAGIERYPLK-1	0.006268215	0.991683368	1					S[Phospho]HPFGHALVAGIER[10.01]-1	0.005275497	0.997607036	1					S[Phospho]HPFGHALVAGIER-1	0.004832482	0.998999993	2	S[Phospho]HPFGHALVAGIER-1	0.003753439	0.99910008	5	S[Phospho]HPFGHALVAGIER-1	0.010807838	0.997	25	S[Phospho]HPFGHALVAGIER[10.01]-1	0.001774525	0.9996	9
sp|P0C2H6|RL27A_YEAST	83	T	0	Bronze	4	VVNYNHLLPT[Phospho]RYTLDVEAFK[8.01]-10	0.016374478	0.975461371	2																					VVNY[Phospho]NHLLPT[Phospho]R-10	0.014161014	0.993586405	2
sp|P0C2H6|RL27A_YEAST	98	T	0	Gold	102	SVVST[Phospho]ETFEQPSQREEAK[8.01]-5	0.007877331	0.985899814	2	SVVST[Phospho]ETFEQPSQR[10.01]-5	0.0127036	0.983796309	4	SVVST[Phospho]ETFEQPSQREEAK-5	0.010107609	0.990899991	3					SVVST[Phospho]ETFEQPSQREEAK-5	0.005420509	0.997014102	3	SVVST[Phospho]ETFEQPSQR-5	0.003887988	0.995599832	1					SVVS[Phospho]T[Phospho]ETFEQPSQREEAK-5	0.005455719	0.9969003	2
sp|P0C2I6|YL13B_YEAST	1051	S	0	Bronze	12	DFRHS[Phospho]DSYSNNETNHTN[Deamidated]VPISSTGGTNNK-5	0.026755093	0.955728322	1																					DFRHS[Phospho]DSYSNNETNHTNVPISSTGGTNNK-5	0.01321272	0.9958	1	DFRHS[Phospho]DSYSNNETNHTNVPISSTGGTNNK-5	0.025156259	0.979219332	1
sp|P0C2I6|YL13B_YEAST	1055	S	0	Silver	31	DFRHSDSYS[Phospho]NNETNHTNVPISSTGGTNNK[8.01]-9	0.016374478	0.976138437	1					HSDSYS[Phospho]NNETNHTNVPISSTGGTNNK-6	0.008136875	0.979028172	1	HSDSYS[Phospho]NNETNHTNVPISSTGGTNNK[6.02]-6	0.032300015	0.911790062	1	HSDSYS[Phospho]NNETNHTNVPISSTGGTNNK[4.03]-6	0.049498698	0.945275543	1					HSDSYS[Phospho]NNETNHTNVPISSTGGTNNK-6	0.015107809	0.9912	9	HSDSYS[Phospho]NNETNHTNVPISSTGGTNNK-6	0.010495448	0.995704419	1
sp|P0C2J3|YL21B_YEAST	1014	S	0	Gold	97	ESTEMGGTIESDTTS[Phospho]PRHSSTFTARNQK-15	0.037897511	0.924214351	2	ESTEMGGTIESDTTS[Phospho]PR[10.01]-15	0.006782663	0.9907	9	ESTEM[Oxidation]GGTIESDTTS[Phospho]PR[10.01]-15	0.007895187	0.979399509	2	ESTEM[Oxidation]GGTIESDTTS[Phospho]PR-15	0.037927119	0.888881231	2	ESTEMGGTIESDTTS[Phospho]PR[10.01]-15	0.008053321	0.9902	5	ESTEMGGTIESDTTS[Phospho]PR-15	0.007014471	0.99220152	3	ESTEM[Oxidation]GGTIESDTTS[Phospho]PR-15	0.01319737	0.9963	6	ESTEM[Oxidation]GGTIESDTTS[Phospho]PR-15	0.0118697	0.9945	1
sp|P0C2J3|YL21B_YEAST	1068	S	0	Gold	69	TTRLGGTEEPYIQRNS[Phospho]DTNIK-16	0.040201182	0.918790819	2	LGGTEEPYIQR[10.01]NS[Phospho]DTNIK[8.01]-13	0	0.9935	8	LGGTEEPYIQR[10.01]NS[Phospho]DTNIK[8.01]-13	0.003550694	0.9956	3					LGGTEEPYIQRNS[Phospho]DTNIK-13	0.004832482	0.9979	2	LGGTEEPYIQR[10.01]NS[Phospho]DTNIK[8.01]-13	0.003753439	0.996400675	3	LGGTEEPYIQRNS[Phospho]DTNIK-13	0.010807838	0.993198009	4	LGGTEEPYIQRNS[Phospho]DTNIK-13	0.007050244	0.9985	8
sp|P0C2J3|YL21B_YEAST	36	S	0	Gold	177	EVPSN[Deamidated]QDPLAVS[Phospho]ASNLPEFDRDSTK[8.01]-12	0.011309976	0.983170742	2	EVPSNQDPLAVS[Phospho]ASNLPEFDRDSTK-12	0.001707904	0.9914	16	EVPSNQDPLAVS[Phospho]ASNLPEFDRDSTK-12	0.003550694	0.995899998	5	EVPSNQDPLAVS[Phospho]ASNLPEFDRDSTK-12	0.00395977	0.9966	6	EVPSNQDPLAVS[Phospho]ASNLPEFDR[10.01]-12	0.006172961	0.9952	5	EVPSNQDPLAVS[Phospho]ASNLPEFDR[10.01]DSTK[8.01]-12	0.005546626	0.9944	5	EVPSNQDPLAVS[Phospho]ASNLPEFDRDSTK-12	0.010824465	0.98640268	7	EVPSNQDPLAVS[Phospho]ASNLPEFDR[6.02]DSTK[4.03]-12	0.006789875	0.99880011	7
sp|P0C2J3|YL21B_YEAST	424	S	0	Gold	34	FSRVNNDHINESTVSSQYLS[Phospho]DDNELSLGQQQK-20	0.005097582	0.994260255	4	VNNDHINESTVSSQYLS[Phospho]DDNELSLGQQQK-17	0.002354215	0.9969	4	VNNDHINESTVSSQYLS[Phospho]DDNELSLGQQQK[4.03]-17	0.020147183	0.960953624	1					VNNDHINESTVSSQYLS[Phospho]DDNELSLGQQQK[8.01]-17	0.013890826	0.975220946	1	VNNDHINESTVSSQYLS[Phospho]DDNELSLGQQQK[8.01]-17	0.008224897	0.996820768	1	VNNDHINESTVSSQYLS[Phospho]DDNELSLGQQQK-17	0.01319737	0.998270217	3	VNNDHINESTVSSQYLS[Phospho]DDNELSLGQQQK-17	0.00245982	0.999599998	4
sp|P0C2J3|YL21B_YEAST	47	S	0	Gold	195	EVPSNQDPLAVSASNLPEFDRDS[Phospho]TK[8.01]-23	0.010494221	0.98419999	5	EVPSNQDPLAVSASNLPEFDR[10.01]DS[Phospho]TK[8.01]-23	0.007290682	0.9884076	7	EVPSNQDPLAVSASNLPEFDR[6.02]DS[Phospho]TK[4.03]-23	0.011043438	0.9875	4	EVPSNQDPLAVSASNLPEFDRDS[Phospho]TK-23	0.004455872	0.9923	9	EVPSNQDPLAVSASNLPEFDR[10.01]DS[Phospho]TK[8.01]-23	0.006525188	0.995	16	EVPSNQDPLAVSASNLPEFDRDS[Phospho]TK-23	0.003976378	0.9955	6	EVPSNQDPLAVSASNLPEFDRDS[Phospho]TK-23	0.014161714	0.99224484	3	EVPSNQDPLAVSASNLPEFDR[10.01]DS[Phospho]TK[8.01]-23	0.00794743	0.99770022	23
sp|P0C2J4|YL21A_YEAST	419	S	0	Bronze	3	FSRVNNDHINESTVS[Phospho]S[Phospho]QYLSDDNELSLRPATERI-15	0.039704915	0.919253174	1													VNNDHINESTVS[Phospho]SQYLSDDNELSLR[6.02]PATER[6.02]I-12	0.033370553	0.972090265	1									VNNDHINESTVS[Phospho]SQYLS[Phospho]DDNELSLRPATER-12	0.035097955	0.95009686	1
sp|P0C2J4|YL21A_YEAST	420	S	0	Silver	13	FSRVNNDHINESTVS[Phospho]S[Phospho]QYLSDDNELSLRPATERI-16	0.039704915	0.919253174	1																					VNNDHINES[Phospho]TVSS[Phospho]QYLSDDNELSLRPATER-13	0.023870083	0.977997519	2	VNNDHINESTVSS[Phospho]QYLSDDNELSLR[10.01]PATER[10.01]I-13	0.007050244	0.998062924	3
sp|P0C2J4|YL21A_YEAST	424	S	0	Gold	364	FSRVNNDHINESTVSSQYLS[Phospho]DDNELSLRPATERI-20	0.005097582	0.9952	33	VNNDHINESTVSSQYLS[Phospho]DDNELSLRPATERI-17	0	0.9984	29	VNNDHINESTVSSQYLS[Phospho]DDNELSLR[10.01]PATER[10.01]-17	0.002886559	0.9982	1	VNNDHINESTVSSQYLS[Phospho]DDNELSLRPATER-17	0.00395977	0.995999849	2	VNNDHINESTVSSQYLS[Phospho]DDNELSLR[10.01]PATER[10.01]I-17	0.004832482	0.9989	3	VNNDHINESTVSSQYLS[Phospho]DDNELSLRPATERI-17	0.003753439	0.9984	6	VNNDHINESTVSSQYLS[Phospho]DDNELSLRPATER-17	0.010824465	0.9908	74	VNNDHINESTVSSQYLS[Phospho]DDNELSLR[10.01]PATER[10.01]-17	0.004250744	0.9995	9
sp|P0CT04|IPB2_YEAST	31	S	0	Bronze	3	FLDSVHHAGGS[Phospho]IVHEFDIIK[8.01]-11	0.031473531	0.939161829	2
sp|P0CT04|IPB2_YEAST	74	T	0	Gold	215	HN[Deamidated]DVIENVEEDK[8.01]EVHT[Phospho]N-16	0	1	7	[Acetyl]HN[Deamidated]DVIENVEEDK[8.01]EVHT[Phospho]N-16	0	1	1	HNDVIENVEEDK[8.01]EVHT[Phospho]N-16	0	1	7	HNDVIENVEEDK[6.02]EVHT[Phospho]N-16	0.000806447	1	5					HNDVIENVEEDK[4.03]EVHT[Phospho]N-16	0.002748325	0.999998002	1	HNDVIENVEEDKEVHT[Phospho]N-16	0	1	42	HNDVIENVEEDKEVHT[Phospho]N-16	0.001103713	0.999650232	1
sp|P0CX12|COS2_YEAST	11	S	0	Gold	64	S[Phospho]VDVLSFK[8.01]-1	0.007687999	0.98680874	4					S[Phospho]VDVLSFK-1	0.004897676	0.988261313	3					S[Phospho]VDVLS[Phospho]FK[8.01]-1	0.002122178	1	1	S[Phospho]VDVLS[Phospho]FK[8.01]-1	0.00256412	1	2	S[Phospho]VDVLS[Phospho]FK-1	0.016545736	0.988175554	1	S[Phospho]VDVLSFK[4.03]-1	0.009209475	0.99720027	4
sp|P0CX12|COS2_YEAST	16	S	0	Gold	161	SVDVLS[Phospho]FK-6	0.005097582	0.99560043	10	SVDVLS[Phospho]FK[8.01]-6	0	0.99800019	21	SVDVLS[Phospho]FK-6	0.001969391	0.99650034	7	SVDVLS[Phospho]FK[6.02]-6	0.000806447	0.9987	4	S[Phospho]VDVLS[Phospho]FK[8.01]-6	0.002122178	1	1	S[Phospho]VDVLS[Phospho]FK[8.01]-6	0.00256412	1	2	SVDVLS[Phospho]FKQLESQK-6	0.010807838	0.9966	4	SVDVLS[Phospho]FK-6	0.005455719	0.997370748	3
sp|P0CX23|RL20A_YEAST	169	S	0	Bronze	12	TFSYK[4.03]RPS[Phospho]TFY-8	0.013250279	0.98040955	5
sp|P0CX23|RL20A_YEAST	18	S	0	Gold	159	EYQVIGRRLPTES[Phospho]VPEPK-13	0.026565666	0.956345898	6	RLPTES[Phospho]VPEPK-6	0	0.99330066	5	R[10.01]LPTES[Phospho]VPEPK[8.01]-6	0.003550694	0.9957046	10	RLPTES[Phospho]VPEPK-6	0.00395977	0.99470052	5	LPTES[Phospho]VPEPK-5	0.005000878	0.9975	2	R[10.01]LPTES[Phospho]VPEPK[8.01]-6	0.003753439	0.9979	4	LPTES[Phospho]VPEPK-5	0.010807838	0.992600729	3	RLPT[Phospho]ES[Phospho]VPEPK-6	0.005455719	0.9996	10
sp|P0CX23|RL20A_YEAST	60	S	0	Silver	27	ASGEIVS[Phospho]INQINEAHPTK[4.03]-7	0.04150285	0.914150531	1	ASGEIVS[Phospho]INQINEAHPTK-7	0.027305143	0.939681619	1																	ASGEIVS[Phospho]INQINEAHPTK-7	0.013660942	0.973018456	2	ASGEIVS[Phospho]INQINEAHPTK-7	0.005455719	0.99850026	7
sp|P0CX31|RS24A_YEAST	56	S	0	Gold	78	DAVS[Phospho]VFGFRTQFGGGK[8.01]-4	0.006268215	0.991399979	5					DAVS[Phospho]VFGFR[10.01]-4	0.003513562	0.994801	5	DAVS[Phospho]VFGFR-4	0.00395977	0.996792344	2	DAVS[Phospho]VFGFR-4	0.005420509	0.9973	4	DAVS[Phospho]VFGFR-4	0.003753439	0.997400245	2	DAVS[Phospho]VFGFR-4	0.010807838	0.993701217	3	DAVS[Phospho]VFGFRT[Phospho]QFGGGK-4	0.005455719	0.9971	4
sp|P0CX37|RS6A_YEAST	125	T	0	Silver	73	K[8.01]GEQELEGLT[Phospho]DTTVPK[8.01]-10	0.020595543	0.965573419	1					K[4.03]GEQELEGLT[Phospho]DTTVPK[4.03]-10	0.016036962	0.991182584	1																	KGEQELEGLT[Phospho]DT[Phospho]T[Phospho]VPK-10	0	1	28
sp|P0CX37|RS6A_YEAST	40	A	1	Bronze	2	RIGQEVDGEA[Phospho]VGDEFK[4.03]-10	0.039704915	0.919942119	1													IGQEVDGEA[Phospho]VGDEFK[4.03]GY[Phospho]VFK[4.03]-9	0.040748463	0.962521182	1
sp|P0CX39|RS8A_YEAST	95	T	0	Gold	43	TRIAGVVYHPSNNELVRTNT[Phospho]LTK[8.01]-20	0.007229839	0.988999998	4																									IAGVVYHPSNNELVRT[Phospho]NT[Phospho]LTK-18	0.006991954	0.9937	26
sp|P0CX43|RL1A_YEAST	129	S	0	Gold	83	QVPRLLGPQLS[Phospho]K[8.01]-11	0.006268215	0.990709323	1	LLGPQLS[Phospho]K[8.01]-7	0.006382615	0.995797534	3	LLGPQLS[Phospho]K[8.01]-7	0.003860322	1	3	LLGPQLS[Phospho]K-7	0.035471426	0.899103365	1	LLGPQLS[Phospho]K-7	0.00902581	0.988399693	3	LLGPQLS[Phospho]K-7	0.003753439	0.997799763	3	LLGPQLS[Phospho]K-7	0.010807838	0.999746741	3	LLGPQLS[Phospho]K[4.03]A[Phospho]GK[4.03]-7	0.004934855	0.9997	5
sp|P0CX43|RL1A_YEAST	7	S	0	Gold	169	ITSS[Phospho]Q[Deamidated]VREHVK[4.03]-4	0.028919914	0.94877208	2	ITSS[Phospho]QVR-4	0.037446871	0.923797583	4	ITSS[Phospho]QVR-4	0.008878219	0.9739128	17	ITSS[Phospho]QVR[6.02]-4	0.006638746	0.98922772	4	ITSS[Phospho]Q[Deamidated]VR-4	0.011810723	0.98120915	1	ITSS[Phospho]QVR[10.01]-4	0.012057667	0.977903837	5	ITSS[Phospho]QVR-4	0.043446896	0.92613312	12	ITSS[Phospho]QVR[10.01]-4	0.014479597	0.96327612	10
sp|P0CX47|RS11A_YEAST	52	S	0	Gold	192	TAIEGS[Phospho]YIDK-6	0.036737904	0.928406906	3	TAIEGS[Phospho]YIDKK-6	0.006782663	0.98990744	11	TAIEGS[Phospho]YIDK-6	0.005953409	0.9842	2					TAIEGS[Phospho]YIDK[8.01]-6	0.008593822	0.98910108	3	TAIEGS[Phospho]YIDK[8.01]-6	0.007541884	0.99100089	3	TAIEGS[Phospho]YIDKK-6	0.011457125	0.984599148	4	TAIEGS[Phospho]Y[Phospho]IDKK-6	0.005455719	0.99730182	2
sp|P0CX51|RS16A_YEAST	34	S	0	Gold	120	VNGS[Phospho]PITLVEPEILRFK[4.03]-4	0.005097582	0.9956	6	VNGS[Phospho]PITLVEPEILR-4	0	0.994	7	VNGS[Phospho]PITLVEPEILR[10.01]-4	0.001969391	0.99659399	2	VNGS[Phospho]PITLVEPEILR-4	0.012957746	0.978113102	1	VNGS[Phospho]PITLVEPEILR[10.01]-4	0.004832482	0.9987	8	VN[Deamidated]GS[Phospho]PITLVEPEILR[10.01]-4	0.003753439	0.9989	2	VNGS[Phospho]PITLVEPEILR-4	0.010807838	0.994946996	3	VNGS[Phospho]PIT[Phospho]LVEPEILR-4	0	1	3
sp|P0CX53|RL12A_YEAST	101	S	0	Silver	11	HS[Phospho]GNIQLDEIIEIARQMRDK[4.03]-2	0.005097582	0.996800598	1																					NVKHS[Phospho]GNIQLDEIIEIAR-5	0.01319737	0.999270188	1
sp|P0CX53|RL12A_YEAST	38	S	0	Gold	862	IGPLGLS[Phospho]PK[8.01]-7	0	1	9	[Acetyl]IGPLGLS[Phospho]PK[8.01]-7	0	1	7	IGPLGLS[Phospho]PK[8.01]K[8.01]-7	0	1	7	[Acetyl]IGPLGLS[Phospho]PK[6.02]K[6.02]-7	0	1	1	IGPLGLS[Phospho]PK[8.01]K[8.01]-7	0	1	24	[Acetyl]IGPLGLS[Phospho]PK[8.01]K[8.01]-7	0	1	3	IGPLGLS[Phospho]PK-7	0	1	39	IGPLGLS[Phospho]PK[8.01]-7	0	1	27
sp|P0CX55|RS18A_YEAST	93	T	0	Gold	18	IPAWFLNRQNDIT[Phospho]DGK[4.03]-13	0.007229839	0.987416365	1					QNDIT[Phospho]DGK-5	0.001368311	0.999009079	1					QNDIT[Phospho]DGK[4.03]-5	0.004679912	0.999983625	1	QNDIT[Phospho]DGK-5	0.003753439	0.999089249	1					QNDIT[Phospho]DGKDYHT[Phospho]LANNVESK-5	0.010648408	0.987501531	4
sp|P0CX82|RL19A_YEAST	13	S	0	Gold	178	RLAAS[Phospho]VVGVGK[8.01]-5	0.007687999	0.98609974	5					LAAS[Phospho]VVGVGK[8.01]-4	0.003720475	0.994	3	RLAAS[Phospho]VVGVGK-5	0.00395977	0.9943	4	RLAAS[Phospho]VVGVGK-5	0.006925664	0.99360063	3	R[10.01]LAAS[Phospho]VVGVGK[8.01]-5	0.003976378	0.9954024	1	LAAS[Phospho]VVGVGK-4	0.010824465	0.986899997	4	LAAS[Phospho]VVGVGK-4	0.005455719	0.9956	23
sp|P0CX82|RL19A_YEAST	29	T	0	Gold	265	VWLDPNET[Phospho]SEIAQANSRNAIRK-8	0.006268215	0.991117817	2	KVWLDPNET[Phospho]SEIAQANSR-9	0.004587491	0.9927	2	VWLDPNET[Phospho]SEIAQANSR[10.01]-8	0.003720475	0.9938	7					VWLDPNET[Phospho]SEIAQANSR[10.01]-8	0.006568011	0.995	12	VWLDPNET[Phospho]SEIAQANSR[10.01]-8	0.004064521	0.99530046	9	KVWLDPNET[Phospho]SEIAQANSR-9	0.020965537	0.978799996	4	VWLDPNET[Phospho]S[Phospho]EIAQANSR-8	0.005455719	0.9976	37
sp|P0CX82|RL19A_YEAST	30	S	0	Gold	283	VWLDPNETS[Phospho]EIAQANSRNAIRK-9	0.006268215	0.99170462	7	KVWLDPNETS[Phospho]EIAQANSR-10	0	0.9946	9	K[8.01]VWLDPNETS[Phospho]EIAQANSR[10.01]-10	0.002886559	0.9971	5					VWLDPNETS[Phospho]EIAQANSR-9	0.00547066	0.9968	7	VWLDPNETS[Phospho]EIAQANSR-9	0.003753439	0.9976	10	KVWLDPNETS[Phospho]EIAQANSR-10	0.01319737	0.997040013	2	VWLDPNET[Phospho]S[Phospho]EIAQANSR-9	0.005455719	0.9976	37
sp|P0CX84|RL35A_YEAST	13	S	0	Gold	111	S[Phospho]K[8.01]EQLASQLVDLK[8.01]K[8.01]-1	0.005097582	0.9932	2	TKS[Phospho]KEQLASQLVDLK-3	0.002407841	0.98794708	2	S[Phospho]KEQLASQ[Deamidated]LVDLKK-1	0.002886559	0.99860013	1	S[Phospho]KEQLASQLVDLKK-1	0.004455872	0.992113635	1	S[Phospho]K[4.03]EQLASQLVDLK[4.03]K[4.03]-1	0.009586256	0.998683646	1	S[Phospho]K[4.03]EQLASQLVDLK[4.03]K[4.03]-1	0.019448054	0.997745993	1	S[Phospho]KEQLASQLVDLKK-1	0.010807838	0.992299925	4	S[Phospho]K[4.03]EQLASQLVDLK[4.03]K[4.03]-1	0.001774525	0.9996	5
sp|P10080|SSBP1_YEAST	268	T	0	Bronze	4	VFGDRELT[Phospho]VDVAVIRPEN[Deamidated]DEEEIEQETGSEEK[8.01]-8	0.013250279	0.979395811	3
sp|P10080|SSBP1_YEAST	287	T	0	Gold	23	VFGDRELTVDVAVIRPEN[Deamidated]DEEEIEQET[Phospho]GSEEKQE-27	0.024171232	0.95802021	1					ELTVDVAVIRPENDEEEIEQET[Phospho]GSEEKQE-22	0.007491229	0.981676394	1					ELTVDVAVIRPENDEEEIEQET[Phospho]GSEEK-22	0.044595803	0.835267519	1	ELTVDVAVIR[10.01]PENDEEEIEQET[Phospho]GSEEK[8.01]-22	0.003753439	0.998097885	2	ELTVDVAVIRPENDEEEIEQET[Phospho]GS[Phospho]EEKQE-22	0.01319737	0.998644477	2	ELTVDVAVIR[10.01]PENDEEEIEQET[Phospho]GSEEK[8.01]-22	0.035738809	0.89344248	1
sp|P10080|SSBP1_YEAST	289	S	0	Gold	149	VFGDRELTVDVAVIRPENDEEEIEQETGS[Phospho]EEK[8.01]QE-29	0.005097582	0.9959	17	ELTVDVAVIRPENDEEEIEQETGS[Phospho]EEKQE-24	0.016409444	0.989224735	2	ELTVDVAVIRPENDEEEIEQ[Deamidated]ETGS[Phospho]EEKQE-24	0.003212432	0.996199736	1	ELTVDVAVIRPEN[Deamidated]DEEEIEQETGS[Phospho]EEKQE-24	0.032300015	0.912631087	1	ELTVDVAVIRPENDEEEIEQETGS[Phospho]EEKQE-24	0.005420509	0.9973	1	ELTVDVAVIRPENDEEEIEQETGS[Phospho]EEKQE-24	0.006359265	0.993099952	3	ELTVDVAVIRPENDEEEIEQETGS[Phospho]EEKQE-24	0.010824465	0.99	7	ELTVDVAVIR[10.01]PENDEEEIEQETGS[Phospho]EEK[8.01]QE-24	0.008110526	0.9976	2
sp|P10080|SSBP1_YEAST	91	T	0	Gold	369	FPT[Phospho]K[4.03]IDFDNIK[4.03]-3	0	1	4	[Acetyl]FPT[Phospho]K[8.01]IDFDNIK[8.01]-3	0	1	1	FPT[Phospho]K[8.01]IDFDNIK[8.01]-3	0	1	10	FPT[Phospho]K[6.02]IDFDNIK[6.02]-3	0.000806447	0.999999848	2	FPT[Phospho]K[8.01]IDFDNIK[8.01]-3	0	1	13	FPT[Phospho]K[8.01]IDFDNIK[8.01]-3	0	1	10	FPT[Phospho]KIDFDNIK-3	0	1	14	FPT[Phospho]K[8.01]IDFDNIK[8.01]-3	0	1	16
sp|P10363|PRI1_YEAST	406	S	0	Gold	66	REREDDDEPAS[Phospho]LDF-11	0.008175495	0.984999979	7	EREDDDEPAS[Phospho]LDF-10	0.005757616	0.9935	5	EREDDDEPAS[Phospho]LDF-10	0.003720475	0.994	3	ER[6.02]EDDDEPAS[Phospho]LDF-10	0.00395977	0.9958	5	EREDDDEPAS[Phospho]LDF-10	0.007439994	0.991989259	1	EREDDDEPAS[Phospho]LDF-10	0.003753439	0.996389278	1	EREDDDEPAS[Phospho]LDF-10	0.010824465	0.987449856	3	ER[6.02]EDDDEPAS[Phospho]LDF-10	0.007050244	0.99800019	5
sp|P10591|HSP71_YEAST	492	T	0	Gold	174	FELSGIPPAPRGVPQ[Deamidated]IEVTFDVDSN[Deamidated]GILNVSAVEK[8.01]GT[Phospho]GK[8.01]-37	0.005097582	0.9948	22					GVPQIEVTFDVDSNGILNVSAVEKGT[Phospho]GK-26	0.003212432	0.996393976	2									GVPQIEVTFDVDSNGILNVSAVEK[4.03]GT[Phospho]GK[4.03]-26	0.012110389	0.997101	5
sp|P10591|HSP71_YEAST	541	S	0	Gold	112	NQLES[Phospho]IAYSLK[8.01]-5	0.007687999	0.986180899	4	NQLES[Phospho]IAYSLK[8.01]-5	0.002407841	0.9877092	8	NQLES[Phospho]IAYSLK[8.01]-5	0.003212432	0.9965	7					NQLES[Phospho]IAYSLK[8.01]-5	0.006124757	0.9958	8	NQLES[Phospho]IAYSLK[8.01]-5	0.003753439	0.9975	5	NQLES[Phospho]IAYSLK-5	0.010824465	0.990593736	4	NQLES[Phospho]IAYSLK[4.03]-5	0.007050244	0.9983	6
sp|P10591|HSP71_YEAST	545	S	0	Gold	134	NQLESIAYS[Phospho]LK[8.01]-9	0.020149479	0.9668	6	NQLESIAYS[Phospho]LK[8.01]-9	0.004990839	0.9903	7	NQLESIAYS[Phospho]LK-9	0.005373576	0.98540145	6					NQLESIAYS[Phospho]LK-9	0.008470768	0.9896	3	NQLESIAYS[Phospho]LK-9	0.00793637	0.9898	3	NQLESIAYS[Phospho]LK-9	0.013431238	0.976712257	4	NQLESIAYS[Phospho]LK[8.01]-9	0.011313598	0.9952	5
sp|P10591|HSP71_YEAST	551	S	0	Gold	354	NTIS[Phospho]EAGDK[4.03]LEQADK[4.03]-4	0.005097582	0.9941	15	NTIS[Phospho]EAGDK[8.01]LEQADK[8.01]DTVTK[8.01]-4	0	0.99400116	8	NTIS[Phospho]EAGDK[8.01]LEQADK[8.01]DTVTK[8.01]-4	0.002886559	0.9985	8	NTIS[Phospho]EAGDKLEQADK-4	0.000806447	0.9984	8	NTIS[Phospho]EAGDK[8.01]LEQADK[8.01]-4	0.004832482	0.9986	12	NTIS[Phospho]EAGDK[8.01]LEQADK[8.01]-4	0.003753439	0.9986	11	NTIS[Phospho]EAGDKLEQADKDTVTK-4	0.010807838	0.99249288	2	NTIS[Phospho]EAGDK[4.03]LEQADK[4.03]DTVTK[4.03]-4	0.004250744	0.9995	6
sp|P10592|HSP72_YEAST	551	S	0	Gold	70	NTIS[Phospho]EAGDK[8.01]LEQADK[8.01]DAVTK[8.01]-4	0.005097582	0.993509	5	NTIS[Phospho]EAGDKLEQADKDAVTK-4	0	0.995	10	NTIS[Phospho]EAGDK[8.01]LEQADK[8.01]DAVTK[8.01]-4	0.002886559	0.9983	13									NTIS[Phospho]EAGDKLEQADKDAVTK-4	0.013300683	0.992598017	1	NTIS[Phospho]EAGDKLEQADKDAVTK-4	0.010824465	0.990997612	3
sp|P10592|HSP72_YEAST	603	S	0	Gold	43	ELQEVANPIMS[Phospho]K-11	0.042242352	0.912493421	1	ELQEVANPIMS[Phospho]K[8.01]-11	0.001684173	0.990764431	1	ELQEVANPIMS[Phospho]K-11	0.002886559	0.9986	4					ELQEVANPIMS[Phospho]K[8.01]-11	0.004832482	0.99820017	4	ELQEVANPIMS[Phospho]K[8.01]-11	0.003753439	0.99710154	3	ELQEVANPIM[Oxidation]S[Phospho]K-11	0.015776198	0.955158399	1	ELQEVANPIMS[Phospho]K-11	0.005690534	0.9993	4
sp|P10659|METK1_YEAST	337	S	0	Silver	7	SDEEIIDIIS[Phospho]K-10	0.018064512	0.970344528	1																					SDEEIIDIIS[Phospho]K-10	0.027417172	0.92303821	1	SDEEIIDIIS[Phospho]K-10	0.005455719	0.998842131	4
sp|P10664|RL4A_YEAST	158	S	0	Gold	77	IPEIPLVVSTDLES[Phospho]IQK[8.01]-14	0.019501154	0.968570837	1	IPEIPLVVSTDLES[Phospho]IQK-14	0	0.993914372	1	IPEIPLVVSTDLES[Phospho]IQK-14	0.002886559	0.9979	5					IPEIPLVVSTDLES[Phospho]IQK[8.01]-14	0.004832482	0.9978	7	IPEIPLVVSTDLES[Phospho]IQK[8.01]-14	0.003753439	0.9985	4	IPEIPLVVSTDLES[Phospho]IQK-14	0.013431238	0.978017483	2	IPEIPLVVSTDLES[Phospho]IQK[4.03]-14	0.005108969	0.9994	3
sp|P10862|RAD18_YEAST	153	S	0	Gold	52	RS[Phospho]MTDILPLSSK[4.03]PSK[4.03]-2	0.020941905	0.964299978	1	S[Phospho]MTDILPLSSK[8.01]PSK[8.01]-1	0.001684173	0.9899	2	S[Phospho]MTDILPLSSK[8.01]PSK[8.01]-1	0.01559446	0.970174108	1	S[Phospho]M[Oxidation]TDILPLSSK[6.02]PSK[6.02]-1	0.013512487	0.975466374	1	S[Phospho]M[Oxidation]TDILPLSSKPSK-1	0.006124757	0.996144531	1	S[Phospho]MTDILPLSSK[8.01]PSK[8.01]-1	0.01426095	0.988300962	1	S[Phospho]M[Oxidation]TDILPLSSKPSK-1	0.028012959	0.972466324	1	S[Phospho]MTDILPLSSK[8.01]PSK[8.01]-1	0.010987853	0.9979	5
sp|P10869|AK_YEAST	332	S	0	Bronze	31	KGES[Phospho]TPPHPPENLSSSFYEK-4	0.045974867	0.9049	3	[Acetyl]KGES[Phospho]TPPHPPENLSSSFYEK[8.01]-4	0.03478134	0.92189178	1	KGES[Phospho]TPPHPPENLSSSFYEK-4	0.012005201	0.98461168	2									K[4.03]GES[Phospho]TPPHPPENLSSSFYEK[4.03]-4	0.032003015	0.963785227	1	KGES[Phospho]TPPHPPENLSSSFYEK-4	0.036262199	0.8746	1	K[8.01]GES[Phospho]TPPHPPENLSSSFYEK[8.01]-4	0.01860147	0.987	2
sp|P10869|AK_YEAST	333	T	0	Gold	1246	KGEST[Phospho]PPHPPENLSSSFYEK-5	0.007229839	0.9887	52	GEST[Phospho]PPHPPENLSSSFYEKR-4	0	0.9957	32	KGEST[Phospho]PPHPPENLSSSFYEK-5	0.005865679	0.9938	42	KGEST[Phospho]PPHPPENLSSSFYEK-5	0.00395977	0.9949	13	KGEST[Phospho]PPHPPENLSSSFYEK-5	0.006124757	0.9953	13	K[8.01]GEST[Phospho]PPHPPENLSSSFYEK[8.01]-5	0.003805325	0.9957	14	GEST[Phospho]PPHPPENLSSSFYEK-4	0.010807838	0.99350064	10	GEST[Phospho]PPHPPENLSSSFYEK-4	0.005690534	0.9993	21
sp|P10869|AK_YEAST	342	S	0	Bronze	30	KGEST[Phospho]PPHPPENLS[Phospho]SSFYEK-14	0.040201182	0.918892257	5	GEST[Phospho]PPHPPENLS[Phospho]SSFYEKR-13	0.026815386	0.941908353	3													K[8.01]GEST[Phospho]PPHPPENLS[Phospho]SSFYEK[8.01]-14	0.047208983	0.794742612	1	KGEST[Phospho]PPHPPENLS[Phospho]SSFYEK-14	0.020896089	0.982399992	7	K[4.03]GEST[Phospho]PPHPPENLS[Phospho]SSFYEK[4.03]-14	0.020313408	0.985070108	5
sp|P10869|AK_YEAST	343	S	0	Bronze	53	K[4.03]GEST[Phospho]PPHPPENLSS[Phospho]SFYEK[4.03]-15	0.039687863	0.920075753	7	KGEST[Phospho]PPHPPENLSS[Phospho]SFYEKR-15	0.041540206	0.898266852	4	KGESTPPHPPENLSS[Phospho]SFYEK-15	0.017825665	0.937750087	2					K[4.03]GESTPPHPPENLSS[Phospho]SFYEK[4.03]-15	0.024200661	0.9872096	1	K[8.01]GEST[Phospho]PPHPPENLSS[Phospho]SFYEK[8.01]-15	0.036217813	0.888084387	3	KGESTPPHPPENLSS[Phospho]SFYEK-15	0.043816248	0.946932376	1	K[4.03]GEST[Phospho]PPHPPENLSS[Phospho]SFYEK[4.03]-15	0.016718531	0.989802	9
sp|P10869|AK_YEAST	344	S	0	Gold	191	K[8.01]GESTPPHPPENLSSS[Phospho]FYEK[8.01]-16	0.007229839	0.9889	20	K[8.01]GESTPPHPPENLSSS[Phospho]FYEK[8.01]R[10.01]-16	0.022098778	0.948177546	1	KGESTPPHPPENLSSS[Phospho]FYEK-16	0.006987471	0.990410273	3					KGESTPPHPPENLSSS[Phospho]FYEK-16	0.0185318	0.993800606	1	K[8.01]GEST[Phospho]PPHPPENLSSS[Phospho]FYEK[8.01]-16	0.018670751	0.956901473	6	KGEST[Phospho]PPHPPENLSSS[Phospho]FYEK-16	0.024762899	0.9761	10	K[4.03]GEST[Phospho]PPHPPENLSSS[Phospho]FYEK[4.03]-16	0.01444	0.992372515	6
sp|P10870|SNF3_YEAST	629	S	0	Gold	155	EVHS[Phospho]IPERVDIPTSTEILESPNK-4	0.005097582	0.9973	3	EVHS[Phospho]IPERVDIPTSTEILESPNK-4	0	0.997	4	EVHS[Phospho]IPER-4	0	0.9999	1	EVHS[Phospho]IPER-4	0.000806447	0.998892328	2	EVHS[Phospho]IPER-4	0.004832482	0.9998	1	EVHS[Phospho]IPERVDIPTSTEILESPNK-4	0.003753439	0.99900024	3	EVHS[Phospho]IPERVDIPTSTEILESPNK-4	0.01319737	0.9992	1	EVHS[Phospho]IPER-4	0	1	4
sp|P10870|SNF3_YEAST	659	S	0	Gold	29	SSGMTVPVSPS[Phospho]LQDVPIPQTTEPAEIRTK[8.01]-11	0.042810538	0.910480165	1					SSGMTVPVS[Phospho]PS[Phospho]LQDVPIPQTTEPAEIR[6.02]-11	0.013889968	0.994990018	1					SSGMTVPVSPS[Phospho]LQDVPIPQTTEPAEIR-11	0.004832482	0.99830016	3	SSGMTVPVSPS[Phospho]LQDVPIPQTTEPAEIR-11	0.003805325	0.996099685	1					SSGMTVPVSPS[Phospho]LQDVPIPQTTEPAEIR[10.01]-11	0.005690534	0.9993	5
sp|P10961|HSF_YEAST	528	S	0	Gold	29	NNNDIINDIIFNTNLANNLSNYNSNNNAGS[Phospho]PIRPYK[8.01]-30	0.023700184	0.958417624	1	NNNDIINDIIFNTNLANNLSNYNSNNNAGS[Phospho]PIRPYK-30	0.008602099	0.993237994	2																	NNNDIINDIIFNTNLANNLSNYNSNN[Deamidated]NAGS[Phospho]PIRPYK-30	0.011595445	0.981462229	1	NNNDIINDIIFNTNLANNLSNYNSNNNAGS[Phospho]PIRPYK-30	0.007050244	0.9984	7
sp|P10961|HSF_YEAST	545	S	0	Gold	240	NRANS[Phospho]STSSENPSLTPFDIESNNDRK[8.01]-5	0.017372171	0.972	6	ANS[Phospho]STSSENPSLTPFDIESNNDR[10.01]K[8.01]-3	0.007790717	0.982099972	3	NR[10.01]ANS[Phospho]STSSENPSLTPFDIESNNDR[10.01]K[8.01]-5	0.003720475	0.9947	2	ANS[Phospho]STSSENPSLTPFDIESNNDRK-3	0.00395977	0.9976	8	ANS[Phospho]STSSENPSLTPFDIESNNDRK-3	0.006124757	0.9957	5	ANS[Phospho]STSSENPSLTPFDIESNNDRK-3	0.003753439	0.9968	10	ANS[Phospho]STSSENPSLTPFDIESNNDRK-3	0.011595445	0.9812	6	ANS[Phospho]STSSENPSLTPFDIESNNDR[6.02]K[4.03]-3	0.00677192	0.999	9
sp|P10964|RPA1_YEAST	1358	S	0	Gold	98	RTTGPDIGVAVPRLQTDVANS[Phospho]SSNS[Phospho]K-21	0.019781629	0.967282462	1	LQTDVANS[Phospho]SSNSK[8.01]-8	0.010504091	0.98502261	2	LQTDVANS[Phospho]SSNSK[8.01]-8	0.004639043	0.9908	5	LQTDVANS[Phospho]SSNSK[6.02]-8	0.004455872	0.991	2	LQTDVANS[Phospho]SSNSK[8.01]-8	0.008470768	0.9895	3	LQ[Deamidated]TDVANS[Phospho]SSNSK-8	0.007541884	0.9909	2	LQTDVANS[Phospho]SSNSK-8	0.013376241	0.978999928	4	LQTDVANS[Phospho]SSNSK[8.01]-8	0.012228311	0.9938012	2
sp|P10964|RPA1_YEAST	1636	S	0	Gold	140	AVLDNEREQ[Deamidated]LDS[Phospho]PSARIVVGK[4.03]-12	0.046553283	0.903291167	1	AVLDNEREQLDS[Phospho]PSAR-12	0.001164023	0.99200156	7	AVLDNEREQLDS[Phospho]PSAR-12	0.003550694	0.99570042	8	AVLDNER[6.02]EQLDS[Phospho]PSAR[6.02]-12	0.00395977	0.9955	2	AVLDNEREQLDS[Phospho]PSAR-12	0.007439994	0.99230222	3	AVLDNEREQLDS[Phospho]PSAR-12	0.006250944	0.9934	8	AVLDNEREQLDS[Phospho]PSAR-12	0.010824465	0.988699925	4	AVLDNER[6.02]EQLDS[Phospho]PSAR[6.02]-12	0.009209475	0.9973005	11
sp|P10964|RPA1_YEAST	287	S	0	Gold	46	K[4.03]LDGS[Phospho]NEASANDEESFDVGRNPTTRPK[4.03]-5	0.005097582	0.994995757	3	KLDGS[Phospho]NEASANDEESFDVGRNPTTRPK-5	0.002354215	0.995808246	2	K[8.01]LDGS[Phospho]NEASANDEESFDVGR[10.01]NPTTR[10.01]PK[8.01]-5	0.002886559	0.997563326	3	K[6.02]LDGS[Phospho]NEASA[Phospho]NDEESFDVGR[6.02]-5	0.027225509	0.933536447	1									KLDGS[Phospho]NEASANDEESFDVGR-5	0.01319737	0.996999999	2	KLDGS[Phospho]NEASANDEESFDVGR-5	0.005455719	0.9961	5
sp|P10964|RPA1_YEAST	297	S	0	Gold	72	K[4.03]LDGSNEASANDEES[Phospho]FDVGRNPTTRPK[4.03]-15	0.005097582	0.9961	7	KLDGSNEASANDEES[Phospho]FDVGRNPTTRPK-15	0.001117655	0.990818806	2	KLDGSNEASANDEES[Phospho]FDVGRNPTTRPK-15	0.002886559	0.998300157	5													KLDGSNEASANDEES[Phospho]FDVGR-15	0.013342902	0.995103962	2	K[8.01]LDGSNEASANDEES[Phospho]FDVGR[10.01]-15	0.001774525	0.9996	4
sp|P11075|SEC7_YEAST	10	A	1	Bronze	4	MSEQNSVVNA[Phospho]EKGDGEISSNVETASSVNPSVK[8.01]PQNAIK[8.01]EEAK[8.01]-10	0.012252295	0.982565072	3
sp|P11075|SEC7_YEAST	19	S	0	Gold	203	GDGEISS[Phospho]NVETASSVNPSVK[8.01]PQNAIK[8.01]-7	0.005097582	0.995	3					GDGEISS[Phospho]NVETASSVNPSVK[4.03]PQNAIK[4.03]-7	0.010107609	0.9959	2	GDGEISS[Phospho]NVETASSVNPSVKPQ[Deamidated]NAIK-7	0.00395977	0.99639926	1	GDGEISS[Phospho]NVETASSVNPSVK[8.01]PQNAIK[8.01]-7	0.004832482	0.9982	8	GDGEISS[Phospho]NVETASSVNPSVK[8.01]PQNAIK[8.01]-7	0.003753439	0.9986	8	GDGEISS[Phospho]NVETASSVNPSVKPQNAIK-7	0.010807838	0.9945091	2	GDGEISS[Phospho]NVETASSVNPSVK[8.01]PQNAIK[8.01]EEAK[8.01]-7	0.005690534	0.9993	3
sp|P11075|SEC7_YEAST	25	S	0	Gold	65	GDGEISSNVETAS[Phospho]SVNPSVK[8.01]PQNAIK[8.01]-13	0.042868868	0.910053024	1					GDGEISSNVETAS[Phospho]SVNPSVKPQNAIK-13	0.010474449	0.987860695	1					GDGEISSNVETAS[Phospho]SVNPSVKPQNAIK-13	0.006750873	0.994799998	3	GDGEISSNVETAS[Phospho]SVNPSVKPQNAIK-13	0.003753439	0.997299951	4	GDGEISSNVETAS[Phospho]SVNPSVKPQNAIK-13	0.015921727	0.989806603	1	GDGEISSNVETAS[Phospho]SVNPSVK[8.01]PQNAIK[8.01]-13	0.007050244	0.9982	5
sp|P11075|SEC7_YEAST	334	T	0	Gold	369	LFSFRSLDETLLVNPPDSLASNDQRQDAADGIT[Phospho]PPPK[8.01]-33	0.043662853	0.907062929	1	QDAADGIT[Phospho]PPPK[8.01]-8	0	0.998100136	1	QDAADGIT[Phospho]PPPK[8.01]-8	0.002886559	0.99830052	27	QDAADGIT[Phospho]PPPK-8	0.01428424	0.973603862	1	[Ammonia-loss]QDAADGIT[Phospho]PPPK[8.01]-8	0.004832482	0.999	17	[Ammonia-loss]QDAADGIT[Phospho]PPPK[8.01]-8	0.003753439	0.999	13	QDAADGIT[Phospho]PPPK-8	0.010807838	0.994099925	5	QDAADGIT[Phospho]PPPK[8.01]-8	0.006291327	0.99900016	12
sp|P11075|SEC7_YEAST	437	S	0	Gold	309	Q[Deamidated]STSSAVS[Phospho]LSTK-8	0.008975524	0.9847	5	QSTSSAVS[Phospho]LSTK[8.01]-8	0.003732047	0.9942	1	QSTSSAVS[Phospho]LSTK[8.01]-8	0.002886559	0.9968	11	QSTSSAVS[Phospho]LSTK-8	0.00395977	0.9966	10	[Ammonia-loss]QSTSSAVS[Phospho]LSTK-8	0.005000878	0.99750024	5	[Ammonia-loss]QSTSSAVS[Phospho]LSTK-8	0.003753439	0.9977	4	QSTSSAVS[Phospho]LSTK-8	0.013098413	0.979194088	4	[Ammonia-loss]QSTSSAVS[Phospho]LSTK-8	0.005455719	0.99620037	5
sp|P11075|SEC7_YEAST	447	S	0	Silver	34	NHQQQS[Phospho]AIELSEASENAETPAPLTLENM[Oxidation]DK[4.03]-6	0.02012958	0.9669	1	NHQQQS[Phospho]AIELSEASENAETPAPLTLENMDKLNDDEER-6	0.003161617	0.9916	3									NHQQQS[Phospho]AIELSEASENAETPAPLTLENMDK-6	0.015839427	0.969799999	1	NHQQQS[Phospho]AIELSEASENAETPAPLTLENMDK[8.01]-6	0.029930367	0.946599997	1	NHQQQS[Phospho]AIELSEASENAETPAPLTLENM[Oxidation]DK-6	0.021113911	0.9814	2	NHQQQS[Phospho]AIELSEASENAETPAPLTLENMDK[8.01]-6	0.013373302	0.99330066	11
sp|P11075|SEC7_YEAST	455	S	0	Bronze	10	NHQQQSAIELSEAS[Phospho]ENAETPAPLTLENM[Oxidation]DK[8.01]-14	0.021606949	0.962833001	1																					NHQQQSAIELS[Phospho]EAS[Phospho]ENAETPAPLTLENM[Oxidation]DK-14	0.01319737	0.996109598	3	NHQQQSAIELS[Phospho]EAS[Phospho]ENAETPAPLTLENMDK-14	0.013310026	0.982401183	3
sp|P11075|SEC7_YEAST	76	T	0	Gold	176	ETSNDATNGMK[8.01]T[Phospho]PEETEDTNDK[8.01]-12	0.007229839	0.988529992	1	ETSNDATNGMKT[Phospho]PEETEDTNDKR-12	0.001117655	0.990896237	4	ETSNDATN[Deamidated]GMK[4.03]T[Phospho]PEETEDTNDK[4.03]-12	0.009435656	0.998197965	1	ETSNDATNGM[Oxidation]KT[Phospho]PEETEDTNDK-12	0.000806447	0.9984	3	ETSN[Deamidated]DATNGMKT[Phospho]PEETEDTNDK-12	0.004832482	0.9988	1	ETSNDATN[Deamidated]GMK[8.01]T[Phospho]PEETEDTNDK[8.01]-12	0.003753439	0.9975	2	ETSNDATNGM[Oxidation]KT[Phospho]PEETEDTNDKR-12	0.010807838	0.995299925	4	ETSNDATNGMK[8.01]T[Phospho]PEETEDTNDK[8.01]-12	0.005690534	0.9993	10
sp|P11076|ARF1_YEAST	135	S	0	Gold	111	QDLPEAMS[Phospho]AAEITEK-8	0.037897511	0.92436428	2	QDLPEAM[Oxidation]S[Phospho]AAEITEK-8	0.01000998	0.9858	6	QDLPEAMS[Phospho]AAEITEK-8	0.004639043	0.9901	4					QDLPEAMS[Phospho]AAEITEK-8	0.007614488	0.9918	3	QDLPEAMS[Phospho]AAEITEK-8	0.006327864	0.9934	5	QDLPEAM[Oxidation]S[Phospho]AAEITEK-8	0.039689991	0.956002204	1	QDLPEAMS[Phospho]AAEITEK[8.01]-8	0.009825988	0.9962	5
sp|P11154|PYC1_YEAST	512	S	0	Gold	58	SNPS[Phospho]VPHLHDAQGNVINVTK[4.03]-4	0.005581241	0.992890274	2	SNPS[Phospho]VPHLHDAQGNVINVTK[8.01]-4	0	0.9961	8	SNPS[Phospho]VPHLHDAQGNVINVTK-4	0.004331105	0.996407999	1	SNPS[Phospho]VPHLHDAQGNVINVTK[6.02]-4	0.00395977	0.997111688	1	SNPS[Phospho]VPHLHDAQGNVINVTK-4	0.012749112	0.996758516	1	SNPS[Phospho]VPHLHDAQGNVINVTK-4	0.008224897	0.996522322	1	SNPS[Phospho]VPHLHDAQGNVINVTK-4	0.010807838	0.996298003	4	SNPS[Phospho]VPHLHDAQGNVINVTK[8.01]-4	0.004250744	0.9995	5
sp|P11412|G6PD_YEAST	461	T	0	Bronze	4	HIERPDGPT[Phospho]PEIYPYGSRGPK[8.01]-9	0.019501154	0.968486873	2	HIERPDGPT[Phospho]PEIYPYGSR-9	0.032451726	0.964882736	1
sp|P11433|CDC24_YEAST	553	S	0	Gold	54	KSSTSASISASNITDNN[Deamidated]GS[Phospho]PHHSYHK-19	0.005097582	0.99380736	1																					SSTSASISASNITDNNGS[Phospho]PHHSYHK-18	0.010807838	0.993999996	7	SSTSASISASNITDNNGS[Phospho]PHHSYHK[4.03]-18	0.007133694	0.9979002	4
sp|P11433|CDC24_YEAST	729	S	0	Gold	400	RVS[Phospho]DVLPK[4.03]-3	0	0.999399998	2	R[10.01]VS[Phospho]DVLPK[8.01]-3	0	1	20	RVS[Phospho]DVLPK-3	0	1	13	R[6.02]VS[Phospho]DVLPK[6.02]-3	0.000806447	0.9999	24	RVS[Phospho]DVLPK-3	0.002122178	1	19	RVS[Phospho]DVLPK-3	0	1	30	RVS[Phospho]DVLPK-3	0.010807838	0.9997	27	RVS[Phospho]DVLPK-3	0	0.9999	34
sp|P11433|CDC24_YEAST	741	S	0	Gold	260	RRTTSSS[Phospho]FESEIK[4.03]-7	0.016600048	0.9744596	3	TTSSS[Phospho]FESEIK[8.01]-5	0.000759737	0.9927	24	TTSSS[Phospho]FESEIK[8.01]-5	0.005104911	0.986147205	2	TTSSS[Phospho]FESEIK-5	0.00395977	0.99680031	4	TTSSS[Phospho]FES[Phospho]EIK-5	0.005000878	0.99750046	2	TTSSS[Phospho]FESEIK-5	0.003753439	0.9964	4	TTSSS[Phospho]FESEIK-5	0.010824465	0.989796514	4	TTSSS[Phospho]FESEIK-5	0.006633291	0.9939	7
sp|P11484|SSB1_YEAST	192	S	0	Gold	171	DAGAISGLNVLRIIN[Deamidated]EPTAAAIAYGLGAGK[8.01]S[Phospho]EK[8.01]-31	0.017066936	0.972368617	1	IINEPTAAAIAYGLGAGKS[Phospho]EKER-19	0	0.9982	9	IINEPTAAAIAYGLGAGK[8.01]S[Phospho]EK[8.01]-19	0.002886559	0.99810034	13					IINEPTAAAIAYGLGAGK[8.01]S[Phospho]EK[8.01]-19	0.004832482	0.9976	10	IINEPTAAAIAYGLGAGKS[Phospho]EK-19	0.003753439	0.9986	7	IINEPTAAAIAYGLGAGKS[Phospho]EKER-19	0.010824465	0.987799996	5	IINEPTAAAIAYGLGAGKS[Phospho]EK-19	0.006789875	0.9989001	11
sp|P11484|SSB1_YEAST	332	S	0	Gold	33	ISK[4.03]S[Phospho]QIDEVVLVGGSTRIPK[4.03]-4	0.006268215	0.992299979	3	ISK[8.01]S[Phospho]QIDEVVLVGGSTR[10.01]-4	0.001684173	0.989668283	2	ISKS[Phospho]QIDEVVLVGGSTR-4	0.00387021	0.997106733	2					S[Phospho]QIDEVVLVGGSTR-1	0.014905345	0.972391164	1	S[Phospho]QIDEVVLVGGSTR-1	0.029132602	0.970477894	1	ISKS[Phospho]QIDEVVLVGGSTR-4	0.010807838	0.991898545	3	S[Phospho]QIDEVVLVGGSTR-1	0.005455719	0.99860013	6
sp|P11484|SSB1_YEAST	506	T	0	Gold	48	SSNIT[Phospho]ISNAVGRLSSEEIEK[4.03]-5	0.008975524	0.984704077	2					SSNIT[Phospho]ISNAVGR-5	0.002886559	0.99727843	4					SSNIT[Phospho]ISNAVGR[10.01]-5	0.005420509	0.996969068	3	SSNIT[Phospho]ISNAVGR-5	0.003753439	0.997154524	3	SSNIT[Phospho]ISNAVGR-5	0.026275155	0.927409407	3	SSNIT[Phospho]ISNAVGR[10.01]-5	0.006789875	0.998899936	5
sp|P11484|SSB1_YEAST	515	S	0	Gold	192	SSNITISNAVGRLS[Phospho]SEEIEK-14	0.007229839	0.9879	10	SSNITISNAVGRLS[Phospho]SEEIEK-14	0.001164023	0.9918	24	SSNITISNAVGR[10.01]LS[Phospho]SEEIEK[8.01]-14	0.005291246	0.985604531	2	SSNITISNAVGRLS[Phospho]SEEIEK-14	0.011328704	0.980620994	1	SSNITISNAVGRLS[Phospho]SEEIEK-14	0.00705815	0.992904471	3	SSNITISNAVGR[10.01]LS[Phospho]SEEIEK[8.01]-14	0.005364518	0.994598894	2	SSNITISNAVGRLS[Phospho]SEEIEK-14	0.010824465	0.986599998	8	SSNITISNAVGRLS[Phospho]S[Phospho]EEIEK-14	0.005455719	0.997700173	3
sp|P11484|SSB1_YEAST	516	S	0	Gold	246	SSNITISNAVGRLSS[Phospho]EEIEK[8.01]-15	0.005097582	0.9942	40	LSS[Phospho]EEIEK-3	0.001117655	0.98980392	19	LSS[Phospho]EEIEK-3	0.003938183	0.99350816	12	LSS[Phospho]EEIEK[6.02]-3	0.004455872	0.99151804	5	SSNITISNAVGR[6.02]LSS[Phospho]EEIEK[4.03]-15	0.009606871	0.9984	3	LSS[Phospho]EEIEK[8.01]-3	0.007645321	0.9904224	8	LSS[Phospho]EEIEKM[Oxidation]VNQAEEFK-3	0.014306319	0.992043179	1	SSNITISNAVGRLS[Phospho]S[Phospho]EEIEK-15	0.005455719	0.99770022	3
sp|P11484|SSB1_YEAST	591	S	0	Gold	158	SKIEAALSDALAALQIEDPS[Phospho]ADELRK-20	0.005097582	0.9937	12	IEAALSDALAALQIEDPS[Phospho]ADELR-18	0.009074865	0.993699332	2	IEAALSDALAALQIEDPS[Phospho]ADELR[10.01]-18	0.005094798	0.987361125	1	IEAALSDALAALQIEDPS[Phospho]ADELRK-18	0.015843435	0.970074891	1	IEAALSDALAALQIEDPS[Phospho]ADELR[10.01]K[8.01]-18	0.006919075	0.9945	18	IEAALSDALAALQIEDPS[Phospho]ADELRK-18	0.003805325	0.996	7	IEAALSDALAALQIEDPS[Phospho]ADELR-18	0.010824465	0.9865065	4	IEAALSDALAALQIEDPS[Phospho]ADELR[6.02]K[4.03]-18	0.009825988	0.99690228	2
sp|P11709|BIK1_YEAST	101	S	0	Silver	57	NRS[Phospho]IVRLTNQFSPM[Oxidation]DDPK[8.01]-3	0.005097582	0.9968	11
sp|P11709|BIK1_YEAST	370	S	0	Gold	65	ELFLTK[4.03]PQDSSSEEVAS[Phospho]LTK[4.03]-17	0.026755093	0.955623811	1	ELFLTKPQDSSSEEVAS[Phospho]LTK-17	0.004618856	0.987299999	6	ELFLTKPQDSSSEEVAS[Phospho]LTK-17	0.003720475	0.9949	4					ELFLTK[8.01]PQDSSSEEVAS[Phospho]LTK[8.01]-17	0.007439994	0.9925	5	ELFLTKPQDSSSEEVAS[Phospho]LTK-17	0.003753439	0.9964	5	ELFLTKPQDSSSEEVAS[Phospho]LTK-17	0.012250097	0.980410011	2	ELFLTK[4.03]PQDSSSEEVAS[Phospho]LTK[4.03]-17	0.007050244	0.9986	5
sp|P11709|BIK1_YEAST	83	S	0	Gold	84	ASIS[Phospho]QTSRRTTMEPLSIPK[8.01]-4	0.042868868	0.907744705	1	ASIS[Phospho]QTSR-4	0.006968144	0.9812672	13	ASIS[Phospho]QTSR-4	0.004603696	0.991007918	6	ASIS[Phospho]QTSR[6.02]R[6.02]-4	0.006638746	0.987232542	1	ASIS[Phospho]QTSR-4	0.007994615	0.990382265	1	ASIS[Phospho]QTSR-4	0.003805325	0.9958008	3	ASIS[Phospho]QTSR-4	0.020965537	0.97820432	17	ASIS[Phospho]QTSR[10.01]-4	0.011823931	0.994906347	2
sp|P11792|SCH9_YEAST	711	S	0	Gold	500	KIPPPFKPHLVSETDTSN[Deamidated]FDPEFTTASTS[Phospho]YMNK-29	0.018203635	0.97020297	3	KIPPPFKPHLVSETDTSNFDPEFTTASTS[Phospho]YMNK-29	0.036971701	0.907947889	1	IPPPFK[8.01]PHLVSETDTSNFDPEFTTASTS[Phospho]YMNK[8.01]-28	0.005094798	0.986612465	2					IPPPFK[8.01]PHLVSETDTSNFDPEFTTASTS[Phospho]YMNK[8.01]-28	0.018806421	0.960150661	1	IPPPFKPHLVSETDTSNFDPEFTTASTS[Phospho]YMNK-28	0.004678725	0.9948	5	IPPPFKPHLVSETDTSNFDPEFTTASTS[Phospho]YM[Oxidation]NK-28	0.011457125	0.9841	14	K[8.01]IPPPFK[8.01]PHLVSETDTSN[Deamidated]FDPEFTTASTS[Phospho]YMNK[8.01]-29	0.007972304	0.9977	3
sp|P11792|SCH9_YEAST	726	S	0	Gold	1516	HQPM[Oxidation]M[Oxidation]TATPLS[Phospho]PAM[Oxidation]QAK-11	0.005097582	0.9935	3	HQPMMTATPLS[Phospho]PAMQAK-11	0	0.99500049	16	HQPMMTATPLS[Phospho]PAM[Oxidation]QAK-11	0.002886559	0.9975	5	HQPM[Oxidation]M[Oxidation]TATPLS[Phospho]PAM[Oxidation]QAK[6.02]-11	0.000806447	0.9981	28	HQPMMTATPLS[Phospho]PAMQAK[8.01]-11	0.005420509	0.99720052	7	HQPMMTATPLS[Phospho]PAMQAK-11	0.003753439	0.99810018	13	HQPM[Oxidation]M[Oxidation]TATPLS[Phospho]PAM[Oxidation]QAK-11	0.010807838	0.9948	85	HQPMMTATPLS[Phospho]PAM[Oxidation]QAK[4.03]-11	0.005690534	0.9992	15
sp|P11927|KAR1_YEAST	130	S	0	Gold	87	AEEYIS[Phospho]DEDN[Deamidated]VKIDEDNIENELQFTPK-6	0.04150285	0.914698449	1					AEEYIS[Phospho]DEDNVK[4.03]-6	0.009720206	0.997399997	2					AEEYIS[Phospho]DEDNVK[8.01]-6	0.004832482	0.99840015	7	AEEYIS[Phospho]DEDNVKIDEDNIENELQFTPK-6	0.003753439	0.9986	2	AEEYIS[Phospho]DEDNVK-6	0.027572088	0.91919458	1	AEEYIS[Phospho]DEDNVK[8.01]-6	0.005108969	0.9994	10
sp|P11938|RAP1_YEAST	731	S	0	Silver	37	LHEVISGDYEPS[Phospho]QAEK[8.01]-12	0.011309976	0.983604828	6	LHEVISGDYEPS[Phospho]QAEK[8.01]-12	0.004365022	0.986412024	4	LHEVISGDYEPS[Phospho]QAEK[8.01]-12	0.011415251	0.963461688	1					LHEVISGDYEPS[Phospho]QAEK[8.01]-12	0.01876214	0.960477417	1	LHEVISGDYEPS[Phospho]QAEK-12	0.016193491	0.968289389	1	LHEVISGDYEPS[Phospho]QAEK-12	0.010824465	0.987399926	5	LHEVISGDYEPS[Phospho]QAEK[8.01]-12	0.01175011	0.995102458	2
sp|P11972|SST2_YEAST	617	S	0	Gold	219	EYK[8.01]PAPLTLAETHS[Phospho]PN[Deamidated]ASVENSHTIVRYGMDNTQNDTK[8.01]-14	0.042868868	0.910098738	1	EYKPAPLTLAETHS[Phospho]PNASVENSHTIVR-14	0	0.9962	15	EYK[8.01]PAPLTLAETHS[Phospho]PNASVENSHTIVR[10.01]-14	0.002886559	0.9981	6					EYK[8.01]PAPLTLAETHS[Phospho]PNASVENSHTIVR[10.01]-14	0.004832482	0.9979	4	EYK[8.01]PAPLTLAETHS[Phospho]PNASVENSHTIVR[10.01]-14	0.003753439	0.9987	6	EYKPAPLTLAETHS[Phospho]PNASVENSHTIVR-14	0.011457125	0.984219662	5	EYK[8.01]PAPLTLAETHS[Phospho]PNASVENSHTIVR[10.01]-14	0.005690534	0.9993	25
sp|P11978|SIR4_YEAST	1140	S	0	Bronze	4	S[Phospho]LVQLSTMETK[4.03]-1	0.048584358	0.899153497	1													S[Phospho]LVQLSTMETK-1	0.018645752	0.960579714	1	S[Phospho]LVQLSTMETK-1	0.019764057	0.990251656	2
sp|P11978|SIR4_YEAST	514	T	0	Gold	233	VQGESHIDSRNNTLNVT[Phospho]PSK[4.03]-17	0.020309854	0.966124555	1					NNTLNVT[Phospho]PSK[8.01]R[10.01]PQLGEIPNPMK[8.01]K[8.01]-7	0.002886559	0.99680031	6	NNTLNVT[Phospho]PSK-7	0.00395977	0.99540045	7	NN[Deamidated]TLNVT[Phospho]PSK-7	0.006124757	0.99560043	2	NNTLNVT[Phospho]PSK-7	0.003805325	0.9959004	7	NNTLNVT[Phospho]PSKRPQLGEIPNPM[Oxidation]K-7	0.010824465	0.9906	14	NNTLN[Deamidated]VT[Phospho]PSK-7	0.008728736	0.99740048	1
sp|P11978|SIR4_YEAST	639	S	0	Gold	25	S[Phospho]LLNLFSNVLK[4.03]-1	0.011309976	0.983086226	2	S[Phospho]LLNLFSNVLK-1	0.020232117	0.989233783	2	S[Phospho]LLNLFSNVLK[8.01]-1	0.010107609	0.994746731	1					S[Phospho]LLNLFSNVLK-1	0.006095587	0.996302551	4	S[Phospho]LLNLFSNVLK[8.01]-1	0.003753439	0.997600203	3	S[Phospho]LLNLFSNVLK-1	0.034683028	0.887869862	1	S[Phospho]LLNLFSNVLK[8.01]-1	0.012650921	0.99340864	5
sp|P11978|SIR4_YEAST	711	S	0	Gold	69	HEYSDNFPVSLS[Phospho]QPSKK-12	0.016855081	0.972959447	2	HEYSDNFPVSLS[Phospho]QPSKK-12	0.00213173	0.989180099	3	HEYSDNFPVSLS[Phospho]QPSKK-12	0.011136889	0.987694723	2													HEYSDNFPVSLS[Phospho]QPSKK-12	0.010824465	0.9877	10	HEYSDNFPVSLS[Phospho]QPSK[4.03]-12	0.00677192	0.999	4
sp|P11978|SIR4_YEAST	932	S	0	Gold	42	HSQEQNSSSAK[4.03]PSQIPTVSS[Phospho]PLGFEETK[4.03]-20	0.016600048	0.974443044	2	HSQEQNSSSAK[8.01]PSQIPTVSS[Phospho]PLGFEETK[8.01]-20	0.005451444	0.992799361	5									HSQEQNSSSAKPSQIPTVSS[Phospho]PLGFEETK-20	0.011134544	0.998283653	1					HSQEQNSSSAKPSQIPTVSS[Phospho]PLGFEETK-20	0.010807838	0.994572305	4	HSQEQNSSSAK[4.03]PSQIPTVSS[Phospho]PLGFEETK[4.03]-20	0.005690534	0.9993	5
sp|P12383|PDR1_YEAST	343	T	0	Gold	66	MNLLPST[Phospho]PSSISSAGSPNTAHTK[4.03]-7	0.038966719	0.921464805	1					MNLLPST[Phospho]PSSISSAGSPNTAHTK[8.01]-7	0.036525519	0.824093641	1					MNLLPST[Phospho]PSSISSAGSPNTAHTK-7	0.006943386	0.993060034	1	MNLLPST[Phospho]PSSISSAGSPNTAHTK[8.01]-7	0.003753439	0.996596778	3	M[Oxidation]NLLPST[Phospho]PSSISSAGSPNTAHTK-7	0.015776198	0.955899971	5	MNLLPST[Phospho]PSSISSAGSPNTAHTK[8.01]-7	0.007050244	0.9985	12
sp|P12383|PDR1_YEAST	352	S	0	Gold	90	MNLLPSTPSSISSAGS[Phospho]PNTAHTK[8.01]-16	0.039577092	0.920226244	4	M[Oxidation]NLLPSTPSSISSAGS[Phospho]PNTAHTK-16	0.010406298	0.977052767	1	MNLLPSTPSSISSAGS[Phospho]PNTAHTK[8.01]-16	0.003720475	0.99409775	3	M[Oxidation]NLLPSTPSSISSAGS[Phospho]PNTAHTK-16	0.00395977	0.995922679	2	MNLLPSTPSSISSAGS[Phospho]PNTAHTK[8.01]-16	0.005420509	0.9973	6	MNLLPSTPSSISSAGS[Phospho]PNTAHTK[8.01]-16	0.003805325	0.99600144	5					MNLLPSTPSSISSAGS[Phospho]PNTAHTK[4.03]-16	0.007050244	0.9986	5
sp|P12611|WHI2_YEAST	131	S	0	Gold	155	FFDRPSSS[Phospho]FVSNAK[4.03]-8	0.006268215	0.9911	18	FFDR[10.01]PSSS[Phospho]FVSNAK[8.01]-8	0.003732047	0.99400059	14	FFDRPSSS[Phospho]FVSNAK-8	0.003398539	0.996	6	FFDR[6.02]PSSS[Phospho]FVSN[Deamidated]AK[6.02]-8	0.033252958	0.906752907	1	FFDR[10.01]PSSS[Phospho]FVS[Phospho]NAK[8.01]-8	0.006124757	0.99550086	2	FFDRPSSS[Phospho]FVSNAK-8	0.006327864	0.9934	5					FFDR[10.01]PSSS[Phospho]FVSNAK[8.01]-8	0.009825988	0.9962	7
sp|P12611|WHI2_YEAST	332	S	0	Gold	63	AKWEAEHKPSQDNFITPMQSNIS[Phospho]INSLSASK-23	0.006268215	0.9926	3					AK[8.01]WEAEHK[8.01]PSQDNFITPMQSNIS[Phospho]INS[Phospho]LSASK[8.01]-23	0.009879042	0.987666538	2									WEAEHK[8.01]PSQDNFITPMQSNIS[Phospho]INS[Phospho]LSASK[8.01]-21	0.014388811	0.971314684	1					AK[4.03]WEAEHK[4.03]PSQDNFITPMQSNIS[Phospho]INSLSASK[4.03]-23	0.00677192	0.999	1
sp|P12611|WHI2_YEAST	335	S	0	Gold	51	AK[8.01]WEAEHK[8.01]PSQDNFITPMQSNISINS[Phospho]LSASK[8.01]-26	0.006268215	0.99110574	1					AKWEAEHKPSQDNFITPMQ[Deamidated]SNISINS[Phospho]LSASK-26	0.007661898	0.991257327	1									WEAEHK[8.01]PSQDNFITPMQSNIS[Phospho]INS[Phospho]LSASK[8.01]-24	0.014572161	0.970924323	1					WEAEHK[4.03]PSQDNFITPMQSNIS[Phospho]INS[Phospho]LSASK[4.03]-24	0.007050244	0.99840015	5
sp|P12611|WHI2_YEAST	341	S	0	Gold	90	S[Phospho]NSTISTARNLTSGSTAPATARDK-1	0.005097582	0.995099999	1					S[Phospho]NST[Phospho]ISTAR-1	0.016455844	0.986200259	1	S[Phospho]NSTISTAR[6.02]-1	0.037398101	0.89111088	3	S[Phospho]NST[Phospho]ISTAR[10.01]-1	0.013267467	0.9769023	1	S[Phospho]N[Deamidated]STISTAR[10.01]-1	0.008224897	0.99510048	1					S[Phospho]NSTISTAR[6.02]-1	0.037592349	0.95632992	6
sp|P12611|WHI2_YEAST	343	S	0	Gold	28	SNS[Phospho]TISTARNLTSGSTAPATARDK[8.01]-3	0.006268215	0.989781271	3					SNS[Phospho]TISTAR-3	0.018535642	0.98390533	2					SNS[Phospho]TISTAR-3	0.009500442	0.9871392	2	SNS[Phospho]TISTAR-3	0.008942914	0.987932819	2					SNS[Phospho]TISTAR[10.01]-3	0.01645067	0.977380678	4
sp|P12683|HMDH1_YEAST	580	S	0	Bronze	9	SLSSAQ[Deamidated]SSSSGPS[Phospho]SSSEEDDSRDIESLDKK-13	0.037193034	0.926485136	1																	SLSSAQSSSSGPS[Phospho]SSSEEDDSR[10.01]DIESLDK[8.01]-13	0.017025062	0.963262878	1					SLSSAQSSSSGPS[Phospho]SS[Phospho]SEEDDSRDIESLDK-13	0.027066139	0.96	1
sp|P12683|HMDH1_YEAST	581	S	0	Gold	98	SLSSAQSSSSGPSS[Phospho]SSEEDDSRDIESLDK-14	0.018064512	0.9704	10	SLSSAQSSSSGPSS[Phospho]SSEEDDSRDIESLDKK-14	0.012800196	0.979227443	2	SLSSAQSSSSGPSS[Phospho]SSEEDDSRDIESLDK-14	0.016205056	0.988494657	2	SLSSAQSSSSGPSS[Phospho]SSEEDDSRDIESLDK-14	0.00395977	0.99469503	2	SLSSAQ[Deamidated]SSSSGPSS[Phospho]SSEEDDSR[6.02]DIESLDK[4.03]-14	0.012298246	0.9972	3	SLSSAQSSSSGPSS[Phospho]SSEEDDSRDIESLDK-14	0.012047426	0.979199999	2	SLSSAQSSSSGPSS[Phospho]SSEEDDSRDIESLDK-14	0.014970005	0.958569779	1	SLSSAQSSSSGPSS[Phospho]SSEEDDSR[6.02]DIESLDK[4.03]-14	0.007050244	0.9984	4
sp|P12683|HMDH1_YEAST	582	S	0	Silver	34	SLSSAQ[Deamidated]SSSSGPSSS[Phospho]SEEDDSRDIESLDK-15	0.048338627	0.899218678	2													SLSSAQSSSSGPSSS[Phospho]SEEDDSRDIESLDK-15	0.020275452	0.991299831	2	SLSSAQ[Deamidated]SSSSGPSSS[Phospho]SEEDDSR[10.01]DIESLDK[8.01]-15	0.034624641	0.966017628	1	SLSSAQSSSSGPSSS[Phospho]SEEDDSRDIESLDKK-15	0.04252764	0.951867154	2	SLSSAQSSSSGPSSS[Phospho]SEEDDSRDIESLDK-15	0.007050244	0.9981	4
sp|P12683|HMDH1_YEAST	593	S	0	Silver	26	SLSSAQ[Deamidated]SSSSGPSSSSEEDDSRDIES[Phospho]LDK[8.01]-26	0.026565666	0.956334742	1	DIES[Phospho]LDK[8.01]K[8.01]-4	0.024714697	0.956915815	1																	SLSSAQSSSSGPSSSSEEDDSRDIES[Phospho]LDKK-26	0.013660942	0.966474679	3	SLSSAQSSSSGPSSSSEEDDSR[10.01]DIES[Phospho]LDK[8.01]-26	0.007050244	0.998700419	5
sp|P12684|HMDH2_YEAST	565	T	0	Gold	199	SATIEFSETRSMPASSGLET[Phospho]PVTAK[4.03]-20	0.005097582	0.9959	10	SMPASSGLET[Phospho]PVTAK[8.01]-10	0.001164023	0.994101011	5	SMPASSGLET[Phospho]PVTAK-10	0.002886559	0.9981	11	SM[Oxidation]PASSGLET[Phospho]PVTAK-10	0.00395977	0.996699995	3	SM[Oxidation]PASSGLET[Phospho]PVTAK[8.01]-10	0.005420509	0.9973	9	SM[Oxidation]PASSGLET[Phospho]PVTAK-10	0.003753439	0.998	4	SM[Oxidation]PASSGLET[Phospho]PVTAK-10	0.010807838	0.992099925	5	SMPASSGLET[Phospho]PVTAK[4.03]-10	0.007050244	0.9987	11
sp|P12684|HMDH2_YEAST	655	S	0	Gold	90	ALSTLAES[Phospho]PILVSEK[4.03]-8	0.005097582	0.9952	4	ALSTLAES[Phospho]PILVSEK[8.01]-8	0.002354215	0.99680087	3	ALSTLAES[Phospho]PILVSEKLPFR-8	0.002886559	0.99770102	5	ALSTLAES[Phospho]PILVSEK[6.02]-8	0.00395977	0.995712233	1	ALSTLAES[Phospho]PILVSEK[8.01]-8	0.004832482	0.99760135	5	ALSTLAES[Phospho]PILVSEK[8.01]-8	0.003753439	0.99660093	4	ALSTLAES[Phospho]PILVSEK-8	0.010807838	0.993	6	ALSTLAES[Phospho]PILVSEK[8.01]-8	0.005690534	0.9993	5
sp|P12688|YPK1_YEAST	502	T	0	Bronze	3	LNMK[4.03]DDDK[4.03]T[Phospho]DT[Phospho]FC[Carbamidomethyl]GTPEYLAPELLLGLGYTK-9	0.016783687	0.97354674	1	LNMK[8.01]DDDK[8.01]T[Phospho]DTFC[Carbamidomethyl]GTPEYLAPELLLGLGYTK-9	0.029962583	0.975005289	1													LN[Deamidated]MKDDDKT[Phospho]DTFC[Carbamidomethyl]GTPEYLAPELLLGLGYTK-9	0.011558254	0.982389691	1
sp|P12688|YPK1_YEAST	504	T	0	Gold	192	LNMK[4.03]DDDK[4.03]T[Phospho]DT[Phospho]FC[Carbamidomethyl]GTPEYLAPELLLGLGYTK-11	0.016783687	0.973546158	1	LNMK[8.01]DDDK[8.01]TDT[Phospho]FC[Carbamidomethyl]GTPEYLAPELLLGLGYTK[8.01]-11	0.000711046	0.9925	1	LNMK[8.01]DDDK[8.01]TDT[Phospho]FC[Carbamidomethyl]GTPEYLAPELLLGLGYTK[8.01]-11	0.003513562	0.99639995	3					LNMK[8.01]DDDK[8.01]TDT[Phospho]FC[Carbamidomethyl]GTPEYLAPELLLGLGYTK[8.01]-11	0.004832482	0.9987	2	DDDKTDT[Phospho]FC[Carbamidomethyl]GTPEYLAPELLLGLGYTK-7	0.003753439	0.9989	9	DDDKTDT[Phospho]FC[Carbamidomethyl]GTPEYLAPELLLGLGYTK-7	0.011457125	0.982806631	2	DDDK[4.03]TDT[Phospho]FC[Carbamidomethyl]GTPEYLAPELLLGLGYTK[4.03]-7	0.005108969	0.9994	9
sp|P12688|YPK1_YEAST	51	S	0	Gold	224	EEQQNNQ[Deamidated]ATAGEHDASITRSS[Phospho]LDRK[4.03]-21	0.011309976	0.983002176	1	KEEQQNNQATAGEHDASITRSS[Phospho]LDR-22	0.006855317	0.994576163	4	KEEQ[Deamidated]QNNQATAGEHDASITRSS[Phospho]LDR-22	0.003212432	0.9967	3	EEQQNNQATAGEHDASITRSS[Phospho]LDR-21	0.019675552	0.958724918	1	EEQQNNQATAGEHDASITR[10.01]SS[Phospho]LDR[10.01]-21	0.011810723	0.980799999	3	EEQQNNQATAGEHDASITR[10.01]SS[Phospho]LDR[10.01]-21	0.008463483	0.9891	4	KEEQQNNQATAGEHDASITRSS[Phospho]LDR-22	0.01319737	0.9959	9	KEEQQNNQATAGEHDASITRSS[Phospho]LDR-22	0.007050244	0.9985	8
sp|P12688|YPK1_YEAST	653	S	0	Gold	426	GYIPPYKPAVSNSMDTSNFDEEFTREKPIDSVVDEYLSES[Phospho]VQK-40	0.013250279	0.979596778	2	EK[8.01]PIDSVVDEYLSES[Phospho]VQK[8.01]-15	0.00213173	0.989	12	EK[8.01]PIDSVVDEYLSES[Phospho]VQK[8.01]-15	0.002886559	0.9974	8	EK[6.02]PIDSVVDEYLSES[Phospho]VQK[6.02]-15	0.00395977	0.9943	4	EK[8.01]PIDSVVDEYLSES[Phospho]VQK[8.01]-15	0.006124757	0.9956	8	EKPIDSVVDEYLSES[Phospho]VQK-15	0.003753439	0.9964	8	EKPIDSVVDEYLSES[Phospho]VQK-15	0.010807838	0.9949	28	EKPIDS[Phospho]VVDEYLSES[Phospho]VQK-15	0.005455719	0.99540168	56
sp|P12688|YPK1_YEAST	678	S	0	Silver	16	QFGGWTYVGNEQLGSSMVQGRS[Phospho]IR-22	0.005097582	0.9944	4
sp|P12695|ODP2_YEAST	368	S	0	Gold	60	GLS[Phospho]QISNEIK[8.01]-3	0.017953941	0.971431029	1	GLS[Phospho]QISNEIK-3	0.001117655	0.991949906	1	GLS[Phospho]QISNEIK[8.01]-3	0.002886559	0.99690238	4					GLS[Phospho]QISNEIK-3	0.00547066	0.9967027	3	GLS[Phospho]QISNEIK-3	0.003753439	0.99820077	4	GLS[Phospho]QISNEIK-3	0.010824465	0.986788431	3	GLS[Phospho]QISNEIK[8.01]-3	0.007050244	0.99850026	5
sp|P12709|G6PI_YEAST	19	S	0	Gold	87	LATELPAWS[Phospho]K[8.01]-9	0.028317959	0.94982516	1	LATELPAWS[Phospho]K[8.01]LQK[8.01]-9	0.001117655	0.989901	9	LATELPAWS[Phospho]K[8.01]-9	0.003720475	0.9951018	8					LATELPAWS[Phospho]K-9	0.006568011	0.9949005	4	LATELPAWS[Phospho]K[8.01]-9	0.004319041	0.99520287	6	LATELPAWS[Phospho]K-9	0.019237273	0.945435694	1	LATELPAWS[Phospho]K[4.03]-9	0.007972304	0.99760044	5
sp|P12709|G6PI_YEAST	374	T	0	Bronze	3	SVT[Phospho]RGNVFTDYSTGSILFGEPATNAQHSFFQLVHQGTK-3	0.018064512	0.971063035	2
sp|P12709|G6PI_YEAST	470	S	0	Gold	109	VFS[Phospho]GNRPTTSILAQK-3	0.005097582	0.995999979	3	VFS[Phospho]GNRPTTSILAQK-3	0.001684173	0.990502594	4	VFS[Phospho]GNR[10.01]PTTSILAQK[8.01]-3	0.002886559	0.9985	4					VFS[Phospho]GNRPTTSILAQK-3	0.004832482	0.99840015	4	VFS[Phospho]GNRPTTSILAQK-3	0.003753439	0.99850026	6	VFS[Phospho]GNRPTTSILAQK-3	0.010807838	0.993068463	4	VFS[Phospho]GNR[10.01]PTTSILAQK[8.01]-3	0.005690534	0.99930006	13
sp|P12709|G6PI_YEAST	53	T	0	Gold	93	TFT[Phospho]NYDGSK-3	0.049610382	0.897112467	1	TFT[Phospho]NYDGSK-3	0.001117655	0.9918	15	TFT[Phospho]NYDGSK-3	0.002886559	0.9975	6					TFT[Phospho]NYDGSK[8.01]-3	0.004832482	0.997899999	5	TFT[Phospho]NYDGSK[8.01]-3	0.003753439	0.9977	7	TFT[Phospho]NYDGSK-3	0.010824465	0.991094007	4	TFT[Phospho]NYDGSK[8.01]-3	0.00677192	0.999	5
sp|P12709|G6PI_YEAST	533	S	0	Gold	52	ELDNS[Phospho]STISTHDASTN[Deamidated]GLINQFK[8.01]-5	0.027432501	0.953584852	1	ELDNS[Phospho]STISTHDASTNGLINQFK-5	0.014667165	0.969939695	1	ELDNS[Phospho]STISTHDASTNGLINQFK[8.01]-5	0.003720475	0.9943	5					ELDNS[Phospho]STISTHDASTNGLINQFK-5	0.006919075	0.9944	4	ELDNS[Phospho]STISTHDASTNGLINQFK-5	0.004550865	0.995099996	3					ELDNS[Phospho]STISTHDASTNGLINQFK[8.01]-5	0.009825988	0.996800145	3
sp|P12709|G6PI_YEAST	534	S	0	Gold	184	ELDNSS[Phospho]TIS[Phospho]THDASTNGLINQFK-6	0.010275766	0.9844	2	ELDNSS[Phospho]TISTHDASTNGLINQFK[8.01]-6	0.004990839	0.9903	7	ELDNSS[Phospho]TISTHDASTNGLINQFK-6	0.003550694	0.9956	6	ELDNSS[Phospho]TISTHDASTNGLINQFK-6	0.028231374	0.930106674	1	ELDNSS[Phospho]TISTHDASTNGLINQFK[8.01]-6	0.006114395	0.9962	6	ELDNSS[Phospho]TISTHDASTNGLINQFK[8.01]-6	0.003976378	0.9954	5	ELDNSS[Phospho]TIS[Phospho]THDASTNGLINQFK-6	0.01319737	0.9959	4	ELDNSS[Phospho]TISTHDASTNGLINQFK[4.03]-6	0.007050244	0.9984	6
sp|P12709|G6PI_YEAST	537	S	0	Gold	191	ELDNSSTIS[Phospho]THDASTNGLINQFK-9	0.007229839	0.9878	7	ELDNSSTIS[Phospho]THDASTNGLINQFK[8.01]-9	0.014060764	0.985686708	1	ELDNSSTIS[Phospho]THDASTNGLINQFK[8.01]-9	0.003720475	0.995	5					ELDNSSTIS[Phospho]THDASTNGLINQFK[8.01]-9	0.006568011	0.9949	6	ELDNSSTIS[Phospho]THDASTN[Deamidated]GLINQFK[8.01]-9	0.004778695	0.9947	4	ELDNSSTIS[Phospho]THDASTN[Deamidated]GLINQFK-9	0.011457125	0.98301141	1	ELDNSSTIS[Phospho]THDASTNGLINQFK[4.03]-9	0.007050244	0.9987	4
sp|P12945|NAT1_YEAST	674	S	0	Gold	35	SVAAYPS[Phospho]DQDNDVFGEK[4.03]-7	0.007393617	0.987033037	1	SVAAYPS[Phospho]DQDNDVFGEK-7	0.002767361	0.994666822	2	SVAAYPS[Phospho]DQDNDVFGEK-7	0.00387021	0.997881724	1					SVAAYPS[Phospho]DQDNDVFGEK[8.01]-7	0.004832482	0.9985	4	SVAAYPS[Phospho]DQDNDVFGEK-7	0.003753439	0.99839884	2	SVAAYPS[Phospho]DQDNDVFGEK-7	0.048414592	0.937544721	1	SVAAYPS[Phospho]DQDNDVFGEK-7	0.005455719	0.996899305	6
sp|P12954|SRS2_YEAST	893	S	0	Gold	262	RYAPETTSFHS[Phospho]PTK-11	0.005097582	0.9946	7	YAPETTSFHS[Phospho]PTK-10	0.001117655	0.9912	20	YAPETTSFHS[Phospho]PTK-10	0.003212432	0.9965	23	RYAPETTSFHS[Phospho]PTK-11	0.035065487	0.899696722	1	RYAPETTSFHS[Phospho]PTK-11	0.006124757	0.9957	2	RYAPETTSFHS[Phospho]PTK-11	0.003753439	0.9978	3	YAPETTSFHS[Phospho]PTK-10	0.010824465	0.9904	12	R[6.02]YAPETTSFHS[Phospho]PTK[4.03]-11	0.005690534	0.9993	10
sp|P12954|SRS2_YEAST	965	S	0	Silver	52	TSHMSDDLMRPS[Phospho]PTRK[4.03]-12	0.042242352	0.912033634	1	TSHMSDDLMRPS[Phospho]PTRK-12	0.037035597	0.930293735	1	GAS[Phospho]PNKTSHMSDDLMRPS[Phospho]PTRK-18	0.014340345	0.952824848	2													GAS[Phospho]PNKTSHM[Oxidation]SDDLM[Oxidation]RPS[Phospho]PTRK-18	0.016468028	0.9894	1	TSHMSDDLMR[6.02]PS[Phospho]PTR[6.02]K[4.03]-12	0.009300236	0.9972	14
sp|P12962|CAF20_YEAST	102	T	0	Gold	1724	K[8.01]GSGEDDEEETETT[Phospho]PTSTVPVATIAQETLK[8.01]-14	0.005097582	0.996	52	KGSGEDDEEETETT[Phospho]PTSTVPVATIAQETLK-14	0	0.998	38	KGSGEDDEEETETT[Phospho]PTSTVPVATIAQETLK-14	0.001969391	0.996	4	KGSGEDDEEETETT[Phospho]PTSTVPVATIAQETLK-14	0.000806447	0.9987	9	KGSGEDDEEETETT[Phospho]PTSTVPVATIAQETLK-14	0.004832482	0.9986	6	KGSGEDDEEETETT[Phospho]PTSTVPVATIAQETLK-14	0.003753439	0.9989	4	KKGSGEDDEEETETT[Phospho]PTSTVPVATIAQETLK-15	0.010807838	0.996	114	K[8.01]GSGEDDEEETETT[Phospho]PTSTVPVATIAQETLK[8.01]-14	0.004250744	0.9995	27
sp|P12962|CAF20_YEAST	104	T	0	Bronze	31	KKGSGEDDEEETETTPT[Phospho]STVPVATIAQETLK-17	0.018064512	0.97042137	4	GSGEDDEEETETTPT[Phospho]STVPVATIAQETLK-15	0.03223036	0.92578059	1	KKGSGEDDEEETETT[Phospho]PT[Phospho]STVPVATIAQETLK-17	0.017591269	0.975899999	2													KKGSGEDDEEETETTPT[Phospho]STVPVATIAQETLK-17	0.044503317	0.83344497	1
sp|P12962|CAF20_YEAST	105	S	0	Silver	38	KKGSGEDDEEETETT[Phospho]PTS[Phospho]TVPVATIAQETLK-18	0.013250279	0.9795	7					KKGSGEDDEEETETT[Phospho]PTS[Phospho]TVPVATIAQETLK-18	0.009879042	0.9875	2													GSGEDDEEETETT[Phospho]PTS[Phospho]TVPVATIAQETLK-16	0.011457125	0.982897104	1	GSGEDDEEETETT[Phospho]PTS[Phospho]TVPVATIAQETLK-16	0.020687172	0.977456568	3
sp|P12962|CAF20_YEAST	150	A	1	Bronze	1	NISSNRPADTRDIVADK[4.03]PILGFNAFA[Phospho]ALESEDEDDEA-26	0.046741667	0.90221952	1
sp|P12962|CAF20_YEAST	154	S	0	Gold	1601	NISSNRPADTRDIVADKPILGFNAFAALES[Phospho]EDEDDEA-30	0.005097582	0.9971	99	DIVADKPILGFNAFAALES[Phospho]EDEDDEA-19	0	0.9982	6	DIVADK[8.01]PILGFNAFAALES[Phospho]EDEDDEA-19	0.001969391	0.9971	29	DIVADKPILGFNAFAALES[Phospho]EDEDDEA-19	0.000806447	0.998392332	3	DIVADKPILGFN[Deamidated]AFAALES[Phospho]EDEDDEA-19	0.004832482	0.9991	5	DIVADKPILGFNAFAALES[Phospho]EDEDDEA-19	0.003753439	0.9991	159	DIVADKPILGFNAFAALES[Phospho]EDEDDEA-19	0.010807838	0.9969	12	DIVADKPILGFNAFAALES[Phospho]EDEDDEA-19	0.004250744	0.9995	44
sp|P12962|CAF20_YEAST	91	S	0	Gold	687	K[8.01]K[8.01]GS[Phospho]GEDDEEETETTPTSTVPVATIAQETLK[8.01]-4	0.005097582	0.9975	50	KGS[Phospho]GEDDEEETETTPTSTVPVATIAQETLK-3	0	0.9983	5	KKGS[Phospho]GEDDEEETETTPTSTVPVATIAQETLK-4	0	0.9978	6					K[8.01]GS[Phospho]GEDDEEETETTPTSTVPVATIAQETLK[8.01]-3	0.004774782	0.9996	3	K[8.01]K[8.01]GS[Phospho]GEDDEEETETTPTSTVPVATIAQETLK[8.01]-4	0.003753439	0.999399996	2	KGS[Phospho]GEDDEEETETTPTSTVPVATIAQETLK-3	0.010807838	0.998	5	K[8.01]K[8.01]GS[Phospho]GEDDEEETETTPTSTVPVATIAQETLK[8.01]-4	0	0.9997	11
sp|P12962|CAF20_YEAST	99	T	0	Gold	58	K[4.03]K[4.03]GSGEDDEEET[Phospho]ETT[Phospho]PTSTVPVATIAQETLK[4.03]-12	0.045877484	0.905192888	3	[Acetyl]GSGEDDEEET[Phospho]ETTPTSTVPVATIAQETLK[8.01]-10	0.006782663	0.989542223	4	KKGSGEDDEEET[Phospho]ETTPTSTVPVATIAQETLK-12	0.008563871	0.989136454	11									K[4.03]KGS[Phospho]GEDDEEET[Phospho]ETTPTSTVPVATIAQETLK-12	0.03926372	0.948750787	1	KGSGEDDEEET[Phospho]ETT[Phospho]PTSTVPVATIAQETLK-11	0.030543498	0.96830219	1	KKGS[Phospho]GEDDEEET[Phospho]ETTPTSTVPVATIAQETLK-12	0.005455719	0.9976008	9
sp|P13185|KIN1_YEAST	1000	S	0	Gold	85	HSGTS[Phospho]LENIHQQGDGSEGMTTTEK-5	0.006268215	0.992299998	3					HSGTS[Phospho]LENIHQQGDGSEGMTTTEK[4.03]-5	0.013889968	0.992981601	1	HSGTS[Phospho]LENIHQQGDGSEGM[Oxidation]TTTEK-5	0.004455872	0.9918	2	HSGTS[Phospho]LENIHQQGDGSEGMTTTEK[8.01]-5	0.006124757	0.995645529	1	HSGTS[Phospho]LENIHQQGDGSEGMTTTEK-5	0.006359265	0.993099764	2	KTSITETYGDDKHS[Phospho]GTS[Phospho]LENIHQQGDGSEGM[Oxidation]TTTEK-17	0.036484688	0.961945872	1	HSGTS[Phospho]LENIHQQGDGSEGMTTTEK[8.01]-5	0.007050244	0.9986	2
sp|P13185|KIN1_YEAST	46	S	0	Gold	506	S[Phospho]PQQQQQQNTPLMPPADIK[4.03]-1	0.013250279	0.980802444	1	MMGKS[Phospho]PQQQQQQNTPLMPPADIK-5	0.000711046	0.991708144	3	S[Phospho]PQQQQQQNTPLMPPADIK-1	0.001368311	0.9992	11	S[Phospho]PQQQQQQNTPLM[Oxidation]PPADIK-1	0.000806447	0.9992	16	S[Phospho]PQQQQQQNTPLMPPADIK[8.01]-1	0.004774782	0.9996	17	MMGK[8.01]S[Phospho]PQQQQQQNTPLMPPADIK[8.01]-5	0.003753439	0.9993	7	M[Oxidation]M[Oxidation]GKS[Phospho]PQQQQQQNTPLM[Oxidation]PPADIK-5	0.010807838	0.9978	8	S[Phospho]PQQQQQQNTPLMPPADIK-1	0.001103713	0.9997	23
sp|P13185|KIN1_YEAST	534	S	0	Gold	106	LSEIPES[Phospho]VK[4.03]-7	0.005097582	0.99530246	4	LSEIPES[Phospho]VKQR-7	0.006382615	0.995439856	3	LSEIPES[Phospho]VK[8.01]-7	0.001969391	0.996100442	2	LSEIPES[Phospho]VK[6.02]-7	0.000806447	0.998892428	2	LSEIPES[Phospho]VK[8.01]-7	0.004832482	0.99800099	7	LSEIPES[Phospho]VK[8.01]-7	0.003753439	0.99820077	6	LSEIPES[Phospho]VKQR-7	0.010807838	0.993401609	4	LSEIPES[Phospho]VK[8.01]-7	0.004250744	0.99940008	10
sp|P13185|KIN1_YEAST	593	S	0	Gold	955	NSDGTEPPLHVLIPPRLAMPEQ[Deamidated]AHTS[Phospho]PTSRK[4.03]-26	0.03783677	0.924641204	4	LAM[Oxidation]PEQAHTS[Phospho]PTSR-10	0.005830167	0.9929	1	LAMPEQ[Deamidated]AHTS[Phospho]PTSR-10	0.003720475	0.9948	6	LAM[Oxidation]PEQAHTS[Phospho]PTSRK-10	0.00395977	0.9937	11	LAM[Oxidation]PEQAHTS[Phospho]PTSR[10.01]K[8.01]-10	0.006925664	0.9942	18	LAM[Oxidation]PEQAHTS[Phospho]PTSR[10.01]K[8.01]-10	0.006250944	0.9938	13	LAM[Oxidation]PEQAHTS[Phospho]PTSRK-10	0.010824465	0.9868	7	LAM[Oxidation]PEQAHTS[Phospho]PTSR-10	0.009209475	0.99720052	8
sp|P13185|KIN1_YEAST	660	S	0	Gold	160	TIEQTSVNS[Phospho]NNS[Phospho]INK[8.01]PVQK[8.01]-9	0.012380127	0.981399948	2					TIEQTSVNS[Phospho]NNS[Phospho]INKPVQK-9	0.003513562	0.995399015	3	TIEQTSVNS[Phospho]NNSINKPVQK-9	0.00395977	0.994856024	2	TIEQTSVNS[Phospho]NNS[Phospho]INK[8.01]PVQK[8.01]-9	0.004832482	0.9982	5	TIEQTSVNS[Phospho]NNS[Phospho]INKPVQK-9	0.003753439	0.9989001	5	TIEQTSVNS[Phospho]NNS[Phospho]INKPVQK-9	0.01319737	0.9978	7	TIEQTSVNS[Phospho]NNS[Phospho]INK[4.03]PVQK[4.03]-9	0.004250744	0.9995	9
sp|P13185|KIN1_YEAST	663	S	0	Gold	118	TIEQTSVNS[Phospho]NNS[Phospho]INK[8.01]PVQK[8.01]-12	0.012380127	0.981399948	2					TIEQTSVNS[Phospho]NNS[Phospho]INKPVQK-12	0.003513562	0.99536253	3					TIEQTSVNS[Phospho]NNS[Phospho]INK[8.01]PVQK[8.01]-12	0.004832482	0.9981	5	TIEQTSVNS[Phospho]NNS[Phospho]INKPVQK-12	0.003753439	0.99880011	5	TIEQTSVNS[Phospho]NNS[Phospho]INKPVQK-12	0.01319737	0.9978	7	TIEQTSVNS[Phospho]NNS[Phospho]INK[4.03]PVQK[4.03]-12	0.005108969	0.9994	9
sp|P13185|KIN1_YEAST	677	S	0	Gold	128	THSRAVS[Phospho]DFVPGFAKPSYDSNYTM[Oxidation]NEPVK-7	0.005097582	0.9934	5					AVS[Phospho]DFVPGFAK[8.01]PSYDSNYTMNEPVK[8.01]-3	0.001969391	0.9966	4					AVS[Phospho]DFVPGFAK[4.03]PSYDSNYTMNEPVK[4.03]-3	0.009491653	0.998899585	1	AVS[Phospho]DFVPGFAKPSYDSNYTMNEPVK-3	0.012110389	0.9965	2	AVS[Phospho]DFVPGFAKPSYDSNYTM[Oxidation]NEPVK-3	0.010807838	0.9929	12	AVS[Phospho]DFVPGFAKPSYDSNYTMNEPVK-3	0.006278636	0.999198391	4
sp|P13185|KIN1_YEAST	703	S	0	Gold	27	TNDS[Phospho]RGGNK[8.01]GDFPALPADAENMVEK[8.01]-4	0.020941905	0.963912647	3					TNDS[Phospho]R[10.01]GGNK[8.01]GDFPALPADAENMVEK[8.01]-4	0.02083618	0.950099541	2					TNDS[Phospho]RGGNKGDFPALPADAENMVEK-4	0.009491653	0.998783645	1	TNDS[Phospho]R[6.02]GGNK[4.03]GDFPALPADAENMVEK[4.03]-4	0.02168524	0.986854224	1					TNDS[Phospho]R[6.02]GGNK[4.03]GDFPALPADAENMVEK[4.03]-4	0.005690534	0.9993	3
sp|P13185|KIN1_YEAST	764	S	0	Gold	1076	FEGS[Phospho]DDDENHPLPPLNVAK[8.01]-4	0.005097582	0.9977	65	FEGS[Phospho]DDDENHPLPPLNVAK-4	0	0.9991	39	FEGS[Phospho]DDDENHPLPPLNVAK[4.03]-4	0	0.9985	10	FEGS[Phospho]DDDEN[Deamidated]HPLPPLNVAK[6.02]-4	0.000806447	0.9994	17	FEGS[Phospho]DDDENHPLPPLNVAK[8.01]-4	0.004679912	0.9997	26	FEGS[Phospho]DDDEN[Deamidated]HPLPPLNVAK-4	0.003753439	0.9995	6	FEGS[Phospho]DDDENHPLPPLNVAK-4	0.010807838	0.9982	13	FEGS[Phospho]DDDEN[Deamidated]HPLPPLNVAK-4	0	0.9997	2
sp|P13185|KIN1_YEAST	985	T	0	Bronze	2	YSPSSPLTTNSIHQRKT[Phospho]SITETYGDDK-17	0.023204709	0.959767055	1																	K[4.03]T[Phospho]SITETYGDDK[4.03]-2	0.019448054	0.995499982	1
sp|P13186|KIN2_YEAST	146	S	0	Gold	597	Q[Deamidated]HSLPS[Phospho]PKNESEILERQK-6	0.006268215	0.990501706	1	[Ammonia-loss]QHSLPS[Phospho]PK-6	0.002354215	0.9963	8	[Ammonia-loss]QHSLPS[Phospho]PK-6	0.002774821	0.99580216	2	Q[Deamidated]HSLPS[Phospho]PK-6	0.000806447	0.9985	4	[Ammonia-loss]QHSLPS[Phospho]PK[8.01]NESEILER[10.01]-6	0.004832482	0.99840039	9	[Ammonia-loss]QHSLPS[Phospho]PKNESEILER-6	0.003753439	0.9982	9	QHSLPS[Phospho]PKNESEILER-6	0.010807838	0.992	10	[Ammonia-loss]QHS[Phospho]LPS[Phospho]PKNES[Phospho]EILER-6	0	1	2
sp|P13186|KIN2_YEAST	22	S	0	Gold	139	GGS[Phospho]LS[Phospho]PTPEAFNDTRVAAPATLRM[Oxidation]M[Oxidation]GK[8.01]-3	0.006268215	0.990283274	5					GGS[Phospho]LSPTPEAFNDTR[10.01]-3	0.002886559	0.998318972	2	GGS[Phospho]LSPTPEAFNDTR-3	0.000806447	0.9986	2	GGS[Phospho]LS[Phospho]PTPEAFNDTR-3	0.004832482	0.9985	2	GGS[Phospho]LS[Phospho]PTPEAFNDTR[10.01]-3	0.003753439	0.9986	7	GGS[Phospho]LS[Phospho]PTPEAFNDTR-3	0.01319737	0.998091075	3	GGS[Phospho]LSPTPEAFNDTR[6.02]-3	0.004250744	0.9995	3
sp|P13186|KIN2_YEAST	24	S	0	Gold	349	GGSLS[Phospho]PTPEAFNDTRVAAPATLRM[Oxidation]M[Oxidation]GK[4.03]-5	0.006268215	0.9907	3	GGSLS[Phospho]PTPEAFNDTR-5	0.001117655	0.9923	12	GGSLS[Phospho]PTPEAFNDTR-5	0.002886559	0.9982	33	GGS[Phospho]LS[Phospho]PTPEAFNDTR-5	0.000806447	0.9983	4	GGS[Phospho]LS[Phospho]PTPEAFNDTR-5	0.004832482	0.9984	2	GGS[Phospho]LS[Phospho]PTPEAFNDTR[10.01]-5	0.003753439	0.9986	7	GGSLS[Phospho]PTPEAFNDTR-5	0.010807838	0.9946	8	GGS[Phospho]LS[Phospho]PTPEAFNDTR-5	0.005108969	0.9994	2
sp|P13186|KIN2_YEAST	549	S	0	Gold	730	VALNNNS[Phospho]PDIM[Oxidation]TK-7	0.005097582	0.996	5	VALNNNS[Phospho]PDIM[Oxidation]TK-7	0	0.998	12	VALNNNS[Phospho]PDIM[Oxidation]TK-7	0.001969391	0.9964	4	VALNNNS[Phospho]PDIM[Oxidation]TK[6.02]-7	0.000806447	0.9989	7	VALNNNS[Phospho]PDIM[Oxidation]TK-7	0.004832482	0.9989001	17	VALNNNS[Phospho]PDIM[Oxidation]TK[8.01]-7	0.003753439	0.9989001	16	VALNNNS[Phospho]PDIM[Oxidation]TK-7	0.010807838	0.9973	13	VALNNNS[Phospho]PDIM[Oxidation]TK-7	0.004250744	0.9995	10
sp|P13186|KIN2_YEAST	609	S	0	Gold	531	LTIPEQAHTS[Phospho]PTSRK[4.03]-10	0.019501154	0.969	10	LTIPEQAHTS[Phospho]PTSR-10	0.007290682	0.98870112	6	LTIPEQAHTS[Phospho]PTSR-10	0.003720475	0.9951	36	LTIPEQAHTS[Phospho]PTSR-10	0.00395977	0.9933	11	LTIPEQ[Deamidated]AHTS[Phospho]PTSRK-10	0.011044106	0.98410918	2	LTIPEQAHTS[Phospho]PTSRK-10	0.007304506	0.99160083	10	LTIPEQAHTS[Phospho]PTSR-10	0.011457125	0.9842	24	LTIPEQAHTS[Phospho]PTSR[6.02]-10	0.010141091	0.996	16
sp|P13186|KIN2_YEAST	615	S	0	Gold	143	S[Phospho]SDIHTELNGVLK[8.01]-1	0.031473531	0.939141963	1	S[Phospho]SDIHTELN[Deamidated]GVLK[8.01]-1	0.035402557	0.9561	1	S[Phospho]SDIHTELNGVLK-1	0.006314673	0.983799991	3	S[Phospho]SDIHTELN[Deamidated]GVLK[6.02]-1	0.012957746	0.9783	3	S[Phospho]SDIHTELN[Deamidated]GVLK[8.01]-1	0.011044106	0.9846	4	S[Phospho]SDIHTELNGVLK-1	0.008463483	0.989	5	KS[Phospho]S[Phospho]DIHTELN[Deamidated]GVLK-2	0.013342902	0.99550086	1	K[8.01]S[Phospho]SDIHTELNGVLK[8.01]-2	0.009209475	0.99730026	9
sp|P13186|KIN2_YEAST	643	S	0	Gold	313	STPVPVSGEYQQRSAS[Phospho]PVVGEHQEK[4.03]-16	0.016783687	0.973836167	4	SAS[Phospho]PVVGEHQEK-3	0.004618856	0.98710128	16	SAS[Phospho]PVVGEHQ[Deamidated]EK[8.01]-3	0.003212432	0.99650034	5	SAS[Phospho]PVVGEHQ[Deamidated]EK[6.02]-3	0.00395977	0.997	6	SAS[Phospho]PVVGEHQEK[8.01]-3	0.005410863	0.9974	19	SAS[Phospho]PVVGEHQEK[8.01]-3	0.003753439	0.9963	14	SAS[Phospho]PVVGEHQEK-3	0.010807838	0.9925	33	SAS[Phospho]PVVGEHQEK-3	0.007050244	0.9987	17
sp|P13186|KIN2_YEAST	741	S	0	Bronze	6	NTTIAPPIRS[Phospho]VSQK-10	0.029313783	0.946761007	2					NTTIAPPIRS[Phospho]VSQK-10	0.02643376	0.943749615	1																	NTTIAPPIRS[Phospho]VS[Phospho]QK-10	0.016612804	0.98877813	2
sp|P13186|KIN2_YEAST	743	S	0	Gold	51	NTTIAPPIRSVS[Phospho]QK[8.01]-12	0.007229839	0.9887	7					SVS[Phospho]QKQNSDLPALPQNAELIVQK-3	0.004639043	0.99	2									SVS[Phospho]QK[4.03]QNSDLPALPQNAELIVQK[4.03]-3	0.019791083	0.973424531	2	SVS[Phospho]QKQNSDLPALPQNAELIVQK-3	0.010824465	0.99007243	4	NTTIAPPIRS[Phospho]VS[Phospho]QK-12	0.009201412	0.997401172	2
sp|P13186|KIN2_YEAST	798	S	0	Gold	54	LQINDNDNNNVNAVVDGINNDNS[Phospho]DHYLSVPK[4.03]-23	0.006268215	0.992598317	2					LQINDNDNNNVNAVVDGINNDNS[Phospho]DHYLSVPK[8.01]-23	0.002886559	0.997499987	2					LQINDNDNNNVNAVVDGINNDNS[Phospho]DHYLSVPK[8.01]-23	0.004832482	0.998286866	2	LQINDNDNNNVNAVVDGINNDNS[Phospho]DHYLSVPK-23	0.003753439	0.9978	2	LQINDNDNNNVNAVVDGINNDNS[Phospho]DHYLSVPK-23	0.01319737	0.997199971	3	LQINDNDNNNVNAVVDGINNDNS[Phospho]DHYLSVPK-23	0.005455719	0.997999971	3
sp|P13188|SYQ_YEAST	802	S	0	Gold	64	VILNRIVS[Phospho]LK[8.01]-8	0	1	16	IVS[Phospho]LK[8.01]DATSK[8.01]-3	0	0.993202491	3	IVS[Phospho]LK[8.01]DATSK[8.01]-3	0.002886559	0.99770076	5									IVS[Phospho]LKDATSK-3	0.012951514	0.995151177	1	IVS[Phospho]LKDATSK-3	0.010824465	0.986311903	2
sp|P13259|PCY1_YEAST	16	S	0	Gold	364	SSIRAKLS[Phospho]NSSLSNLFK-8	0.005097582	0.9947	9	AKLS[Phospho]NSSLSNLFK-4	0.001117655	0.992	23	AK[8.01]LS[Phospho]N[Deamidated]SSLSNLFK[8.01]-4	0.003938183	0.9929124	1	AKLS[Phospho]NSSLSNLFK-4	0.00395977	0.99420216	3	AK[8.01]LS[Phospho]NSSLSNLFK[8.01]-4	0.008593822	0.9889	1	AK[8.01]LS[Phospho]NSSLSNLFK[8.01]-4	0.007541884	0.9911	2	AKLS[Phospho]NSSLSNLFK-4	0.010824465	0.98590414	17	AK[4.03]LS[Phospho]NSSLSNLFK[4.03]-4	0.008728736	0.99740025	12
sp|P13259|PCY1_YEAST	19	S	0	Gold	173	LSNSS[Phospho]LSNLFK[8.01]-5	0.007393617	0.98720375	9	LSNSS[Phospho]LSNLFK[8.01]-5	0.002407841	0.988698997	8	LSNSS[Phospho]LSNLFK[8.01]K[8.01]-5	0.009825807	0.969352837	1	LSNSS[Phospho]LSNLFK-5	0.006638746	0.988999954	2	LSNSS[Phospho]LSNLFK[8.01]-5	0.00753051	0.991807808	4	LSNSS[Phospho]LSNLFK[8.01]-5	0.003976378	0.99540164	2	AKLS[Phospho]NSS[Phospho]LSNLFK-7	0.014161014	0.994104079	7	LSNSS[Phospho]LSNLFK[8.01]-5	0.009779947	0.99700056	3
sp|P13259|PCY1_YEAST	345	A	1	Bronze	1	LIREA[Phospho]SPATEFAN[Deamidated]EFTGENSTAK[4.03]-5	0.037897511	0.924596294	1
sp|P13259|PCY1_YEAST	346	S	0	Gold	1033	LIREAS[Phospho]PATEFANEFTGENSTAK[4.03]-6	0.005097582	0.9944	39	EAS[Phospho]PATEFANEFTGENSTAK[8.01]-3	0	0.9938	60	EAS[Phospho]PATEFANEFTGENSTAK[8.01]-3	0.002886559	0.9982	55	EAS[Phospho]PATEFANEFTGENSTAK-3	0.00395977	0.9976	14	EAS[Phospho]PATEFANEFTGENSTAK-3	0.004832482	0.9981	19	EAS[Phospho]PATEFANEFTGENSTAK[8.01]-3	0.003753439	0.998	33	EAS[Phospho]PATEFANEFTGENSTAK-3	0.010824465	0.987793806	5	EAS[Phospho]PATEFANEFTGENSTAK-3	0.005455719	0.9963	12
sp|P13259|PCY1_YEAST	59	T	0	Gold	928	DTQLT[Phospho]PRK[4.03]-5	0.005097582	0.994102918	3	DTQLT[Phospho]PR-5	0	0.99480352	6	DTQLT[Phospho]PR[6.02]-5	0.002774821	0.99570222	9	DTQ[Deamidated]LT[Phospho]PR-5	0.000806447	0.9983003	8	DTQ[Deamidated]LT[Phospho]PR[10.01]-5	0.004832482	0.99810048	13	DTQLT[Phospho]PRK-5	0.003753439	0.99820032	14	NQDENKDTQLT[Phospho]PR-11	0.010824465	0.99051914	9	DTQLT[Phospho]PR-5	0.005690534	0.99920007	50
sp|P13382|DPOLA_YEAST	169	S	0	Gold	298	LRENLNS[Phospho]S[Phospho]PTSEFK-7	0.007229839	0.98860848	20	LR[10.01]ENLNS[Phospho]S[Phospho]PTSEFK[8.01]-7	0.001164023	0.99241083	8	LRENLNS[Phospho]S[Phospho]PTSEFK-7	0.003633472	0.99540168	14	LR[6.02]ENLNS[Phospho]S[Phospho]PTSEFK[6.02]-7	0.00395977	0.99640068	14	ENLNS[Phospho]S[Phospho]PTSEFK[8.01]-5	0.005835586	0.99640155	1	ENLNS[Phospho]S[Phospho]PTSEFK-5	0.003753439	0.99700029	3	LRENLNS[Phospho]S[Phospho]PTSEFK-7	0.01319737	0.9965	9	ENLNS[Phospho]S[Phospho]PTSEFK-5	0.005455719	0.99540088	2
sp|P13382|DPOLA_YEAST	170	S	0	Gold	725	LRENLNSS[Phospho]PTSEFK-8	0.006268215	0.9906	28	LR[10.01]ENLNS[Phospho]S[Phospho]PTSEFK[8.01]-8	0.001164023	0.99241083	8	LRENLNSS[Phospho]PTSEFK-8	0.003212432	0.996	30	LR[6.02]ENLNS[Phospho]S[Phospho]PTSEFK[6.02]-8	0.00395977	0.99640068	14	ENLNS[Phospho]S[Phospho]PTSEFK[8.01]-6	0.005835586	0.99640155	1	ENLNS[Phospho]S[Phospho]PTSEFK-6	0.003753439	0.99700029	3	LRENLNSS[Phospho]PTSEFK-8	0.010824465	0.9901	14	ENLNS[Phospho]S[Phospho]PTSEFK-6	0.005455719	0.99540088	2
sp|P13382|DPOLA_YEAST	188	S	0	Gold	260	RVNGNDES[Phospho]SHDAGISK-8	0.036648542	0.929522806	2	RVNGNDES[Phospho]S[Phospho]HDAGISK-8	0.002916391	0.9938	2	VNGNDES[Phospho]S[Phospho]HDAGISKK-7	0.002886559	0.9977	4	RVNGNDES[Phospho]SHDAGISK-8	0.004099193	0.9928	3	VNGNDES[Phospho]SHDAGISK[8.01]-7	0.006124757	0.99600144	5	VNGNDES[Phospho]SHDAGISK[8.01]-7	0.003753439	0.9967	3	RVNGNDES[Phospho]SHDAGISKK-8	0.015214166	0.99078806	1	R[10.01]VNGNDES[Phospho]S[Phospho]HDAGISK[8.01]-8	0.005690534	0.9993	10
sp|P13382|DPOLA_YEAST	204	S	0	Gold	417	IDPDS[Phospho]S[Phospho]TDK[4.03]YLEIESSPLK[4.03]-5	0.019542311	0.9677	1	VKIDPDS[Phospho]STDKYLEIESSPLK-7	0.002407841	0.988407978	2	IDPDS[Phospho]S[Phospho]TDKYLEIESSPLK-5	0.007780895	0.9854	3	VK[6.02]IDPDS[Phospho]STDK[6.02]-7	0.004303614	0.9925	4	IDPDS[Phospho]S[Phospho]TDKYLEIESSPLK-5	0.006925664	0.9936	4	IDPDS[Phospho]S[Phospho]TDK[8.01]YLEIESSPLK[8.01]-5	0.003753439	0.9973	7	IDPDS[Phospho]S[Phospho]TDKYLEIESSPLK-5	0.01319737	0.99670062	8	IDPDS[Phospho]S[Phospho]TDKYLEIESSPLK-5	0.005560752	0.9947015	21
sp|P13382|DPOLA_YEAST	205	S	0	Gold	338	IDPDS[Phospho]S[Phospho]TDK[4.03]YLEIESSPLK[4.03]-6	0.019657413	0.9675	1					IDPDS[Phospho]S[Phospho]TDKYLEIESSPLK-6	0.007780895	0.985199922	3	VK[6.02]IDPDS[Phospho]S[Phospho]TDK[6.02]-8	0.013512487	0.9754	6	IDPDS[Phospho]S[Phospho]TDKYLEIESSPLK-6	0.006925664	0.9935	4	IDPDS[Phospho]S[Phospho]TDK[8.01]YLEIESSPLK[8.01]-6	0.003753439	0.9973	7	IDPDS[Phospho]S[Phospho]TDKYLEIESSPLK-6	0.01319737	0.9968006	8	IDPDS[Phospho]S[Phospho]TDKYLEIESSPLK-6	0.005560752	0.9947015	20
sp|P13382|DPOLA_YEAST	214	S	0	Gold	201	YLEIES[Phospho]S[Phospho]PLK-6	0.005097582	0.99650124	4	VKIDPDSSTDKYLEIES[Phospho]SPLK-17	0.009959835	0.9799	2	YLEIES[Phospho]S[Phospho]PLK[8.01]-6	0.002886559	0.99780112	1	YLEIES[Phospho]S[Phospho]PLK-6	0.000806447	0.99870012	12	YLEIES[Phospho]S[Phospho]PLK[8.01]-6	0.004832482	0.99790038	4	YLEIES[Phospho]S[Phospho]PLK[8.01]-6	0.003753439	0.9991	5	YLEIES[Phospho]S[Phospho]PLKLQSR-6	0.01319737	0.997300253	2	YLEIES[Phospho]S[Phospho]PLK[4.03]-6	0.005108969	0.99940008	13
sp|P13382|DPOLA_YEAST	215	S	0	Gold	420	YLEIES[Phospho]S[Phospho]PLK-7	0.005097582	0.99650124	4	VKIDPDSSTDKYLEIESS[Phospho]PLK-18	0.001117655	0.9913	4	YLEIES[Phospho]S[Phospho]PLK[8.01]-7	0.002886559	0.99780112	1	YLEIES[Phospho]S[Phospho]PLK-7	0.000806447	0.99870012	12	YLEIES[Phospho]S[Phospho]PLK[8.01]-7	0.004832482	0.99790038	4	YLEIES[Phospho]S[Phospho]PLK[8.01]-7	0.003753439	0.9991	5	IDPDSSTDKYLEIESS[Phospho]PLK-16	0.010824465	0.9875	4	YLEIES[Phospho]S[Phospho]PLK[4.03]-7	0.005108969	0.99940008	13
sp|P13382|DPOLA_YEAST	240	S	0	Gold	267	LRYANDVQDLLDDVENS[Phospho]PVVATK[4.03]-17	0.005097582	0.9965	20	YANDVQDLLDDVENS[Phospho]PVVATK[8.01]R[10.01]-15	0	0.9986	6	YANDVQ[Deamidated]DLLDDVENS[Phospho]PVVATK-15	0.002886559	0.9983	1					YANDVQDLLDDVENS[Phospho]PVVATK-15	0.004832482	0.999	16	YAN[Deamidated]DVQDLLDDVENS[Phospho]PVVATK[8.01]-15	0.003753439	0.9989	4	YANDVQDLLDDVENS[Phospho]PVVATKR-15	0.010807838	0.9964	2	YANDVQDLLDDVENS[Phospho]PVVATK-15	0.005455719	0.997469865	3
sp|P13382|DPOLA_YEAST	274	S	0	Gold	269	RQNVLQDTLLANPPSAQSLADEEDDEDS[Phospho]DEDIILK[8.01]-28	0.005097582	0.9974	20	QNVLQDTLLANPPSAQSLADEEDDEDS[Phospho]DEDIILK-27	0.010911917	0.992768529	1	RQNVLQDTLLANPPSAQSLADEEDDEDS[Phospho]DEDIILK-28	0	0.997978545	2	RQNVLQDTLLANPPSAQSLADEEDDEDS[Phospho]DEDIILK-28	0.000806447	0.999	2	RQNVLQDTLLANPPSAQSLADEEDDEDS[Phospho]DEDIILK-28	0.004774782	0.9995	10	RQNVLQDTLLANPPSAQSLADEEDDEDS[Phospho]DEDIILK-28	0.003753439	0.9992	6	RQNVLQDTLLANPPSAQ[Deamidated]SLADEEDDEDS[Phospho]DEDIILK-28	0.010807838	0.9974	3	R[10.01]QNVLQDTLLANPPSAQSLADEEDDEDS[Phospho]DEDIILK[8.01]-28	0.004250744	0.99940008	5
sp|P13382|DPOLA_YEAST	31	S	0	Gold	567	LQ[Deamidated]AARN[Deamidated]GTSIDDYEGDES[Phospho]DGDRIYDEIDEK-18	0.005097582	0.9969	8	NGTSIDDYEGDES[Phospho]DGDRIYDEIDEK-13	0	0.9952	6	NGTSIDDYEGDES[Phospho]DGDRIYDEIDEK-13	0.005275497	0.9971	1					N[Deamidated]GTSIDDYEGDES[Phospho]DGDR[10.01]IYDEIDEK[8.01]-13	0.004832482	0.9991	14	N[Deamidated]GTSIDDYEGDES[Phospho]DGDR[10.01]IYDEIDEK[8.01]-13	0.003753439	0.9991	13	NGTSIDDYEGDES[Phospho]DGDR-13	0.010807838	0.9968	3	N[Deamidated]GTSIDDYEGDES[Phospho]DGDR[6.02]IYDEIDEK[4.03]-13	0.004250744	0.9995	13
sp|P13382|DPOLA_YEAST	328	S	0	Gold	11	SLQS[Phospho]NTDVATLAVNVK[4.03]-4	0.010275766	0.984398313	1	SLQS[Phospho]NTDVATLAVNVK[8.01]-4	0.008057148	0.99376789	2	SLQS[Phospho]NTDVATLAVNVK-4	0.032365297	0.929253891	1					SLQS[Phospho]NTDVATLAVNVK-4	0.005420509	0.997243918	2	SLQS[Phospho]NTDVATLAVNVK[4.03]-4	0.035400806	0.957914716	1	SLQS[Phospho]NTDVATLAVNVK-4	0.033985015	0.96491558	1
sp|P13517|CAPZB_YEAST	286	S	0	Gold	23	DAQAEVIRGLQS[Phospho]L-12	0.005097582	0.9974	10													DAQAEVIR[10.01]GLQS[Phospho]L-12	0.004774782	0.999599584	1
sp|P13517|CAPZB_YEAST	92	S	0	Gold	129	DLQDS[Phospho]PFPSAPLRK[4.03]-5	0.005097582	0.995296727	1	DLQDS[Phospho]PFPSAPLR-5	0	0.9981	5	DLQDS[Phospho]PFPSAPLR[10.01]-5	0.001969391	0.9963	4	DLQDS[Phospho]PFPSAPLR-5	0.000806447	0.9986	3	DLQDS[Phospho]PFPSAPLR[10.01]K[8.01]-5	0.004832482	0.999	5	DLQDS[Phospho]PFPSAPLRK-5	0.003753439	0.9991	5	DLQDS[Phospho]PFPSAPLR-5	0.010807838	0.993892216	2	DLQDS[Phospho]PFPSAPLR[10.01]-5	0.005108969	0.99940005	8
sp|P13574|STE12_YEAST	226	S	0	Gold	612	SDNS[Phospho]PPK[8.01]LESENFK[8.01]-4	0.005097582	0.9949	20	SDNS[Phospho]PPKLESENFK-4	0	0.998	39	SDNS[Phospho]PPK[4.03]LESENFK[4.03]-4	0.002774821	0.9957	4	SDNS[Phospho]PPKLESEN[Deamidated]FK-4	0.000806447	0.99810018	23	SDNS[Phospho]PPK[8.01]LESENFK[8.01]-4	0.004832482	0.9983	28	SDNS[Phospho]PPK[8.01]LESENFK[8.01]-4	0.003753439	0.9984	19	SDNS[Phospho]PPKLESENFK-4	0.010807838	0.9947	10	S[Phospho]DNS[Phospho]PPKLESENFK-4	0.005455719	0.99860013	28
sp|P13574|STE12_YEAST	286	T	0	Gold	68	LIIEPNTLELN[Deamidated]GLT[Phospho]EETPHDLPK[8.01]-14	0.048338627	0.899296702	2	LIIEPNTLELNGLT[Phospho]EETPHDLPK[8.01]-14	0.001684173	0.990884762	3	LIIEPNTLELNGLT[Phospho]EET[Phospho]PHDLPK-14	0.002886559	0.998899884	1					LIIEPNTLELNGLT[Phospho]EET[Phospho]PHDLPK-14	0.004832482	0.998999907	3	LIIEPNTLELNGLT[Phospho]EET[Phospho]PHDLPK-14	0.003753439	0.998998841	3					LIIEPNTLELNGLT[Phospho]EET[Phospho]PHDLPK-14	0.005690534	0.999200015	2
sp|P13574|STE12_YEAST	289	T	0	Gold	365	LIIEPNTLELNGLTEET[Phospho]PHDLPK[4.03]-17	0.005097582	0.9937018	23	LIIEPNTLELN[Deamidated]GLTEET[Phospho]PHDLPK-17	0.007290682	0.988499246	1	LIIEPNTLELNGLT[Phospho]EET[Phospho]PHDLPK-17	0.002886559	0.9989	1					LIIEPNTLELNGLT[Phospho]EET[Phospho]PHDLPK-17	0.004832482	0.999	3	LIIEPNTLELNGLT[Phospho]EET[Phospho]PHDLPK-17	0.003753439	0.99900009	3	LIIEPNTLELNGLTEET[Phospho]PHDLPK-17	0.01319737	0.997499077	1	LIIEPNTLELNGLT[Phospho]EET[Phospho]PHDLPK-17	0.005690534	0.99920007	2
sp|P13574|STE12_YEAST	400	S	0	Gold	785	LVS[Phospho]PSDPTSYMK[8.01]-3	0.005097582	0.9955	8	LVS[Phospho]PSDPTSYMK-3	0	0.9983	36	LVS[Phospho]PSDPTSYM[Oxidation]K[8.01]-3	0.002774821	0.9957	3	LVS[Phospho]PSDPTSYMK[6.02]-3	0.000806447	0.9987	2	LVS[Phospho]PSDPTSYM[Oxidation]K[8.01]-3	0.004832482	0.9989	28	LVS[Phospho]PSDPTSYMK-3	0.003753439	0.999	15	LVS[Phospho]PSDPTSYM[Oxidation]K-3	0.010807838	0.9965	13	LVS[Phospho]PSDPTSYM[Oxidation]K[8.01]-3	0.004250744	0.9995	8
sp|P13574|STE12_YEAST	654	T	0	Gold	74	EISM[Oxidation]PT[Phospho]PDSNTLVVQ[Deamidated]SEEGGAHSLEVDTNRRSDK[4.03]-6	0.016783687	0.97346801	1					EISMPT[Phospho]PDSNTLVVQSEEGGAHSLEVDTNR-6	0.002886559	0.9969995	3					EISMPT[Phospho]PDSNTLVVQSEEGGAHSLEVDTNR[10.01]-6	0.004832482	0.9981	6	EISMPT[Phospho]PDSNTLVVQSEEGGAHSLEVDTNR[10.01]-6	0.003753439	0.99870012	6	EISM[Oxidation]PT[Phospho]PDSNTLVVQSEEGGAHSLEVDTNR-6	0.010807838	0.994747007	3	EISMPT[Phospho]PDSNTLVVQSEEGGAHSLEVDTNR[6.02]-6	0.005690534	0.9993	2
sp|P13587|ATN1_YEAST	516	S	0	Gold	121	STNQSNENDQSS[Phospho]LSQHNEKPGSAQFEHIAEFPFDSTVK-12	0.015673957	0.97756024	1	STNQSNENDQSS[Phospho]LSQHNEKPGSAQFEHIAEFPFDSTVK-12	0.027678071	0.959123863	3	STNQSNENDQSS[Phospho]LSQHNEKPGSAQFEHIAEFPFDSTVK-12	0.004897676	0.988279292	1					STNQSNENDQSS[Phospho]LSQHNEKPGSAQFEHIAEFPFDSTVK-12	0.013513634	0.9966	3	STNQSNENDQSS[Phospho]LSQ[Deamidated]HNEKPGSAQFEHIAEFPFDSTVK-12	0.007874374	0.990101881	1	STNQSNENDQSS[Phospho]LSQHNEKPGSAQFEHIAEFPFDSTVK-12	0.013098413	0.9793	11	STNQSNENDQSS[Phospho]LSQHNEKPGSAQFEHIAEFPFDSTVK-12	0.007050244	0.9983	19
sp|P13663|DHAS_YEAST	237	T	0	Gold	31	LLT[Phospho]PEEIK-3	0.039687863	0.919942119	1	LLT[Phospho]PEEIK[8.01]-3	0.001164023	0.998	3									LLT[Phospho]PEEIK[8.01]-3	0.004832482	0.99909969	2	LLT[Phospho]PEEIK-3	0.004064521	0.99531463	1	LLT[Phospho]PEEIK-3	0.010807838	0.998284669	2	LLT[Phospho]PEEIK-3	0	0.999799878	2
sp|P14065|GCY1_YEAST	172	S	0	Gold	83	AVGVSNFS[Phospho]INNLK-8	0.006268215	0.9901	5	AVGVSNFS[Phospho]INNLK-8	0	0.998	4	AVGVSNFS[Phospho]INNLK-8	0.002886559	0.9988	8	AVGVSNFS[Phospho]INNLK-8	0.012977819	0.976838752	1	AVGVSNFS[Phospho]INNLK[8.01]-8	0.004832482	0.9984	7	AVGVSNFS[Phospho]INNLK[8.01]-8	0.003753439	0.9987	5	AVGVSNFS[Phospho]INNLK-8	0.015691342	0.956696022	1	AVGVSNFS[Phospho]INNLK[4.03]-8	0.005108969	0.9994	4
sp|P14065|GCY1_YEAST	220	S	0	Bronze	5	GIVVEAYS[Phospho]PLGSTDAPLLK[8.01]-8	0.013066535	0.981170851	2													GIVVEAYS[Phospho]PLGSTDAPLLK[4.03]-8	0.020531482	0.989433816	1	GIVVEAYS[Phospho]PLGSTDAPLLK[8.01]-8	0.028148212	0.921451557	1
sp|P14126|RL3_YEAST	187	S	0	Gold	60	K[8.01]AHLAEIQLN[Deamidated]GGS[Phospho]ISEK[8.01]-13	0.008073398	0.985696758	1																	AHLAEIQLNGGS[Phospho]ISEK[4.03]-12	0.019448054	0.994748258	2	AHLAEIQLNGGS[Phospho]ISEK-12	0.010824465	0.9856	9	AHLAEIQLN[Deamidated]GGS[Phospho]IS[Phospho]EK-12	0.005455719	0.99860024	3
sp|P14126|RL3_YEAST	355	S	0	Gold	210	ALEEVS[Phospho]LK[4.03]-6	0.005097582	0.993609859	2	KALEEVS[Phospho]LK-7	0	0.99840028	24	ALEEVS[Phospho]LK[8.01]-6	0.001969391	0.9972	3	ALEEVS[Phospho]LK[6.02]-6	0.000806447	0.9989001	7	ALEEVS[Phospho]LK-6	0.004832482	0.99870022	8	ALEEVS[Phospho]LK-6	0.003753439	0.99880027	9	KALEEVS[Phospho]LK-7	0.010807838	0.99690168	10	ALEEVS[Phospho]LK-6	0.005108969	0.9993001	11
sp|P14164|ABF1_YEAST	189	T	0	Gold	386	QQGVTIK[4.03]NDT[Phospho]EDDSINK[4.03]-10	0.027432501	0.953596947	1	NDT[Phospho]EDDSINKASIDR-3	0	0.9983	3	NDT[Phospho]EDDSINK[8.01]ASIDR[10.01]-3	0.002886559	0.9988	1	QQGVTIK[6.02]NDT[Phospho]EDDSINK[6.02]-10	0.00395977	0.996793787	1	NDT[Phospho]EDDS[Phospho]INK[4.03]-3	0.002122178	1	1	NDT[Phospho]EDDS[Phospho]INK[8.01]-3	0.003753439	0.9992	2	QQGVTIKNDT[Phospho]EDDSINK-10	0.010807838	0.993893729	5	QQGVTIKNDT[Phospho]EDDS[Phospho]INK-10	0.004250744	0.9995	12
sp|P14164|ABF1_YEAST	193	S	0	Gold	309	QQGVTIK[4.03]NDTEDDS[Phospho]INK[4.03]-14	0.006268215	0.991298048	3	NDTEDDS[Phospho]INK[8.01]ASIDR[10.01]-7	0	0.996	16	NDTEDDS[Phospho]INKASIDR-7	0.002886559	0.997099993	4	N[Deamidated]DTEDDS[Phospho]INK-7	0.00395977	0.997600704	1	NDT[Phospho]EDDS[Phospho]INK[4.03]-7	0.002122178	1	1	NDT[Phospho]EDDS[Phospho]INK[8.01]-7	0.003753439	0.9992	2	NDTEDDS[Phospho]INKASIDR-7	0.010807838	0.996199721	5	QQGVTIKNDT[Phospho]EDDS[Phospho]INK-14	0.004250744	0.9995	12
sp|P14164|ABF1_YEAST	465	S	0	Bronze	1	M[Oxidation]GEYNDLQPSSSSN[Deamidated]NN[Deamidated]NNNDGELSGTNLRS[Phospho]NSIDYAK[8.01]-30	0.021559249	0.9631	1
sp|P14164|ABF1_YEAST	467	S	0	Gold	281	M[Oxidation]GEYNDLQPSSSSN[Deamidated]NNNNNDGELSGTNLRSNS[Phospho]IDYAK[8.01]-32	0.006268215	0.9905	6	SNS[Phospho]IDYAK[8.01]HQEISSAGTSSNTTK[8.01]-3	0	0.9952	1	SNS[Phospho]IDYAK[8.01]-3	0.003212432	0.9967	20	SNS[Phospho]IDYAK[6.02]-3	0.00395977	0.99620072	3	SNS[Phospho]IDYAK-3	0.005835586	0.99650124	7	SNS[Phospho]IDYAK[8.01]-3	0.003753439	0.99680112	8	SNS[Phospho]IDYAKHQEISSAGTSSNTTK-3	0.010824465	0.9894	5	SNS[Phospho]IDYAK[8.01]-3	0.006789875	0.9989001	7
sp|P14164|ABF1_YEAST	618	S	0	Gold	354	N[Deamidated]GDGHNNSSRNVVDENLINDM[Oxidation]DS[Phospho]EDAHK[8.01]-23	0.006268215	0.991699998	3	NVVDENLINDMDS[Phospho]EDAHK[8.01]-13	0.001117655	0.9901	9	NVVDENLINDMDS[Phospho]EDAHK-13	0.002886559	0.9968	24	NVVDENLINDM[Oxidation]DS[Phospho]EDAHK[6.02]-13	0.00395977	0.9956	6	NVVDENLINDMDS[Phospho]EDAHK[8.01]-13	0.005410863	0.9974	16	NVVDENLINDMDS[Phospho]EDAHK[8.01]-13	0.003753439	0.9976	8	NVVDENLINDM[Oxidation]DS[Phospho]EDAHK-13	0.010824465	0.9878	8	NVVDENLINDMDS[Phospho]EDAHK[8.01]-13	0.006789875	0.9988	11
sp|P14164|ABF1_YEAST	720	S	0	Gold	941	ADDEEDLS[Phospho]DENIQPELRGQ[Deamidated]-8	0.005097582	0.9966	7	ADDEEDLS[Phospho]DENIQPELR[10.01]-8	0	0.9988	57	ADDEEDLS[Phospho]DENIQPELR-8	0.001368311	0.999	10	ADDEEDLS[Phospho]DENIQPELR-8	0.000806447	0.9992	42	ADDEEDLS[Phospho]DENIQ[Deamidated]PELR[6.02]-8	0.004774782	0.9995	4	ADDEEDLS[Phospho]DEN[Deamidated]IQ[Deamidated]PELR[10.01]-8	0.003753439	0.9992	2	ADDEEDLS[Phospho]DENIQPELR-8	0.010807838	0.9973	27	ADDEEDLS[Phospho]DEN[Deamidated]IQPELR-8	0.001103713	0.9996	2
sp|P14180|CHS2_YEAST	166	S	0	Gold	40	YTMSTTSTTAPS[Phospho]LAEADDEK[4.03]-12	0.021932892	0.962157392	1					YTMSTTSTTAPS[Phospho]LAEADDEK-12	0.017903998	0.960594208	2					YTM[Oxidation]STTSTTAPS[Phospho]LAEADDEK[8.01]-12	0.006114395	0.9963	2	YTMSTTSTTAPS[Phospho]LAEADDEK[8.01]-12	0.003753439	0.9965	3	YTM[Oxidation]STTSTTAPS[Phospho]LAEADDEKEK-12	0.010824465	0.986477522	2	YTMSTTSTTAPS[Phospho]LAEADDEK[4.03]-12	0.007050244	0.9984	3
sp|P14180|CHS2_YEAST	225	S	0	Gold	360	RRM[Oxidation]VS[Phospho]DLPPPSK[4.03]-5	0.005097582	0.993095569	2	MVS[Phospho]DLPPPSK[8.01]-3	0	0.996498648	2	MVS[Phospho]DLPPPSK[8.01]-3	0.001368311	0.999	5	M[Oxidation]VS[Phospho]DLPPPSK-3	0.000806447	0.998999997	3	MVS[Phospho]DLPPPSK[8.01]-3	0.004774782	0.9995	29	MVS[Phospho]DLPPPSK[8.01]-3	0.003753439	0.9993	51	M[Oxidation]VS[Phospho]DLPPPSK-3	0.010807838	0.9972	6	MVS[Phospho]DLPPPSK[8.01]-3	0.001774525	0.9996	19
sp|P14540|ALF_YEAST	109	S	0	Gold	77	GAIAAAHYIRSIAPAYGIPVVLHS[Phospho]DHC[Carbamidomethyl]A[Phospho]K[12.04]K-24	0.005097582	0.9969	5					SIAPAYGIPVVLHS[Phospho]DHC[Carbamidomethyl]A[Phospho]K[4.03]K[4.03]-14	0.009362004	0.994307623	5					SIAPAYGIPVVLHS[Phospho]DHC[Carbamidomethyl]A[Phospho]K[4.03]K[4.03]-14	0.005729739	0.9995	11	SIAPAYGIPVVLHS[Phospho]DHC[Carbamidomethyl]A[Phospho]K[4.03]K[4.03]-14	0.012218452	0.9992	10					SIAPAYGIPVVLHS[Phospho]DHC[Carbamidomethyl]A[Phospho]K[4.03]K[8.01]-14	0.00327976	0.99950004	1
sp|P14540|ALF_YEAST	11	T	0	Gold	22	RKT[Phospho]GVIVGEDVHNLFTYAK-3	0.005097582	0.996399738	3	RKT[Phospho]GVIVGEDVHNLFTYAK-3	0	0.997546566	2	RKT[Phospho]GVIVGEDVHNLFTYAK-3	0.042405022	0.932137301	1	K[6.02]T[Phospho]GVIVGEDVHNLFTYAK-2	0.011892326	0.97948548	1									KT[Phospho]GVIVGEDVHNLFTYAK-2	0.01319737	0.999299971	1	T[Phospho]GVIVGEDVHNLFTYAK-1	0.005455719	0.997999061	4
sp|P14540|ALF_YEAST	113	A	1	Gold	74	GAIAAAHYIRSIAPAYGIPVVLHS[Phospho]DHC[Carbamidomethyl]A[Phospho]K[12.04]K-28	0.005097582	0.9969	5					SIAPAYGIPVVLHS[Phospho]DHC[Carbamidomethyl]A[Phospho]K[4.03]K[4.03]-18	0.009362004	0.994307623	5					SIAPAYGIPVVLHS[Phospho]DHC[Carbamidomethyl]A[Phospho]K[4.03]K[4.03]-18	0.00578627	0.9995	11	SIAPAYGIPVVLHS[Phospho]DHC[Carbamidomethyl]A[Phospho]K[4.03]K[4.03]-18	0.012218452	0.9992	10					SIAPAYGIPVVLHS[Phospho]DHC[Carbamidomethyl]A[Phospho]K[4.03]K[8.01]-18	0.004008114	0.99950004	1
sp|P14540|ALF_YEAST	157	T	0	Silver	4	EHGEPLFSSHM[Oxidation]LDLSEETDEENIST[Phospho]C[Carbamidomethyl]VK[4.03]-25	0.006268215	0.990077513	4
sp|P14540|ALF_YEAST	310	Y	0	Gold	42	DY[Phospho]IMSPVGN[Deamidated]PEGPEK[4.03]PNK[4.03]-2	0.019542311	0.967946	1	DY[Phospho]IMS[Phospho]PVGNPEGPEK[8.01]PNK[8.01]K[8.01]-2	0	1	1					[Acetyl]KDY[Phospho]IM[Oxidation]SPVGNPEGPEKPNKK-3	0.012977819	0.976895078	1									[Acetyl]DY[Phospho]IMSPVGN[Deamidated]PEGPEKPNKK-2	0.044503317	0.833883657	1	DY[Phospho]IMS[Phospho]PVGNPEGPEKPNKK-2	0	1	7
sp|P14540|ALF_YEAST	313	S	0	Gold	1975	DYIM[Oxidation]S[Phospho]PVGNPEGPEK[8.01]PNK[8.01]-5	0.005097582	0.9965	31	DY[Phospho]IMS[Phospho]PVGNPEGPEK[8.01]PNK[8.01]K[8.01]-5	0	1	1	DYIM[Oxidation]S[Phospho]PVGNPEGPEKPNK-5	0.001969391	0.99690058	7	DYIM[Oxidation]S[Phospho]PVGN[Deamidated]PEGPEKPNKK-5	0.000806447	0.9988	3	DYIM[Oxidation]S[Phospho]PVGNPEGPEK[8.01]PNK[8.01]-5	0.004774782	0.9995	15	DYIM[Oxidation]S[Phospho]PVGNPEGPEK[8.01]PNK[8.01]-5	0.003753439	0.9991	11	DY[Phospho]IM[Oxidation]S[Phospho]PVGNPEGPEKPNKK-5	0	1	1	DY[Phospho]IMS[Phospho]PVGNPEGPEKPNKK-5	0	1	7
sp|P14540|ALF_YEAST	349	S	0	Gold	31	S[Phospho]LETFRTTNTL-1	0.020889008	0.964373759	6	ITKS[Phospho]LETFR-4	0.004890333	0.98491278	5	ITKS[Phospho]LETFR-4	0.003720475	0.995091108	3													ITKS[Phospho]LETFR-4	0.010824465	0.988307627	6	S[Phospho]LET[Phospho]FRTTNT[Phospho]L-1	0.022678778	0.972860027	1
sp|P14540|ALF_YEAST	358	T	0	Silver	21	SLETFRTTNT[Phospho]L-10	0.006268215	0.991705999	14																									SLET[Phospho]FRTTNT[Phospho]L-10	0.014619835	0.9943011	4
sp|P14540|ALF_YEAST	39	T	0	Bronze	19	FAIPAINVT[Phospho]SSSTAVAALEAARDSK[8.01]-9	0.023227092	0.958741542	1	FAIPAINVT[Phospho]SSSTAVAALEAAR-9	0.014667165	0.970199997	2	FAIPAINVT[Phospho]SSSTAVAALEAAR-9	0.015444371	0.950449162	1					FAIPAINVT[Phospho]SSSTAVAALEAAR[10.01]-9	0.025304658	0.939959443	3	FAIPAINVT[Phospho]SSSTAVAALEAAR[10.01]-9	0.014298191	0.971599729	4
sp|P14540|ALF_YEAST	40	S	0	Gold	88	FAIPAINVTS[Phospho]SSTAVAALEAARDSK-10	0.006268215	0.9918	5	FAIPAINVTS[Phospho]SSTAVAALEAAR-10	0.004990839	0.991599996	3	FAIPAINVTS[Phospho]SSTAVAALEAAR[10.01]-10	0.002886559	0.9971	4					FAIPAINVTS[Phospho]SSTAVAALEAAR[10.01]-10	0.004832482	0.9979	8	FAIPAINVTS[Phospho]SSTAVAALEAAR[10.01]-10	0.003753439	0.997	6	FAIPAINVTS[Phospho]SSTAVAALEAAR-10	0.032062341	0.89945005	4	FAIPAINVTS[Phospho]SSTAVAALEAAR[10.01]-10	0.007050244	0.99850014	9
sp|P14540|ALF_YEAST	42	S	0	Gold	81	FAIPAINVTSSS[Phospho]TAVAALEAARDSK-12	0.015673957	0.977438022	4	FAIPAINVTSSS[Phospho]TAVAALEAAR[10.01]-12	0.010911917	0.992396447	2	FAIPAINVTSSS[Phospho]TAVAALEAAR-12	0.003720475	0.994998176	7					FAIPAINVTSSS[Phospho]TAVAALEAAR-12	0.012972701	0.9782	4	FAIPAINVTSSS[Phospho]TAVAALEAAR-12	0.008224897	0.9948	6					FAIPAINVTSSS[Phospho]TAVAALEAAR[6.02]-12	0.007050244	0.998	8
sp|P14540|ALF_YEAST	63	S	0	Gold	101	SPIILQTS[Phospho]NGGAAYFAGK-8	0.007393617	0.986999999	3	SPIILQTS[Phospho]NGGAAYFAGK-8	0.000759737	0.9931	5	SPIILQTS[Phospho]NGGAAYFAGK[8.01]-8	0.004639043	0.989867447	2					SPIILQTS[Phospho]NGGAAYFAGK[8.01]-8	0.009038475	0.988129041	2	SPIILQTS[Phospho]NGGAAYFAGK[8.01]-8	0.004550865	0.995100382	3	SPIILQTS[Phospho]NGGAAYFAGK-8	0.010824465	0.989299989	8	SPIILQTS[Phospho]N[Deamidated]GGAAYFAGK-8	0.005455719	0.9961	18
sp|P14540|ALF_YEAST	83	S	0	Gold	272	GISNEGQ[Deamidated]NAS[Phospho]IK-10	0.038706187	0.921725908	1	GISNEGQNAS[Phospho]IK[8.01]-10	0.002863649	0.9867	15	GISNEGQNAS[Phospho]IKGAIAAAHYIR-10	0.003212432	0.9964	3	GISNEGQNAS[Phospho]IK-10	0.00395977	0.9949	4	GISNEGQNAS[Phospho]IK[8.01]-10	0.008115815	0.9901	11	GISNEGQNAS[Phospho]IK-10	0.004678725	0.9948	7	GISNEGQNAS[Phospho]IK-10	0.010824465	0.986986013	5	GISNEGQNAS[Phospho]IK[8.01]-10	0.007972304	0.9977	8
sp|P14680|YAK1_YEAST	288	T	0	Silver	167	NDLQPVLNAT[Phospho]PK[4.03]-10	0.036487781	0.930599999	2	NDLQPVLNAT[Phospho]PK[8.01]-10	0.020738007	0.97960203	10	LSIPQMQLC[Carbamidomethyl]NSKNDLQPVLNAT[Phospho]PK-22	0.0080197	0.9845	4	NDLQPVLNAT[Phospho]PK[6.02]-10	0.013512487	0.9754	5	NDLQPVLNAT[Phospho]PK-10	0.014175711	0.9739	4	NDLQPVLNAT[Phospho]PK[8.01]-10	0.013439245	0.974	6	NDLQPVLNAT[Phospho]PK-10	0.010824465	0.98710211	4	NDLQPVLNAT[Phospho]PK-10	0.019272522	0.9864	7
sp|P14680|YAK1_YEAST	302	S	0	Gold	64	TIS[Phospho]PLVSVTK[8.01]-3	0.042989195	0.907564537	1	TIS[Phospho]PLVSVTK-3	0.001684173	0.990466483	1	TIS[Phospho]PLVSVTK[8.01]-3	0.002886559	0.9977	4					TIS[Phospho]PLVSVTK[8.01]-3	0.004832482	0.99810018	8	TIS[Phospho]PLVSVTK[8.01]-3	0.003753439	0.997800715	3	TIS[Phospho]PLVSVTK-3	0.010824465	0.991203683	4	T[Phospho]IS[Phospho]PLVSVTK-3	0.005455719	0.9977	4
sp|P14682|UBC3_YEAST	186	S	0	Gold	164	GFIMPTSESAYIS[Phospho]QSK[4.03]-13	0.016855081	0.973109529	1	GFIMPTSESAYIS[Phospho]QSK[8.01]-13	0.002827744	0.9888	13	GFIMPTSESAYIS[Phospho]QSK[4.03]-13	0.010107609	0.989483012	1					GFIMPTSESAYIS[Phospho]QSK[8.01]-13	0.005420509	0.9971	12	GFIMPTSESAYIS[Phospho]QSK[8.01]-13	0.003753439	0.997	6	GFIM[Oxidation]PTSESAYIS[Phospho]QSK-13	0.010824465	0.986699999	4	GFIMPTSESAYIS[Phospho]QSK[8.01]-13	0.007050244	0.99820017	6
sp|P14682|UBC3_YEAST	282	S	0	Gold	182	AEDES[Phospho]EDVEDVERVSK[4.03]-5	0.005097582	0.995696942	4	AEDES[Phospho]EDVEDVER-5	0	0.9983	11	AEDES[Phospho]EDVEDVER[6.02]-5	0.001969391	0.9965	4	AEDES[Phospho]EDVEDVER[6.02]-5	0.000806447	0.998480258	2	AEDES[Phospho]EDVEDVER[10.01]-5	0.004832482	0.9988	16	AEDES[Phospho]EDVEDVER[10.01]-5	0.003753439	0.9989	13	AEDES[Phospho]EDVEDVER-5	0.010807838	0.995081577	4	AEDES[Phospho]EDVEDVER[10.01]-5	0.004008114	0.9995	9
sp|P14682|UBC3_YEAST	292	S	0	Gold	94	AEDESEDVEDVERVS[Phospho]K-15	0.005097582	0.993304272	3	AEDESEDVEDVERVS[Phospho]K-15	0.002408785	0.997563064	2	AEDESEDVEDVER[6.02]VS[Phospho]K[4.03]-15	0.001368311	0.999199999	2	AEDESEDVEDVER[6.02]VS[Phospho]K[6.02]-15	0.000806447	0.9993	5	AEDESEDVEDVER[10.01]VS[Phospho]K[8.01]-15	0.004774782	0.99950004	3	AEDESEDVEDVER[10.01]VS[Phospho]K[8.01]-15	0.003753439	0.9991	7	AEDESEDVEDVERVS[Phospho]K-15	0.010807838	0.997498001	4	AEDESEDVEDVERVS[Phospho]K-15	0	0.9997	11
sp|P14724|CDC26_YEAST	18	S	0	Gold	34	[Acetyl]M[Oxidation]IRRAPTTLQLSHDDVTS[Phospho]LIDDLNEQK-18	0.007393617	0.987232381	1					APTTLQLSHDDVTS[Phospho]LIDDLNEQK-14	0.003212432	0.99622691	1					APTTLQLSHDDVTS[Phospho]LIDDLNEQK[8.01]-14	0.004832482	0.998095567	2	APTTLQLSHDDVTS[Phospho]LIDDLNEQK[8.01]-14	0.003753439	0.997489266	1					R[6.02]APTTLQLSHDDVTS[Phospho]LIDDLNEQK[4.03]-15	0.005690534	0.99920007	1
sp|P14737|RAD9_YEAST	137	S	0	Gold	119	YQS[Phospho]SDLEDTPLM[Oxidation]LRK-3	0.028919914	0.948199999	2	YQS[Phospho]SDLEDTPLMLR[10.01]-3	0.004673588	0.9909	4	YQS[Phospho]S[Phospho]DLEDTPLMLR[10.01]-3	0.002886559	0.997999857	1	YQS[Phospho]S[Phospho]DLEDTPLM[Oxidation]LR-3	0.019492207	0.961252464	1	YQS[Phospho]S[Phospho]DLEDTPLMLR[10.01]-3	0.004832482	0.9983	7	YQS[Phospho]S[Phospho]DLEDTPLMLR-3	0.003753439	0.9982	6	YQS[Phospho]S[Phospho]DLEDTPLM[Oxidation]LR-3	0.010824465	0.98782044	2	YQS[Phospho]S[Phospho]DLEDTPLMLR[6.02]-3	0.006278636	0.999199876	1
sp|P14737|RAD9_YEAST	143	T	0	Gold	176	YQSSDLEDT[Phospho]PLM[Oxidation]LRK-9	0.017372171	0.971839002	1					YQSSDLEDT[Phospho]PLMLR-9	0.003860322	0.998231394	5					YQSSDLEDT[Phospho]PLM[Oxidation]LR[10.01]-9	0.005420509	0.9971	2	YQSS[Phospho]DLEDT[Phospho]PLMLR[10.01]-9	0.003753439	0.9968	3	YQSSDLEDT[Phospho]PLM[Oxidation]LR-9	0.010807838	0.9971	9	YQSSDLEDT[Phospho]PLMLR[10.01]K[8.01]-9	0.005690534	0.99930006	6
sp|P14737|RAD9_YEAST	248	S	0	Gold	100	TQIMISAES[Phospho]PNSISSYDK-9	0.006268215	0.9924	3	TQIMISAES[Phospho]PNSISSYDK-9	0.001117655	0.991579808	2	TQIMISAES[Phospho]PNSISSYDK[8.01]-9	0.010107609	0.988999998	2					TQIM[Oxidation]ISAES[Phospho]PNSISSYDK-9	0.005420509	0.996899993	1	TQIMISAES[Phospho]PNSISSYDK-9	0.003753439	0.9976	4	TQIM[Oxidation]ISAES[Phospho]PNSISSYDKNK-9	0.010807838	0.9935	4	TQIM[Oxidation]ISAES[Phospho]PNSISSYDK-9	0.005455719	0.9955	3
sp|P14737|RAD9_YEAST	26	S	0	Gold	532	EALHS[Phospho]PLADGDMNEMNVPVDPLENK-5	0.005097582	0.9933	6	EALHS[Phospho]PLADGDMNEMNVPVDPLENK-5	0.000759737	0.9933	14	EALHS[Phospho]PLADGDMNEMNVPVDPLENK[8.01]-5	0.002886559	0.9969	6	EALHS[Phospho]PLADGDM[Oxidation]NEM[Oxidation]NVPVDPLENK-5	0.00395977	0.9969	7	EALHS[Phospho]PLADGDM[Oxidation]NEMNVPVDPLENK-5	0.004832482	0.998	5	EALHS[Phospho]PLADGDM[Oxidation]NEMNVPVDPLENK-5	0.003753439	0.9986	6	EALHS[Phospho]PLADGDM[Oxidation]NEM[Oxidation]NVPVDPLENK-5	0.010807838	0.9931	4	EALHS[Phospho]PLADGDMNEMNVPVDPLENK-5	0.005455719	0.996	5
sp|P14737|RAD9_YEAST	56	S	0	Gold	437	VNSTNIIEGS[Phospho]PK[8.01]-10	0.005097582	0.9964	3	VNSTNIIEGS[Phospho]PK[8.01]-10	0	0.9986	19	VN[Deamidated]STNIIEGS[Phospho]PK[4.03]-10	0.001368311	0.99890018	1	VNSTNIIEGS[Phospho]PK[6.02]-10	0.000806447	0.9987	3	VN[Deamidated]STNIIEGS[Phospho]PK-10	0.004774782	0.9995	5	VN[Deamidated]STNIIEGS[Phospho]PK-10	0.003753439	0.9991	10	VN[Deamidated]STNIIEGS[Phospho]PK-10	0.010807838	0.9973	3	VN[Deamidated]STNIIEGS[Phospho]PK-10	0.004250744	0.9995	4
sp|P14737|RAD9_YEAST	716	S	0	Silver	34	DTIEIGEEEENRS[Phospho]TK[4.03]-13	0.029093901	0.94716204	1									DTIEIGEEEENR[6.02]S[Phospho]TK[6.02]-13	0.004099193	0.99260693	3	DTIEIGEEEENR[10.01]S[Phospho]TK[8.01]-13	0.022410503	0.9892	1	DTIEIGEEEENR[10.01]S[Phospho]TK[8.01]-13	0.010677117	0.980694659	1	DTIEIGEEEENRS[Phospho]TKTS[Phospho]PTK-13	0.043445859	0.950295599	2	DTIEIGEEEENR[10.01]S[Phospho]TK[8.01]-13	0.015458624	0.9911	1
sp|P14737|RAD9_YEAST	720	S	0	Bronze	23	DTIEIGEEEENRSTKTS[Phospho]PTK-17	0.021118122	0.9637353	8													DTIEIGEEEENR[10.01]S[Phospho]TK[8.01]TS[Phospho]PTK[8.01]-17	0.039143273	0.876058373	1					DTIEIGEEEENRS[Phospho]TKTS[Phospho]PTK-17	0.043445859	0.950395399	2	DTIEIGEEEENR[10.01]S[Phospho]TK[8.01]TS[Phospho]PTK[8.01]-17	0.047078661	0.92634225	6
sp|P14737|RAD9_YEAST	961	S	0	Silver	35	DINTHTEVYNNEIES[Phospho]S[Phospho]SEK[8.01]K[8.01]-15	0.037193034	0.92598126	1													DINTHTEVYNNEIES[Phospho]SSEKK-15	0.014273919	0.995683696	2	DINTHTEVYNNEIES[Phospho]SSEK[8.01]K[8.01]-15	0.018768644	0.958057707	1					DINTHTEVYNNEIES[Phospho]SSEKK-15	0.009825988	0.9967	4
sp|P14742|GFA1_YEAST	199	S	0	Gold	125	GS[Phospho]PLLIGVK[4.03]-2	0	0.999486888	1	K[8.01]GS[Phospho]PLLIGVK[8.01]-3	0	1	14	K[8.01]GS[Phospho]PLLIGVK[8.01]-3	0	1	5	GS[Phospho]PLLIGVK[6.02]-2	0.000806447	1	4	GS[Phospho]PLLIGVK[8.01]-2	0	1	9	K[8.01]GS[Phospho]PLLIGVK[8.01]-3	0	1	1	KGS[Phospho]PLLIGVK-3	0.010807838	1	9	K[8.01]GS[Phospho]PLLIGVK[8.01]-3	0	1	8
sp|P14747|PP2B2_YEAST	31	T	0	Gold	188	TERPQSSTT[Phospho]PIDSK[8.01]-9	0.006268215	0.990650371	1	TERPQSSTT[Phospho]PIDSK-9	0.000759737	0.9932	10	TERPQSSTT[Phospho]PIDSK-9	0.002886559	0.9979	13	TER[6.02]PQSSTT[Phospho]PIDSK[6.02]-9	0.000806447	0.998	3	TER[10.01]PQSSTT[Phospho]PIDSK[8.01]-9	0.005420509	0.9973	10	TERPQSSTT[Phospho]PIDSK-9	0.003753439	0.9985	7	TERPQSSTT[Phospho]PIDSK-9	0.010807838	0.992589707	5	TERPQSSTT[Phospho]PIDSK-9	0.005455719	0.99540129	10
sp|P14772|BPT1_YEAST	1434	S	0	Gold	64	M[Oxidation]LHSK[8.01]PRGDDS[Phospho]NEEDGNVNDILDVK[8.01]-11	0.006268215	0.9908	2	GDDS[Phospho]NEEDGNVNDILDVK[8.01]-4	0.030232566	0.955803884	1	GDDS[Phospho]NEEDGNVNDILDVK[8.01]-4	0	0.999999994	2	GDDS[Phospho]NEEDGNVNDILDVK-4	0.011689413	0.980269696	1	GDDS[Phospho]NEEDGNVNDILDVK[8.01]-4	0	1	5	GDDS[Phospho]NEEDGNVNDILDVK[8.01]-4	0	1	5	GDDS[Phospho]NEEDGNVNDILDVK-4	0.01319737	0.99903809	1	GDDS[Phospho]NEEDGNVNDILDVK[8.01]-4	0	1	6
sp|P14772|BPT1_YEAST	645	S	0	Gold	218	EVLTSSQSGDNLRTDEES[Phospho]IIGSSQIALK[4.03]-18	0.015158106	0.9784	2	TDEES[Phospho]IIGSSQIALK[8.01]-5	0	0.99830016	7	EVLTSSQSGDNLR[10.01]TDEES[Phospho]IIGSSQIALK[8.01]-18	0.002886559	0.998399973	1	TDEES[Phospho]IIGSSQIALK[6.02]-5	0.00395977	0.997511533	1	TDEES[Phospho]IIGSSQIALK[8.01]-5	0.004832482	0.99880011	6	TDEES[Phospho]IIGSSQIALK-5	0.003753439	0.99800099	1	TDEES[Phospho]IIGSSQIALK-5	0.010807838	0.996400275	5	TDEES[Phospho]IIGSSQIALK-5	0.004250744	0.9995	7
sp|P14772|BPT1_YEAST	895	S	0	Gold	215	LLEEFDSPIDN[Deamidated]GNESDVQTEHRSES[Phospho]EVDEPLQLK[8.01]-25	0.013884252	0.97890828	2	SES[Phospho]EVDEPLQLK-3	0.001117655	0.99	12	SES[Phospho]EVDEPLQLK-3	0.003720475	0.9952	5	SES[Phospho]EVDEPLQ[Deamidated]LK-3	0.00395977	0.9957	5	SES[Phospho]EVDEPLQLK-3	0.006124757	0.99540088	4	SES[Phospho]EVDEPLQ[Deamidated]LK-3	0.006359265	0.9932	3	SES[Phospho]EVDEPLQLK-3	0.010824465	0.987691949	5	SES[Phospho]EVDEPLQLK-3	0.009825988	0.9962	6
sp|P14772|BPT1_YEAST	916	T	0	Gold	90	VTESETEDEVVT[Phospho]ESELELIK[8.01]-12	0.006268215	0.991159283	1	VTESETEDEVVT[Phospho]ESELELIK[8.01]-12	0.004587491	0.991620044	1	VTES[Phospho]ETEDEVVT[Phospho]ESELELIK[8.01]-12	0.014106009	0.99249174	2					VTES[Phospho]ETEDEVVT[Phospho]ESELELIK[8.01]-12	0.006124757	0.9959	8	VTESETEDEVVT[Phospho]ESELELIK-12	0.003753439	0.9969	1	VTES[Phospho]ETEDEVVT[Phospho]ESELELIK-12	0.014161014	0.9938	7	VTESETEDEVVT[Phospho]ESELELIK[4.03]-12	0.006789875	0.9989	3
sp|P14832|CYPH_YEAST	145	S	0	Gold	410	K[8.01]VESLGS[Phospho]PSGATK[8.01]-7	0.006268215	0.9926	17	K[8.01]VESLGS[Phospho]PSGATK[8.01]-7	0	0.9935	21	K[8.01]VESLGS[Phospho]PSGATK[8.01]-7	0.002886559	0.9974	37	KVESLGS[Phospho]PSGATK-7	0.002814788	0.9978	14	KVESLGS[Phospho]PSGATK-7	0.004832482	0.9979	13	K[8.01]VESLGS[Phospho]PSGATK[8.01]-7	0.003753439	0.9984	14	KVESLGS[Phospho]PSGATK-7	0.010807838	0.9932	10	KVESLGS[Phospho]PSGATK-7	0.005455719	0.9953	5
sp|P14843|AROF_YEAST	26	T	0	Gold	62	GYDPLT[Phospho]PPDLLQHEFPISAK[8.01]-6	0.04150285	0.915250414	1	GYDPLT[Phospho]PPDLLQHEFPISAK-6	0	0.9987	11	GYDPLT[Phospho]PPDLLQHEFPISAK-6	0.002886559	0.998192801	1					GYDPLT[Phospho]PPDLLQHEFPISAK[8.01]-6	0.004832482	0.99919969	2	GYDPLT[Phospho]PPDLLQHEFPISAK[8.01]-6	0.003753439	0.9992	3	GYDPLT[Phospho]PPDLLQHEFPISAK-6	0.010824465	0.987025272	2	GYDPLT[Phospho]PPDLLQHEFPISAK[8.01]-6	0.001103713	0.9996	4
sp|P14904|AMPL_YEAST	506	S	0	Bronze	4	HWRS[Phospho]VYDEFGEL-4	0.03714191	0.926722079	2																									HWRS[Phospho]VYDEFGEL-4	0.041429652	0.933680152	2
sp|P14907|NSP1_YEAST	281	T	0	Gold	77	TTNTT[Phospho]PSFSFGAK[4.03]-5	0.008175495	0.985258527	3	TTNTT[Phospho]PSFSFGAK-5	0.020242923	0.955512237	2	TTNTT[Phospho]PSFSFGAK-5	0.003720475	0.995300455	5	TTNTT[Phospho]PSFSFGAK[6.02]-5	0.00395977	0.997	4	TTNTT[Phospho]PSFSFGAK[8.01]-5	0.007042516	0.993	6	TTNTT[Phospho]PSFSFGAK[8.01]-5	0.004576646	0.995	5	TTNTT[Phospho]PSFSFGAK-5	0.010824465	0.989847209	5	TTNTT[Phospho]PSFSFGAK[8.01]-5	0.009209475	0.9973	5
sp|P14907|NSP1_YEAST	283	S	0	Gold	53	TTNTTPS[Phospho]FSFGAK[8.01]-7	0.008073398	0.985466173	5	TTNTTPS[Phospho]FSFGAK-7	0.01007669	0.9849	5	TTNTTPS[Phospho]FSFGAK-7	0.003787482	0.993764699	2					TTNTTPS[Phospho]FSFGAK[8.01]-7	0.006114395	0.99629657	3	TTNTTPS[Phospho]FSFGAK[8.01]-7	0.004550865	0.995096733	2	TTNTTPS[Phospho]FSFGAK-7	0.010824465	0.988590058	5	TTNTTPS[Phospho]FSFGAK-7	0.007123957	0.998	5
sp|P14907|NSP1_YEAST	631	S	0	Gold	106	LNSKPVELKPVS[Phospho]LDNK-12	0.005097582	0.995199998	4	LNSK[8.01]PVELK[8.01]PVS[Phospho]LDNK[8.01]-12	0	0.9987	2	LNSK[8.01]PVELK[8.01]PVS[Phospho]LDNK[8.01]-12	0.002886559	0.99900009	9					LNSK[8.01]PVELK[8.01]PVS[Phospho]LDNK[8.01]-12	0.004832482	0.9991	3	LNSKPVELKPVS[Phospho]LDNK-12	0.003753439	0.997189539	3	LNSKPVELKPVS[Phospho]LDNK-12	0.010807838	0.99510048	16	LNSK[4.03]PVELK[4.03]PVS[Phospho]LDNK[4.03]-12	0.001774525	0.9996	9
sp|P14907|NSP1_YEAST	727	S	0	Gold	77	TEALLSDVVS[Phospho]TSSGAAANNNDQK[4.03]-10	0.017372171	0.971899933	2	TEALLSDVVS[Phospho]TSSGAAANNNDQKR-10	0.003346165	0.994735362	1	TEALLSDVVS[Phospho]TSSGAAANNNDQK-10	0.012084042	0.985602244	1					TEALLSDVVS[Phospho]TSSGAAANNNDQK-10	0.006114395	0.9962	2	TEALLSDVVS[Phospho]TSSGAAANNNDQK-10	0.003753439	0.9962	3	TEALLSDVVS[Phospho]TSSGAAANNNDQKR-10	0.01319737	0.9969	3	TEALLSDVVS[Phospho]TSSGAAANNNDQK[4.03]-10	0.007050244	0.9982	4
sp|P14907|NSP1_YEAST	730	S	0	Gold	115	TEALLSDVVSTSS[Phospho]GAAANNNDQK-13	0.027432501	0.953512724	2	TEALLSDVVSTSS[Phospho]GAAANNNDQK[8.01]R[10.01]-13	0.005451444	0.9915	4	TEALLSDVVSTSS[Phospho]GAAANNNDQK-13	0.015112609	0.971990956	1					TEALLSDVVSTSS[Phospho]GAAANNNDQK[8.01]-13	0.006862944	0.9947	9	TEALLSDVVSTSS[Phospho]GAAANNNDQK-13	0.006914779	0.9923	4	TEALLSDVVSTSS[Phospho]GAAANNNDQKR-13	0.01319737	0.9965	5	TEALLSDVVSTSS[Phospho]GAAANNNDQK[8.01]R[10.01]-13	0.007123957	0.998	1
sp|P14907|NSP1_YEAST	811	S	0	Gold	52	ILNSHFDALRSLDDNS[Phospho]TSLEK[4.03]-16	0.021606949	0.962328472	2	SLDDNS[Phospho]TSLEK-6	0.009818404	0.98541233	5	SLDDNS[Phospho]TSLEK-6	0.007491229	0.981098632	3					SLDDNS[Phospho]TSLEK-6	0.008593822	0.989002157	2	SLDDNS[Phospho]TSLEK-6	0.00853381	0.988605436	3	SLDDNS[Phospho]TSLEK-6	0.023287847	0.936199592	3	SLDDNS[Phospho]TSLEK[8.01]-6	0.011840593	0.99490098	4
sp|P14922|CYC8_YEAST	710	S	0	Gold	399	S[Phospho]PRQPTHAIPTQAPATGITNAEPQVK[4.03]K[4.03]-1	0.005097582	0.9959	7	YM[Oxidation]EGAIHTLVDAAVSSSTHTENNTK[8.01]S[Phospho]PR[10.01]-26	0.002723393	0.989299993	1	S[Phospho]PRQPTHAIPTQAPATGITNAEPQVK-1	0.002886559	0.99830052	4					S[Phospho]PRQPTHAIPTQAPATGITNAEPQVK-1	0.004832482	0.998	5	S[Phospho]PRQPTHAIPTQAPATGITNAEPQVK-1	0.003753439	0.99750154	6	YM[Oxidation]EGAIHTLVDAAVSSSTHTENNTKS[Phospho]PR-26	0.01319737	0.9984	21	S[Phospho]PRQPTHAIPTQAPATGITNAEPQVK-1	0.005690534	0.9993	10
sp|P14922|CYC8_YEAST	715	T	0	Bronze	40	SPRQPT[Phospho]HAIPTQAPATGITNAEPQVKK-6	0.016374478	0.976391547	4					SPR[6.02]Q[Deamidated]PT[Phospho]HAIPTQAPATGITNAEPQVK[4.03]-6	0.044349535	0.894796306	1					SPR[6.02]QPT[Phospho]HAIPTQAPATGITNAEPQVK[4.03]K[4.03]-6	0.026317202	0.982692096	3	SPR[10.01]QPT[Phospho]HAIPTQ[Deamidated]APATGITNAEPQVK[8.01]-6	0.022518665	0.9476965	1					SPRQPT[Phospho]HAIPTQAPATGITNAEPQVK-6	0.017211721	0.968899926	4
sp|P14922|CYC8_YEAST	741	S	0	Gold	1481	LNS[Phospho]PNSNINK-3	0.006268215	0.9917024	8	LNS[Phospho]PNSNINK[8.01]-3	0	0.99520215	14	LN[Deamidated]S[Phospho]PNSNINK[8.01]-3	0.002886559	0.9985	5	LNS[Phospho]PN[Deamidated]SNINK-3	0.002814788	0.99780072	8	LNS[Phospho]PNS[Phospho]NINK[4.03]-3	0	1	1	LNS[Phospho]PNS[Phospho]NINK-3	0.003753439	0.9998	1	LNS[Phospho]PNSNINK-3	0.010807838	0.99450054	22	LNS[Phospho]PNS[Phospho]NINK-3	0	1	4
sp|P14922|CYC8_YEAST	768	S	0	Gold	168	SEVSNQS[Phospho]PAVVESNTNNTSQEEK[4.03]PVK[4.03]-7	0.005097582	0.9962	8	SEVSNQS[Phospho]PAVVESNTNNTSQEEK[8.01]PVK[8.01]-7	0.001164023	0.9948	9	SEVSNQS[Phospho]PAVVESNTNNTSQEEK[8.01]PVK[8.01]-7	0.001969391	0.9962	4	SEVSNQS[Phospho]PAVVESNTNNTSQEEKPVK-7	0.00395977	0.996969974	1	SEVSNQS[Phospho]PAVVESNTNNTSQEEKPVK-7	0.004832482	0.9989	3	SEVSNQS[Phospho]PAVVESNTNNTSQEEK[8.01]PVK[8.01]-7	0.003753439	0.998697883	2	SEVSNQS[Phospho]PAVVESNTNNTSQEEKPVK-7	0.010807838	0.9944	11	SEVSNQS[Phospho]PAVVESNTNNTSQEEK[8.01]PVK[8.01]-7	0.004250744	0.9995	8
sp|P14922|CYC8_YEAST	780	S	0	Gold	82	SEVSNQSPAVVESNTNNTS[Phospho]QEEKPVK-19	0.042242352	0.912116405	2	SEVSNQSPAVVESNTNNTS[Phospho]QEEKPVK-19	0.004828766	0.9927	8	SEVSNQSPAVVESNTNNTS[Phospho]QEEK[8.01]PVK[8.01]-19	0.003938183	0.993494334	1					SEVSNQSPAVVESNTNNTS[Phospho]QEEKPVK-19	0.006568011	0.994999573	2	SEVSNQSPAVVESNTNNTS[Phospho]QEEKPVK-19	0.006250944	0.993905052	3	SEVSNQSPAVVESNTNNTS[Phospho]QEEKPVK-19	0.013342902	0.994899825	5	SEVSNQSPAVVESNTNNTS[Phospho]QEEK[8.01]PVK[8.01]-19	0.007050244	0.9986	5
sp|P14922|CYC8_YEAST	790	S	0	Gold	112	ANS[Phospho]IPSVIGAQEPPQ[Deamidated]EASPAEEATK[8.01]-3	0.016374478	0.975973322	1	ANS[Phospho]IPSVIGAQEPPQEASPAEEATK-3	0.032172903	0.926916079	3	ANS[Phospho]IPSVIGAQEPPQEASPAEEATK[8.01]-3	0.003938183	0.992838786	5					ANS[Phospho]IPSVIGAQEPPQEASPAEEATK-3	0.004832482	0.998	4	ANS[Phospho]IPSVIGAQEPPQEASPAEEATK[8.01]-3	0.003753439	0.9975	11	ANS[Phospho]IPS[Phospho]VIGAQEPPQEASPAEEATK-3	0.016507998	0.988601572	1	ANS[Phospho]IPSVIGAQEPPQEASPAEEATK-3	0.011823931	0.995083097	5
sp|P14922|CYC8_YEAST	805	S	0	Gold	513	ANSIPSVIGAQEPPQEAS[Phospho]PAEEATK[8.01]-18	0.011309976	0.98400775	16	ANSIPSVIGAQEPPQEAS[Phospho]PAEEATK[8.01]-18	0.001164023	0.9933	12	ANSIPSVIGAQEPPQEAS[Phospho]PAEEATK[8.01]-18	0.002886559	0.9968	38	ANSIPSVIGAQEPPQEAS[Phospho]PAEEATK-18	0.004455872	0.99139994	1	ANSIPSVIGAQEPPQEAS[Phospho]PAEEATK[8.01]-18	0.006124757	0.9958	50	AN[Deamidated]SIPSVIGAQEPPQEAS[Phospho]PAEEATK-18	0.003753439	0.99650124	3	ANSIPSVIGAQEPPQEAS[Phospho]PAEEATK-18	0.010824465	0.988	13	ANSIPSVIGAQEPPQEAS[Phospho]PAEEATK-18	0.007133694	0.9979	27
sp|P14922|CYC8_YEAST	815	S	0	Gold	241	AAS[Phospho]VSPSTK[8.01]PLNTEPESSSVQ[Deamidated]PTVSSESSTTK[8.01]-3	0.006268215	0.9918	13	AAS[Phospho]VSPSTK[8.01]PLNT[Phospho]EPESSSVQPTVSSESSTTK[8.01]-3	0.030930536	0.976235336	3	AAS[Phospho]VSPSTK[4.03]PLNT[Phospho]EPESSSVQPTVSSESSTTK[4.03]-3	0	0.9998	1					AAS[Phospho]VS[Phospho]PSTK[8.01]PLNTEPESSSVQ[Deamidated]PTVSSESSTTK[8.01]-3	0.005000878	0.99750024	4	AAS[Phospho]VSPSTK[8.01]PLNTEPESSSVQ[Deamidated]PTVSSESSTTK[8.01]-3	0.004550865	0.9951	4					AAS[Phospho]VSPSTK[4.03]PLNT[Phospho]EPESSSVQPTVSSESSTTK[4.03]-3	0.007050244	0.9985	5
sp|P14922|CYC8_YEAST	817	S	0	Gold	235	AASVS[Phospho]PSTKPLNTEPESSSVQPTVSSESSTTK-5	0.010275766	0.9844	7					AASVS[Phospho]PSTKPLNTEPESSSVQPTVSSESSTTK-5	0.006180421	0.992299985	6	AASVS[Phospho]PSTKPLNTEPESSSVQPTVSSESSTTK-5	0.00395977	0.9963	2	AASVS[Phospho]PSTKPLNTEPESSSVQPTVSSESSTTK-5	0.004832482	0.9984	5	AASVS[Phospho]PSTKPLNTEPESSSVQPTVSSESSTTK-5	0.003753439	0.9971	6	AASVS[Phospho]PSTKPLNTEPESSSVQPTVSSESSTTK-5	0.010824465	0.9884	8	AASVS[Phospho]PSTKPLNTEPESSSVQPTVSSESSTTK-5	0.005455719	0.99670116	3
sp|P14922|CYC8_YEAST	866	S	0	Gold	115	ANDQSTAETIELSTATVPAEAS[Phospho]PVEDEVRQHSK[8.01]-22	0.006268215	0.989604	10	ANDQSTAETIELSTATVPAEAS[Phospho]PVEDEVR-22	0.005451444	0.991300858	2	ANDQSTAETIELSTATVPAEAS[Phospho]PVEDEVR[10.01]-22	0.004603696	0.99101976	3					ANDQSTAETIELSTATVPAEAS[Phospho]PVEDEVR[10.01]QHSK[8.01]-22	0.006124757	0.9959	1	ANDQSTAETIELSTATVPAEAS[Phospho]PVEDEVR[10.01]QHSK[8.01]-22	0.003753439	0.99720075	2	ANDQSTAETIELSTATVPAEAS[Phospho]PVEDEVR-22	0.010824465	0.991090441	4	ANDQSTAETIELSTATVPAEAS[Phospho]PVEDEVR-22	0.007050244	0.998	5
sp|P14922|CYC8_YEAST	943	S	0	Gold	793	S[Phospho]PQENTLPRENVVRQVEEDENYDD-1	0.005097582	0.9964	11	MR[10.01]EEEQTSQEK[8.01]S[Phospho]PQENTLPR[10.01]-12	0	0.9984	6	S[Phospho]PQENTLPR-1	0.001969391	0.9964	5	M[Oxidation]R[6.02]EEEQTSQEK[6.02]S[Phospho]PQENTLPR[6.02]-12	0.000806447	0.9987	13	S[Phospho]PQENTLPR-1	0.004832482	0.9987	10	S[Phospho]PQENTLPR[10.01]-1	0.003753439	0.9988	12	M[Oxidation]REEEQTSQEKS[Phospho]PQENTLPR-12	0.010807838	0.9969	90	MREEEQTSQEKS[Phospho]PQENTLPR-12	0.004250744	0.9995	11
sp|P15019|TAL1_YEAST	324	T	0	Bronze	1	FSADIVT[Phospho]LFDLIEK[8.01]-7	0.044117757	0.906236343	1
sp|P15108|HSC82_YEAST	399	A	1	Bronze	1	NIVK[4.03]KLIEA[Phospho]FNEIAEDSEQFDK-9	0.042868868	0.910399513	1
sp|P15274|AMPD_YEAST	138	S	0	Gold	585	GHDSADHASQNSGGK[8.01]PRTLS[Phospho]ASAQHILPETLK[8.01]-20	0.019542311	0.9679	3	TLS[Phospho]ASAQHILPETLK-3	0	0.9938	21	TLS[Phospho]ASAQ[Deamidated]HILPETLK-3	0.002886559	0.9972	11	TLS[Phospho]ASAQ[Deamidated]HILPETLK-3	0.00395977	0.9976	14	TLS[Phospho]ASAQHILPETLK[8.01]-3	0.005410863	0.9974	28	TLS[Phospho]ASAQHILPETLK[8.01]-3	0.003753439	0.9979	16	TLS[Phospho]ASAQHILPETLK-3	0.010824465	0.9908018	23	TLS[Phospho]ASAQHILPETLK-3	0.006789875	0.9989	57
sp|P15274|AMPD_YEAST	19	S	0	Gold	198	[Acetyl]M[Oxidation]DNQATQRLNDLSLEPAPS[Phospho]HDEQDGSGLVIDIDQRK[8.01]-19	0.005097582	0.9951	9	LNDLSLEPAPS[Phospho]HDEQDGSGLVIDIDQR-11	0.008057148	0.994	6	LNDLSLEPAPS[Phospho]HDEQDGSGLVIDIDQRK-11	0.002886559	0.9974	7	LNDLSLEPAPS[Phospho]HDEQDGSGLVIDIDQR-11	0.015583257	0.971456444	1	LNDLSLEPAPS[Phospho]HDEQDGSGLVIDIDQRK-11	0.006124757	0.9959	4	LNDLSLEPAPS[Phospho]HDEQDGSGLVIDIDQR-11	0.003753439	0.9963	4	LNDLSLEPAPS[Phospho]HDEQDGSGLVIDIDQR-11	0.010824465	0.990098015	4	LNDLSLEPAPS[Phospho]HDEQDGSGLVIDIDQR[6.02]K[4.03]-11	0.007050244	0.9983	1
sp|P15274|AMPD_YEAST	26	S	0	Silver	5	[Acetyl]MDNQATQRLNDLSLEPAPSHDEQDGS[Phospho]GLVIDIDQRK[4.03]-26	0.007229839	0.988199942	1
sp|P15365|DAL5_YEAST	42	S	0	Gold	284	NEDVTAEPVLSTVLS[Phospho]PNGK[4.03]-15	0.006268215	0.990589941	3					NEDVTAEPVLSTVLS[Phospho]PNGK[8.01]-15	0.010107609	0.9952	6					NEDVTAEPVLSTVLS[Phospho]PNGK[8.01]-15	0.004832482	0.9986	24	NEDVTAEPVLSTVLS[Phospho]PNGK[8.01]-15	0.003753439	0.9977	6
sp|P15380|PUT4_YEAST	96	S	0	Gold	204	SPS[Phospho]VDGDSEPHK[4.03]-3	0.006268215	0.991167752	4					SPS[Phospho]VDGDSEPHK[4.03]-3	0.009439033	0.9975	9	SPS[Phospho]VDGDSEPHK-3	0.000806447	0.9981	35	SPS[Phospho]VDGDSEPHK[8.01]-3	0.004832482	0.99820017	44	SPS[Phospho]VDGDSEPHK[8.01]-3	0.003753439	0.99800019	31
sp|P15436|DPOD_YEAST	30	S	0	Gold	428	RQS[Phospho]IDHGVGSEPVSTIEIIPSDSFRK[8.01]-3	0.005097582	0.9976	17	RQS[Phospho]IDHGVGSEPVSTIEIIPSDSFR-3	0	0.999	49	RQS[Phospho]IDHGVGSEPVSTIEIIPSDSFR-3	0	0.9984	6	RQS[Phospho]IDHGVGSEPVSTIEIIPSDSFR-3	0.000806447	0.9992	2	R[6.02]QS[Phospho]IDHGVGSEPVSTIEIIPSDSFR[6.02]K[4.03]-3	0.004774782	0.9996	3	R[10.01]QS[Phospho]IDHGVGSEPVSTIEIIPSDSFR[10.01]K[8.01]-3	0.003753439	0.9994	3	RQS[Phospho]IDHGVGSEPVSTIEIIPSDSFR-3	0.010807838	0.998	71	R[6.02]QS[Phospho]IDHGVGSEPVSTIEIIPSDSFR[6.02]K[4.03]-3	0.001103713	0.9997	10
sp|P15436|DPOD_YEAST	50	S	0	Bronze	5	RQSIDHGVGSEPVSTIEIIPSDS[Phospho]FRK[4.03]-23	0.042868868	0.910310928	1																					RQS[Phospho]IDHGVGSEPVSTIEIIPSDS[Phospho]FRK-23	0.02101937	0.981565633	4
sp|P15454|KGUA_YEAST	149	S	0	Gold	169	RLS[Phospho]AAQAELAYAETGAHDK-3	0.006268215	0.9912	20	R[10.01]LS[Phospho]AAQAELAYAETGAHDK[8.01]-3	0	0.9953	12	R[10.01]LS[Phospho]AAQAELAYAETGAHDK[8.01]-3	0.003513562	0.9959	9					RLS[Phospho]AAQAELAYAETGAHDK-3	0.006568011	0.995	3	R[10.01]LS[Phospho]AAQAELAYAETGAHDK[8.01]-3	0.003753439	0.9976	3	RLS[Phospho]AAQAELAYAETGAHDK-3	0.010824465	0.9884	18	R[10.01]LS[Phospho]AAQAELAYAETGAHDK[8.01]-3	0.006789875	0.99880011	16
sp|P15624|SYFB_YEAST	206	S	0	Gold	24	NNIGRYVHIIEDS[Phospho]PVFPVIM[Oxidation]DSK-13	0.005097582	0.9971	3	YVHIIEDS[Phospho]PVFPVIMDSK-8	0.006494502	0.993364284	1	YVHIIEDS[Phospho]PVFPVIMDSK-8	0.009524737	0.971151471	1					YVHIIEDS[Phospho]PVFPVIMDSK[8.01]-8	0.004832482	0.998443249	1	YVHIIEDS[Phospho]PVFPVIMDSK-8	0.012110389	0.996689088	1	YVHIIEDS[Phospho]PVFPVIM[Oxidation]DSK-8	0.014970005	0.958620211	1
sp|P15624|SYFB_YEAST	423	S	0	Gold	97	FLRQS[Phospho]DNGDLAVK[4.03]-5	0.005097582	0.993996731	2	FLRQS[Phospho]DNGDLAVK-5	0.001164023	0.994150158	2	FLR[10.01]QS[Phospho]DNGDLAVK[8.01]-5	0.002886559	0.9988	9	FLRQS[Phospho]DNGDLAVK-5	0.00395977	0.994501057	4	FLR[10.01]QS[Phospho]DNGDLAVK[8.01]-5	0.004832482	0.9987	9	FLR[10.01]QS[Phospho]DNGDLAVK[8.01]-5	0.003753439	0.9986	7	FLRQS[Phospho]DNGDLAVK-5	0.02432384	0.976959348	2	FLR[6.02]QS[Phospho]DNGDLAVK[4.03]-5	0.005690534	0.99920012	4
sp|P15700|KCY_YEAST	203	S	0	Bronze	9	DVQDAIRDS[Phospho]L-9	0.049248269	0.897410216	1													DVQDAIRDS[Phospho]L-9	0.019220163	0.992689505	1	DVQDAIR[6.02]DS[Phospho]L-9	0.015016858	0.992590084	2					DVQDAIRDS[Phospho]L-9	0.03143304	0.954148501	1
sp|P15891|ABP1_YEAST	157	T	0	Gold	401	AST[Phospho]PPVK[8.01]-3	0.007687999	0.986516816	5	AST[Phospho]PPVK[8.01]-3	0.001164023	0.9927	3	AST[Phospho]PPVK[8.01]-3	0.003212432	0.9964	20	AST[Phospho]PPVKK-3	0.00395977	0.997499997	4	AST[Phospho]PPVK[8.01]-3	0.005420509	0.9972	13	AST[Phospho]PPVK[8.01]-3	0.003753439	0.9973	8	AST[Phospho]PPVKK-3	0.010807838	0.99280455	8	AST[Phospho]PPVK[8.01]-3	0.007050244	0.99860013	18
sp|P15891|ABP1_YEAST	169	S	0	Gold	1126	SFTPSKS[Phospho]PAPVSKK-7	0.006268215	0.9913	4	SFTPSK[8.01]S[Phospho]PAPVSK[8.01]-7	0.000711046	0.99180237	25	K[8.01]SFTPSK[8.01]S[Phospho]PAPVSK[8.01]-8	0.002886559	0.9982	17	SFTPSKS[Phospho]PAPVSK-7	0.00395977	0.9968	24	S[Phospho]PAPVSK[8.01]K[8.01]-1	0.005420509	0.99720115	8	S[Phospho]PAPVSK[8.01]-1	0.003753439	0.9973	11	SFTPSKS[Phospho]PAPVSKK-7	0.010807838	0.9919	5	S[Phospho]PAPVSKK-1	0.007050244	0.99860013	6
sp|P15891|ABP1_YEAST	181	T	0	Gold	1182	K[8.01]EPVK[8.01]T[Phospho]PS[Phospho]PAPAAK[8.01]-6	0.005097582	0.9941	18	KEPVKT[Phospho]PS[Phospho]PAPAAK-6	0	0.9941	27	K[8.01]EPVK[8.01]T[Phospho]PSPAPAAK[8.01]-6	0.001969391	0.9959	8	K[6.02]EPVK[6.02]T[Phospho]PSPAPAAK[6.02]-6	0.000806447	0.9985	4	KEPVKT[Phospho]PSPAPAAK-6	0.004832482	0.9983003	6	KEPVKT[Phospho]PSPAPAAK-6	0.003753439	0.9986	5	KEPVKT[Phospho]PSPAPAAK-6	0.010807838	0.9957	10	KEPVKT[Phospho]PS[Phospho]PAPAAK-6	0.005455719	0.9969	28
sp|P15891|ABP1_YEAST	183	S	0	Gold	1628	K[8.01]EPVK[8.01]T[Phospho]PS[Phospho]PAPAAK[8.01]-8	0.005097582	0.9941	18	KEPVKT[Phospho]PS[Phospho]PAPAAK-8	0	0.9941	27	K[8.01]EPVK[8.01]T[Phospho]PS[Phospho]PAPAAK[8.01]-8	0.002886559	0.9978	99	K[6.02]EPVK[6.02]T[Phospho]PS[Phospho]PAPAAK[6.02]-8	0.002814788	0.9977	14	K[8.01]EPVK[8.01]T[Phospho]PS[Phospho]PAPAAK[8.01]-8	0.004832482	0.9979	24	K[8.01]EPVK[8.01]T[Phospho]PS[Phospho]PAPAAK[8.01]-8	0.003753439	0.9985	16	KEPVKT[Phospho]PS[Phospho]PAPAAK-8	0.010807838	0.9932	24	KEPVKT[Phospho]PS[Phospho]PAPAAK-8	0.005455719	0.9969	28
sp|P15891|ABP1_YEAST	192	S	0	Gold	98	ISS[Phospho]RVNDNNDDDDWNEPELK-3	0.010494221	0.9842	9	ISS[Phospho]R[10.01]VNDNNDDDDWNEPELK[8.01]-3	0.009325851	0.986402678	3	ISS[Phospho]R[10.01]VNDNNDDDDWNEPELK[8.01]-3	0.003938183	0.9931	4					ISS[Phospho]R[10.01]VNDNNDDDDWNEPELK[8.01]-3	0.00705815	0.9929	6	ISS[Phospho]R[10.01]VNDNNDDDDWNEPELK[8.01]-3	0.006250944	0.993799907	4	ISS[Phospho]RVNDNNDDDDWNEPELK-3	0.024152669	0.934560874	1	ISS[Phospho]R[6.02]VNDNNDDDDWNEPELK[4.03]-3	0.009825988	0.9961	9
sp|P15891|ABP1_YEAST	223	S	0	Gold	117	ERDFDQAPLK[8.01]PNQS[Phospho]SYK[8.01]PIGK[8.01]-14	0.007687999	0.9864	16	DFDQAPLK[8.01]PNQS[Phospho]SYK[8.01]PIGK[8.01]-12	0.006799497	0.988598896	2	ER[10.01]DFDQAPLK[8.01]PNQS[Phospho]SYK[8.01]PIGK[8.01]-14	0.004639043	0.9899	1									DFDQAPLK[8.01]PNQS[Phospho]SYK[8.01]PIGK[8.01]-12	0.043098276	0.897652289	1	DFDQAPLKPNQS[Phospho]SYKPIGK-12	0.010824465	0.98749979	6	ER[10.01]DFDQAPLK[8.01]PNQS[Phospho]SYK[8.01]PIGK[8.01]-14	0.007050244	0.9981	9
sp|P15891|ABP1_YEAST	282	S	0	Gold	81	LK[8.01]RDSEFNS[Phospho]FLGTTK[8.01]PPSM[Oxidation]TESSLK[8.01]-9	0.016600048	0.974446985	1	DSEFNS[Phospho]FLGTTKPPSMTESSLK-6	0.006382615	0.996072704	6	DSEFNS[Phospho]FLGTTK[4.03]PPSMTESSLK[4.03]-6	0.009562873	0.992585917	1	DSEFNS[Phospho]FLGTTK[6.02]PPSM[Oxidation]TESSLK[6.02]-6	0.04758726	0.841902317	1	DSEFNS[Phospho]FLGTTK[8.01]PPSMTESSLK[8.01]-6	0.004832482	0.9988	6	DSEFNS[Phospho]FLGTTKPPSMTESSLK-6	0.003753439	0.998192487	4	DSEFNS[Phospho]FLGTTKPPSM[Oxidation]TESSLK-6	0.010824465	0.986154241	2	DSEFNS[Phospho]FLGTTK[8.01]PPSMTESSLK[8.01]-6	0.004008114	0.999500036	5
sp|P15891|ABP1_YEAST	291	S	0	Gold	231	RDSEFNSFLGTTK[4.03]PPS[Phospho]MTESSLK[4.03]-16	0.006268215	0.9909	1	DSEFNSFLGTTK[8.01]PPS[Phospho]M[Oxidation]TESSLK[8.01]-15	0.001117655	0.9902	2	DSEFNSFLGTTKPPS[Phospho]MTESSLKNDDDK-15	0.002886559	0.9972	5	DSEFNSFLGTTKPPS[Phospho]M[Oxidation]TESSLK-15	0.009556461	0.9826	1	RDSEFNSFLGTTKPPS[Phospho]MTESSLK-16	0.005420509	0.99680031	1	DSEFNSFLGTTK[8.01]PPS[Phospho]MTESSLK[8.01]-15	0.003753439	0.9974	12	DSEFNSFLGTTKPPS[Phospho]M[Oxidation]TESSLK-15	0.010807838	0.992299996	3	DSEFNSFLGTTK[4.03]PPS[Phospho]MTESSLK[4.03]-15	0.007050244	0.99860013	16
sp|P15891|ABP1_YEAST	313	S	0	Gold	340	S[Phospho]PAQLWAERK[8.01]-1	0.006268215	0.992559225	3	NEKS[Phospho]PAQLWAER-4	0	0.9953	22	NEK[8.01]S[Phospho]PAQLWAER[10.01]-4	0.002886559	0.9984	7	S[Phospho]PAQLWAER-1	0.025093308	0.938314153	1	S[Phospho]PAQLWAER-1	0.005420509	0.997	11	S[Phospho]PAQLWAER[10.01]-1	0.003753439	0.9972	12	NEKS[Phospho]PAQLWAER-4	0.01319737	0.99644107	2	S[Phospho]PAQLWAER-1	0.005455719	0.9951	8
sp|P15891|ABP1_YEAST	357	S	0	Gold	32	S[Phospho]K[4.03]FEGLAASEK[4.03]EEEEMENK[4.03]-1	0.016374478	0.976446119	2					S[Phospho]K[4.03]FEGLAASEK[4.03]-1	0.014760851	0.992239592	1					S[Phospho]K[8.01]FEGLAASEK[8.01]-1	0.005420509	0.996945524	1	S[Phospho]KFEGLAASEK-1	0.004319041	0.995209783	1					S[Phospho]KFEGLAASEK-1	0.005455719	0.997896352	4
sp|P15891|ABP1_YEAST	365	S	0	Gold	408	SKFEGLAAS[Phospho]EKEEEEM[Oxidation]ENK-9	0.005097582	0.9941	20	SK[8.01]FEGLAAS[Phospho]EK[8.01]EEEEMENK[8.01]-9	0.002407841	0.98790354	8	FEGLAAS[Phospho]EK[8.01]EEEEMENK[8.01]-7	0.003212432	0.9966	3	FEGLAAS[Phospho]EKEEEEM[Oxidation]ENK-7	0.00395977	0.996082784	2	FEGLAAS[Phospho]EK[8.01]EEEEM[Oxidation]ENK[8.01]-7	0.00547066	0.9967	6	FEGLAAS[Phospho]EKEEEEM[Oxidation]ENK-7	0.003753439	0.9979	1	FEGLAAS[Phospho]EKEEEEM[Oxidation]ENK-7	0.010824465	0.98680756	5	FEGLAAS[Phospho]EKEEEEM[Oxidation]ENK-7	0.006789875	0.9988	1
sp|P15891|ABP1_YEAST	389	S	0	Gold	209	KSEPTIIS[Phospho]PKPFSKPQ[Deamidated]EPVK-8	0.005097582	0.995	3	KSEPTIIS[Phospho]PKPFSKPQEPVKAEEAEQPK-8	0.002354215	0.9975	11	KSEPTIIS[Phospho]PKPFSKPQEPVKAEEAEQPK-8	0.002886559	0.9974	7					SEPTIIS[Phospho]PKPFSKPQEPVK-7	0.006885692	0.99450574	3	SEPTIIS[Phospho]PK[8.01]PFSK[8.01]PQEPVK[8.01]-7	0.003753439	0.99800019	4	KSEPTIIS[Phospho]PKPFSKPQEPVKAEEAEQPK-8	0.010807838	0.9955	8	KSEPTIIS[Phospho]PKPFSKPQEPVK-8	0.004250744	0.9995	27
sp|P15938|PRP16_YEAST	108	S	0	Gold	32	IQLDLDDNEDELDS[Phospho]PVQK[4.03]-14	0.039687863	0.919942119	1					IQLDLDDNEDELDS[Phospho]PVQK[8.01]-14	0	0.999940767	1					IQLDLDDNEDELDS[Phospho]PVQK[8.01]-14	0	1	11	IQLDLDDNEDELDS[Phospho]PVQK[8.01]-14	0	0.999999988	3					IQLDLDDNEDELDS[Phospho]PVQK[8.01]-14	0	0.999999437	3
sp|P15992|HSP26_YEAST	163	T	0	Gold	26	RVIT[Phospho]LPDYPGVDADNIK[8.01]-4	0.016092093	0.976810599	2	VIT[Phospho]LPDYPGVDADNIK[8.01]-3	0.001164023	0.997300791	5	VIT[Phospho]LPDYPGVDADNIK[8.01]-3	0.002886559	0.998599499	2					R[6.02]VIT[Phospho]LPDYPGVDADNIK[4.03]-4	0.017649591	0.99539937	2	RVIT[Phospho]LPDYPGVDADNIK-4	0.019448054	0.997779295	3
sp|P15992|HSP26_YEAST	208	S	0	Gold	178	K[8.01]IEVSS[Phospho]QES[Phospho]WGN-6	0.016374478	0.976	11	KIEVS[Phospho]S[Phospho]QES[Phospho]WGN-6	0	0.9996	1	KIEVSS[Phospho]QESWGN-6	0.003938183	0.9932	3					IEVSS[Phospho]QESWGN-5	0.006943386	0.9931059	3	KIEVSS[Phospho]QES[Phospho]WGN-6	0.007304506	0.9916	3	KIEVSS[Phospho]QES[Phospho]WGN-6	0.017949773	0.986402122	2	KIEVSS[Phospho]QESWGN-6	0.008287372	0.9975	5
sp|P15992|HSP26_YEAST	211	S	0	Gold	179	K[8.01]IEVSSQES[Phospho]WGN-9	0.006268215	0.9908	30	KIEVS[Phospho]S[Phospho]QES[Phospho]WGN-9	0	0.9996	1	KIEVSSQES[Phospho]WGN-9	0.002886559	0.9987	3					KIEVSSQES[Phospho]WGN-9	0.006124757	0.99570042	1	KIEVSS[Phospho]QES[Phospho]WGN-9	0.007304506	0.9916	3	KIEVSSQES[Phospho]WGN-9	0.01319737	0.99847058	2	KIEVSSQES[Phospho]WGN-9	0.005455719	0.99830016	20
sp|P16120|THRC_YEAST	104	T	0	Gold	102	RSYSTFRSDEVTPLVQNVT[Phospho]GDK-19	0.005097582	0.9976	7	SDEVTPLVQNVT[Phospho]GDKENLHILELFHGPTYAFK-12	0.006494502	0.991096251	2	SDEVTPLVQNVT[Phospho]GDK[8.01]-12	0.001969391	0.996093993	2	SDEVTPLVQNVT[Phospho]GDK-12	0.000806447	0.9986	3	SDEVTPLVQNVT[Phospho]GDK[8.01]-12	0.004774782	0.9996	6	SDEVTPLVQNVT[Phospho]GDK[8.01]-12	0.003753439	0.9993	5					SDEVTPLVQNVT[Phospho]GDK-12	0.001774525	0.9996	4
sp|P16120|THRC_YEAST	467	S	0	Gold	96	FADAVNNALSGFS[Phospho]NYSFEK[8.01]-13	0.016855081	0.973360014	4	FADAVNNALSGFS[Phospho]NYSFEK[8.01]DVLPEELK[8.01]-13	0.00363349	0.9943	1	FADAVNNALSGFS[Phospho]NYSFEK[8.01]-13	0.004922322	0.993899987	4					FADAVNNALSGFS[Phospho]NYSFEK-13	0.008053321	0.990299621	3	FADAVNNALSGFS[Phospho]NYSFEK-13	0.004064521	0.9953	5	FADAVNNALSGFS[Phospho]NYSFEK-13	0.010824465	0.9893	3	FADAVNNALSGFS[Phospho]NYSFEK-13	0.00780475	0.993500611	5
sp|P16140|VATB_YEAST	511	S	0	Gold	311	K[8.01]K[8.01]DAS[Phospho]QEES[Phospho]LI-5	0.021606949	0.962481189	5	DAS[Phospho]QEESLI-3	0.004070397	0.98550426	14	DAS[Phospho]QEESLI-3	0.003938183	0.99300325	4	KKDAS[Phospho]QEESLI-5	0.00395977	0.9961	6	DAS[Phospho]QEESLI-3	0.006925664	0.99340605	7	DAS[Phospho]QEESLI-3	0.004778695	0.99470282	4	KKDAS[Phospho]QEES[Phospho]LI-5	0.013342902	0.9957	3	DAS[Phospho]QEESLI-3	0.008068009	0.9976	9
sp|P16140|VATB_YEAST	515	S	0	Gold	574	K[4.03]K[4.03]DASQEES[Phospho]LI-9	0.006268215	0.99211054	1	K[8.01]DASQEES[Phospho]LI-8	0	0.998	10	K[8.01]K[8.01]DASQEES[Phospho]LI-9	0.002886559	0.9988	22	K[6.02]DASQEES[Phospho]LI-8	0.000806447	0.9985	4	K[8.01]DASQEES[Phospho]LI-8	0.004832482	0.9989	4	K[8.01]DASQEES[Phospho]LI-8	0.003753439	0.9989	3	KKDASQEES[Phospho]LI-9	0.010807838	0.9976	37	K[4.03]DASQEES[Phospho]LI-8	0.005690534	0.99930006	7
sp|P16387|ODPA_YEAST	313	S	0	Gold	2287	GPLVLEYETYRYGGHS[Phospho]MSDPGTTYRTR-16	0.036737904	0.928435293	2	YGGHS[Phospho]MSDPGTTYR-5	0	0.9979002	253	YGGHS[Phospho]MSDPGTTYR-5	0.002886559	0.9985	99	YGGHS[Phospho]MSDPGTTYR-5	0.00395977	0.99760023	12	YGGHS[Phospho]M[Oxidation]SDPGTTYR-5	0.004832482	0.9987	36	YGGHS[Phospho]MSDPGTTYR[10.01]-5	0.003753439	0.9981	42	YGGHS[Phospho]M[Oxidation]SDPGTTYR-5	0.010807838	0.9959	54	YGGHS[Phospho]M[Oxidation]SDPGTTYR[6.02]-5	0.005108969	0.9994	82
sp|P16521|EF3A_YEAST	1015	S	0	Gold	412	K[4.03]LS[Phospho]SAELRK[4.03]-3	0.007393617	0.987210387	1	KLS[Phospho]SAELR-3	0.006534189	0.98352516	33	K[8.01]LS[Phospho]SAELR[10.01]-3	0.003938183	0.99260144	9	K[6.02]LS[Phospho]SAELR[6.02]K[6.02]-3	0.00395977	0.99410114	9	K[8.01]LS[Phospho]SAELR[10.01]K[8.01]-3	0.006925664	0.99410058	8	K[8.01]LS[Phospho]SAELR[10.01]K[8.01]-3	0.006359265	0.99290268	3	KLS[Phospho]SAELR-3	0.013431238	0.97367214	18	K[8.01]LS[Phospho]SAELR[10.01]K[8.01]-3	0.007050244	0.99830016	29
sp|P16521|EF3A_YEAST	1016	S	0	Gold	315	K[8.01]LSS[Phospho]AELRK[8.01]-4	0.039300016	0.920810164	2	LSS[Phospho]AELR-3	0.007391463	0.98251336	12	LSS[Phospho]AELR-3	0.004373061	0.99170316	27	LSS[Phospho]AELR[6.02]-3	0.004455872	0.99100176	4	LSS[Phospho]AELRK-3	0.006943386	0.99311148	1	LSS[Phospho]AELR[10.01]K[8.01]-3	0.006102942	0.994008	7	LSS[Phospho]AELR-3	0.013660942	0.96518766	2	LSS[Phospho]AELR-3	0.010141091	0.99600076	7
sp|P16521|EF3A_YEAST	1039	S	0	Gold	1907	K[8.01]K[8.01]ELGDAYVS[Phospho]S[Phospho]DEEF-10	0.005097582	0.9964	104	K[8.01]K[8.01]ELGDAYVS[Phospho]S[Phospho]DEEF-10	0	0.9984	109	K[8.01]K[8.01]ELGDAYVS[Phospho]S[Phospho]DEEF-10	0.001969391	0.9969	18	K[6.02]ELGDAYVS[Phospho]S[Phospho]DEEF-9	0.000806447	0.9982	24	K[8.01]ELGDAYVS[Phospho]S[Phospho]DEEF-9	0.004832482	0.99840039	13	KELGDAYVS[Phospho]S[Phospho]DEEF-9	0.003753439	0.9989	7	KKELGDAYVS[Phospho]S[Phospho]DEEF-10	0.010807838	0.9971	106	KKELGDAYVS[Phospho]S[Phospho]DEEF-10	0.004250744	0.9995	1
sp|P16521|EF3A_YEAST	1040	S	0	Gold	2172	K[8.01]K[8.01]ELGDAYVS[Phospho]S[Phospho]DEEF-11	0.005097582	0.9964	104	K[8.01]K[8.01]ELGDAYVS[Phospho]S[Phospho]DEEF-11	0	0.9984	109	K[8.01]K[8.01]ELGDAYVS[Phospho]S[Phospho]DEEF-11	0.001969391	0.9969	18	K[6.02]ELGDAYVS[Phospho]S[Phospho]DEEF-10	0.000806447	0.9982	24	K[8.01]ELGDAYVS[Phospho]S[Phospho]DEEF-10	0.004832482	0.99840039	13	KELGDAYVS[Phospho]S[Phospho]DEEF-10	0.003753439	0.9989	7	KKELGDAYVS[Phospho]S[Phospho]DEEF-11	0.010807838	0.9971	106	KKELGDAYVS[Phospho]S[Phospho]DEEF-11	0.004250744	0.9995	1
sp|P16521|EF3A_YEAST	35	S	0	Silver	28	LSVATADNRHEIASEVAS[Phospho]FLNGNIIEHDVPEHFFGELAK[8.01]-18	0.011309976	0.984	3					HEIASEVAS[Phospho]FLNGNIIEHDVPEHFFGELAK[8.01]-9	0.009879042	0.987717647	1																	HEIASEVA[Phospho]S[Phospho]FLNGNIIEHDVPEHFFGELAK-9	0.038034614	0.940399977	5
sp|P16521|EF3A_YEAST	437	S	0	Gold	50	RAVDNIPVGPNFDDEEDEGEDLC[Carbamidomethyl]NC[Carbamidomethyl]EFS[Phospho]LAYGAK[4.03]-28	0.007229839	0.9883	28													R[10.01]AVDNIPVGPNFDDEEDEGEDLC[Carbamidomethyl]NC[Carbamidomethyl]EFS[Phospho]LAYGAK[8.01]-28	0.014320013	0.973170521	1									RAVDNIPVGPNFDDEEDEGEDLC[Carbamidomethyl]NC[Carbamidomethyl]EFS[Phospho]LAYGAK-28	0.005455719	0.995395463	1
sp|P16521|EF3A_YEAST	642	S	0	Gold	236	AYEELS[Phospho]NTDLEFK[4.03]FPEPGYLEGVK[4.03]-6	0.005097582	0.9937	5	AYEELS[Phospho]NTDLEFK-6	0	0.9949	20	AYEELS[Phospho]NTDLEFK[8.01]-6	0.005261497	0.99440055	3					AYEELS[Phospho]NTDLEFKFPEPGYLEGVK-6	0.004832482	0.9983	3	AYEELS[Phospho]NTDLEFK[8.01]FPEPGYLEGVK[8.01]-6	0.003753439	0.9982	4	AYEELS[Phospho]NTDLEFKFPEPGYLEGVK-6	0.010807838	0.9945	2	AYEELS[Phospho]NTDLEFK-6	0.005455719	0.9955	13
sp|P16521|EF3A_YEAST	834	S	0	Gold	93	SERWVPMMS[Phospho]VDNAWIPRGELVESHSK-9	0.006268215	0.990513599	1	WVPM[Oxidation]M[Oxidation]S[Phospho]VDNAWIPR[10.01]-6	0.003050942	0.994599998	1	WVPMMS[Phospho]VDNAWIPR-6	0.010107609	0.993160803	1					WVPMMS[Phospho]VDNAWIPR[10.01]-6	0.004832482	0.9982	4	WVPMMS[Phospho]VDNAWIPR[10.01]-6	0.003753439	0.9983	3					WVPMMS[Phospho]VDNAWIPR-6	0.005455719	0.9979	3
sp|P16521|EF3A_YEAST	972	T	0	Gold	533	DGRM[Oxidation]T[Phospho]PSGHNWVSGQGAGPRIEK[4.03]-5	0.008073398	0.9857	1	M[Oxidation]T[Phospho]PSGHNWVSGQGAGPR[10.01]-2	0	0.9981	7	MT[Phospho]PSGHNWVSGQGAGPR[6.02]-2	0.001969391	0.9971	5	DGR[6.02]M[Oxidation]T[Phospho]PSGHN[Deamidated]WVSGQGAGPR[6.02]-5	0.026941873	0.933912173	1	M[Oxidation]T[Phospho]PSGHNWVSGQGAGPR[10.01]-2	0.004832482	0.99870012	4	MT[Phospho]PSGHNWVSGQGAGPR-2	0.003753439	0.99860013	4	M[Oxidation]T[Phospho]PSGHNWVSGQGAGPR-2	0.010807838	0.996	7	M[Oxidation]T[Phospho]PSGHNWVSGQGAGPR[6.02]-2	0.004250744	0.9995	9
sp|P16603|NCPR_YEAST	172	S	0	Gold	55	HLS[Phospho]AAGAIRLGK-3	0.014085116	0.978896781	2	HLS[Phospho]AAGAIR-3	0.021084402	0.961254268	4	HLS[Phospho]AAGAIR[10.01]-3	0.003720475	0.9952	4	HLS[Phospho]AAGAIR[6.02]-3	0.005309403	0.99010629	2	HLS[Phospho]AAGAIR-3	0.008335171	0.989906956	2	HLS[Phospho]AAGAIR-3	0.015016858	0.994080639	1	HLS[Phospho]AAGAIR-3	0.013479581	0.994542418	2	HLS[Phospho]AAGAIR[10.01]-3	0.008728736	0.9974	5
sp|P16603|NCPR_YEAST	41	T	0	Gold	166	ELLMSDDGDIT[Phospho]AVSSGNRDIAQVVTENNK[4.03]-11	0.007393617	0.987299998	2	ELLM[Oxidation]SDDGDIT[Phospho]AVSSGNR-11	0.003732047	0.9935	6	ELLMSDDGDIT[Phospho]AVSSGNR[10.01]-11	0.004173656	0.992	3	ELLM[Oxidation]SDDGDIT[Phospho]AVSSGNR[6.02]-11	0.00395977	0.997399997	2	ELLMSDDGDIT[Phospho]AVSSGNR[10.01]DIAQVVTENNK[8.01]-11	0.005420509	0.9973	2	ELLMSDDGDIT[Phospho]AVSSGNR[10.01]DIAQVVTENNK[8.01]-11	0.003753439	0.9972	1	ELLM[Oxidation]SDDGDIT[Phospho]AVSSGNR-11	0.010807838	0.993599567	4	ELLMSDDGDIT[Phospho]AVSSGNRDIAQVVTENNK-11	0.006789875	0.9989	4
sp|P16603|NCPR_YEAST	44	S	0	Gold	42	ELLMSDDGDITAVS[Phospho]SGNRDIAQVVTENNK[8.01]-14	0.041239195	0.917005913	1	ELLM[Oxidation]SDDGDITAVS[Phospho]SGNR-14	0.009237574	0.986814601	2	ELLMSDDGDITAVS[Phospho]SGNR-14	0.049105375	0.839523511	1					ELLMSDDGDITAVS[Phospho]SGNRDIAQVVTENNK-14	0.006124757	0.995735576	1	ELLMSDDGDITAVS[Phospho]SGNRDIAQVVTENNK-14	0.003753439	0.996654597	1	ELLM[Oxidation]SDDGDITAVS[Phospho]SGNR-14	0.018857428	0.984924031	2	ELLMSDDGDITAVS[Phospho]SGNR-14	0.014317545	0.979799434	5
sp|P16649|TUP1_YEAST	253	S	0	Gold	69	INDTGS[Phospho]ATTATTTTATETEIK[8.01]PK[8.01]-6	0.007229839	0.9879	4	INDTGS[Phospho]ATTATTTTATETEIK[8.01]PK[8.01]-6	0.007608973	0.9901	1	INDTGS[Phospho]ATTATTTTATETEIKPK-6	0.010107609	0.993898665	2	INDTGS[Phospho]ATTATTTTATETEIK[6.02]PK[6.02]-6	0.00395977	0.993213207	1	INDTGS[Phospho]ATTATTTTATETEIKPK-6	0.005420509	0.997	2	INDTGS[Phospho]ATTATTTTATETEIKPK-6	0.003805325	0.9961	3	INDTGS[Phospho]ATTATTTTATETEIKPK-6	0.010824465	0.988847321	3	INDTGS[Phospho]ATTATTTTATETEIK[8.01]PK[8.01]-6	0.00677192	0.999	7
sp|P16649|TUP1_YEAST	439	S	0	Gold	224	DVENLN[Deamidated]TSSS[Phospho]PSSDLYIRSVC[Carbamidomethyl]FSPDGK[8.01]-10	0.007229839	0.9889	2	DVENLNTSSS[Phospho]PSSDLYIR[10.01]-10	0.002407841	0.9871	21	DVENLN[Deamidated]TSSS[Phospho]PSSDLYIR[10.01]-10	0.004603696	0.9915	1	DVENLNTSSS[Phospho]PSSDLYIR-10	0.008651137	0.984099851	2	DVENLNTSSS[Phospho]PSSDLYIR[10.01]-10	0.00772309	0.9915	17	DVENLNTSSS[Phospho]PSSDLYIR-10	0.007541884	0.9911	11	DVENLNTSSS[Phospho]PSSDLYIR-10	0.010824465	0.9877	11	DVENLNTSSS[Phospho]PSSDLYIR[6.02]-10	0.0143962	0.9924	10
sp|P16664|RGP1_YEAST	450	S	0	Silver	58	S[Phospho]YSVRDNISNLEQK-1	0.027733143	0.95087616	10	R[10.01]K[8.01]S[Phospho]YSVR[10.01]-3	0.02759186	0.952652333	2	S[Phospho]YSVR[10.01]DNISNLEQK[8.01]-1	0.007290884	0.987924	5					S[Phospho]YSVR[10.01]DNISNLEQK[8.01]-1	0.014662965	0.97303804	4	S[Phospho]YSVR[6.02]DNISNLEQK[4.03]-1	0.021424562	0.98888533	1					S[Phospho]YSVR[6.02]DNISNLEQK[4.03]-1	0.012069781	0.99400611	4
sp|P16861|PFKA1_YEAST	166	S	0	Gold	217	DPMGNNITFSGLANATDS[Phospho]APTSK-18	0.00919269	0.9845	3	DPMGNNITFSGLANATDS[Phospho]APTSK-18	0.009231806	0.981799897	2	DPMGNNITFSGLANATDS[Phospho]APTSK-18	0.003938183	0.993199987	3	DPM[Oxidation]GNNITFSGLANATDS[Phospho]APTSK-18	0.004099193	0.9928	3	DPMGNNITFSGLANATDS[Phospho]APTSK-18	0.006124757	0.9953	10	DPMGNNITFSGLANATDS[Phospho]APTSK-18	0.005011971	0.9946	16	DPM[Oxidation]GNNITFSGLANATDS[Phospho]APTSK-18	0.011457125	0.983214675	3	DPM[Oxidation]GNNITFSGLANATDS[Phospho]APTSK-18	0.008022129	0.9921	11
sp|P16861|PFKA1_YEAST	179	S	0	Gold	702	DAFLEATS[Phospho]EDEIISRASSDASDLLRQTLGSSQK[8.01]-8	0.005097582	0.99440159	11	DAFLEATS[Phospho]EDEIISR-8	0.001117655	0.9923	18	DAFLEATS[Phospho]EDEIISR-8	0.003212432	0.9962	15	DAFLEATS[Phospho]EDEIISR[6.02]-8	0.00395977	0.9968	19	DAFLEATS[Phospho]EDEIISR-8	0.005835586	0.9964	16	DAFLEATS[Phospho]EDEIISR[10.01]-8	0.003753439	0.9966	27	DAFLEATS[Phospho]EDEIIS[Phospho]R-8	0.010807838	0.993	2	DAFLEATS[Phospho]EDEIISR-8	0.005455719	0.9952	92
sp|P16861|PFKA1_YEAST	521	T	0	Gold	46	AVLEFTPET[Phospho]PSPLIGILENK[4.03]-9	0.027733143	0.950911825	2	AVLEFTPET[Phospho]PSPLIGILENK-9	0.04521028	0.949374714	2	AVLEFTPET[Phospho]PSPLIGILENK[8.01]-9	0.002886559	0.9974	5					AVLEFTPET[Phospho]PSPLIGILENK[8.01]-9	0.007661367	0.991609633	2	AVLEFTPET[Phospho]PSPLIGILENK-9	0.003753439	0.998299952	4					AVLEFTPET[Phospho]PSPLIGILENK-9	0.005690534	0.9992	4
sp|P16861|PFKA1_YEAST	831	S	0	Gold	29	LLVRNEQASS[Phospho]VYSTQLLADIISEASK[4.03]-10	0.017066936	0.972676883	1	NEQASS[Phospho]VYSTQLLADIISEASK-6	0.013011167	0.994070697	3	NEQASS[Phospho]VYSTQLLADIISEASK-6	0.009559298	0.970178081	1					NEQASS[Phospho]VYSTQLLADIISEASK[8.01]-6	0.006114395	0.996199164	3	NEQASS[Phospho]VYSTQLLADIISEASK[8.01]-6	0.003753439	0.997056437	1	NEQASS[Phospho]VYSTQLLADIISEASK-6	0.021197715	0.975270943	3	NEQASS[Phospho]VYSTQLLADIISEASK-6	0.007050244	0.9986	4
sp|P16861|PFKA1_YEAST	895	S	0	Gold	337	K[4.03]NEAS[Phospho]PNTDAK[4.03]-5	0.038199669	0.923264276	1	NEAS[Phospho]PNTDAK-4	0.002319925	0.98970102	16	NEAS[Phospho]PNTDAK-4	0.003720475	0.99380061	2	KNEAS[Phospho]PN[Deamidated]TDAK-5	0.006638746	0.987392416	1	K[8.01]NEAS[Phospho]PN[Deamidated]TDAK[8.01]-5	0.006124757	0.99580117	4	NEAS[Phospho]PNTDAK[8.01]-4	0.006218671	0.99400116	9	KNEAS[Phospho]PNTDAK-5	0.010824465	0.98670762	6	NEAS[Phospho]PNTDAK[4.03]-4	0.009825988	0.99690084	5
sp|P16862|PFKA2_YEAST	152	T	0	Gold	121	NAVSTK[8.01]PT[Phospho]PPPAPEASAESGLSSK[8.01]-8	0.010494221	0.9843	9					NAVSTK[4.03]PT[Phospho]PPPAPEASAESGLSSK[4.03]-8	0.005195409	0.995551594	5	NAVSTKPT[Phospho]PPPAPEASAESGLSSK-8	0.032300015	0.912734055	3	NAVSTK[8.01]PT[Phospho]PPPAPEASAESGLSSK[8.01]-8	0.007558271	0.999245936	5	NAVSTKPT[Phospho]PPPAPEASAESGLSSK-8	0.006250944	0.993557689	4	NAVSTKPT[Phospho]PPPAPEASAESGLSSK-8	0.024936931	0.95927158	5	NAVSTK[4.03]PT[Phospho]PPPAPEASAESGLSSK[4.03]-8	0.001774525	0.9996	7
sp|P16862|PFKA2_YEAST	159	A	1	Bronze	2	N[Deamidated]AVSTK[8.01]PTPPPAPEA[Phospho]SAESGLSSK[8.01]-15	0.033148837	0.936648372	1	NAVSTK[8.01]PTPPPAPEA[Phospho]S[Phospho]AESGLSSK[8.01]VHSYTDLAYR[10.01]-15	0.044054298	0.937194733	1
sp|P16862|PFKA2_YEAST	160	S	0	Bronze	10	NAVSTK[4.03]PTPPPAPEAS[Phospho]AESGLSSK[4.03]-16	0.042242352	0.912168197	1	NAVSTK[8.01]PTPPPAPEA[Phospho]S[Phospho]AESGLSSK[8.01]VHSYTDLAYR[10.01]-16	0.044321402	0.936365595	1																	NAVSTKPTPPPAPEAS[Phospho]AESGLSSKVHS[Phospho]YTDLAYR-16	0.038397967	0.86117916	2	NAVSTKPTPPPAPEAS[Phospho]AES[Phospho]GLSSK-16	0.038256475	0.94611469	5
sp|P16862|PFKA2_YEAST	163	S	0	Gold	1216	NAVSTK[8.01]PTPPPAPEASAES[Phospho]GLSSK[8.01]-19	0.005097582	0.9942	89	NAVSTKPTPPPAPEASAES[Phospho]GLSSK-19	0	0.9943	49	NAVSTK[8.01]PTPPPAPEASAES[Phospho]GLSSK[8.01]-19	0.002886559	0.9981	22	N[Deamidated]AVSTK[6.02]PTPPPAPEASAES[Phospho]GLSSK[6.02]-19	0.000806447	0.9981	20	NAVSTK[8.01]PTPPPAPEASAES[Phospho]GLSSK[8.01]-19	0.004832482	0.9982	44	NAVSTKPTPPPAPEASAES[Phospho]GLSSK-19	0.003753439	0.9984	30	NAVSTKPTPPPAPEASAES[Phospho]GLSSK-19	0.010807838	0.995	27	NAVSTKPTPPPAPEASAES[Phospho]GLSSK-19	0.005560752	0.99480051	5
sp|P16862|PFKA2_YEAST	166	S	0	Gold	184	NAVSTK[8.01]PTPPPAPEASAESGLS[Phospho]SK[8.01]-22	0.019657413	0.9674	3	N[Deamidated]AVSTKPTPPPAPEASAESGLS[Phospho]SK-22	0.005451444	0.9911	1	NAVSTK[8.01]PTPPPAPEASAESGLS[Phospho]SK[8.01]-22	0.007013912	0.982064442	1	N[Deamidated]AVSTK[6.02]PTPPPAPEASAESGLS[Phospho]SK[6.02]-22	0.016326977	0.9676	13	NAVSTKPTPPPAPEASAESGLS[Phospho]SK-22	0.006114395	0.996299111	4	NAVSTKPTPPPAPEASAES[Phospho]GLS[Phospho]SK-22	0.005011971	0.994602441	5	NAVSTKPTPPPAPEASAES[Phospho]GLS[Phospho]SK-22	0.01319737	1	4	NAVSTKPTPPPAPEASAES[Phospho]GLS[Phospho]SK-22	0.005455719	0.9981	14
sp|P16862|PFKA2_YEAST	167	S	0	Gold	1400	NAVSTK[8.01]PTPPPAPEASAESGLSS[Phospho]K[8.01]-23	0.005097582	0.9948	87	NAVSTKPTPPPAPEASAESGLSS[Phospho]K-23	0.003732047	0.9948	8	NAVSTK[8.01]PTPPPAPEASAESGLSS[Phospho]K[8.01]VHS[Phospho]YTDLAYR[10.01]-23	0	1	1	N[Deamidated]AVSTK[6.02]PTPPPAPEASAESGLSS[Phospho]K[6.02]-23	0.000806447	0.9981	41	N[Deamidated]AVSTK[8.01]PTPPPAPEASAESGLSS[Phospho]K[8.01]-23	0.004832482	0.9982	36	N[Deamidated]AVSTK[8.01]PTPPPAPEASAESGLSS[Phospho]K[8.01]-23	0.003753439	0.99800036	23	N[Deamidated]AVSTKPTPPPAPEASAESGLSS[Phospho]KVHSYTDLAYR-23	0.011457125	0.9821	2	NAVSTKPTPPPAPEASAESGLSS[Phospho]K-23	0.005455719	0.996	10
sp|P16862|PFKA2_YEAST	171	S	0	Gold	1955	VHS[Phospho]YTDLAYRM[Oxidation]K-3	0.006268215	0.9927	45	VHS[Phospho]YTDLAYR-3	0	0.9942	464	VHS[Phospho]YTDLAYR-3	0.002886559	0.9973	38	VHS[Phospho]YTDLAYR[6.02]-3	0.00395977	0.9969	12	VHS[Phospho]YTDLAYR-3	0.005420509	0.9972	28	VHS[Phospho]YTDLAYR[10.01]-3	0.003753439	0.9969	39	VHS[Phospho]YTDLAYR-3	0.010807838	0.9916	127	VHS[Phospho]YTDLAYR-3	0.005455719	0.9957	51
sp|P16862|PFKA2_YEAST	172	Y	0	Bronze	4	NAVSTK[8.01]PTPPPAPEASAESGLSSK[8.01]VHSY[Phospho]TDLAYRM[Oxidation]K[8.01]-28	0.042339202	0.911399999	1	VHS[Phospho]Y[Phospho]TDLAYR[10.01]-4	0.0243251	0.96759636	3
sp|P16862|PFKA2_YEAST	42	S	0	Gold	277	FLSLENRSS[Phospho]PDENSTLLSNDSISLK-9	0.005097582	0.9949	18	FLSLENRSS[Phospho]PDENSTLLSNDSISLK-9	0	0.9927	16	FLSLENRSS[Phospho]PDENSTLLSNDSISLK-9	0.002886559	0.997	9					FLSLENRSS[Phospho]PDENSTLLSNDSISLK-9	0.004832482	0.9988	19	FLSLENRSS[Phospho]PDENSTLLSNDSISLK-9	0.003753439	0.9988	26	FLSLENRSS[Phospho]PDENSTLLSNDSISLK-9	0.010824465	0.98964724	3	FLSLENRSS[Phospho]PDENSTLLSNDSISLK-9	0.005455719	0.996799929	7
sp|P16965|STF2_YEAST	28	S	0	Gold	282	YFSHTGNYGES[Phospho]PNHIK[4.03]K[4.03]-11	0.005097582	0.9972	6	YFSHTGNYGES[Phospho]PNHIKK-11	0	0.9989	15	YFSHTGNYGES[Phospho]PNHIK-11	0.001368311	0.999099969	1					YFSHTGNYGES[Phospho]PNHIK-11	0.004774782	0.9995	6	YFSHTGNYGES[Phospho]PNHIK-11	0.003753439	0.9987	3	YFSHTGNYGES[Phospho]PNHIK-11	0.010807838	0.9977	16	YFSHTGNYGES[Phospho]PNHIK[4.03]K[4.03]-11	0.001103713	0.9997	15
sp|P17065|SEC2_YEAST	409	T	0	Gold	95	LTTQNIT[Phospho]K[4.03]EDLEK[4.03]-7	0.011309976	0.983214742	1	LTTQNIT[Phospho]KEDLEKFSEVTK-7	0.000711046	0.9927	2	LTTQNIT[Phospho]KEDLEK-7	0.003938183	0.992804446	3					LTTQNIT[Phospho]K[8.01]-7	0.006124757	0.99550504	5	LTTQNIT[Phospho]K[8.01]EDLEK[8.01]-7	0.004319041	0.99520287	2	LTTQNIT[Phospho]KEDLEK-7	0.010824465	0.98887656	3	LTTQNIT[Phospho]K[8.01]-7	0.007133694	0.99790098	10
sp|P17065|SEC2_YEAST	515	S	0	Gold	964	IGPLVEDDS[Phospho]DEDQNDAISVRLQDK-9	0.005097582	0.9971	12	IGPLVEDDS[Phospho]DEDQNDAISVR[10.01]-9	0	0.9988	73	IGPLVEDDS[Phospho]DEDQNDAISVR[6.02]-9	0.001368311	0.999	5	IGPLVEDDS[Phospho]DEDQNDAISVR-9	0.000806447	0.9992	16	IGPLVEDDS[Phospho]DEDQ[Deamidated]NDAISVR[10.01]-9	0.004774782	0.9995	4	IGPLVEDDS[Phospho]DEDQNDAISVR[10.01]-9	0.003753439	0.9993	26	IGPLVEDDS[Phospho]DEDQNDAISVR-9	0.010807838	0.9975	15	IGPLVEDDS[Phospho]DEDQNDAISVR[6.02]-9	0.001103713	0.9996	18
sp|P17065|SEC2_YEAST	524	S	0	Gold	575	IGPLVEDDS[Phospho]DEDQNDAIS[Phospho]VRLQDK[4.03]-18	0.006268215	0.9922	24	IGPLVEDDS[Phospho]DEDQNDAIS[Phospho]VR-18	0.03051044	0.953278057	1	IGPLVEDDSDEDQNDAIS[Phospho]VR[10.01]-18	0.002886559	0.9978	8	IGPLVEDDS[Phospho]DEDQNDAIS[Phospho]VR[6.02]-18	0.00395977	0.997	10	IGPLVEDDSDEDQNDAIS[Phospho]VR[10.01]-18	0.005420509	0.9971	40	IGPLVEDDS[Phospho]DEDQNDAIS[Phospho]VR[10.01]-18	0.003753439	0.9976	22	IGPLVEDDS[Phospho]DEDQNDAIS[Phospho]VR-18	0.010807838	0.99219999	4	IGPLVEDDS[Phospho]DEDQNDAIS[Phospho]VR[6.02]-18	0.006789875	0.9988	22
sp|P17076|RL8A_YEAST	126	S	0	Gold	186	SKQDAS[Phospho]PKPYAVK-6	0.017066936	0.972600691	2	SKQDAS[Phospho]PKPYAVK-6	0.001164023	0.9925	8	QDAS[Phospho]PKPYAVK-4	0.004603696	0.991118217	2					[Ammonia-loss]QDAS[Phospho]PKPYAVK-4	0.005420509	0.99680031	5	QDAS[Phospho]PK[8.01]PYAVK[8.01]-4	0.003753439	0.99620217	5	SKQDAS[Phospho]PKPYAVK-6	0.01319737	0.9959	7	[Ammonia-loss]QDAS[Phospho]PKPYAVK-4	0.005853025	0.99420216	8
sp|P17076|RL8A_YEAST	216	S	0	Gold	135	LVS[Phospho]TIDANFADK[8.01]YDEVK[8.01]K[8.01]-3	0.007229839	0.987799998	1	LVS[Phospho]TIDANFADKYDEVK-3	0	0.9944	3	LVS[Phospho]TIDANFADK[8.01]YDEVK[8.01]-3	0.003212432	0.996299987	1	LVS[Phospho]TIDANFADK-3	0.00395977	0.995899849	3	LVS[Phospho]TIDANFADK-3	0.006124757	0.9956	6	LVS[Phospho]TIDANFADK[8.01]YDEVK[8.01]-3	0.003753439	0.9975	3	LVS[Phospho]TIDANFADKYDEVK-3	0.010807838	0.99370122	4	LVS[Phospho]T[Phospho]IDANFADKYDEVKK-3	0.005455719	0.9985	5
sp|P17106|CBF1_YEAST	138	T	0	Gold	635	DSLNGERAIT[Phospho]PSNEGVK[8.01]PNTSLEGMTSSPM[Oxidation]ESTQQSK[8.01]-10	0.006268215	0.9903222	2	AIT[Phospho]PSNEGVKPNTSLEGM[Oxidation]TSSPM[Oxidation]ESTQQSK-3	0.004618856	0.987599399	1	AIT[Phospho]PSNEGVK[8.01]PNTSLEGMTSSPMESTQQSK[8.01]-3	0.002774821	0.99570042	4					AIT[Phospho]PSNEGVK[8.01]PNTSLEGM[Oxidation]TSSPM[Oxidation]ESTQQSK[8.01]-3	0.004832482	0.9984	10	AIT[Phospho]PSNEGVK[8.01]PNTSLEGM[Oxidation]TSSPMESTQQSK[8.01]-3	0.003753439	0.9984	5	AIT[Phospho]PSNEGVKPNTSLEGM[Oxidation]TSSPM[Oxidation]ESTQQSK-3	0.010807838	0.9955	5	AIT[Phospho]PSNEGVK[8.01]PNTSLEGMTSSPM[Oxidation]ESTQQSK[8.01]-3	0.005690534	0.9993	8
sp|P17106|CBF1_YEAST	45	S	0	Gold	219	QRDQGLLS[Phospho]QESN[Deamidated]DGNIDSALLSEGATLK[4.03]-8	0.031473531	0.938985458	1	DQGLLS[Phospho]QES[Phospho]NDGNIDSALLSEGATLK-6	0	0.9984	8	DQGLLS[Phospho]QES[Phospho]NDGNIDSALLSEGATLK[4.03]-6	0.001969391	0.9975	1					DQGLLS[Phospho]QES[Phospho]NDGNIDSALLSEGATLK-6	0.004832482	0.9991	7	QR[10.01]DQGLLS[Phospho]QESNDGNIDSALLSEGATLK[8.01]-8	0.003753439	0.9989	2	DQGLLS[Phospho]QES[Phospho]NDGNIDSALLSEGATLK-6	0.010824465	0.987375352	1	DQGLLS[Phospho]QES[Phospho]NDGNIDSALLSEGATLK[4.03]-6	0.001103713	0.9996	2
sp|P17106|CBF1_YEAST	48	S	0	Gold	441	QRDQGLLSQES[Phospho]NDGNIDSALLSEGATLK[4.03]-11	0.005097582	0.9966	5	DQGLLS[Phospho]QES[Phospho]NDGNIDSALLSEGATLK-9	0	0.9984	8	[Ammonia-loss]QRDQGLLSQES[Phospho]NDGNIDSALLSEGATLK-11	0.001368311	0.999	2					DQGLLS[Phospho]QES[Phospho]NDGNIDSALLSEGATLK-9	0.004832482	0.9991	7	QR[10.01]DQGLLSQES[Phospho]NDGNIDSALLSEGATLK[8.01]-11	0.003753439	0.9991	7	DQGLLS[Phospho]QES[Phospho]NDGNIDSALLSEGATLK-9	0.010807838	0.995202955	1	DQGLLS[Phospho]QES[Phospho]NDGNIDSALLSEGATLK[4.03]-9	0.001103713	0.9996	2
sp|P17119|KAR3_YEAST	19	T	0	Gold	295	GRSTQHLST[Phospho]PS[Phospho]PK[4.03]NDILAMNGHK[4.03]-9	0.006268215	0.9904	5	STQHLST[Phospho]PS[Phospho]PK-7	0.001669222	0.9894	17	STQHLST[Phospho]PS[Phospho]PK[8.01]-7	0.003720475	0.99460104	2	STQ[Deamidated]HLST[Phospho]PS[Phospho]PK-7	0.00395977	0.99710028	8	STQHLST[Phospho]PS[Phospho]PK[8.01]-7	0.006124757	0.9954	5	STQHLST[Phospho]PS[Phospho]PK-7	0.003753439	0.9967	8	STQHLST[Phospho]PS[Phospho]PK-7	0.01319737	0.99770022	11	STQHLST[Phospho]PS[Phospho]PKNDILAMNGHK-7	0.005455719	0.9957	6
sp|P17119|KAR3_YEAST	21	S	0	Gold	354	GRSTQHLST[Phospho]PS[Phospho]PK[4.03]NDILAMNGHK[4.03]-11	0.006268215	0.9904	5	STQHLST[Phospho]PS[Phospho]PK-9	0.001669222	0.9894	17	STQHLST[Phospho]PS[Phospho]PK[8.01]-9	0.003720475	0.99460104	2	STQHLSTPS[Phospho]PK-9	0.000806447	0.9982	3	STQHLSTPS[Phospho]PK-9	0.004832482	0.99810018	2	STQHLSTPS[Phospho]PK-9	0.003753439	0.99770022	3	STQHLSTPS[Phospho]PK-9	0.010807838	0.9953	6	STQHLSTPS[Phospho]PK[4.03]-9	0.005108969	0.9994	6
sp|P17119|KAR3_YEAST	7	T	0	Gold	351	[Acetyl]MESLPRT[Phospho]PTK[4.03]-7	0.025003043	0.957799903	1	[Acetyl]M[Oxidation]ESLPRT[Phospho]PTK-7	0.003732047	0.9943	5	[Acetyl]MESLPRT[Phospho]PTK-7	0.002886559	0.99720075	13	[Acetyl]M[Oxidation]ESLPR[6.02]T[Phospho]PTK[6.02]-7	0.00395977	0.9971	6	[Acetyl]M[Oxidation]ESLPR[10.01]T[Phospho]PTK[8.01]-7	0.005420509	0.99680087	13	[Acetyl]M[Oxidation]ESLPRT[Phospho]PTK-7	0.003753439	0.99660225	6	[Acetyl]M[Oxidation]ESLPRT[Phospho]PTK-7	0.010807838	0.9929033	7	[Acetyl]M[Oxidation]ESLPRT[Phospho]PTK-7	0.007050244	0.99840048	5
sp|P17121|SAC7_YEAST	37	S	0	Gold	660	SM[Oxidation]S[Phospho]SENITVPRSPTSLSRNAQPTTLK-3	0.005097582	0.9945	5	SMS[Phospho]SENITVPR-3	0.007504484	0.985999406	1	SMS[Phospho]SENITVPR[10.01]-3	0.003720475	0.995	38	SMS[Phospho]SENITVPR-3	0.00395977	0.9947	2	SMS[Phospho]SENITVPR[10.01]-3	0.006172961	0.99520135	10	SMS[Phospho]SENITVPR-3	0.003753439	0.99610074	7	SMS[Phospho]SENITVPR-3	0.013342902	0.9953	4	SMS[Phospho]SENITVPR[10.01]-3	0.007123957	0.998	23
sp|P17121|SAC7_YEAST	435	S	0	Gold	330	ITSSDS[Phospho]PPIVSSNK[8.01]-6	0.005097582	0.9949005	6	ITSSDS[Phospho]PPIVSSNK-6	0.001164023	0.9923	6	ITSSDS[Phospho]PPIVSSN[Deamidated]K[8.01]-6	0.002886559	0.9986	12	ITSSDS[Phospho]PPIVSSNK-6	0.002814788	0.9977	13	ITSSDS[Phospho]PPIVSSNK[8.01]-6	0.004832482	0.9987	20	ITSSDS[Phospho]PPIVSSN[Deamidated]K[8.01]-6	0.003753439	0.9985	6	ITSSDS[Phospho]PPIVSSNK-6	0.010807838	0.994	7	ITSSDS[Phospho]PPIVSSNK-6	0.005108969	0.9994	15
sp|P17121|SAC7_YEAST	463	S	0	Gold	68	LDHTTLSPIS[Phospho]TSIPENSSDLQ[Deamidated]TSK[4.03]-10	0.034037395	0.935001547	1					LDHTTLS[Phospho]PIS[Phospho]TSIPENSSDLQTSK-10	0.015475833	0.985855359	2					LDHTTLSPIS[Phospho]TSIPENSSDLQTSK[8.01]-10	0.006568011	0.994896758	1	LDHTTLS[Phospho]PIS[Phospho]TSIPENSSDLQTSK-10	0.003805325	0.995853463	2	NPPAIDNNNKLDHTTLS[Phospho]PIS[Phospho]TSIPENSSDLQTSK-20	0.014345102	0.991699998	5	LDHTTLS[Phospho]PIS[Phospho]TSIPENSSDLQTSK-10	0.011869193	0.994099995	6
sp|P17121|SAC7_YEAST	465	S	0	Gold	174	LDHTTLSPISTS[Phospho]IPENSSDLQ[Deamidated]TSK-12	0.019501154	0.968699764	1	LDHTTLSPISTS[Phospho]IPENSSDLQTSK-12	0.009564077	0.989891765	2	NPPAIDNNNKLDHTTLSPISTS[Phospho]IPENSSDLQTSK-22	0.002886559	0.997099865	4	LDHTTLSPISTS[Phospho]IPENSSDLQTSK-12	0.00395977	0.996199996	5	LDHTTLSPISTS[Phospho]IPENSSDLQTSK-12	0.004832482	0.9979002	8	LDHTTLSPISTS[Phospho]IPENSSDLQTSK-12	0.003753439	0.9979	12	NPPAIDNNNKLDHTTLSPISTS[Phospho]IPENSSDLQTSK-22	0.010807838	0.99372877	5	LDHTTLSPISTS[Phospho]IPENSSDLQTSK-12	0.005690534	0.9992	20
sp|P17121|SAC7_YEAST	491	S	0	Gold	1021	S[Phospho]FGSTPVPPDVIASNK[8.01]-1	0.005097582	0.9961	36	S[Phospho]FGSTPVPPDVIASNK[8.01]-1	0	0.993	2	S[Phospho]FGSTPVPPDVIASNK[8.01]-1	0.001969391	0.9969	10	S[Phospho]FGSTPVPPDVIASN[Deamidated]K-1	0.000806447	0.9987	16	S[Phospho]FGSTPVPPDVIASNK[8.01]-1	0.004832482	0.9988	68	S[Phospho]FGSTPVPPDVIASN[Deamidated]K[8.01]-1	0.003753439	0.9987	14	S[Phospho]FGSTPVPPDVIASNK-1	0.010807838	0.9949	15	S[Phospho]FGSTPVPPDVIASNK[8.01]R[10.01]-1	0.004250744	0.9995	7
sp|P17121|SAC7_YEAST	70	S	0	Silver	141	RPPLSSRPYS[Phospho]YNTPTK-10	0.023204709	0.959698373	2	R[10.01]PPLSSR[10.01]PYS[Phospho]YNTPTK[8.01]-10	0.023898337	0.968740137	1	RPPLSSRPYS[Phospho]YNTPTK-10	0.007986502	0.98462085	8					R[10.01]PPLSSR[10.01]PYS[Phospho]YNTPTK[8.01]-10	0.022471638	0.949802946	1	RPPLSSRPYS[Phospho]YNTPTK-10	0.010874833	0.980301727	2	RPPLSSRPYS[Phospho]YNTPTK-10	0.014415166	0.9614	12	R[6.02]PPLSSR[6.02]PYS[Phospho]YNTPTK[4.03]-10	0.011840593	0.99470052	20
sp|P17255|VATA_YEAST	1070	T	0	Bronze	1	LLSTM[Oxidation]QERFAEST[Phospho]D-13	0.042242352	0.912490588	1
sp|P17442|PHO81_YEAST	43	S	0	Bronze	12	ASS[Phospho]DLDLHLTLDDIDEK-3	0.042868868	0.908626831	1	ASS[Phospho]DLDLHLTLDDIDEK[8.01]-3	0.018695402	0.959599993	2																					ASS[Phospho]DLDLHLTLDDIDEK[8.01]-3	0.014542554	0.989306985	5
sp|P17442|PHO81_YEAST	930	T	0	Silver	4	GT[Phospho]KILLNDLTK[8.01]-2	0.006268215	0.990680722	4
sp|P17536|TPM1_YEAST	105	S	0	Gold	27	NHQLEEEIEK[8.01]LEAELAES[Phospho]K[8.01]-18	0.012380127	0.981395912	3					LEAELAES[Phospho]K[4.03]-8	0.022432247	0.96154976	1					LEAELAES[Phospho]K[8.01]-8	0.00772309	0.991512993	4	LEAELAES[Phospho]K[8.01]-8	0.005546626	0.994403	6					LEAELAES[Phospho]K[8.01]-8	0.025131765	0.979395539	1
sp|P17536|TPM1_YEAST	123	S	0	Gold	144	QLSEDSHHLQSNNDNFS[Phospho]K[8.01]-17	0.019542311	0.96828468	5	[Ammonia-loss]QLSEDSHHLQSNNDNFS[Phospho]KK-17	0.004247028	0.993386649	1	[Ammonia-loss]QLSEDSHHLQSNNDNFS[Phospho]K-17	0.001368311	0.998999999	5	QLSEDSHHLQ[Deamidated]SNNDNFS[Phospho]K-17	0.01447275	0.972052242	1	[Ammonia-loss]QLSEDSHHLQSNNDNFS[Phospho]K[8.01]-17	0.004832482	0.9988	7	[Ammonia-loss]QLSEDSHHLQSNNDNFS[Phospho]K-17	0.003753439	0.9993	7	QLSEDSHHLQSNNDNFS[Phospho]KK-17	0.01319737	0.9987	8	[Ammonia-loss]QLSEDSHHLQSNNDNFS[Phospho]K-17	0.005455719	0.9985	11
sp|P17536|TPM1_YEAST	17	S	0	Gold	68	LEAES[Phospho]WQEK[4.03]YEELK[4.03]-5	0.017066936	0.97269263	2	LEAES[Phospho]WQEK[8.01]-5	0.044035109	0.927353835	1	LEAES[Phospho]WQEK[4.03]YEELK[4.03]-5	0.010107609	0.99510137	1					LEAES[Phospho]WQEK[8.01]YEELK[8.01]-5	0.006124757	0.9957033	1	LEAES[Phospho]WQEK[8.01]-5	0.003753439	0.99680231	4					LEAES[Phospho]WQEK[8.01]-5	0.006291327	0.99900016	8
sp|P17536|TPM1_YEAST	195	S	0	Gold	81	ELDEIAAS[Phospho]LENL-8	0.007393617	0.987059451	4	K[8.01]ELDEIAAS[Phospho]LENL-9	0.006770605	0.991099812	3	ELDEIAAS[Phospho]LENL-8	0.003550694	0.99590148	6					ELDEIAAS[Phospho]LENL-8	0.007411764	0.99250476	12	ELDEIAAS[Phospho]LENL-8	0.007374563	0.99141224	9	KELDEIAAS[Phospho]LENL-9	0.010824465	0.990695429	2	ELDEIAAS[Phospho]LENL-8	0.009209475	0.99720027	4
sp|P17536|TPM1_YEAST	65	S	0	Gold	131	NQQLEDEIEK[4.03]LEAGLS[Phospho]DSK[4.03]-16	0.012252295	0.982	7	NQQLEDEIEK[8.01]LEAGLS[Phospho]DSK[8.01]-16	0.043058179	0.892109366	1	NQQLEDEIEK[8.01]LEAGLS[Phospho]DSK[8.01]QTEQDNVEK[8.01]-16	0.005865679	0.9938	7	LEAGLS[Phospho]DSK[6.02]-6	0.018961223	0.96393125	2	LEAGLS[Phospho]DSK[8.01]-6	0.006925664	0.9941049	7	LEAGLS[Phospho]DSK[8.01]-6	0.006250944	0.99390424	5	LEAGLS[Phospho]DSKQTEQDNVEK-6	0.01319737	0.998499999	2	LEAGLS[Phospho]DSK-6	0.007972304	0.99760044	5
sp|P17555|CAP_YEAST	346	S	0	Silver	19	NPELRQSSTVS[Phospho]STGSK-11	0.026105028	0.95671683	4	QSS[Phospho]TVS[Phospho]STGSK-6	0.039858265	0.968490046	1									QSSTVS[Phospho]STGSK[8.01]-6	0.018186456	0.962860777	1	[Ammonia-loss]QSSTVS[Phospho]STGSK[8.01]-6	0.007541884	0.991092825	2
sp|P17555|CAP_YEAST	454	S	0	Gold	50	FGIQVNHS[Phospho]LPQISIDK[8.01]-8	0.005097582	0.9966	2	FGIQVNHS[Phospho]LPQISIDK[8.01]-8	0	0.995696212	2	FGIQVNHS[Phospho]LPQISIDK-8	0.002886559	0.9987	5					FGIQVNHS[Phospho]LPQISIDK[8.01]-8	0.004832482	0.99889969	3	FGIQVNHS[Phospho]LPQISIDK-8	0.003753439	0.999	4	FGIQVNHS[Phospho]LPQISIDK-8	0.010807838	0.99568835	2	FGIQVNHS[Phospho]LPQISIDK[8.01]-8	0.00677192	0.998950537	1
sp|P17695-2|GLRX2_YEAST	57	S	0	Gold	237	ALVLELDEM[Oxidation]S[Phospho]NGSEIQDALEEISGQK[8.01]-10	0.005097582	0.99600076	43	ALVLELDEMS[Phospho]NGS[Phospho]EIQDALEEISGQK-10	0.003307585	0.996800309	1	ALVLELDEMS[Phospho]NGSEIQDALEEISGQK-10	0.001969391	0.9965	7					ALVLELDEMS[Phospho]NGSEIQDALEEISGQK[4.03]-10	0.00578627	0.9994	13	ALVLELDEMS[Phospho]NGSEIQDALEEISGQK[8.01]-10	0.003753439	0.9992	19	ALVLELDEM[Oxidation]S[Phospho]NGSEIQDALEEISGQK-10	0.01319737	0.997439629	2	ALVLELDEM[Oxidation]S[Phospho]NGSEIQDALEEISGQK-10	0.005455719	0.9981	8
sp|P17890|RPC7_YEAST	189	S	0	Gold	285	ELAEDVDDAS[Phospho]TGDGAAK-10	0.020149479	0.96666138	1	LKELAEDVDDAS[Phospho]TGDGAAK-12	0.003732047	0.9936	11	LKELAEDVDDAS[Phospho]TGDGAAK-12	0.003212432	0.99620165	12	ELAEDVDDAS[Phospho]TGDGAAK[6.02]-10	0.004303614	0.9925	4	ELAEDVDDAS[Phospho]T[Phospho]GDGAAK-10	0.006750873	0.9947	2	ELAEDVDDAS[Phospho]TGDGAAK-10	0.007541884	0.9909	8	LKELAEDVDDAS[Phospho]TGDGAAK-12	0.011457125	0.9841	6	ELAEDVDDAS[Phospho]TGDGAAK[8.01]-10	0.008232218	0.9975	19
sp|P17890|RPC7_YEAST	198	S	0	Gold	58	ELAEDVDDASTGDGAAK[8.01]GS[Phospho]K[8.01]-19	0.019657413	0.967675101	1					ELAEDVDDASTGDGAAK[8.01]GS[Phospho]K[8.01]-19	0.010107609	0.990550461	1	ELAEDVDDASTGDGAAK[6.02]GS[Phospho]K[6.02]-19	0.000806447	0.9984	4	ELAEDVDDASTGDGAAKGS[Phospho]K-19	0.004832482	0.9976	3	ELAEDVDDASTGDGAAK[8.01]GS[Phospho]K[8.01]-19	0.008630155	0.98759997	3	LKELAEDVDDASTGDGAAKGS[Phospho]K-21	0.01319737	0.997884599	2	ELAEDVDDASTGDGAAK[8.01]GS[Phospho]K[8.01]-19	0.007050244	0.9987	9
sp|P17891|CLC1_YEAST	16	T	0	Gold	51	FPPLEDQNIDFT[Phospho]PNDK[8.01]K[8.01]DDDTDFLK[8.01]-12	0.006268215	0.989296747	2					FPPLEDQNIDFT[Phospho]PNDK[4.03]K[4.03]DDDTDFLK[4.03]-12	0.007934508	0.998500063	2					FPPLEDQNIDFT[Phospho]PNDK[4.03]-12	0	1	3	FPPLEDQNIDFT[Phospho]PNDK[8.01]-12	0.00256412	1	2					FPPLEDQNIDFT[Phospho]PNDK[8.01]K[8.01]DDDTDFLK[8.01]-12	0.004250744	0.9995	4
sp|P17891|CLC1_YEAST	160	S	0	Bronze	11	HIDDFYDS[Phospho]YNK[8.01]-8	0.031701158	0.937899753	3													HIDDFYDS[Phospho]YNK[4.03]-8	0.039958352	0.963203407	1									HIDDFYDS[Phospho]YNK-8	0.018131849	0.973654639	2
sp|P18412|TEC1_YEAST	273	T	0	Gold	142	LLT[Phospho]PITASNEK-3	0.005097582	0.993161151	2					LLT[Phospho]PITASNEK-3	0.002886559	0.99840039	9	LLT[Phospho]PITASNEK-3	0.000806447	0.9988	4	LLT[Phospho]PITASNEK[8.01]-3	0.004832482	0.99870012	8	LLT[Phospho]PITASNEK-3	0.003753439	0.9991	3	LLT[Phospho]PITASNEK-3	0.010807838	0.99440735	5	LLT[Phospho]PITASNEK-3	0.005690534	0.99920015	3
sp|P18412|TEC1_YEAST	325	S	0	Gold	131	RPLEQLS[Phospho]PTELHQGDRPNK[8.01]-7	0.006268215	0.9904	10	R[10.01]PLEQLS[Phospho]PTELHQGDR[10.01]PNK[8.01]-7	0	0.9957	5	R[10.01]PLEQLS[Phospho]PTELHQGDR[10.01]PNK[8.01]-7	0.003212432	0.9964	7					R[10.01]PLEQLS[Phospho]PTELHQGDR[10.01]PNK[8.01]-7	0.005420509	0.99684414	1	RPLEQLS[Phospho]PTELHQGDRPNK-7	0.003753439	0.997013801	1	RPLEQLS[Phospho]PTELHQGDRPNK-7	0.010807838	0.9918	36	R[6.02]PLEQLS[Phospho]PTELHQGDR[6.02]PNK[4.03]-7	0.006789875	0.9988	10
sp|P18480|SNF5_YEAST	818	S	0	Gold	750	VNTK[8.01]EEFAAAPNDTSSGTNAM[Oxidation]LPS[Phospho]PESLK[8.01]-24	0.005097582	0.9963	22	EEFAAAPNDTSSGTNAMLPS[Phospho]PESLK[8.01]-20	0	0.9981	26	EEFAAAPNDTSSGTNAMLPS[Phospho]PESLK[4.03]-20	0.001969391	0.9969	3					EEFAAAPNDTSSGTNAMLPS[Phospho]PESLK[8.01]-20	0.004832482	0.9987	35	EEFAAAPN[Deamidated]DTSSGTNAMLPS[Phospho]PESLK-20	0.003753439	0.99840028	6	VNTKEEFAAAPNDTSSGTNAM[Oxidation]LPS[Phospho]PESLK-24	0.010807838	0.9965	28	VNTK[8.01]EEFAAAPNDTSSGTNAMLPS[Phospho]PESLK[8.01]-24	0.004250744	0.9995	4
sp|P18480|SNF5_YEAST	851	S	0	Silver	42	LNSNIRAGVTIPSIPNPIAN[Deamidated]HTVTNS[Phospho]PNPTLQPVIPGGAASK[4.03]-26	0.012380127	0.981359685	2					AGVTIPSIPNPIANHTVTNS[Phospho]PNPTLQPVIPGGAASK-20	0.004331105	0.9965	7					AGVTIPSIPNPIANHTVTNS[Phospho]PNPTLQPVIPGGAASK[8.01]-20	0.013659988	0.976066102	3	AGVTIPSIPNPIANHTVTNS[Phospho]PNPTLQPVIPGGAASK-20	0.011359553	0.983078432	4	AGVTIPSIPNPIANHTVTNS[Phospho]PNPTLQPVIPGGAASK-20	0.045710088	0.830646499	1	AGVTIPSIPNPIANHTVTNS[Phospho]PNPTLQPVIPGGAASK[4.03]-20	0.010958576	0.995401289	2
sp|P18494|GLN3_YEAST	223	S	0	Bronze	2	LQNNNS[Phospho]SSSAM[Oxidation]NITNNNNSNNSNIQHPFLK[8.01]-6	0.025003043	0.957765188	1																					LQNNNS[Phospho]S[Phospho]SSAM[Oxidation]NITNNNNSNNSNIQHPFLK-6	0.043445859	0.94976415	1
sp|P18494|GLN3_YEAST	224	S	0	Gold	72	LQNNNSS[Phospho]SSAM[Oxidation]NITNNNNSNNSNIQHPFLK[8.01]-7	0.016374478	0.9763	2					LQNNNSS[Phospho]SSAMNITNNNNSNNSNIQHPFLK-7	0.005361632	0.993499997	2					LQNNNSS[Phospho]SSAM[Oxidation]NITNNNNSNNSNIQHPFLK-7	0.011679114	0.9819	2	LQNNNSS[Phospho]SSAMNITNNNNSNNSNIQHPFLK[8.01]-7	0.007184239	0.992199998	1	LQNNNSS[Phospho]SSAM[Oxidation]NITNNNNSNNSNIQHPFLK-7	0.010824465	0.985387071	2	LQNNNSS[Phospho]SSAMNITNNNNSNNSNIQHPFLK-7	0.008728736	0.9974	8
sp|P18494|GLN3_YEAST	257	S	0	Gold	113	KSDSIGLSSS[Phospho]NTTNSVRK-10	0.031960283	0.937357763	3					SDSIGLSSS[Phospho]NTTNSVR[10.01]-9	0.003720475	0.9947	3	KSDSIGLSSS[Phospho]NTTNSVR-10	0.00395977	0.993599995	4	KSDSIGLSSS[Phospho]NTTNSVR-10	0.006124757	0.995898913	3	SDSIGLSSS[Phospho]NTTNSVR-9	0.007304506	0.991599728	4	SDSIGLSSS[Phospho]NTTNSVR-9	0.012850371	0.980002588	4	K[8.01]SDSIGLSSS[Phospho]NTTNSVR[10.01]K[8.01]-10	0.007050244	0.99870022	4
sp|P18494|GLN3_YEAST	262	S	0	Gold	97	KSDSIGLSSSNTTNS[Phospho]VRK-15	0.031473531	0.938588513	2					KSDSIGLSSSNTTNS[Phospho]VRK-15	0.0080197	0.984146481	2	KSDSIGLSSSNTTNS[Phospho]VR-15	0.046595427	0.846218694	1	SDSIGLSSSNTTNS[Phospho]VR-14	0.006267328	0.995077528	2	KSDSIGLSSSNTTNS[Phospho]VRK-15	0.009226199	0.985197883	1	KSDSIGLSSSNTTNS[Phospho]VRK-15	0.010824465	0.989596886	3	KSDSIGLSSSNTTNS[Phospho]VR-15	0.006789875	0.9989001	9
sp|P18494|GLN3_YEAST	267	S	0	Gold	92	NS[Phospho]LIK[4.03]PMS[Phospho]STSLANFK[4.03]-2	0.039704915	0.91982994	1	K[8.01]NS[Phospho]LIK[8.01]PMSSTSLANFK[8.01]-3	0.004587491	0.991813707	1	KNS[Phospho]LIKPMSSTSLANFK-3	0.003513562	0.9981	7					NS[Phospho]LIKPMS[Phospho]STS[Phospho]LANFK-2	0.040635448	0.86644524	1	NS[Phospho]LIKPMS[Phospho]STSLANFK-2	0.00853381	0.988597284	1	KNS[Phospho]LIKPM[Oxidation]SSTSLANFK-3	0.010807838	0.997499996	11	K[4.03]NS[Phospho]LIK[4.03]PMSSTSLANFK[4.03]-3	0.005108969	0.999386921	2
sp|P18494|GLN3_YEAST	273	S	0	Gold	322	NSLIK[4.03]PM[Oxidation]S[Phospho]STSLANFK[4.03]-8	0.012252295	0.9819	20	NSLIK[8.01]PMS[Phospho]STSLANFK[8.01]-8	0.006968144	0.981648815	2	NSLIKPMS[Phospho]STSLANFK-8	0.004639043	0.9901	6					NSLIK[8.01]PMS[Phospho]STSLANFK[8.01]-8	0.007439994	0.9919	4	NS[Phospho]LIKPMS[Phospho]STSLANFK-8	0.007304506	0.9918	1	KNS[Phospho]LIKPMS[Phospho]STSLANFKR-9	0.01319737	0.9959021	2	KNS[Phospho]LIKPMS[Phospho]STSLANFK-9	0.011823931	0.99490308	1
sp|P18494|GLN3_YEAST	285	S	0	Gold	53	RAAS[Phospho]VSSSISNM[Oxidation]EPSGQNK[4.03]-4	0.029771079	0.945412305	1	AAS[Phospho]VSSSISNMEPSGQNK-3	0.031551322	0.958729142	1	AAS[Phospho]VSSSISNMEPSGQNK[8.01]-3	0.004639043	0.989998506	3	RAAS[Phospho]VSSSISNM[Oxidation]EPSGQNK-4	0.039113377	0.882799344	2	AAS[Phospho]VSSSISNMEPSGQNK-3	0.007439994	0.992484458	1	AAS[Phospho]VSSSISNMEPSGQNK-3	0.008630155	0.987696634	1					AAS[Phospho]VSSSISNMEPSGQNK[8.01]-3	0.007050244	0.9983	3
sp|P18494|GLN3_YEAST	289	S	0	Gold	44	RAASVSSS[Phospho]ISNM[Oxidation]EPSGQNK-8	0.020149479	0.966356493	6					AASVSSS[Phospho]ISNMEPSGQNK-7	0.008519094	0.980830037	3					AASVSSS[Phospho]ISNMEPSGQNK-7	0.005835586	0.996489917	2	AASVSSS[Phospho]ISNMEPSGQNK-7	0.014185693	0.971705044	1	AASVSSS[Phospho]ISNM[Oxidation]EPSGQNK-7	0.010807838	0.993234584	5	AASVSSS[Phospho]ISNMEPSGQNK[8.01]-7	0.007050244	0.9984	4
sp|P18494|GLN3_YEAST	656	S	0	Gold	66	S[Phospho]HTSLLSQQ[Deamidated]LQNSESNSFISNHK[4.03]-1	0.019041266	0.96918249	2	KS[Phospho]HTSLLSQQLQNSESNSFISNHK-2	0.005530135	0.989099989	2	S[Phospho]HTSLLSQQLQNSESNSFISNHK-1	0.005533515	0.99528058	3					S[Phospho]HTSLLSQQLQNSESNSFISNHK-1	0.024356055	0.943887581	3	S[Phospho]HTSLLSQQLQNSESNSFISNHK-1	0.01733129	0.962666881	1	KS[Phospho]HTSLLSQQLQNSESNSFISNHK-2	0.01319737	0.9959	6	S[Phospho]HTSLLSQQLQNSESNSFISNHK-1	0.01645067	0.977	3
sp|P18494|GLN3_YEAST	672	S	0	Silver	5	SHTSLLSQQLQNSESNS[Phospho]FISNHK[4.03]-17	0.006268215	0.989147643	2
sp|P18494|GLN3_YEAST	689	S	0	Gold	283	FNNRLSSDSTS[Phospho]PIKYEADVSAGGK-11	0.005097582	0.994	12	LSSDSTS[Phospho]PIKYEADVSAGGK-7	0.003050942	0.9947	12	LSSDSTS[Phospho]PIK[8.01]YEADVSAGGK[8.01]-7	0.002886559	0.9969	7	LSSDSTS[Phospho]PIK[6.02]-7	0.006687931	0.98600675	3	LSSDSTS[Phospho]PIK[8.01]YEADVSAGGK[8.01]-7	0.006925664	0.9933	7	LSSDSTS[Phospho]PIK[8.01]YEADVSAGGK[8.01]-7	0.003753439	0.9982	8	LSSDSTS[Phospho]PIKYEADVSAGGK-7	0.010807838	0.993699991	9	LSSDSTS[Phospho]PIKYEADVSAGGK-7	0.005690534	0.9992	9
sp|P18759|SEC18_YEAST	131	S	0	Gold	50	AVS[Phospho]TVFDQDELAK-3	0.012252295	0.981696772	1	AVS[Phospho]TVFDQDELAK[8.01]-3	0.017386917	0.980799964	3	AVS[Phospho]TVFDQDELAK[8.01]-3	0.00481615	0.9943	5	AVS[Phospho]TVFDQDELAK[6.02]-3	0.03916538	0.880086133	1	AVS[Phospho]TVFDQDELAK[8.01]-3	0.006750873	0.9948	6	AVS[Phospho]TVFDQDELAK-3	0.003976378	0.9955	4	AVS[Phospho]TVFDQDELAK-3	0.036577876	0.872400537	1	AVS[Phospho]TVFDQDELAK[4.03]-3	0.010987853	0.9956	1
sp|P18759|SEC18_YEAST	186	S	0	Bronze	2	IRNVQAIDLGDIEPTS[Phospho]AVATGIETK[8.01]-16	0.036802131	0.927499384	2
sp|P18888|SNF6_YEAST	165	T	0	Gold	111	TQAAELQEK[4.03]PLT[Phospho]PLK[4.03]-12	0.005097582	0.99550266	7	TQAAELQEK[8.01]PLT[Phospho]PLK[8.01]-12	0	0.9974	4	TQAAELQEK[4.03]PLT[Phospho]PLK[4.03]-12	0	0.9978	5					TQAAELQEK[8.01]PLT[Phospho]PLK[8.01]-12	0.004832482	0.998399993	3	TQAAELQEK[8.01]PLT[Phospho]PLK[8.01]-12	0.008224897	0.99642156	2	TQAAELQEKPLT[Phospho]PLK-12	0.010824465	0.987047417	3	TQAAELQEKPLT[Phospho]PLK-12	0.004250744	0.9995	12
sp|P18888|SNF6_YEAST	285	S	0	Gold	131	EVTAGEAQDEASLQQQQQQ[Deamidated]DLQQQQQVVTTVASQS[Phospho]PHATATEK[8.01]-35	0.013250279	0.9793	1					EVTAGEAQDEASLQQQQQQDLQ[Deamidated]QQQQVVTTVASQS[Phospho]PHATATEK[8.01]-35	0.003720475	0.995099987	1	EVTAGEAQDEASLQQQQQQDLQ[Deamidated]QQQQVVTTVASQS[Phospho]PHATATEK-35	0.00395977	0.993213207	1	EVTAGEAQDEASLQQQQQQDLQQQQQVVTTVASQS[Phospho]PHATATEK[8.01]-35	0.004832482	0.9982	6	EVTAGEAQDEASLQQQQQQDLQQQQQVVTTVASQS[Phospho]PHATATEK-35	0.003753439	0.9989	9	EVTAGEAQDEASLQQQQ[Deamidated]QQDLQQQQQVVTTVASQS[Phospho]PHATATEK-35	0.047916955	0.911674461	1	EVTAGEAQDEASLQQQQQQDLQQQQQVVTTVASQS[Phospho]PHATATEK[8.01]-35	0.006291327	0.9991	1
sp|P18899|DDR48_YEAST	191	S	0	Gold	114	SSYGSNNDDSYGS[Phospho]NNDDSYGSSNK-13	0.006268215	0.992114064	1	SSYGSNNDDSYGS[Phospho]NNDDSYGSSNK-13	0.002767361	0.994899984	5	SSYGSNNDDSYGS[Phospho]NNDDSYGSSNK-13	0.009562873	0.991799995	3					SSYGSNNDDSYGS[Phospho]NNDDSYGSSNK[8.01]-13	0.005420509	0.997299967	5	SSYGSNNDDSYGS[Phospho]NNDDSYGSSNK-13	0.004319041	0.995273353	1	SSYGSNNDDSYGS[Phospho]NNDDSYGSSNKK-13	0.010807838	0.9961	5	SSYGSNNDDSYGS[Phospho]NNDDSYGSSNK[8.01]K[8.01]-13	0.007050244	0.9986	3
sp|P18899|DDR48_YEAST	295	S	0	Gold	59	SSYGSSSNDDSYGS[Phospho]SNNDDSYGSSNK[8.01]K[8.01]-14	0.006268215	0.990986308	3	SSYGSSSNDDSYGS[Phospho]SNNDDSYGSSNK-14	0.026575709	0.982358527	3	SSYGSSSNDDSYGS[Phospho]SNNDDSYGSSNK[4.03]-14	0.016872854	0.968240594	2					SSYGSSSNDDSYGS[Phospho]SNNDDSYGSSNK[4.03]-14	0.022182854	0.987499424	2	SSYGSSSNDDSYGS[Phospho]SNNDDSYGSSNK-14	0.01813937	0.979390582	4	SSYGSSSNDDSYGS[Phospho]SNNDDSYGSSNKK-14	0.010824465	0.991399784	2	SSYGSSSNDDSYGS[Phospho]SNNDDSYGSSNK[4.03]K[4.03]-14	0.007050244	0.9986	2
sp|P18899|DDR48_YEAST	310	S	0	Bronze	1	[Acetyl]KKS[Phospho]S[Phospho]YGSNNDDSYGSNNDDSYGSSNK[4.03]-3	0.036279841	0.9319	1
sp|P18899|DDR48_YEAST	311	S	0	Bronze	2	[Acetyl]KKS[Phospho]S[Phospho]YGSNNDDSYGSNNDDSYGSSNK[4.03]-4	0.036279841	0.9319	1																									KKSS[Phospho]YGS[Phospho]NNDDSYGSNNDDSYGSSNK-4	0.033125112	0.95327365	1
sp|P18899|DDR48_YEAST	374	S	0	Bronze	1	SSYGSNNDDSYGS[Phospho]SNNN[Deamidated]DSYGSNNDDSYGSSNRNK-13	0.040270347	0.917932218	1
sp|P18899|DDR48_YEAST	402	S	0	Silver	20	NSYGSS[Phospho]NYGSSNNDDSYGSSNRGGRNQYGGDDDY-6	0.007393617	0.987099991	11					NSYGSS[Phospho]NYGSSNNDDSYGSSNR[10.01]-6	0.046878936	0.83731679	1									NSYGSS[Phospho]NYGSSNNDDSYGSSNR-6	0.036896368	0.924570237	2	NSYGSS[Phospho]NYGSSNNDDSYGSSNR-6	0.014970005	0.959967451	4	NSYGSS[Phospho]NYGSSNNDDSYGSSNR[10.01]-6	0.038146192	0.879680062	1
sp|P18899|DDR48_YEAST	406	S	0	Gold	26	NSYGSSNYGS[Phospho]SNNDDSYGSSNRGGRNQYGGDDDY-10	0.012380127	0.98139227	4					NSYGSSNYGS[Phospho]SNNDDSYGSSNR[10.01]-10	0.014135266	0.978006957	1					NSYGSSNYGS[Phospho]SNNDDSYGSSNR[10.01]-10	0.007920988	0.990675727	1	NSYGSSNYGS[Phospho]SNNDDSYGSSNR[10.01]-10	0.010638002	0.98144563	1	NSYGSSNYGS[Phospho]SNNDDSYGSSNR-10	0.043237878	0.927334948	3	NSYGSSNYGS[Phospho]SNNDDSYGSSNR-10	0.008022129	0.993023338	5
sp|P18899|DDR48_YEAST	415	S	0	Bronze	23	NSYGSSNYGSSNNDDSYGS[Phospho]SNRGGRNQYGGDDDY-19	0.036210336	0.932268152	2																					NSYGSSNYGSSNNDDSYGS[Phospho]SNR-19	0.013431238	0.977731689	5	NSYGSSNYGSSNNDDSYGS[Phospho]SNR[10.01]-19	0.010987853	0.994895099	4
sp|P18961|YPK2_YEAST	63	T	0	Gold	385	INT[Phospho]NET[Phospho]LPSSLSSPK[8.01]-3	0.005097582	0.993001337	2	K[8.01]INT[Phospho]NETLPSSLSSPK[8.01]-4	0	0.9958	9	INT[Phospho]NETLPSSLSSPK[8.01]-3	0.001368311	0.999099982	1	KINT[Phospho]NETLPSSLSSPK-4	0.000806447	0.999	5	INT[Phospho]NETLPSSLSSPK[8.01]-3	0.004774782	0.9995	5	INT[Phospho]NETLPSSLSSPK[8.01]-3	0.003753439	0.99920007	5	KINT[Phospho]NETLPSSLSSPK-4	0.01319737	0.99750156	1	INT[Phospho]NETLPSSLSSPK[4.03]-3	0	0.9997	5
sp|P18961|YPK2_YEAST	650	S	0	Silver	35	EK[8.01]PIDSVVDEYLSAS[Phospho]IQK[8.01]-15	0.031193505	0.941043758	1	EKPIDSVVDEYLSAS[Phospho]IQK-15	0.016039642	0.967216672	2									EKPIDSVVDEYLSAS[Phospho]IQK-15	0.019652036	0.992159803	1					EKPIDSVVDEYLSAS[Phospho]IQK-15	0.013342902	0.9952	2	EK[8.01]PIDSVVDEYLSAS[Phospho]IQK[8.01]-15	0.008728736	0.99740025	7
sp|P18961|YPK2_YEAST	669	S	0	Gold	158	QFGGWTYIGDEQ[Deamidated]LGDS[Phospho]PSQGRSIS-16	0.006268215	0.9912	1	QFGGWTYIGDEQLGDS[Phospho]PSQGR[10.01]-16	0.001684173	0.9903	6	QFGGWTYIGDEQLGDS[Phospho]PSQGR-16	0.003550694	0.9957	6					QFGGWTYIGDEQLGDS[Phospho]PSQGR-16	0.005835586	0.9965	10	QFGGWTYIGDEQLGDS[Phospho]PSQGR-16	0.003753439	0.9967	8	QFGGWTYIGDEQLGDS[Phospho]PSQGR-16	0.01319737	0.9972	3	QFGGWTYIGDEQLGDS[Phospho]PSQGR-16	0.005455719	0.9957	11
sp|P18963|IRA1_YEAST	1342	S	0	Gold	62	SAPDNEGDSLS[Phospho]FESRNPAYEVHK[8.01]-11	0.021932892	0.962152758	1	SAPDNEGDSLS[Phospho]FESR-11	0.003777433	0.9935	10	SAPDNEGDSLS[Phospho]FESR[6.02]-11	0.01657787	0.973467174	1	SAPDNEGDSLS[Phospho]FESR[6.02]-11	0.00395977	0.997199989	2	SAPDNEGDSLS[Phospho]FESR[10.01]-11	0.012145854	0.980099939	5	SAPDNEGDSLS[Phospho]FESR-11	0.013417945	0.97344044	1	SAPDNEGDSLS[Phospho]FESR-11	0.011457125	0.98299803	3	SAPDNEGDSLS[Phospho]FESR[6.02]-11	0.010218357	0.9959	5
sp|P19097|FAS2_YEAST	1435	S	0	Bronze	1	GILTTAREHHSS[Phospho]VK-12	0.018064512	0.97134102	1
sp|P19097|FAS2_YEAST	1440	S	0	Gold	307	YAS[Phospho]PNLNMK-3	0.007686823	0.986899998	2	YAS[Phospho]PNLNMK[8.01]-3	0.001117655	0.99150084	7	YAS[Phospho]PNLN[Deamidated]MK-3	0.003398539	0.996	4	YAS[Phospho]PNLNMK-3	0.00395977	0.996112078	1	YAS[Phospho]PNLNM[Oxidation]K[8.01]-3	0.005420509	0.9973	22	YAS[Phospho]PNLNMK[8.01]-3	0.003753439	0.9974	7	YAS[Phospho]PNLNM[Oxidation]K-3	0.010824465	0.989596986	2	YAS[Phospho]PNLNMK-3	0.005455719	0.9954	10
sp|P19097|FAS2_YEAST	171	T	0	Bronze	7	T[Phospho]IKDLVGGKS[Phospho]TVQ[Deamidated]NEILGDLGK[4.03]-1	0.038706187	0.921787951	1					SLDSIPMS[Phospho]K[4.03]T[Phospho]IK[4.03]-10	0.016205056	0.988407722	2									SLDSIPMS[Phospho]K[4.03]T[Phospho]IK[4.03]-10	0.019448054	0.994008448	1					SLDSIPMS[Phospho]K[4.03]T[Phospho]IK[4.03]-10	0.011823931	0.995098391	3
sp|P19097|FAS2_YEAST	1730	S	0	Gold	131	SGS[Phospho]LTFNSK[8.01]-3	0.017372171	0.97172535	1	SGS[Phospho]LTFNSK-3	0.001117655	0.99140085	15	SGS[Phospho]LTFNSK[8.01]-3	0.003550694	0.9959018	7	SGS[Phospho]LTFNSK-3	0.004455872	0.991072503	1	SGS[Phospho]LTFNSK[8.01]-3	0.005410863	0.9974	6	SGS[Phospho]LTFNSK[8.01]-3	0.003753439	0.9979	4	SGS[Phospho]LTFNSK-3	0.010824465	0.988788264	4	SGS[Phospho]LTFNSK[4.03]-3	0.007050244	0.99870022	7
sp|P19097|FAS2_YEAST	180	S	0	Gold	194	DLVGGK[4.03]S[Phospho]TVQNEILGDLGK[4.03]-7	0.019041266	0.9697	7					DLVGGK[8.01]S[Phospho]TVQNEILGDLGK[8.01]-7	0.003787482	0.9936	3	S[Phospho]TVQNEILGDLGK[6.02]-1	0.040031654	0.8765	2	DLVGGK[8.01]S[Phospho]TVQNEILGDLGK[8.01]-7	0.007614488	0.9918	9	DLVGGKS[Phospho]TVQNEILGDLGK-7	0.006914779	0.9923	7	DLVGGKS[Phospho]TVQNEILGDLGK-7	0.013431238	0.977899997	4	DLVGGK[8.01]S[Phospho]TVQNEILGDLGK[8.01]-7	0.007133694	0.9978	9
sp|P19097|FAS2_YEAST	1872	S	0	Gold	44	VSIS[Phospho]HDDLQAVAVAVSTKK-4	0.017372171	0.971804214	2	VSIS[Phospho]HDDLQAVAVAVSTK[8.01]-4	0	0.9939	1	VSIS[Phospho]HDDLQAVAVAVSTK[8.01]K[8.01]-4	0.003513562	0.995368306	3					VSIS[Phospho]HDDLQAVAVAVSTK-4	0.014104076	0.974146914	1					VSIS[Phospho]HDDLQAVAVAVSTK-4	0.010807838	0.9952	9	VSIS[Phospho]HDDLQAVAVAVSTKK-4	0.005690534	0.99920007	2
sp|P19097|FAS2_YEAST	50	S	0	Gold	364	DFNTERVVEIGPS[Phospho]PTLAGMAQRTLK-13	0.005097582	0.9935	4	VVEIGPS[Phospho]PTLAGM[Oxidation]AQR[10.01]-7	0	0.9944	10	VVEIGPS[Phospho]PTLAGM[Oxidation]AQR[6.02]-7	0.002774821	0.9958	1	VVEIGPS[Phospho]PTLAGM[Oxidation]AQR-7	0.002814788	0.9979	8	VVEIGPS[Phospho]PTLAGM[Oxidation]AQR[10.01]-7	0.004832482	0.9984	11	VVEIGPS[Phospho]PTLAGM[Oxidation]AQR[10.01]-7	0.003753439	0.9985	7	VVEIGPS[Phospho]PTLAGM[Oxidation]AQR-7	0.010807838	0.9947	10	VVEIGPS[Phospho]PTLAGMAQR[10.01]-7	0.005690534	0.9993	10
sp|P19097|FAS2_YEAST	523	S	0	Gold	146	VRKLS[Phospho]QYVQEM[Oxidation]ALGGPITK-5	0.012252295	0.9823	1	KLS[Phospho]QYVQEMALGGPITK-3	0	0.998	17	K[8.01]LS[Phospho]QYVQEMALGGPITK[8.01]-3	0.003938183	0.9925	6					K[8.01]LS[Phospho]QYVQEMALGGPITK[8.01]-3	0.006925664	0.994146665	1	KLS[Phospho]QYVQEMALGGPITK-3	0.005747667	0.994196612	2	KLS[Phospho]QYVQEM[Oxidation]ALGGPITK-3	0.010807838	0.9959	7	KLS[Phospho]QYVQEMALGGPITK-3	0.005455719	0.9979	14
sp|P19097|FAS2_YEAST	564	S	0	Gold	38	AISAQADKQDIS[Phospho]SSTRVEFEK-12	0.02176221	0.9622223	1	AISAQADK[8.01]QDIS[Phospho]SSTR[10.01]-12	0.004608334	0.9847	5	AISAQADKQDIS[Phospho]SSTRVEFEK-12	0.031376986	0.920835601	1									AISAQADKQDIS[Phospho]SSTR-12	0.008808099	0.989747926	3	AISAQADKQDIS[Phospho]SSTR-12	0.021492787	0.943303382	1	AISAQADK[4.03]QDIS[Phospho]SSTR[6.02]VEFEK[4.03]-12	0.009209475	0.9973005	2
sp|P19097|FAS2_YEAST	958	S	0	Gold	122	AVS[Phospho]IETALEHK-3	0.008175495	0.98525475	8	KAVS[Phospho]IETALEHK-4	0.001164023	0.9927	5	K[8.01]AVS[Phospho]IETALEHK[8.01]-4	0.002886559	0.997	2	AVS[Phospho]IETALEHK-3	0.00395977	0.99620136	5	AVS[Phospho]IETALEHK[8.01]-3	0.006124757	0.9953021	6	AVS[Phospho]IETALEHK[8.01]-3	0.006475283	0.99260213	4	KAVS[Phospho]IETALEHK-4	0.010807838	0.9927	11	KAVS[Phospho]IETALEHK-4	0.006789875	0.99880011	4
sp|P19145|GAP1_YEAST	72	S	0	Gold	48	RVKPIEVDPNLS[Phospho]EAEK[4.03]-12	0.013250279	0.9794	3					VKPIEVDPNLS[Phospho]EAEK-11	0.004639043	0.9904	5	VKPIEVDPNLS[Phospho]EAEK-11	0.004455872	0.990899997	3	VK[8.01]PIEVDPNLS[Phospho]EAEK[8.01]-11	0.007439994	0.992186946	3	VK[8.01]PIEVDPNLS[Phospho]EAEK[8.01]-11	0.015163711	0.969218961	1
sp|P19158|IRA2_YEAST	631	S	0	Gold	185	ERTSS[Phospho]FNNTAHETGSEK-5	0.013250279	0.979360494	7	TSS[Phospho]FNNTAHETGSEK[8.01]-3	0.000711046	0.9925	11	TSS[Phospho]FNNTAHETGSEK[8.01]-3	0.002886559	0.9972	9	TSS[Phospho]FNN[Deamidated]TAHETGSEK-3	0.00395977	0.9972	2	TSS[Phospho]FNNTAHETGSEK-3	0.004832482	0.9977	5	TSS[Phospho]FNNTAHETGSEK-3	0.003753439	0.9982	5	TSS[Phospho]FNNTAHETGSEK-3	0.010807838	0.995	15	TSS[Phospho]FNNTAHETGSEK[4.03]-3	0.006291327	0.99910008	11
sp|P19158|IRA2_YEAST	967	S	0	Gold	454	IPTTLTS[Phospho]PPGTEK[8.01]-7	0.023700184	0.95833272	10	NK[8.01]IPTTLTS[Phospho]PPGTEK[8.01]-9	0.014603792	0.9708058	5	NKIPTTLTS[Phospho]PPGTEK-9	0.002886559	0.99780021	17	N[Deamidated]K[6.02]IPTTLTS[Phospho]PPGTEK[6.02]-9	0.00395977	0.99460053	1	IPTTLTS[Phospho]PPGT[Phospho]EK[8.01]-7	0.005420509	0.9971	21	IPTTLTS[Phospho]PPGTEK[8.01]-7	0.003753439	0.99630102	26	NKIPTTLTS[Phospho]PPGTEK-9	0.010807838	0.9941	24	IPTTLTS[Phospho]PPGT[Phospho]EK[8.01]-7	0.006789875	0.9988	16
sp|P19524|MYO2_YEAST	1097	T	0	Gold	387	SLK[4.03]EEIARLQTAM[Oxidation]SLGTVTTSVLPQT[Phospho]PLK[4.03]-26	0.005097582	0.9947024	1	LQTAM[Oxidation]SLGTVTTSVLPQT[Phospho]PLK-18	0.036538299	0.960921975	1	LQTAM[Oxidation]SLGTVTTSVLPQT[Phospho]PLK[8.01]-18	0.001969391	0.9962	1	LQTAM[Oxidation]SLGTVTTSVLPQT[Phospho]PLK-18	0.000806447	0.99859233	1	LQTAM[Oxidation]SLGTVTTSVLPQT[Phospho]PLK[8.01]-18	0.004832482	0.9986	23	LQTAM[Oxidation]SLGTVTTSVLPQT[Phospho]PLK[8.01]-18	0.003753439	0.99860013	17	LQTAM[Oxidation]SLGTVTTSVLPQT[Phospho]PLK-18	0.010807838	0.9967	10	[Acetyl]LQTAMSLGTVTTSVLPQT[Phospho]PLK-18	0.007050244	0.9987004	1
sp|P19524|MYO2_YEAST	1121	S	0	Gold	1138	DVMGGGASNFNNM[Oxidation]M[Oxidation]LENSDLS[Phospho]PNDLNLK-21	0.005097582	0.9961	2	DVMGGGASNFNNMMLENSDLS[Phospho]PNDLNLK-21	0	0.9954	13	DVMGGGASNFNNMMLENSDLS[Phospho]PNDLNLK-21	0.002886559	0.99760023	5	DVM[Oxidation]GGGASNFNNM[Oxidation]M[Oxidation]LENSDLS[Phospho]PNDLNLK-21	0.00395977	0.9936	2	DVMGGGASNFNNM[Oxidation]M[Oxidation]LENSDLS[Phospho]PNDLNLK-21	0.004832482	0.9988	14	DVM[Oxidation]GGGASNFNNMM[Oxidation]LENSDLS[Phospho]PNDLNLK[8.01]-21	0.003753439	0.9987	6	DVM[Oxidation]GGGASNFNNM[Oxidation]M[Oxidation]LENS[Phospho]DLS[Phospho]PNDLNLK-21	0.010807838	0.996099997	1	DVM[Oxidation]GGGASNFNNM[Oxidation]MLENSDLS[Phospho]PNDLNLK-21	0.005455719	0.9979	24
sp|P19541|RDS2_YEAST	231	T	0	Gold	89	EESRILANANENSAPT[Phospho]PK[8.01]-16	0.006268215	0.990591455	2	ILANANENSAPT[Phospho]PK-12	0.00879816	0.978215725	1	ILANANENSAPT[Phospho]PK[8.01]-12	0.002886559	0.9976	4	ILANANENSAPT[Phospho]PK[6.02]-12	0.00395977	0.996799849	2	ILANANENSAPT[Phospho]PK-12	0.006095587	0.9963	3	ILANANEN[Deamidated]SAPT[Phospho]PK[8.01]-12	0.006359265	0.9931	1	ILANANENSAPT[Phospho]PK-12	0.010824465	0.989998016	4	ILANANENSAPT[Phospho]PK[4.03]-12	0.006789875	0.9989001	7
sp|P19659|MED15_YEAST	1003	S	0	Gold	105	RK[4.03]AS[Phospho]VLEISPQDSIASVLS[Phospho]PDSNIM[Oxidation]SDSK[4.03]-4	0.006268215	0.9907	6	K[8.01]AS[Phospho]VLEISPQDSIASVLSPDSNIMSDSK[8.01]-3	0.013204389	0.985962766	4	RKAS[Phospho]VLEISPQDSIASVLS[Phospho]PDSNIMSDSK-4	0.025491887	0.966829289	1									RKAS[Phospho]VLEISPQDSIASVLS[Phospho]PDSNIMSDSK-4	0.04266497	0.838696424	1	KAS[Phospho]VLEISPQDSIASVLSPDSNIM[Oxidation]SDSKK-3	0.010824465	0.9899	6	RKAS[Phospho]VLEISPQDSIASVLS[Phospho]PDSNIM[Oxidation]SDSK-4	0.006633291	0.9939	5
sp|P19659|MED15_YEAST	1018	S	0	Gold	282	RK[4.03]AS[Phospho]VLEISPQDSIASVLS[Phospho]PDSNIM[Oxidation]SDSK[4.03]-19	0.006268215	0.9909	6	KASVLEISPQDSIASVLS[Phospho]PDSNIMSDSK-18	0	0.9982	2	ASVLEISPQDSIASVLS[Phospho]PDSNIMSDSK-17	0.002886559	0.9984	3					ASVLEISPQDSIASVLS[Phospho]PDSNIM[Oxidation]SDSK[8.01]-17	0.004832482	0.9979	5	ASVLEISPQDSIASVLS[Phospho]PDSNIMSDSK[8.01]-17	0.003753439	0.9988	7	KASVLEISPQDSIASVLS[Phospho]PDSNIM[Oxidation]SDSK-18	0.010807838	0.996	2	KASVLEISPQDSIASVLS[Phospho]PDSNIMSDSKK-18	0.00245982	0.99950004	1
sp|P19659|MED15_YEAST	1034	S	0	Gold	1314	IK[8.01]VDS[Phospho]PDDPFMTK[8.01]-5	0.005097582	0.9973	29	VDS[Phospho]PDDPFM[Oxidation]TK-3	0	0.9989	21	IKVDS[Phospho]PDDPFMTK-5	0	0.9982	8	VDS[Phospho]PDDPFM[Oxidation]TK[6.02]-3	0.000806447	0.9992	9	IK[8.01]VDS[Phospho]PDDPFMTK[8.01]-5	0.004774782	0.9996	19	IK[8.01]VDS[Phospho]PDDPFMTK[8.01]-5	0.003753439	0.9994	20	IKVDS[Phospho]PDDPFM[Oxidation]TK-5	0.010807838	0.9977	29	IKVDS[Phospho]PDDPFMTK-5	0	0.9997	30
sp|P19659|MED15_YEAST	746	S	0	Gold	132	VPVS[Phospho]AAATPSLNK[8.01]-4	0.026755093	0.955819364	1					VPVS[Phospho]AAATPSLNK[8.01]-4	0.002886559	0.9968	5					VPVS[Phospho]AAATPSLNK-4	0.005223066	0.9975	3	VPVS[Phospho]AAATPSLNK[8.01]-4	0.003753439	0.9976	3	VPVS[Phospho]AAATPSLNK-4	0.010807838	0.992085624	4	VPVS[Phospho]AAATPSLNK[8.01]-4	0.007050244	0.9987	7
sp|P19659|MED15_YEAST	767	S	0	Gold	286	S[Phospho]NTIPVTSIPSTNK-1	0.012079808	0.98260173	2	TKS[Phospho]NTIPVTSIPSTNK-3	0.014355236	0.9785	2	TKS[Phospho]NTIPVTSIPSTNK-3	0.003212432	0.9966	3	S[Phospho]NTIPVTSIPSTNK-1	0.00395977	0.9938	11	S[Phospho]NT[Phospho]IPVTSIPSTNK[8.01]-1	0.004832482	0.99880011	5	S[Phospho]NTIPVTSIPSTNKK-1	0.004778695	0.9947	3	TKS[Phospho]NTIPVTSIPSTNK-3	0.010824465	0.9905	5	S[Phospho]NTIPVTSIPSTNK-1	0.008022129	0.993301299	5
sp|P19659|MED15_YEAST	783	S	0	Gold	269	K[8.01]LS[Phospho]ISNAASQQPTPRSASNTAK[8.01]-3	0.005097582	0.995159119	2	KLS[Phospho]ISNAASQQPTPR-3	0	0.99789999	2	KLS[Phospho]ISNAASQQPTPR-3	0.002886559	0.9988	8	K[6.02]LS[Phospho]ISNAASQQPTPR[6.02]-3	0.000806447	0.9987	10	KLS[Phospho]ISNAASQQPTPR-3	0.004832482	0.99770022	9	KLS[Phospho]ISNAASQQPTPR-3	0.003753439	0.99860013	11	KLS[Phospho]ISNAASQQPTPR-3	0.010807838	0.9956	8	K[4.03]LS[Phospho]ISNAASQQPTPR[6.02]-3	0.006789875	0.9989	9
sp|P19659|MED15_YEAST	810	S	0	Gold	362	STPNTNPS[Phospho]PLK[4.03]-8	0.020620288	0.965123927	2	STPNTNPS[Phospho]PLK[8.01]TQTK[8.01]-8	0	0.993	2	STPNTNPS[Phospho]PLK[8.01]-8	0.002886559	0.9979002	23	STPNTNPS[Phospho]PLK[6.02]-8	0.00395977	0.99720096	12	STPNTNPS[Phospho]PLK[8.01]-8	0.005420509	0.9972	14	STPNTNPS[Phospho]PLK[8.01]-8	0.003753439	0.998	12	STPNTNPS[Phospho]PLKTQTK-8	0.010824465	0.99140168	12	STPNTNPS[Phospho]PLK[8.01]-8	0.006291327	0.99900009	14
sp|P19659|MED15_YEAST	820	T	0	Gold	608	NGT[Phospho]PNPNNMK[8.01]-3	0.017066936	0.972100947	1	N[Deamidated]GT[Phospho]PNPNNM[Oxidation]K[8.01]-3	0	1	2	N[Deamidated]GT[Phospho]PNPNNM[Oxidation]K[8.01]-3	0	1	1	N[Deamidated]GT[Phospho]PNPNNMK-3	0.000806447	0.999499997	3	N[Deamidated]GT[Phospho]PNPNNM[Oxidation]K[8.01]-3	0.002122178	1	1	N[Deamidated]GT[Phospho]PNPNNM[Oxidation]K[8.01]-3	0	1	1	N[Deamidated]GT[Phospho]PNPNNMK-3	0.007920977	1	9	N[Deamidated]GT[Phospho]PNPNNMK[8.01]-3	0	1	10
sp|P19659|MED15_YEAST	831	S	0	Gold	602	TVQS[Phospho]PMGAQPSYNSAIIENAFRK[4.03]-4	0.005097582	0.9968	4	TVQS[Phospho]PMGAQPSYNSAIIENAFR-4	0	0.9979	35	TVQS[Phospho]PMGAQ[Deamidated]PSYNSAIIENAFRK-4	0.001368311	0.999	2					TVQS[Phospho]PMGAQPSYNSAIIENAFR[10.01]-4	0.004832482	0.9989	18	TVQS[Phospho]PMGAQ[Deamidated]PSYNSAIIENAFR[10.01]-4	0.003753439	0.999	2	TVQS[Phospho]PM[Oxidation]GAQPSYNSAIIENAFRK-4	0.010807838	0.997	2	TVQS[Phospho]PMGAQPSYNSAIIENAFR[6.02]K[4.03]-4	0.001774525	0.9996	8
sp|P19659|MED15_YEAST	983	S	0	Bronze	14	DLSTLVHS[Phospho]SSPSTSSNMDVGNPRK[8.01]-8	0.026755093	0.955999999	2	DLSTLVHS[Phospho]SSPSTSSNMDVGNPR[10.01]-8	0.048692276	0.936407803	1									[Acetyl]DLSTLVHS[Phospho]SSPSTSSNM[Oxidation]DVGNPR-8	0.029373566	0.977661221	1	[Acetyl]DLSTLVHS[Phospho]SSPSTSSNM[Oxidation]DVGNPR[10.01]-8	0.033460454	0.905325825	1					[Acetyl]DLSTLVHS[Phospho]SSPSTSSNM[Oxidation]DVGNPR-8	0.020017241	0.985522832	2
sp|P19659|MED15_YEAST	985	S	0	Gold	531	DLSTLVHSSS[Phospho]PSTSSNMDVGNPRK-10	0.006268215	0.9902	10	DLSTLVHSSS[Phospho]PSTSSNMDVGNPR-10	0.004901664	0.9898	14	DLSTLVHSSS[Phospho]PSTSSNMDVGNPR[10.01]K[8.01]-10	0.003212432	0.9964	2	DLSTLVHSSS[Phospho]PSTSSNM[Oxidation]DVGNPR[6.02]-10	0.002814788	0.9977	12	DLSTLVHSSS[Phospho]PSTSSNM[Oxidation]DVGNPR[10.01]-10	0.005420509	0.9969	17	DLSTLVHSSS[Phospho]PSTSSNM[Oxidation]DVGNPR-10	0.003753439	0.9982	5	DLSTLVHSSS[Phospho]PSTSSNM[Oxidation]DVGNPR-10	0.010807838	0.994	11	DLSTLVHSSS[Phospho]PSTSSNMDVGNPR[6.02]-10	0.007050244	0.9985	16
sp|P19807|HNM1_YEAST	42	S	0	Gold	2116	RDLRVEEEIK[8.01]PLDDM[Oxidation]DS[Phospho]K[8.01]-17	0	1	25	VEEEIK[8.01]PLDDM[Oxidation]DS[Phospho]K[8.01]-13	0	1	13	[Acetyl]VEEEIK[8.01]PLDDMDS[Phospho]K[8.01]-13	0	1	1	DLR[6.02]VEEEIK[6.02]PLDDM[Oxidation]DS[Phospho]K[6.02]-16	0	1	14	DLR[6.02]VEEEIK[4.03]PLDDM[Oxidation]DS[Phospho]K[4.03]-16	0	1	8	VEEEIK[8.01]PLDDM[Oxidation]DS[Phospho]K[8.01]-13	0	1	40	DLRVEEEIKPLDDM[Oxidation]DS[Phospho]K-16	0	1	24	VEEEIK[8.01]PLDDM[Oxidation]DS[Phospho]K[8.01]-13	0	1	28
sp|P19812|UBR1_YEAST	1196	S	0	Gold	190	EHES[Phospho]EFDEQ[Deamidated]DNDVDM[Oxidation]VGEK[8.01]-4	0	1	2	FM[Oxidation]K[8.01]EHES[Phospho]EFDEQDNDVDM[Oxidation]VGEK[8.01]-7	0	1	1	EHES[Phospho]EFDEQDNDVDMVGEK[8.01]-4	0	1	3	EHES[Phospho]EFDEQDNDVDM[Oxidation]VGEK[6.02]-4	0.011689413	0.980269696	1	EHES[Phospho]EFDEQDNDVDM[Oxidation]VGEK[4.03]-4	0	1	2	EHES[Phospho]EFDEQDNDVDMVGEK[8.01]-4	0	1	2	EHES[Phospho]EFDEQDNDVDM[Oxidation]VGEK-4	0.010807838	0.99994673	1	[Dehydrated]EHES[Phospho]EFDEQDNDVDMVGEK-4	0	1	1
sp|P19812|UBR1_YEAST	1579	T	0	Bronze	6	[Acetyl]SLLPT[Phospho]IRR-5	0.015585952	0.978142814	2	[Acetyl]SLLPT[Phospho]IR[10.01]R-5	0.021005346	0.981607057	1													[Acetyl]SLLPT[Phospho]IRR[10.01]-5	0.022277891	0.947965381	1					SLLPT[Phospho]IRR-5	0.044236698	0.939594303	1
sp|P19812|UBR1_YEAST	1938	S	0	Gold	147	NTNPRNLDEDDS[Phospho]DDNDDS[Phospho]DEREIW-12	0.005097582	0.995688838	2	NLDEDDS[Phospho]DDNDDS[Phospho]DEREIW-7	0	0.999961589	3	NLDEDDS[Phospho]DDNDDS[Phospho]DER[6.02]EIW-7	0	1	4					NLDEDDS[Phospho]DDNDDS[Phospho]DER[6.02]EIW-7	0.002122178	1	12	NLDEDDS[Phospho]DDNDDS[Phospho]DER[6.02]EIW-7	0	1	2	NLDEDDS[Phospho]DDNDDS[Phospho]DEREIW-7	0.007920977	1	11	NLDEDDS[Phospho]DDNDDS[Phospho]DER[6.02]EIW-7	0	1	9
sp|P19812|UBR1_YEAST	1944	S	0	Gold	127	NTNPRNLDEDDS[Phospho]DDNDDS[Phospho]DEREIW-18	0.005097582	0.995688838	2	NLDEDDS[Phospho]DDNDDS[Phospho]DEREIW-13	0	0.999961589	3	NLDEDDS[Phospho]DDNDDS[Phospho]DER[6.02]EIW-13	0	1	4					NLDEDDS[Phospho]DDNDDS[Phospho]DER[6.02]EIW-13	0.002122178	1	12	NLDEDDS[Phospho]DDNDDS[Phospho]DER[6.02]EIW-13	0	1	2	NLDEDDS[Phospho]DDNDDS[Phospho]DEREIW-13	0.007920977	1	11	NLDEDDS[Phospho]DDNDDS[Phospho]DER[6.02]EIW-13	0	1	9
sp|P19880|AP1_YEAST	14	S	0	Gold	386	RSLDVVS[Phospho]PGSLAEFEGSK[8.01]-7	0.005097582	0.9958	26	SLDVVS[Phospho]PGSLAEFEGSK-6	0	0.9982	44	SLDVVS[Phospho]PGSLAEFEGSK-6	0.001969391	0.9965	3	SLDVVS[Phospho]PGSLAEFEGSK-6	0.000806447	0.9983	4	SLDVVS[Phospho]PGSLAEFEGSK-6	0.004832482	0.9987	4	SLDVVS[Phospho]PGSLAEFEGSK-6	0.003753439	0.9989	4	RSLDVVS[Phospho]PGSLAEFEGSK-7	0.010807838	0.9959	7	SLDVVS[Phospho]PGSLAEFEGSK[8.01]-6	0.005108969	0.9994	2
sp|P19880|AP1_YEAST	165	T	0	Gold	76	NNVNHSNSEPIDT[Phospho]PNDDIQENVK[4.03]-13	0.005097582	0.9969015	4	NNVNHSNSEPIDT[Phospho]PNDDIQENVK-13	0	0.998751705	2	NNVNHSNSEPIDT[Phospho]PNDDIQENVK[4.03]-13	0	0.998099702	2					NNVNHSNSEPIDT[Phospho]PNDDIQENVK-13	0.004774782	0.9996	6	NNVNHSNSEPIDT[Phospho]PNDDIQENVK[8.01]-13	0.003753439	0.99650516	1	NNVNHSNSEPIDT[Phospho]PNDDIQENVK-13	0.010807838	0.996952388	3	NNVNHSNSEPIDT[Phospho]PNDDIQENVK[8.01]-13	0.001103713	0.9997	6
sp|P19880|AP1_YEAST	17	S	0	Silver	61	RSLDVVSPGS[Phospho]LAEFEGSK-10	0.023227092	0.959173035	2					R[10.01]SLDVVS[Phospho]PGS[Phospho]LAEFEGSK[8.01]-10	0.015051528	0.973496421	2					SLDVVS[Phospho]PGS[Phospho]LAEFEGSK[8.01]-9	0.015387619	0.971051213	2					RSLDVVS[Phospho]PGS[Phospho]LAEFEGSK-10	0.029831066	0.969405598	1	RSLDVVS[Phospho]PGS[Phospho]LAEFEGSK-10	0.005455719	0.9976	24
sp|P19880|AP1_YEAST	204	S	0	Gold	462	QLPS[Phospho]PNDPSHSAPMPINQTQK[8.01]-4	0.005097582	0.9959	7	QLPS[Phospho]PNDPSHSAPMPINQTQK-4	0	0.9988	17	QLPS[Phospho]PNDPSHSAPMPINQTQK-4	0	0.9978	6	QLPS[Phospho]PNDPSHSAPM[Oxidation]PINQTQK-4	0.000806447	0.998699997	4	QLPS[Phospho]PNDPSHSAPM[Oxidation]PINQTQK[4.03]-4	0.004774782	0.9995	6	QLPS[Phospho]PNDPSHSAPM[Oxidation]PINQTQK[8.01]-4	0.003753439	0.9993	5	QLPS[Phospho]PNDPSHSAPM[Oxidation]PINQTQK-4	0.010807838	0.997098001	4	QLPS[Phospho]PNDPSHSAPMPINQTQK-4	0.001103713	0.9997	13
sp|P19880|AP1_YEAST	528	S	0	Gold	1656	AANMS[Phospho]DDESSLIK[8.01]-5	0.005097582	0.9951	6	AANM[Oxidation]S[Phospho]DDESSLIK-5	0	0.998	65	AANM[Oxidation]S[Phospho]DDESSLIK[8.01]-5	0.002886559	0.9986	27	K[6.02]AANM[Oxidation]S[Phospho]DDESSLIK[6.02]-6	0.000806447	0.9983	1	AAN[Deamidated]M[Oxidation]S[Phospho]DDESSLIK[8.01]-5	0.004832482	0.9987	12	AAN[Deamidated]M[Oxidation]S[Phospho]DDESSLIK[8.01]-5	0.003753439	0.9988	5	AANM[Oxidation]S[Phospho]DDESSLIK-5	0.010807838	0.9953	6	AANMS[Phospho]DDESSLIK[4.03]-5	0.005108969	0.9994	13
sp|P19881|PNPP_YEAST	197	S	0	Gold	143	DSVHFVGTNVDS[Phospho]TFPQK-12	0.019542311	0.9679	7	DSVHFVGTNVDS[Phospho]TFPQK[8.01]-12	0.004531585	0.9956	1	DSVHFVGTNVDS[Phospho]TFPQK-12	0.005104911	0.98600139	6					DSVHFVGTNVDS[Phospho]TFPQK-12	0.007920988	0.9905	6	DSVHFVGTNVDS[Phospho]TFPQK[8.01]-12	0.006826527	0.9924	7	DSVHFVGTNVDS[Phospho]TFPQK-12	0.013431238	0.976899997	5	DSVHFVGTNVDS[Phospho]TFPQK-12	0.009825988	0.9966	16
sp|P19882|HSP60_YEAST	141	S	0	Gold	74	NVAAGC[Carbamidomethyl]N[Deamidated]PMDLRRGS[Phospho]QVA[Phospho]VEK[4.03]-15	0.035270849	0.933801023	1	RGS[Phospho]QVAVEK-3	0.000759737	0.99280272	4	RGS[Phospho]QVAVEK-3	0.002886559	0.9984	8	RGS[Phospho]QVAVEK-3	0.000806447	0.99840048	6	RGS[Phospho]QVAVEK-3	0.009038475	0.9883126	2	RGS[Phospho]QVAVEK-3	0.008224897	0.993486736	2	RGS[Phospho]QVAVEK-3	0.013660942	0.966306442	3	RGS[Phospho]Q[Deamidated]VAVEK-3	0.005455719	0.99650304	1
sp|P19882|HSP60_YEAST	144	A	1	Bronze	1	NVAAGC[Carbamidomethyl]N[Deamidated]PMDLRRGS[Phospho]QVA[Phospho]VEK[4.03]-18	0.045974867	0.905119725	1
sp|P19882|HSP60_YEAST	485	S	0	Gold	97	QIIENAGEEGS[Phospho]VIIGK[4.03]-11	0.02210005	0.962060102	1	QIIENAGEEGS[Phospho]VIIGK-11	0.001117655	0.990698	3	QIIENAGEEGS[Phospho]VIIGK[8.01]-11	0.002886559	0.9987	8					[Ammonia-loss]QIIENAGEEGS[Phospho]VIIGK-11	0.004832482	0.9989	3	QIIENAGEEGS[Phospho]VIIGK-11	0.003753439	0.9985	4	QIIENAGEEGS[Phospho]VIIGK-11	0.010824465	0.991494296	2	QIIENAGEEGS[Phospho]VIIGK[8.01]-11	0.005108969	0.9994	3
sp|P20081|FKBP_YEAST	15	S	0	Gold	53	IDRIS[Phospho]PGDGATFPK[8.01]-5	0.023204709	0.959557272	1	IDR[10.01]IS[Phospho]PGDGATFPK[8.01]-5	0	0.993957471	1	IDRIS[Phospho]PGDGATFPK-5	0.002886559	0.99860024	6	IDR[6.02]IS[Phospho]PGDGATFPK[6.02]-5	0.000806447	0.998192333	2	IDRIS[Phospho]PGDGATFPK-5	0.005420509	0.997101373	3	IDR[10.01]IS[Phospho]PGDGATFPK[8.01]-5	0.003753439	0.996899995	3					IDR[6.02]IS[Phospho]PGDGATFPK[4.03]-5	0.004250744	0.9995	5
sp|P20081|FKBP_YEAST	51	S	0	Gold	174	FDSSVDRGS[Phospho]PFQC[Carbamidomethyl]NIGVGQVIK[8.01]-9	0.007229839	0.988582055	1	GS[Phospho]PFQC[Carbamidomethyl]NIGVGQVIK[8.01]-2	0	1	1	FDSSVDRGS[Phospho]PFQC[Carbamidomethyl]NIGVGQVIK-9	0.001969391	0.9962	3					FDSSVDRGS[Phospho]PFQC[Carbamidomethyl]N[Deamidated]IGVGQVIK-9	0.004832482	0.999	1	FDSSVDRGS[Phospho]PFQC[Carbamidomethyl]NIGVGQVIK-9	0.003753439	0.9991	10	GS[Phospho]PFQC[Carbamidomethyl]NIGVGQVIK-2	0.007920977	0.99999997	1	FDSSVDR[6.02]GS[Phospho]PFQC[Carbamidomethyl]NIGVGQVIK[4.03]-9	0.004250744	0.9995	12
sp|P20084|RM33_YEAST	74	S	0	Gold	24	KS[Phospho]N[Deamidated]PGFIVEK[8.01]R-2	0.005097582	0.9984	2					S[Phospho]NPGFIVEK-1	0.001368311	0.998909178	1					S[Phospho]NPGFIVEK[8.01]-1	0.004679912	0.999983625	1	S[Phospho]NPGFIVEK[8.01]-1	0	1	3	ELRKS[Phospho]NPGFIVEK-5	0.031877038	0.966950449	1
sp|P20134|SFL1_YEAST	2	S	0	Gold	25	M[Oxidation]S[Phospho]EEETVSAPAPASTPAPAGTDVGSGGAAAGIAN[Deamidated]AGAEGGDGAEDVKK-2	0.005097582	0.994890927	1	M[Oxidation]S[Phospho]EEETVSAPAPASTPAPAGTDVGSGGAAAGIANAGAEGGDGAEDVK[8.01]K[8.01]-2	0.004531585	0.997145234	1	MS[Phospho]EEETVSAPAPASTPAPAGTDVGSGGAAAGIANAGAEGGDGAEDVKK-2	0.002886559	0.9989	4					MS[Phospho]EEETVSAPAPASTPAPAGTDVGSGGAAAGIANAGAEGGDGAEDVKK-2	0.004832482	0.997943527	1	MS[Phospho]EEETVSAPAPASTPAPAGTDVGSGGAAAGIANAGAEGGDGAEDVK[8.01]K[8.01]-2	0.003753439	0.998289417	2	M[Oxidation]S[Phospho]EEETVSAPAPASTPAPAGTDVGSGGAAAGIANAGAEGGDGAEDVKK-2	0.01319737	0.99773934	2
sp|P20134|SFL1_YEAST	427	S	0	Gold	157	SSS[Phospho]TTNIPSRFNTASVPPSQ[Deamidated]LFVQYQPQSQQHVTYAK[4.03]-3	0.027432501	0.9527687	2	SSS[Phospho]TTNIPSR[10.01]-3	0.004365022	0.986493514	1	SSS[Phospho]TTNIPSR[10.01]-3	0.003212432	0.9965	12	SSS[Phospho]TTN[Deamidated]IPSR[6.02]-3	0.00395977	0.99570156	3	SSS[Phospho]TTNIPSR[10.01]-3	0.006124757	0.99560123	10	SSS[Phospho]TTN[Deamidated]IPSR-3	0.003753439	0.9962	3	SSS[Phospho]TTNIPSR-3	0.010824465	0.9915	7	SSS[Phospho]TTNIPSR-3	0.007050244	0.99810018	5
sp|P20134|SFL1_YEAST	618	S	0	Silver	13	SSIS[Phospho]GTSLSSSFTLVAN[Deamidated]NPAPIRYSQQGLLRSLNK-4	0.016600048	0.974796794	2													SSIS[Phospho]GTSLSSSFTLVANNPAPIR-4	0.00668612	0.994845255	1									SSIS[Phospho]GTSLSSSFTLVANNPAPIR[10.01]-4	0.01622327	0.983099883	3
sp|P20134|SFL1_YEAST	733	S	0	Gold	254	RK[4.03]GS[Phospho]GVYSLLNQEDSSTSSADPK[4.03]-4	0.005097582	0.9968	15	K[8.01]GS[Phospho]GVYSLLNQEDSSTSSADPK[8.01]-3	0	0.9985	11	K[8.01]GS[Phospho]GVYSLLNQEDSSTSSADPK[8.01]TEDK[8.01]-3	0.003212432	0.9962995	1					GS[Phospho]GVYSLLNQEDSSTSSADPK-2	0.004832482	0.9991	5	GS[Phospho]GVYSLLNQEDSSTSSADPK[8.01]-2	0.003753439	0.9988	4	KGS[Phospho]GVYSLLNQEDSSTSSADPK-3	0.010807838	0.9974	10	GS[Phospho]GVYSLLNQEDSSTSSADPK[4.03]-2	0.001103713	0.9996	4
sp|P20433|RPB4_YEAST	134	T	0	Silver	25	ELESIDVLLEQTT[Phospho]GGNNK-13	0.030480774	0.941661316	2					ELESIDVLLEQTT[Phospho]GGNNK-13	0.009879042	0.987899444	5					ELESIDVLLEQTT[Phospho]GGNNK-13	0.039904789	0.95399145	3	ELESIDVLLEQTT[Phospho]GGNNK-13	0.02650317	0.929253333	1	EKELESIDVLLEQTT[Phospho]GGNNK-15	0.016507998	0.9886135	1	ELESIDVLLEQTT[Phospho]GGNNK-13	0.01966144	0.9775	5
sp|P20433|RPB4_YEAST	92	T	0	Bronze	27	HENANDETT[Phospho]AVEDEDDDLDEDDVNADDDDFM[Oxidation]HSETREK[4.03]-9	0.019781629	0.967299998	2																									HENANDETT[Phospho]AVEDEDDDLDEDDVNADDDDFMHSETR[6.02]-9	0.012228311	0.99387448	2
sp|P20437|CG11_YEAST	385	S	0	Gold	76	KLQLAS[Phospho]TIDLTRK-6	0.013429504	0.97922694	3					LQLAS[Phospho]TIDLTR-5	0.005094798	0.9867123	2					LQLAS[Phospho]TIDLTR-5	0.010759298	0.9854084	2	LQLAS[Phospho]TIDLTR[10.01]K[8.01]-5	0.008463483	0.989089356	1	LQLAS[Phospho]TIDLTR-5	0.013660942	0.969951318	3	LQLAS[Phospho]TIDLTR[10.01]K[8.01]-5	0.009652844	0.997101	8
sp|P20437|CG11_YEAST	506	S	0	Gold	180	ENRIPNSSS[Phospho]AEIPQRAK[4.03]-9	0.031701158	0.937817271	2	IPNSSS[Phospho]AEIPQR-6	0.029543656	0.9781	6	IPNSSS[Phospho]AEIPQR-6	0.003787482	0.9937	14	ENRIPNSSS[Phospho]AEIPQR-9	0.004455872	0.991097835	2	ENR[10.01]IPNSSS[Phospho]AEIPQR[10.01]-9	0.009288572	0.9879	9	ENR[10.01]IPNSSS[Phospho]AEIPQR[10.01]-9	0.006218671	0.994	8	IPNSSS[Phospho]AEIPQR-6	0.010824465	0.985099505	4	ENR[10.01]IPNSSS[Phospho]AEIPQR[10.01]-9	0.012997855	0.99350406	8
sp|P20448|DBP4_YEAST	706	T	0	Gold	234	TVAYLGT[Phospho]GNLSDDMSDGDMPDSEGHLK-7	0.016517899	0.9752	1	TVAYLGT[Phospho]GNLSDDMSDGDMPDSEGHLK[8.01]-7	0.010480028	0.98916518	1	TVAYLGT[Phospho]GNLSDDMSDGDMPDSEGHLK[8.01]-7	0.016497778	0.9679	1					TVAYLGT[Phospho]GNLS[Phospho]DDMSDGDMPDSEGHLK[8.01]-7	0.012298246	0.99760023	2	TVAYLGT[Phospho]GNLS[Phospho]DDMSDGDMPDSEGHLK-7	0.007541884	0.9911	11	TVAYLGT[Phospho]GNLSDDM[Oxidation]S[Phospho]DGDM[Oxidation]PDSEGHLK-7	0.014161014	0.994099974	1	TVAYLGT[Phospho]GNLS[Phospho]DDMSDGDMPDS[Phospho]EGHLK-7	0.008728736	0.99740069	1
sp|P20448|DBP4_YEAST	710	S	0	Gold	203	TVAYLGTGNLS[Phospho]DDM[Oxidation]S[Phospho]DGDM[Oxidation]PDSEGHLK-11	0.005097582	0.9957	2					TVAYLGTGNLS[Phospho]DDMS[Phospho]DGDMPDSEGHLK-11	0.009439033	0.997484024	1					TVAYLGTGNLS[Phospho]DDMS[Phospho]DGDMPDSEGHLK-11	0.004832482	0.9986	1	TVAYLGTGNLS[Phospho]DDMS[Phospho]DGDMPDSEGHLK[8.01]-11	0.003753439	0.9985	8	TVAYLGTGNLS[Phospho]DDM[Oxidation]S[Phospho]DGDM[Oxidation]PDSEGHLKK-11	0.01319737	0.9983	7	TVAYLGTGNLS[Phospho]DDMS[Phospho]DGDMPDSEGHLK-11	0.005108969	0.9994	8
sp|P20448|DBP4_YEAST	714	S	0	Gold	331	TVAYLGTGNLS[Phospho]DDM[Oxidation]S[Phospho]DGDM[Oxidation]PDSEGHLK-15	0.005097582	0.9954	2	TVAYLGTGNLSDDMS[Phospho]DGDMPDSEGHLK-15	0.006782663	0.989449253	1	TVAYLGTGNLS[Phospho]DDMS[Phospho]DGDMPDSEGHLK-15	0.009439033	0.997499477	1					TVAYLGTGNLS[Phospho]DDMS[Phospho]DGDMPDSEGHLK-15	0.004832482	0.9986	1	TVAYLGTGNLS[Phospho]DDMS[Phospho]DGDMPDSEGHLK[8.01]-15	0.003753439	0.9984	8	TVAYLGTGNLSDDM[Oxidation]S[Phospho]DGDM[Oxidation]PDSEGHLK-15	0.010824465	0.988598402	2	TVAYLGTGNLS[Phospho]DDM[Oxidation]S[Phospho]DGDM[Oxidation]PDSEGHLK-15	0.005455719	0.9978	9
sp|P20448|DBP4_YEAST	743	S	0	Gold	69	ARTVDYSHGHNPSNS[Phospho]VDDDIIEVEEPQ[Deamidated]TLEDLESLTAK[4.03]-15	0.005097582	0.9954	3	TVDYSHGHNPSNS[Phospho]VDDDIIEVEEPQTLEDLESLTAK-13	0.021580845	0.950769308	1	TVDYSHGHNPSNS[Phospho]VDDDIIEVEEPQTLEDLESLTAK-13	0.023473475	0.96076802	1					TVDYSHGHNPSNS[Phospho]VDDDIIEVEEPQTLEDLESLTAK[8.01]-13	0.004832482	0.998986857	1	TVDYSHGHNPSNS[Phospho]VDDDIIEVEEPQTLEDLESLTAK-13	0.003753439	0.998789252	2	TVDYSHGHNPSNS[Phospho]VDDDIIEVEEPQTLEDLESLTAK-13	0.013098413	0.979347827	3	TVDYSHGHNPSNS[Phospho]VDDDIIEVEEPQTLEDLESLTAK-13	0.004250744	0.9995	5
sp|P20449|DBP5_YEAST	28	S	0	Silver	40	IDNEK[4.03]EDTSEVS[Phospho]TK[4.03]ETVK[4.03]-12	0.015585952	0.978270081	1	IDNEKEDTSEVS[Phospho]TK-12	0.01846527	0.987199998	3	IDNEK[8.01]EDTSEVS[Phospho]TK[8.01]ETVK[8.01]-12	0.003938183	0.99302269	1					EDTSEVS[Phospho]TK[8.01]-7	0.016804928	0.968643743	4	EDTSEVS[Phospho]TK-7	0.01071634	0.98454366	3	IDNEKEDTS[Phospho]EVS[Phospho]TKETVK-12	0.014161714	0.99231747	2
sp|P20449|DBP5_YEAST	69	S	0	Gold	75	QEDSNLISS[Phospho]EYEVK[8.01]-9	0.021606949	0.962861925	3	QEDSNLISS[Phospho]EYEVK[8.01]-9	0.009231806	0.981000338	4	QEDSNLISS[Phospho]EYEVK-9	0.005874157	0.984383002	3					[Ammonia-loss]QEDSNLISS[Phospho]EYEVK[8.01]-9	0.007920988	0.99082016	6	QEDSNLISS[Phospho]EYEVK[8.01]-9	0.006250944	0.9938	6	QEDSNLISS[Phospho]EYEVK-9	0.040026109	0.857859709	1	QEDSNLISS[Phospho]EYEVK[4.03]-9	0.01337635	0.9932	2
sp|P20449|DBP5_YEAST	86	S	0	Gold	148	LADIQ[Deamidated]ADPNS[Phospho]PLYSAK[8.01]-10	0.006268215	0.9914	1	LADIQADPNS[Phospho]PLYSAK[8.01]-10	0.001117655	0.9909	19	LADIQ[Deamidated]ADPNS[Phospho]PLYSAK-10	0.002886559	0.9971	1	LADIQ[Deamidated]ADPNS[Phospho]PLYSAK-10	0.00395977	0.9944	1	LADIQ[Deamidated]ADPNS[Phospho]PLYSAK[8.01]-10	0.006124757	0.99590148	1	LADIQ[Deamidated]ADPNS[Phospho]PLYSAK-10	0.003753439	0.9967	3	LADIQADPNS[Phospho]PLYSAK-10	0.012573467	0.980199997	6	LADIQADPNS[Phospho]PLYSAK[8.01]-10	0.009825988	0.9966	6
sp|P20459|IF2A_YEAST	301	S	0	Gold	206	ELDNRSDSEDDEDES[Phospho]DDE-15	0.005097582	0.995189094	3	[Acetyl]ELDN[Deamidated]RS[Phospho]DS[Phospho]EDDEDES[Phospho]DDE-15	0	1	1	ELDNR[6.02]S[Phospho]DS[Phospho]EDDEDES[Phospho]DDE-15	0	1	5	ELDNR[6.02]S[Phospho]DS[Phospho]EDDEDES[Phospho]DDE-15	0	1	5	ELDNR[6.02]S[Phospho]DS[Phospho]EDDEDES[Phospho]DDE-15	0	1	8	ELDNR[6.02]S[Phospho]DS[Phospho]EDDEDES[Phospho]DDE-15	0	1	4	ELDNRS[Phospho]DS[Phospho]EDDEDES[Phospho]DDE-15	0	1	32	ELDN[Deamidated]R[6.02]S[Phospho]DS[Phospho]EDDEDES[Phospho]DDE-15	0	1	1
sp|P20484|MAK11_YEAST	376	S	0	Gold	976	KRDAETADIGDQS[Phospho]EVES[Phospho]DTEELK-13	0.005097582	0.9961	34	DAETADIGDQS[Phospho]EVESDTEELK[8.01]K[8.01]-11	0	0.9986	21	DAETADIGDQS[Phospho]EVES[Phospho]DTEELKK-11	0.002886559	0.9979	6	DAETADIGDQS[Phospho]EVESDTEELK[6.02]K[6.02]-11	0.000806447	0.9988	3	DAETADIGDQS[Phospho]EVES[Phospho]DTEELK[8.01]K[8.01]-11	0.004832482	0.9982	16	DAETADIGDQS[Phospho]EVES[Phospho]DTEELK[8.01]K[8.01]-11	0.003753439	0.9987	12	DAETADIGDQS[Phospho]EVES[Phospho]DT[Phospho]EELKK-11	0.010807838	0.996	1	DAETADIGDQS[Phospho]EVESDTEELK[4.03]K[4.03]-11	0.00245982	0.99950004	5
sp|P20484|MAK11_YEAST	380	S	0	Gold	1448	KRDAETADIGDQS[Phospho]EVES[Phospho]DTEELK-17	0.005097582	0.9961	34	DAETADIGDQSEVES[Phospho]DTEELK[8.01]K[8.01]-15	0	0.99430056	24	DAETADIGDQSEVES[Phospho]DTEELK[8.01]K[8.01]-15	0.002886559	0.9981	11	DAETADIGDQS[Phospho]EVES[Phospho]DTEELKK-15	0.000806447	0.9983	16	DAETADIGDQSEVES[Phospho]DTEELK[8.01]K[8.01]-15	0.004832482	0.9985	17	RDAETADIGDQSEVES[Phospho]DTEELK-16	0.003753439	0.9987	1	DAETADIGDQS[Phospho]EVES[Phospho]DT[Phospho]EELKK-15	0.010807838	0.996	1	R[6.02]DAETADIGDQSEVES[Phospho]DTEELK[4.03]K[4.03]-16	0.005108969	0.9994	2
sp|P20484|MAK11_YEAST	382	T	0	Silver	6	K[8.01]RDAETADIGDQS[Phospho]EVESDT[Phospho]EELK[8.01]-19	0.016374478	0.975699381	1	RDAETADIGDQSEVESDT[Phospho]EELKK-18	0.019125346	0.990925762	1																					DAETADIGDQSEVES[Phospho]DT[Phospho]EELKK-17	0.009905488	0.990018672	1
sp|P20485|KICH_YEAST	519	S	0	Silver	14	TEPES[Phospho]PEEDFVEN[Deamidated]DDEPEAGVSIDTFDYM[Oxidation]AYGRDK[8.01]-5	0.005097582	0.9969	4
sp|P20485|KICH_YEAST	84	A	1	Bronze	11	GPRRA[Phospho]SATDVTDSLGSTSSEYIEIPFVK[4.03]-5	0.017066936	0.9727	3
sp|P20485|KICH_YEAST	85	S	0	Gold	157	GPRRAS[Phospho]ATDVTDSLGSTSSEYIEIPFVK[4.03]-6	0.007229839	0.9887	5	R[10.01]AS[Phospho]ATDVTDSLGSTSSEYIEIPFVK[8.01]-3	0.003732047	0.9943	20	RAS[Phospho]ATDVTDSLGSTSSEYIEIPFVK-3	0.008457014	0.982199988	2	RAS[Phospho]ATDVTDSLGSTSSEYIEIPFVK-3	0.021668939	0.951399997	1	R[10.01]AS[Phospho]ATDVTDSLGSTSSEYIEIPFVK[8.01]-3	0.012107262	0.980299958	2	RAS[Phospho]ATDVTDSLGSTSSEYIEIPFVK-3	0.006359265	0.9933	5	RAS[Phospho]ATDVTDSLGSTSSEYIEIPFVK-3	0.014345102	0.991796838	4	RAS[Phospho]ATDVTDSLGSTSSEYIEIPFVK-3	0.009825988	0.9966	9
sp|P20676|NUP1_YEAST	252	S	0	Gold	75	SSIS[Phospho]NGNLATGPNLTSEIEDLRADINSNRLSNPQK-4	0.025496164	0.957268302	2	SSIS[Phospho]NGNLATGPNLTSEIEDLR[10.01]-4	0.00213173	0.9888	7	SSIS[Phospho]N[Deamidated]GNLATGPNLTSEIEDLR[10.01]-4	0.013900107	0.992798439	1					SSIS[Phospho]NGNLATGPNLTSEIEDLR-4	0.00547066	0.9968	7	SSIS[Phospho]NGNLATGPNLTSEIEDLR[10.01]-4	0.003753439	0.997592242	2	SSIS[Phospho]NGNLATGPNLTSEIEDLR-4	0.010824465	0.988898018	1	SSIS[Phospho]N[Deamidated]GNLATGPNLTSEIEDLR-4	0.005560752	0.99430756	3
sp|P20676|NUP1_YEAST	308	S	0	Silver	3	TAPIQESFVPNS[Phospho]ERSGTPTLKK-12	0.031289001	0.940757465	1																									TAPIQESFVPNS[Phospho]ER-12	0.006947804	0.998786101	1
sp|P20676|NUP1_YEAST	311	S	0	Bronze	8	TAPIQESFVPNSERS[Phospho]GTPTLK-15	0.048116862	0.8998	1																					TAPIQESFVPNSERS[Phospho]GT[Phospho]PTLKK-15	0.016545736	0.988089594	1	TAPIQESFVPNSERS[Phospho]GT[Phospho]PTLKK-15	0.019145386	0.986593209	3
sp|P20676|NUP1_YEAST	313	T	0	Gold	242	TAPIQ[Deamidated]ESFVPNSERSGT[Phospho]PTLK-17	0.016374478	0.9763	3	SGT[Phospho]PTLK-3	0.001684173	0.98980297	2	SGT[Phospho]PTLK-3	0.003212432	0.9962024	7	SGT[Phospho]PTLK[6.02]K[6.02]-3	0.011892326	0.97985017	2	SGT[Phospho]PTLK[8.01]K[8.01]-3	0.005420509	0.99720115	5	SGT[Phospho]PTLK[8.01]-3	0.003753439	0.9973	7	SGT[Phospho]PTLK-3	0.010824465	0.991398863	2	SGT[Phospho]PTLK[4.03]-3	0.006291327	0.99900009	13
sp|P20676|NUP1_YEAST	505	S	0	Gold	21	DAS[Phospho]GK[8.01]PSFVFGASDK[8.01]-3	0.028540577	0.949662393	4					DAS[Phospho]GK[8.01]PSFVFGASDK[8.01]-3	0.007061291	0.990211527	2	DAS[Phospho]GKPSFVFGASDK-3	0.024334503	0.947378851	1	DAS[Phospho]GK[8.01]PSFVFGASDK[8.01]-3	0.00753051	0.991857782	3	DAS[Phospho]GK[4.03]PSFVFGASDK[4.03]-3	0.018971091	0.993297623	1
sp|P20676|NUP1_YEAST	509	S	0	Bronze	4	DASGK[8.01]PS[Phospho]FVFGASDK[8.01]-7	0.036279841	0.932100652	1	DASGKPS[Phospho]FVFGASDK-7	0.016140943	0.970851342	2																	KGESEKDASGKPS[Phospho]FVFGASDK-13	0.029942672	0.968951068	1
sp|P20676|NUP1_YEAST	522	T	0	Gold	92	QAEGT[Phospho]PLFTFGK[8.01]-5	0.006268215	0.992759217	2					QAEGT[Phospho]PLFTFGK[8.01]-5	0.002886559	0.997499987	3					[Ammonia-loss]QAEGT[Phospho]PLFTFGK[8.01]-5	0.004832482	0.9988	7	[Ammonia-loss]QAEGT[Phospho]PLFTFGK-5	0.003753439	0.9987	2	QAEGT[Phospho]PLFTFGK-5	0.021492787	0.942648718	1	QAEGT[Phospho]PLFTFGK[8.01]-5	0.006789875	0.9989001	1
sp|P20676|NUP1_YEAST	54	S	0	Gold	458	KVFSSNLSYANHLEES[Phospho]DVEDTLHVNK-16	0.005097582	0.9965	13	VFSSNLSYANHLEES[Phospho]DVEDTLHVNK[8.01]R[10.01]-15	0	0.995972067	1	VFSSNLSYANHLEES[Phospho]DVEDTLHVNK[8.01]R[10.01]-15	0.002886559	0.9987	3					VFSSNLSYANHLEES[Phospho]DVEDTLHVNK[8.01]-15	0.004832482	0.999	43	VFSSNLSYANHLEES[Phospho]DVEDTLHVNK[8.01]-15	0.003753439	0.999	49	VFSSNLS[Phospho]YANHLEES[Phospho]DVEDTLHVNKR-15	0.01319737	0.9965	2	K[4.03]VFSSNLSYANHLEES[Phospho]DVEDTLHVNK[4.03]-16	0.001774525	0.9996	1
sp|P20676|NUP1_YEAST	602	S	0	Gold	29	S[Phospho]SPISN[Deamidated]EAAK[8.01]PSFSFPGK[8.01]PVDVQAPTDDK[8.01]-1	0.012252295	0.9818	2	SEEERKS[Phospho]S[Phospho]PISNEAAKPSFSFPGKPVDVQAPTDDK-7	0.008760461	0.9877	4	SEEERKS[Phospho]S[Phospho]PISNEAAKPSFSFPGKPVDVQAPTDDK-7	0.005104911	0.986299981	1													SEEERKS[Phospho]S[Phospho]PISNEAAKPSFSFPGKPVDVQAPTDDK-7	0.01319737	0.99798677	6	SEEERKS[Phospho]S[Phospho]PISNEAAKPSFSFPGKPVDVQAPTDDK-7	0.008257963	0.991970031	3
sp|P20676|NUP1_YEAST	635	T	0	Silver	21	TLKPT[Phospho]FSFTEPAQK-5	0.025003043	0.957660447	6	TLKPT[Phospho]FSFTEPAQK-5	0.010708895	0.97900209	5	TLKPT[Phospho]FSFTEPAQK-5	0.009459962	0.979021327	2									TLKPT[Phospho]FSFTEPAQK-5	0.043098276	0.89744382	3					TLKPT[Phospho]FSFTEPAQK-5	0.016353698	0.940723223	3
sp|P20676|NUP1_YEAST	637	S	0	Gold	57	TLK[4.03]PTFS[Phospho]FTEPAQK[4.03]-7	0.006268215	0.9923	8	TLK[8.01]PTFS[Phospho]FTEPAQK[8.01]-7	0.002319925	0.990899982	8	TLK[8.01]PTFS[Phospho]FTEPAQK[8.01]-7	0.010107609	0.993498839	3					TLK[8.01]PTFS[Phospho]FTEPAQK[8.01]-7	0.006124757	0.995248867	2	TLK[8.01]PTFS[Phospho]FTEPAQ[Deamidated]K[8.01]-7	0.008756077	0.99156782	1	TLKPTFS[Phospho]FTEPAQK-7	0.039118375	0.858999984	3	TLK[4.03]PTFS[Phospho]FTEPAQK[4.03]-7	0.007050244	0.99830052	6
[truncated: 52,848 more rows]
