# Supplementary material for: An AI-Ready Phosphorylation Meta-Analysis for Saccharomyces cerevisiae
Source: J Proteome Res. 2026 May 4;25(6):2915–26. doi: 10.1021/acs.jproteome.5c01263 (PMC13247961; doi:10.1021/acs.jproteome.5c01263)
Supplement: Supplementary file 4 [file pr5c01263_si_004.csv]

#Data S3. List of Gold-Silver-Bronze phosphorylation sites (residue and protein position) accounting for multiple mappings to proteins.
Protein	Protein_pos	PTM_residue	Decoy_mod	PTM_FLR_category	Sum_of_PSM_counts(5%FLR)	PXD000554_peptide_mod_pos	PXD000554_FLR	PXD000554_BinomialScore	PXD000554_peptidoform_PSMcount(5%FLR)	PXD012395_peptide_mod_pos	PXD012395_FLR	PXD012395_BinomialScore	PXD012395_peptidoform_PSMcount(5%FLR)	PXD013271_peptide_mod_pos	PXD013271_FLR	PXD013271_BinomialScore	PXD013271_peptidoform_PSMcount(5%FLR)	PXD019647_peptide_mod_pos	PXD019647_FLR	PXD019647_BinomialScore	PXD019647_peptidoform_PSMcount(5%FLR)	PXD021109_peptide_mod_pos	PXD021109_FLR	PXD021109_BinomialScore	PXD021109_peptidoform_PSMcount(5%FLR)	PXD028028_peptide_mod_pos	PXD028028_FLR	PXD028028_BinomialScore	PXD028028_peptidoform_PSMcount(5%FLR)	PXD035029_peptide_mod_pos	PXD035029_FLR	PXD035029_BinomialScore	PXD035029_peptidoform_PSMcount(5%FLR)	PXD037381_peptide_mod_pos	PXD037381_FLR	PXD037381_BinomialScore	PXD037381_peptidoform_PSMcount(5%FLR)
sp|D6VTK4|STE2_YEAST	382	T	0	Gold	289	NQFYQLPT[Phospho]PTSSK[4.03]-8	0.02126789	0.963496831	4	TFVSETADDIEK[8.01]NQFYQLPT[Phospho]PTSSK[8.01]-20	0.001164023	0.993499871	1	NQFYQLPT[Phospho]PTSSK[8.01]-8	0.003720475	0.9949	26	NQFYQLPT[Phospho]PTSSK-8	0.005309403	0.9902	2	NQFYQLPT[Phospho]PTSSK[8.01]-8	0.00753051	0.99188695	3	N[Deamidated]QFYQLPT[Phospho]PTSSK[8.01]-8	0.008224897	0.994	1	TFVSETADDIEKNQFYQLPT[Phospho]PTSSK-20	0.010807838	0.9928	2
sp|O13297|CET1_YEAST	124	S	0	Gold	723	QHRNLLSNGS[Phospho]PPMNDGSDANAK[4.03]-10	0.006268215	0.9912	2	NLLSNGS[Phospho]PPMNDGSDANAK[8.01]-7	0	0.9979	7	NLLSNGS[Phospho]PPM[Oxidation]NDGSDANAK[8.01]-7	0.002886559	0.9986	1	NLLSNGS[Phospho]PPM[Oxidation]NDGSDANAK[6.02]-7	0.000806447	0.9987	6	NLLSNGS[Phospho]PPM[Oxidation]NDGSDANAK[8.01]-7	0.004832482	0.999	31	NLLSNGS[Phospho]PPMNDGSDANAK[8.01]-7	0.003753439	0.999	20	NLLSNGS[Phospho]PPM[Oxidation]NDGSDANAK-7	0.010807838	0.9949	16	NLLSNGS[Phospho]PPMNDGSDANAK[4.03]-7	0.001774525	0.9996	16
sp|O13297|CET1_YEAST	15	S	0	Gold	416	RALS[Phospho]LDDLVNHDENEK[8.01]-4	0.006268215	0.9924	49	RALS[Phospho]LDDLVNHDENEKVK-4	0	0.9934	4	R[10.01]ALS[Phospho]LDDLVNHDENEK[8.01]-4	0.002886559	0.9969	6	R[6.02]ALS[Phospho]LDDLVNHDENEK[6.02]-4	0.00395977	0.9966	10	RALS[Phospho]LDDLVNHDENEK-4	0.00547066	0.9968	2	RALS[Phospho]LDDLVNHDENEK-4	0.003753439	0.99720027	4	ALS[Phospho]LDDLVNHDENEK-3	0.010807838	0.9917	7	R[6.02]ALS[Phospho]LDDLVNHDENEK[4.03]-4	0.006291327	0.9991	10
sp|O13297|CET1_YEAST	151	S	0	Gold	164	LEK[8.01]PSDDSIHQNSK[8.01]S[Phospho]DEEQRIPK[8.01]-15	0.005097582	0.9946	13	LEK[8.01]PSDDSIHQNSK[8.01]S[Phospho]DEEQR[10.01]IPK[8.01]-15	0.001164023	0.9929	1	S[Phospho]DEEQR[10.01]IPK[8.01]-1	0	0.999998656	2	S[Phospho]DEEQRIPK-1	0.006638746	0.989226984	1	S[Phospho]DEEQR[6.02]IPK[4.03]-1	0.004679912	0.9998	3	S[Phospho]DEEQR[10.01]IPK[8.01]-1	0.004576646	0.994889294	1	LEKPSDDSIHQNSKS[Phospho]DEEQRIPK-15	0.01319737	0.9984	10	S[Phospho]DEEQR[10.01]IPK[8.01]-1	0.002255256	1	4
sp|O13329|FOB1_YEAST	519	S	0	Gold	49	ESDGAS[Phospho]Q[Deamidated]VDQSVEITRPETSYYQTLESPSTK[8.01]-6	0.011309976	0.982835993	1					ESDGAS[Phospho]QVDQSVEITR[10.01]PETSYYQTLESPSTK[8.01]-6	0.010107609	0.996990334	1					ESDGAS[Phospho]QVDQSVEITR[10.01]PETSYYQTLESPSTK[8.01]-6	0.004832482	0.998799749	3	ESDGAS[Phospho]QVDQSVEITR[6.02]PETSYYQTLESPSTK[4.03]-6	0.019448054	0.996919291	1	ESDGAS[Phospho]QVDQS[Phospho]VEITRPETSYYQTLESPSTK-6	0.01319737	0.997300184	1	ESDGAS[Phospho]QVDQSVEITR[6.02]PETSYYQTLESPSTK[4.03]-6	0.005108969	0.9994	2
sp|O13329|FOB1_YEAST	540	S	0	Gold	106	ESDGASQVDQSVEITRPETSYYQ[Deamidated]TLES[Phospho]PSTK-27	0.007229839	0.9881	4	ESDGASQVDQSVEITRPETSYYQTLES[Phospho]PSTKR-27	0.001164023	0.994049555	2	ESDGASQVDQSVEITR[6.02]PETSYYQTLES[Phospho]PSTK[4.03]-27	0.010107609	0.990597276	1					ESDGASQVDQSVEITR[10.01]PETSYYQTLES[Phospho]PSTK[8.01]-27	0.006124757	0.99610038	4	ESDGASQVDQSVEITRPETSYYQTLES[Phospho]PSTK-27	0.003753439	0.99610074	5	ESDGASQVDQSVEITRPETSYYQTLES[Phospho]PSTK-27	0.011457125	0.9839	3	ESDGASQVDQSVEITR[6.02]PETSYYQTLES[Phospho]PSTK[4.03]R[6.02]-27	0.005690534	0.9993	2
sp|O13516|RS9A_YEAST	152	S	0	Gold	61	QIVNIPSFM[Oxidation]VRLDS[Phospho]EK-14	0.007393617	0.98709325	1	LDS[Phospho]EKHIDFAPTSPFGGARPGR-3	0	0.9991	37	LDS[Phospho]EKHIDFAPTSPFGGARPGR-3	0.002886559	0.998392559	2													LDS[Phospho]EKHIDFAPTSPFGGARPGR-3	0.017449703	0.994856133	4
sp|O13527|YA11B_YEAST	401	S	0	Gold	1111	AVS[Phospho]PTDSTPPSTHTEDSK-3	0.005097582	0.99410168	17	AVS[Phospho]PTDSTPPSTHTEDSKR-3	0	0.99430056	38	AVS[Phospho]PTDSTPPSTHTEDSK-3	0.002886559	0.9985	35	AVS[Phospho]PTDSTPPSTHTEDSK-3	0.000806447	0.9984	116	AVS[Phospho]PTDSTPPSTHTEDSK[8.01]-3	0.004832482	0.9983	33	AVS[Phospho]PTDSTPPSTHTEDSK[8.01]-3	0.003753439	0.9984	17	AVS[Phospho]PTDSTPPSTHTEDSKR-3	0.010807838	0.9951	64	AVS[Phospho]PTDSTPPSTHTEDSK[8.01]R[10.01]-3	0.005108969	0.9994	16
sp|O13527|YA11B_YEAST	434	S	0	Gold	446	TNIRAPREVDPNIS[Phospho]ESNILPSK-14	0.007229839	0.9874	15	EVDPNIS[Phospho]ESNILPSKK-7	0.000711046	0.9918	3	EVDPNIS[Phospho]ESNILPSKK-7	0.002886559	0.998	16	EVDPNIS[Phospho]ESNILPSKK-7	0.002814788	0.9979	2	EVDPNIS[Phospho]ES[Phospho]NILPSK[8.01]-7	0.004832482	0.9981	2	[Dehydrated]EVDPNIS[Phospho]ESNILPSK[8.01]-7	0.003753439	0.99760023	2	EVDPNIS[Phospho]ESNILPSKK-7	0.010824465	0.98782937	2	EVDPNIS[Phospho]ESNILPSK-7	0.006789875	0.9988	16
sp|O13527|YA11B_YEAST	445	S	0	Silver	59	K[4.03]RS[Phospho]STPQISNIESTGSGGMHK[4.03]-3	0.042587951	0.911	1					KRS[Phospho]S[Phospho]TPQISNIESTGSGGMHK-3	0.003938183	0.9934	6													KRS[Phospho]S[Phospho]TPQISNIESTGSGGM[Oxidation]HK-3	0.01319737	0.9967	10	K[8.01]R[10.01]S[Phospho]S[Phospho]TPQISNIESTGSGGMHK[8.01]-3	0.012997855	0.99350064	2
sp|O13527|YA11B_YEAST	446	S	0	Gold	347	RSS[Phospho]TPQISNIESTGSGGMHK[8.01]-3	0.013884252	0.9789	2	RSS[Phospho]T[Phospho]PQISNIESTGSGGMHK-3	0.003050942	0.99450666	6	R[10.01]SS[Phospho]T[Phospho]PQISNIESTGSGGMHK[8.01]-3	0.003720475	0.99430702	2	RSS[Phospho]TPQISNIESTGSGGM[Oxidation]HK-3	0.004455872	0.9908	5	RSS[Phospho]TPQISNIESTGSGGM[Oxidation]HK-3	0.009376923	0.987499967	2	RSS[Phospho]TPQISNIESTGSGGM[Oxidation]HK-3	0.008630155	0.9870843	2	RSS[Phospho]TPQISNIESTGSGGM[Oxidation]HK-3	0.011457125	0.982	9	R[10.01]SS[Phospho]T[Phospho]PQISNIESTGSGGMHK[8.01]-3	0.007050244	0.99820045	3
sp|O13527|YA11B_YEAST	447	T	0	Gold	740	RSST[Phospho]PQISNIESTGSGGMHK-4	0.015673957	0.978035205	1	SST[Phospho]PQISNIESTGSGGMHK[8.01]-3	0.001164023	0.99520047	13	KRSST[Phospho]PQISNIESTGSGGM[Oxidation]HK-5	0.003212432	0.9961	1	SST[Phospho]PQISN[Deamidated]IESTGSGGM[Oxidation]HK-3	0.00395977	0.9973	11	SST[Phospho]PQISNIESTGSGGMHK[8.01]-3	0.004832482	0.9981	16	SST[Phospho]PQISNIESTGSGGMHK-3	0.003753439	0.9974	9	SST[Phospho]PQISNIESTGSGGM[Oxidation]HK-3	0.010807838	0.9917	17	SST[Phospho]PQISNIESTGSGGM[Oxidation]HK[4.03]-3	0.005690534	0.9992	15
sp|O13527|YA11B_YEAST	492	S	0	Gold	124	SKDFRHS[Phospho]DS[Phospho]YS[Phospho]ENETNHTNVPISSTGGTNNK-7	0.018203635	0.97000596	1	DFR[10.01]HS[Phospho]DSYSENETNHTNVPISSTGGTNNK[8.01]-5	0.002354215	0.995699998	7	DFRHS[Phospho]DSYSENETNHTNVPISSTGGTNNK-5	0.02135277	0.973544358	1					DFR[6.02]HS[Phospho]DSYSENETNHTNVPISSTGGTNNK[4.03]-5	0.007799405	0.999083966	2	DFR[6.02]HS[Phospho]DSYSENETNHTNVPISSTGGTNNK[4.03]-5	0.049081815	0.910137666	1	DFRHS[Phospho]DSYSENETNHTNVPISSTGGTNNK-5	0.01319737	0.9984	4	DFR[6.02]HS[Phospho]DSYSENETNHTNVPISSTGGTNNK[4.03]-5	0.005108969	0.9994	7
sp|O13527|YA11B_YEAST	494	S	0	Silver	89	SKDFRHS[Phospho]DS[Phospho]YS[Phospho]ENETNHTNVPISSTGGTNNK-9	0.018614192	0.96990598	1	HSDS[Phospho]YSENETNHTNVPISSTGGTNNK[8.01]-4	0.021327347	0.9843	4	HSDS[Phospho]YSENETNHTNVPISSTGGTNNK[8.01]-4	0.005104911	0.986417369	4					HSDS[Phospho]YSENETNHTNVPISSTGGTNNK-4	0.014179118	0.973375944	1	HSDS[Phospho]YSENETNHTNVPISSTGGTNNK-4	0.018747593	0.9783	1	HSDS[Phospho]YSENETNHTNVPISSTGGTNNK-4	0.01319737	0.9971	8	DFRHS[Phospho]DS[Phospho]YSENETNHTNVPISSTGGTNNK-7	0.017854737	0.98198184	1
sp|O13527|YA11B_YEAST	495	Y	0	Bronze	45	SK[4.03]DFRHS[Phospho]DS[Phospho]Y[Phospho]SENETNHTNVPISSTGGTNNK[4.03]-10	0.042868868	0.9092	2	HSDSY[Phospho]S[Phospho]ENETNHTNVPISSTGGTNNK-5	0.018116501	0.9802	3	HSDSY[Phospho]SENETN[Deamidated]HTNVPISSTGGTNNK[8.01]-5	0.026503109	0.963512199	2													HSDSY[Phospho]SENETNHTNVPISSTGGTNNK-5	0.047277164	0.9408	2	HSDSY[Phospho]S[Phospho]ENETNHTNVPISSTGGTNNK-5	0.013310026	0.9827	14
sp|O13527|YA11B_YEAST	496	S	0	Gold	586	DFRHSDSYS[Phospho]ENETNHTNVPISSTGGTNNK[8.01]-9	0.005097582	0.9965	5	HSDSYS[Phospho]ENETNHTNVPISSTGGTNNK-6	0.001117655	0.9925	8	HSDSYS[Phospho]ENETNHTNVPISSTGGTN[Deamidated]NK[8.01]-6	0.002886559	0.9975	3	HSDSYS[Phospho]ENETNHTNVPISSTGGTNNK[6.02]-6	0.00395977	0.9972	1	HSDSYS[Phospho]ENETNHTNVPISSTGGTNNK[8.01]-6	0.005835586	0.9964	8	HSDSYS[Phospho]ENETNHTNVPISSTGGTNNK-6	0.003753439	0.997	5	HSDSYS[Phospho]ENETNHTNVPISSTGGTNNK-6	0.010807838	0.9942	86	HSDSYS[Phospho]ENETNHTNVPISSTGGTNNK-6	0.005560752	0.9945	11
sp|O13527|YA11B_YEAST	503	T	0	Bronze	2	DFRHSDSYSENETNHT[Phospho]NVPISSTGGTNNK[4.03]-16	0.013250279	0.980705243	1																									HSDSYSENET[Phospho]NHT[Phospho]NVPISSTGGTNNK[4.03]-13	0.040127439	0.861732211	1
sp|O13527|YA11B_YEAST	522	S	0	Gold	797	TVPQIS[Phospho]DQETEK[8.01]-6	0.006268215	0.9914	6	TVPQIS[Phospho]DQETEK[8.01]R[10.01]-6	0	0.9969	87	TVPQIS[Phospho]DQETEKR-6	0.002886559	0.9983	50	TVPQ[Deamidated]IS[Phospho]DQETEK-6	0.00395977	0.9973	3	TVPQ[Deamidated]IS[Phospho]DQETEK[8.01]-6	0.005420509	0.9969015	5	TVPQIS[Phospho]DQETEK[8.01]-6	0.003753439	0.9978	14	TVPQIS[Phospho]DQETEKR-6	0.010807838	0.99460288	41	TVPQIS[Phospho]DQETEK-6	0.005455719	0.99520351	12
sp|O13527|YA11B_YEAST	536	S	0	Gold	1846	RIIHRSPS[Phospho]IDASPPEN[Deamidated]NSSHNIVPIK-8	0.008175495	0.9854	24	SPS[Phospho]IDASPPENNSSHNIVPIK-3	0	0.9953	63	SPS[Phospho]IDASPPENNSSHNIVPIK[8.01]-3	0.002886559	0.9982	44	SPS[Phospho]IDASPPENNSSHNIVPIK-3	0.000806447	0.99800036	81	SPS[Phospho]IDASPPENNSSHNIVPIK[8.01]-3	0.004832482	0.9984	46	SPS[Phospho]IDASPPENN[Deamidated]SSHNIVPIK[8.01]-3	0.003753439	0.99800051	22	SPS[Phospho]IDASPPENNSSHNIVPIK-3	0.010807838	0.9938	65	SPS[Phospho]IDASPPENNSSHNIVPIK-3	0.005455719	0.9954	6
sp|O13527|YA11B_YEAST	581	S	0	Gold	72	TPTTVSEQNTEESIIADLPLPDLPPES[Phospho]PTEFPDPFK[8.01]-27	0.006268215	0.992499979	1					TPTTVSEQNTEESIIADLPLPDLPPES[Phospho]PTEFPDPFK[8.01]-27	0.001969391	0.9968	3					TPTTVSEQNTEESIIADLPLPDLPPES[Phospho]PTEFPDPFK[8.01]-27	0.004832482	0.9985	6	TPTTVSEQNTEESIIADLPLPDLPPES[Phospho]PTEFPDPFK[8.01]-27	0.003753439	0.9988	4	TPTTVSEQNTEESIIADLPLPDLPPES[Phospho]PTEFPDPFK-27	0.017913945	0.948898696	2	TPTTVSEQNTEESIIADLPLPDLPPES[Phospho]PTEFPDPFK-27	0.008022129	0.992499066	4
sp|O13527|YA11B_YEAST	597	S	0	Bronze	15	ELPPINS[Phospho]HQTNSSLGGIGDSNAYTTINSK-7	0.027432501	0.952765068	1	ELPPINS[Phospho]HQTNSSLGGIGDSNAYTTINSK-7	0.044613889	0.93710881	1	ELPPINS[Phospho]HQTNSSLGGIGDSNAYTTINSK-7	0.012005201	0.985526183	2					ELPPINS[Phospho]HQTNSSLGGIGDSNAYTTINSK-7	0.025499501	0.938313466	1	ELPPIN[Deamidated]S[Phospho]HQTNSSLGGIGDSNAYTTINSK[8.01]-7	0.036666314	0.884505283	1	ELPPINS[Phospho]HQTNSSLGGIGDSNAYTTINSK-7	0.011457125	0.984070823	2	ELPPINS[Phospho]HQTNSSLGGIGDSNAYTTINSK-7	0.02671366	0.977129102	2
sp|O13527|YA11B_YEAST	622	S	0	Gold	215	K[4.03]RS[Phospho]LEDNETEIK[4.03]-3	0.005097582	0.996799998	1	K[8.01]R[10.01]S[Phospho]LEDNETEIK[8.01]-3	0	0.9987	1	K[8.01]R[10.01]S[Phospho]LEDNETEIK[8.01]-3	0.002886559	0.999	18	K[6.02]R[6.02]S[Phospho]LEDN[Deamidated]ETEIK[6.02]-3	0.000806447	0.9991	6	K[8.01]R[10.01]S[Phospho]LEDNETEIK[8.01]-3	0.004832482	0.9993	4	S[Phospho]LEDNETEIK-1	0.008630155	0.987869252	2	KRS[Phospho]LEDNETEIK-3	0.010807838	0.9979	36	K[4.03]R[6.02]S[Phospho]LEDNETEIK-3	0.00245982	0.99950006	1
sp|O13535|YH11B_YEAST	1031	S	0	Gold	446	TNIRAPREVDPNIS[Phospho]ESNILPSK-14	0.007229839	0.9874	15	EVDPNIS[Phospho]ESNILPSKK-7	0.000711046	0.9918	3	EVDPNIS[Phospho]ESNILPSKK-7	0.002886559	0.998	16	EVDPNIS[Phospho]ESNILPSKK-7	0.002814788	0.9979	2	EVDPNIS[Phospho]ES[Phospho]NILPSK[8.01]-7	0.004832482	0.9981	2	[Dehydrated]EVDPNIS[Phospho]ESNILPSK[8.01]-7	0.003753439	0.99760023	2	EVDPNIS[Phospho]ESNILPSKK-7	0.010824465	0.98782937	2	EVDPNIS[Phospho]ESNILPSK-7	0.006789875	0.9988	16
sp|O13535|YH11B_YEAST	1093	S	0	Gold	161	DFRHSDSYS[Phospho]DNETNHTNVPISSTGGTNNK-9	0.005097582	0.996	16	HSDSYS[Phospho]DNETNHTNVPISSTGGTNNK-6	0.002723393	0.98930412	4	HSDSYS[Phospho]DNETNHTNVPISSTGGTNNK-6	0.002886559	0.9969	5	HSDSYS[Phospho]DNETNHTNVPISSTGGTNNK-6	0.025093308	0.937651649	1	HSDSYS[Phospho]DNETNHTNVPISSTGGTNNK-6	0.012490955	0.9968	7	HSDSYS[Phospho]DNETNHTNVPISSTGGTNNK-6	0.003753439	0.997099995	2	HSDSYS[Phospho]DNETNHTNVPISSTGGTNNK-6	0.010807838	0.9926	30	DFRHS[Phospho]DSYS[Phospho]DNETNHTNVPISSTGGTNNK-9	0.007050244	0.99850014	1
sp|O13535|YH11B_YEAST	1131	S	0	Silver	26	RIIHRS[Phospho]PS[Phospho]IDTSSSESN[Deamidated]SLHHVVPIK[8.01]-6	0.017953941	0.971492098	1																					IIHRS[Phospho]PS[Phospho]IDTSSSESNSLHHVVPIK-5	0.020778994	0.982657639	2	IIHRS[Phospho]PSIDTSSSESNSLHHVVPIK-5	0.006291327	0.9991	2
sp|O13535|YH11B_YEAST	1133	S	0	Gold	292	RIIHRSPS[Phospho]IDTSSSESN[Deamidated]SLHHVVPIK-8	0.007687999	0.9865	9	SPS[Phospho]IDTSSSESNSLHHVVPIK-3	0	0.995299996	2	SPS[Phospho]IDTSSSESNSLHHVVPIK-3	0.002886559	0.9977	10	SPS[Phospho]IDTSSSESNSLHHVVPIK[6.02]-3	0.00395977	0.9977	4	SPS[Phospho]IDTSSSESN[Deamidated]SLHHVVPIK-3	0.004832482	0.99810018	3	SPS[Phospho]IDTSSSESNSLHHVVPIK-3	0.003753439	0.9987	6	SPS[Phospho]IDTSSSESNSLHHVVPIK-3	0.010807838	0.996	44	SPS[Phospho]IDTSSSESNSLHHVVPIK[4.03]-3	0.005108969	0.9994	15
sp|O13535|YH11B_YEAST	1194	S	0	Bronze	15	ELPPINS[Phospho]HQTNSSLGGIGDSNAYTTINSK-7	0.027432501	0.952765068	1	ELPPINS[Phospho]HQTNSSLGGIGDSNAYTTINSK-7	0.044613889	0.93710881	1	ELPPINS[Phospho]HQTNSSLGGIGDSNAYTTINSK-7	0.012005201	0.985526183	2					ELPPINS[Phospho]HQTNSSLGGIGDSNAYTTINSK-7	0.025499501	0.938313466	1	ELPPIN[Deamidated]S[Phospho]HQTNSSLGGIGDSNAYTTINSK[8.01]-7	0.036666314	0.884505283	1	ELPPINS[Phospho]HQTNSSLGGIGDSNAYTTINSK-7	0.011457125	0.984070823	2	ELPPINS[Phospho]HQTNSSLGGIGDSNAYTTINSK-7	0.02671366	0.977129102	2
sp|O13535|YH11B_YEAST	1219	S	0	Gold	215	K[4.03]RS[Phospho]LEDNETEIK[4.03]-3	0.005097582	0.996799998	1	K[8.01]R[10.01]S[Phospho]LEDNETEIK[8.01]-3	0	0.9987	1	K[8.01]R[10.01]S[Phospho]LEDNETEIK[8.01]-3	0.002886559	0.999	18	K[6.02]R[6.02]S[Phospho]LEDN[Deamidated]ETEIK[6.02]-3	0.000806447	0.9991	6	K[8.01]R[10.01]S[Phospho]LEDNETEIK[8.01]-3	0.004832482	0.9993	4	S[Phospho]LEDNETEIK-1	0.008630155	0.987869252	2	KRS[Phospho]LEDNETEIK-3	0.010807838	0.9979	36	K[4.03]R[6.02]S[Phospho]LEDNETEIK-3	0.00245982	0.99950006	1
sp|O13535|YH11B_YEAST	177	S	0	Gold	113	YVRPPPM[Oxidation]LTS[Phospho]PNDFPNWVK[8.01]-10	0.005097582	0.9945	10	YVRPPPMLTS[Phospho]PNDFPNWVK-10	0.001164023	0.9935	11	YVRPPPMLTS[Phospho]PNDFPNWVK-10	0.002886559	0.9977812	1					YVR[10.01]PPPMLTS[Phospho]PNDFPNWVK[8.01]-10	0.00547066	0.9968	3	YVRPPPMLTS[Phospho]PNDFPNWVK-10	0.003753439	0.99771346	1	YVRPPPM[Oxidation]LTS[Phospho]PNDFPNWVK-10	0.017913945	0.95140241	1	YVRPPPMLTS[Phospho]PNDFPNWVK-10	0.005690534	0.9992	4
sp|O13535|YH11B_YEAST	36	S	0	Gold	249	EVHTNQDPLDVS[Phospho]ASKIQEYDK-12	0.012380127	0.9814	2	EVHTNQDPLDVS[Phospho]ASKIQEYDK-12	0.003777433	0.9936	1	EVHTNQDPLDVS[Phospho]ASKIQEYDK-12	0.003550694	0.9958	4	EVHTNQDPLDVS[Phospho]ASK[6.02]-12	0.005991718	0.9897	8	EVHTNQDPLDVS[Phospho]ASK-12	0.006568011	0.9949	5	EVHTNQDPLDVS[Phospho]ASK-12	0.003887988	0.9956	6	EVHTNQDPLDVS[Phospho]ASKIQEYDK-12	0.01319737	0.996	2	EVHTNQDPLDVS[Phospho]ASK-12	0.010863181	0.9955	18
sp|O13535|YH11B_YEAST	38	S	0	Gold	155	EVHTNQDPLDVSAS[Phospho]K[4.03]-14	0.016783687	0.973749751	3					EVHTNQDPLDVSAS[Phospho]K[8.01]IQEYDK[8.01]-14	0.003212432	0.99629986	2	EVHTNQDPLDVSAS[Phospho]K[6.02]-14	0.006827108	0.985399897	2	EVHTNQDPLDVSAS[Phospho]K[8.01]IQEY[Phospho]DK[8.01]-14	0.00547066	0.9967009	2	EVHTNQDPLDVSAS[Phospho]K-14	0.003753439	0.9965	7					EVHTNQDPLDVSAS[Phospho]K-14	0.008232218	0.9975	13
sp|O13535|YH11B_YEAST	411	S	0	Gold	73	NDSRS[Phospho]YTNTTK[8.01]PK[8.01]-5	0.006268215	0.992181989	1					NDSR[10.01]S[Phospho]YTNTTK[8.01]PK[8.01]-5	0.003720475	0.994299978	4	S[Phospho]YTN[Deamidated]TTKPK-1	0.04215845	0.868370185	1	NDSRS[Phospho]YTNTTKPK-5	0.007439994	0.99210438	2	NDSRS[Phospho]YTNTTKPK-5	0.005546626	0.994303407	2	NDSRS[Phospho]YTNTTKPK-5	0.010807838	0.99250758	2	NDSRS[Phospho]YTNTTKPK-5	0.007972304	0.9977	4
sp|O13535|YH11B_YEAST	43	Y	0	Gold	23	EVHTNQDPLDVSASK[4.03]IQ[Deamidated]EY[Phospho]DK-19	0.017372171	0.97181925	1					EVHTNQDPLDVSAS[Phospho]K[8.01]IQEY[Phospho]DK[8.01]-19	0.028709494	0.936739378	1					EVHTNQDPLDVSAS[Phospho]K[8.01]IQEY[Phospho]DK[8.01]-19	0.006124757	0.995746491	2	EVHTNQDPLDVSAS[Phospho]K[8.01]IQEY[Phospho]DK[8.01]-19	0.027697634	0.975278678	2					EVHTNQDPLDVSAS[Phospho]K[8.01]IQEY[Phospho]DK[8.01]-19	0.009825988	0.996497225	6
sp|O13535|YH11B_YEAST	449	S	0	Silver	58	TARAHNVSTSN[Deamidated]NSPS[Phospho]TDNDSISK[8.01]-15	0.042242352	0.9121	1					AHNVSTSNNSPS[Phospho]TDNDSISK-12	0.014737115	0.979311811	1					AHNVSTSNNSPS[Phospho]TDNDSISK-12	0.012298246	0.997199999	6	AHNVSTSNNSPS[Phospho]TDNDSISK-12	0.015209645	0.970236605	3	AHNVSTSNNSPS[Phospho]TDNDSISK-12	0.029942672	0.968928377	2	AHNVSTSNNSPS[Phospho]T[Phospho]DNDSISK-12	0.005455719	0.9976008	2
sp|O13535|YH11B_YEAST	450	T	0	Gold	65	TARAHNVSTSNNSPST[Phospho]DNDSISK-16	0.046608477	0.902715302	1					AHNVSTSNNSPST[Phospho]DNDSISK-13	0.006645725	0.992899368	3	AHNVSTSNNSPST[Phospho]DNDSISK[6.02]-13	0.005151292	0.990419759	1	AHNVSTSNNSPST[Phospho]DNDSISK[4.03]-13	0.011134544	0.998099402	3	AHNVSTSNNSPST[Phospho]DNDSISK[8.01]-13	0.01174193	0.980789673	3	AHNVSTSNNSPST[Phospho]DNDSISK-13	0.031605122	0.94984409	3	AHNVSTSNNSPS[Phospho]T[Phospho]DNDSISK-13	0.005455719	0.99760007	2
sp|O13535|YH11B_YEAST	454	S	0	Gold	284	TARAHNVSTSNNSPSTDNDS[Phospho]ISK-20	0.007393617	0.987001651	3	AHNVSTSNNSPSTDNDS[Phospho]ISK[8.01]-17	0	0.9943	17	AHNVSTSNNSPSTDNDS[Phospho]ISKSTTEPIQLNNK-17	0.002886559	0.9984	3	AHNVSTSNNSPSTDNDS[Phospho]ISK-17	0.00395977	0.996	7	AHNVSTSNNSPSTDNDS[Phospho]ISK[8.01]-17	0.006568011	0.9949	8	AHNVSTSNNSPSTDNDS[Phospho]ISK[8.01]-17	0.003753439	0.996499999	6	AHNVSTSNNSPSTDNDS[Phospho]ISKSTTEPIQLNNK-17	0.010807838	0.9956	13	AHNVSTSNNSPSTDN[Deamidated]DS[Phospho]ISK-17	0.005455719	0.9971	6
sp|O13535|YH11B_YEAST	460	T	0	Gold	79	STT[Phospho]EPIQLNNK-3	0.036648542	0.929635313	1	STT[Phospho]EPIQLNNK-3	0.016776584	0.98895316	1	STT[Phospho]EPIQLNNK[8.01]-3	0.003720475	0.994500526	5	STT[Phospho]EPIQLN[Deamidated]NK-3	0.00395977	0.995500429	2	STT[Phospho]EPIQLNNK-3	0.006925664	0.9935	6	STT[Phospho]EPIQLNNK-3	0.006250944	0.9939006	5	STT[Phospho]EPIQLNNK-3	0.018857428	0.984358929	3	STT[Phospho]EPIQLNNK-3	0.009825988	0.996086721	5
sp|O13535|YH11B_YEAST	47	S	0	Gold	103	IQEYDK[8.01]AS[Phospho]TK[8.01]-8	0.028540577	0.9494	4	IQEYDKAS[Phospho]TK-8	0.023631135	0.959816019	6	IQEYDK[8.01]AS[Phospho]TK[8.01]-8	0.005104911	0.9861175	3	IQ[Deamidated]EYDKAS[Phospho]TK-8	0.038803799	0.885012226	1	IQ[Deamidated]EYDK[8.01]AS[Phospho]TK[8.01]-8	0.011044106	0.983916458	2	IQ[Deamidated]EYDK[8.01]AS[Phospho]TK[8.01]-8	0.008630155	0.9874212	1	IQEYDKAS[Phospho]TK-8	0.013660942	0.9709029	12	IQEYDKAS[Phospho]TK-8	0.018809146	0.95717247	9
sp|O13535|YH11B_YEAST	998	S	0	Gold	1111	AVS[Phospho]PTDSTPPSTHTEDSK-3	0.005097582	0.99410168	17	AVS[Phospho]PTDSTPPSTHTEDSKR-3	0	0.99430056	38	AVS[Phospho]PTDSTPPSTHTEDSK-3	0.002886559	0.9985	35	AVS[Phospho]PTDSTPPSTHTEDSK-3	0.000806447	0.9984	116	AVS[Phospho]PTDSTPPSTHTEDSK[8.01]-3	0.004832482	0.9983	33	AVS[Phospho]PTDSTPPSTHTEDSK[8.01]-3	0.003753439	0.9984	17	AVS[Phospho]PTDSTPPSTHTEDSKR-3	0.010807838	0.9951	64	AVS[Phospho]PTDSTPPSTHTEDSK[8.01]R[10.01]-3	0.005108969	0.9994	16
sp|O13563-2|RPN13_YEAST	131	S	0	Gold	350	MIGVLNNSS[Phospho]ES[Phospho]DEEESNDEK-9	0.016783687	0.9735	1	MIGVLNNSS[Phospho]ESDEEESNDEK-9	0.016512097	0.9808	2	MIGVLNNSS[Phospho]ES[Phospho]DEEESNDEK[8.01]-9	0.004639043	0.990199396	1	M[Oxidation]IGVLNNSS[Phospho]ES[Phospho]DEEESNDEK[6.02]-9	0.013512487	0.9759	10	MIGVLNNS[Phospho]S[Phospho]ES[Phospho]DEEESNDEK-9	0.004832482	0.9985	1	MIGVLNNSS[Phospho]ES[Phospho]DEEESNDEK-9	0.003753439	0.996399994	6	M[Oxidation]IGVLNNSS[Phospho]ES[Phospho]DEEESNDEK-9	0.013660942	0.9706	2	MIGVLNNSS[Phospho]ES[Phospho]DEEESNDEK-9	0.008743125	0.9916	36
sp|O13563-2|RPN13_YEAST	133	S	0	Gold	4219	MIGVLNNSSES[Phospho]DEEESNDEK[8.01]-11	0.005097582	0.9953	61	MIGVLNNSSES[Phospho]DEEESNDEK[8.01]-11	0.000759737	0.9933	75	MIGVLNNSSES[Phospho]DEEESNDEK-11	0.002886559	0.9983	95	M[Oxidation]IGVLNNSSES[Phospho]DEEES[Phospho]NDEK[6.02]-11	0.000806447	0.9994	8	MIGVLNNS[Phospho]S[Phospho]ES[Phospho]DEEESNDEK-11	0.004832482	0.9985	1	M[Oxidation]IGVLNNSSES[Phospho]DEEESNDEK[8.01]-11	0.003753439	0.9982	55	M[Oxidation]IGVLNNSSES[Phospho]DEEESNDEK-11	0.010807838	0.9954	11	MIGVLNNSSES[Phospho]DEEES[Phospho]NDEK-11	0.005455719	0.9968	53
sp|O13563-2|RPN13_YEAST	138	S	0	Gold	837	MIGVLNNSSES[Phospho]DEEES[Phospho]NDEK[8.01]-16	0.023227092	0.959192235	5	MIGVLNNSSES[Phospho]DEEES[Phospho]NDEK[8.01]QK[8.01]-16	0.019536468	0.9791	12	MIGVLNNSSES[Phospho]DEEES[Phospho]NDEK-16	0.002886559	0.998199931	5	M[Oxidation]IGVLNNSSES[Phospho]DEEES[Phospho]NDEK-16	0.00395977	0.997	17	MIGVLNNSSES[Phospho]DEEES[Phospho]NDEK[8.01]-16	0.004832482	0.9979	33	MIGVLNNSSES[Phospho]DEEES[Phospho]NDEK-16	0.003753439	0.99800019	29	MIGVLNNSSES[Phospho]DEEES[Phospho]NDEK-16	0.01319737	0.9975	9	M[Oxidation]IGVLNNSSESDEEES[Phospho]NDEK-16	0.005455719	0.9977	4
sp|O13563|RPN13_YEAST	133	S	0	Gold	350	MIGVLNNSS[Phospho]ES[Phospho]DEEESNDEK-9	0.016783687	0.9735	1	MIGVLNNSS[Phospho]ESDEEESNDEK-9	0.016512097	0.9808	2	MIGVLNNSS[Phospho]ES[Phospho]DEEESNDEK[8.01]-9	0.004639043	0.990199396	1	M[Oxidation]IGVLNNSS[Phospho]ES[Phospho]DEEESNDEK[6.02]-9	0.013512487	0.9759	10	MIGVLNNS[Phospho]S[Phospho]ES[Phospho]DEEESNDEK-9	0.004832482	0.9985	1	MIGVLNNSS[Phospho]ES[Phospho]DEEESNDEK-9	0.003753439	0.996399994	6	M[Oxidation]IGVLNNSS[Phospho]ES[Phospho]DEEESNDEK-9	0.013660942	0.9706	2	MIGVLNNSS[Phospho]ES[Phospho]DEEESNDEK-9	0.008743125	0.9916	36
sp|O13563|RPN13_YEAST	135	S	0	Gold	4219	MIGVLNNSSES[Phospho]DEEESNDEK[8.01]-11	0.005097582	0.9953	61	MIGVLNNSSES[Phospho]DEEESNDEK[8.01]-11	0.000759737	0.9933	75	MIGVLNNSSES[Phospho]DEEESNDEK-11	0.002886559	0.9983	95	M[Oxidation]IGVLNNSSES[Phospho]DEEES[Phospho]NDEK[6.02]-11	0.000806447	0.9994	8	MIGVLNNS[Phospho]S[Phospho]ES[Phospho]DEEESNDEK-11	0.004832482	0.9985	1	M[Oxidation]IGVLNNSSES[Phospho]DEEESNDEK[8.01]-11	0.003753439	0.9982	55	M[Oxidation]IGVLNNSSES[Phospho]DEEESNDEK-11	0.010807838	0.9954	11	MIGVLNNSSES[Phospho]DEEES[Phospho]NDEK-11	0.005455719	0.9968	53
sp|O13563|RPN13_YEAST	140	S	0	Gold	837	MIGVLNNSSES[Phospho]DEEES[Phospho]NDEK[8.01]-16	0.023227092	0.959192235	5	MIGVLNNSSES[Phospho]DEEES[Phospho]NDEK[8.01]QK[8.01]-16	0.019536468	0.9791	12	MIGVLNNSSES[Phospho]DEEES[Phospho]NDEK-16	0.002886559	0.998199931	5	M[Oxidation]IGVLNNSSES[Phospho]DEEES[Phospho]NDEK-16	0.00395977	0.997	17	MIGVLNNSSES[Phospho]DEEES[Phospho]NDEK[8.01]-16	0.004832482	0.9979	33	MIGVLNNSSES[Phospho]DEEES[Phospho]NDEK-16	0.003753439	0.99800019	29	MIGVLNNSSES[Phospho]DEEES[Phospho]NDEK-16	0.01319737	0.9975	9	M[Oxidation]IGVLNNSSESDEEES[Phospho]NDEK-16	0.005455719	0.9977	4
sp|O14467|MBF1_YEAST	143	S	0	Gold	812	LRGNNIGS[Phospho]PLGAPK[8.01]-8	0.005097582	0.9938	25	GNNIGS[Phospho]PLGAPK[8.01]-6	0	0.99360063	10	LR[10.01]GN[Deamidated]NIGS[Phospho]PLGAPK[8.01]-8	0.002886559	0.9987	13	LR[6.02]GN[Deamidated]NIGS[Phospho]PLGAPK[6.02]-8	0.000806447	0.9985	10	LR[10.01]GNNIGS[Phospho]PLGAPK[8.01]-8	0.004832482	0.9981	22	LRGNNIGS[Phospho]PLGAPK-8	0.003753439	0.9982	8	LRGNNIGS[Phospho]PLGAPK-8	0.010807838	0.9938	15	GNNIGS[Phospho]PLGAPK-6	0.005455719	0.996801321	5
sp|O14468|YO304_YEAST	24	S	0	Gold	55	LEASEEPQAPLANTSETNS[Phospho]IKGDTENIVTVFDLANEIEK-19	0.015673957	0.977266083	1					LEASEEPQAPLANTSETNS[Phospho]IKGDTENIVTVFDLANEIEK-19	0.012084042	0.985860531	1					LEASEEPQAPLANTSETNS[Phospho]IK-19	0.005420509	0.997	3	LEASEEPQAPLANTSETNS[Phospho]IK[8.01]-19	0.003753439	0.9968	3	LEASEEPQAPLANTS[Phospho]ETNS[Phospho]IK-19	0.016545736	0.988001446	3	LEASEEPQAPLANTSETNS[Phospho]IKGDTENIVTVFDLANEIEK-19	0.009825988	0.996870205	1
sp|O14468|YO304_YEAST	63	S	0	Bronze	5	ENDDEFSRS[Phospho]IQAIEDK-9	0.022187839	0.961310449	2																					S[Phospho]IQAIEDK-1	0.037780642	0.959306424	1
sp|O43137|YB085_YEAST	13	T	0	Bronze	6	QSTNFT[Phospho]HS[Phospho]T[Phospho]GSFLQSAPVELTTVSGYQEFLK-6	0.015673957	0.9773	1					QSTNFT[Phospho]HS[Phospho]T[Phospho]GSFLQSAPVELTTVSGYQEFLK-6	0.027348982	0.896458366	1													QSTNFT[Phospho]HS[Phospho]T[Phospho]GSFLQSAPVELTTVSGYQEFLK-6	0.024637108	0.96093438	2
sp|O43137|YB085_YEAST	15	S	0	Gold	117	QSTNFT[Phospho]HS[Phospho]T[Phospho]GSFLQSAPVELTTVSGYQEFLK-8	0.015673957	0.9773	1	QSTNFTHS[Phospho]TGSFLQSAPVELTTVSGYQEFLK-8	0.004990839	0.991	4	QSTNFTHS[Phospho]T[Phospho]GSFLQSAPVELTTVSGYQEFLK-8	0.006645725	0.9917	12					[Ammonia-loss]QSTNFTHS[Phospho]TGSFLQSAPVELTTVSGYQEFLK-8	0.005420509	0.9972	2	[Ammonia-loss]QSTNFTHS[Phospho]TGSFLQSAPVELTTVSGYQEFLK-8	0.004576646	0.995	1	QSTNFTHS[Phospho]TGSFLQSAPVELTTVSGYQEFLK-8	0.014161714	0.9929	1	QSTNFTHS[Phospho]TGSFLQSAPVELTTVSGYQEFLK[4.03]-8	0.009825988	0.9966	2
sp|O43137|YB085_YEAST	16	T	0	Gold	78	QSTNFT[Phospho]HS[Phospho]T[Phospho]GSFLQSAPVELTTVSGYQEFLK-9	0.015673957	0.977299399	1	[Acetyl]QSTN[Deamidated]FTHST[Phospho]GSFLQSAPVELTTVSGYQEFLK-9	0.014130713	0.97094658	1	QSTNFTHS[Phospho]T[Phospho]GSFLQSAPVELTTVSGYQEFLK-9	0.006645725	0.9917	12					QSTNFTHST[Phospho]GSFLQSAPVELTTVSGYQEFLK-9	0.010759298	0.985080793	2	QSTNFTHST[Phospho]GS[Phospho]FLQSAPVELTTVSGYQEFLK[8.01]-9	0.009178321	0.98700504	1	QSTNFTHST[Phospho]GSFLQSAPVELTTVSGYQEFLK-9	0.013660942	0.973142904	3	QSTNFTHST[Phospho]GSFLQSAPVELTTVSGYQEFLK[4.03]-9	0.018368439	0.958993986	2
sp|O43137|YB085_YEAST	18	S	0	Gold	131	QSTNFTHSTGS[Phospho]FLQ[Deamidated]SAPVELTTVSGYQEFLK[8.01]-11	0.005097582	0.9946	3	QSTNFTHSTGS[Phospho]FLQSAPVELTTVSGYQEFLK[8.01]K[8.01]-11	0.001684173	0.9903	4	QSTNFTHSTGS[Phospho]FLQSAPVELTTVSGYQEFLK[8.01]-11	0.004331105	0.9965	3	QSTNFTHSTGS[Phospho]FLQSAPVELTTVSGYQEFLK[6.02]-11	0.043364474	0.865441347	1	[Ammonia-loss]QSTNFTHSTGS[Phospho]FLQSAPVELTTVSGYQEFLK[8.01]-11	0.004832482	0.9989	3	QSTNFTHSTGS[Phospho]FLQSAPVELTTVSGYQEFLK[8.01]-11	0.003753439	0.99870012	2					QSTNFTHSTGS[Phospho]FLQSAPVELTTVSGYQEFLK[8.01]-11	0.010987853	0.996501927	2
sp|O43137|YB085_YEAST	52	S	0	Gold	28	K[8.01]NYEIQTVLS[Phospho]EDK[8.01]-10	0.00919269	0.984501831	1	NYEIQTVLS[Phospho]EDK[8.01]SHGYVLK[8.01]-9	0.007290682	0.988408299	1	NYEIQTVLS[Phospho]EDK[4.03]-9	0.015589451	0.987920079	1					NYEIQTVLS[Phospho]EDK-9	0.004832482	0.998499993	2	NYEIQTVLS[Phospho]EDK-9	0.003753439	0.997299763	2					NYEIQTVLS[Phospho]EDK-9	0.006291327	0.9991	2
sp|O74302|YD13A_YEAST	10	S	0	Gold	3256	[Acetyl]M[Oxidation]ESQQLSQHS[Phospho]PISHGSAC[Carbamidomethyl]ASVTSK-10	0.005097582	0.994499986	4	[Acetyl]MESQQLSQHS[Phospho]PISHGSAC[Carbamidomethyl]ASVTSK-10	0	0.9985	33	[Acetyl]MESQQLSQHS[Phospho]PISHGSAC[Carbamidomethyl]ASVTSK[8.01]-10	0.001969391	0.9972	21	[Acetyl]M[Oxidation]ESQQLSQHS[Phospho]PISHGSAC[Carbamidomethyl]ASVTSK-10	0.000806447	0.9986	26	[Acetyl]MESQQLSQHS[Phospho]PIS[Phospho]HGSAC[Carbamidomethyl]ASVTSK[8.01]-10	0.004832482	0.99890018	2	[Acetyl]MESQQ[Deamidated]LSQHS[Phospho]PISHGSAC[Carbamidomethyl]ASVTSK-10	0.003753439	0.99900009	12	[Acetyl]M[Oxidation]ESQQLSQHS[Phospho]PISHGSAC[Carbamidomethyl]ASVTSK-10	0.010807838	0.9965	184	[Acetyl]M[Oxidation]ESQQLSQHS[Phospho]PISHGSAC[Carbamidomethyl]ASVTSK[4.03]-10	0.004250744	0.9995	15
sp|O74302|YD13A_YEAST	177	S	0	Gold	113	YVRPPPM[Oxidation]LTS[Phospho]PNDFPNWVK[8.01]-10	0.005097582	0.9945	10	YVRPPPMLTS[Phospho]PNDFPNWVK-10	0.001164023	0.9935	11	YVRPPPMLTS[Phospho]PNDFPNWVK-10	0.002886559	0.9977812	1					YVR[10.01]PPPMLTS[Phospho]PNDFPNWVK[8.01]-10	0.00547066	0.9968	3	YVRPPPMLTS[Phospho]PNDFPNWVK-10	0.003753439	0.99771346	1	YVRPPPM[Oxidation]LTS[Phospho]PNDFPNWVK-10	0.017913945	0.95140241	1	YVRPPPMLTS[Phospho]PNDFPNWVK-10	0.005690534	0.9992	4
sp|O74302|YD13A_YEAST	36	S	0	Gold	294	EVHTNQDPLDVS[Phospho]ASK[8.01]-12	0.019781629	0.9671	7	EVHTNQDPLDVS[Phospho]ASK[8.01]TEEC[Carbamidomethyl]EK[8.01]-12	0.00213173	0.98899998	2	EVHTNQDPLDVS[Phospho]ASKTEEC[Carbamidomethyl]EK-12	0.003513562	0.994899946	4	EVHTNQDPLDVS[Phospho]ASKTEEC[Carbamidomethyl]EK-12	0.00395977	0.995092357	2	EVHTNQDPLDVS[Phospho]ASK[8.01]TEEC[Carbamidomethyl]EK[8.01]-12	0.005420509	0.997	6	EVHTNQDPLDVS[Phospho]ASK[8.01]TEEC[Carbamidomethyl]EK[8.01]-12	0.003753439	0.997499902	4	EVHTNQDPLDVS[Phospho]ASKTEEC[Carbamidomethyl]EK-12	0.010824465	0.9885	6	EVHTNQDPLDVS[Phospho]ASK[8.01]TEEC[Carbamidomethyl]EK[8.01]-12	0.00677192	0.999	5
sp|O74302|YD13A_YEAST	373	S	0	Gold	73	NDSRS[Phospho]YTNTTK[8.01]PK[8.01]-5	0.006268215	0.992181989	1					NDSR[10.01]S[Phospho]YTNTTK[8.01]PK[8.01]-5	0.003720475	0.994299978	4	S[Phospho]YTN[Deamidated]TTKPK-1	0.04215845	0.868370185	1	NDSRS[Phospho]YTNTTKPK-5	0.007439994	0.99210438	2	NDSRS[Phospho]YTNTTKPK-5	0.005546626	0.994303407	2	NDSRS[Phospho]YTNTTKPK-5	0.010807838	0.99250758	2	NDSRS[Phospho]YTNTTKPK-5	0.007972304	0.9977	4
sp|O74302|YD13A_YEAST	38	S	0	Gold	223	EVHTNQDPLDVSAS[Phospho]K[4.03]-14	0.016783687	0.973749751	3	EVHTNQDPLDVSAS[Phospho]KTEEC[Carbamidomethyl]EK-14	0.010396336	0.990188007	3	EVHTNQDPLDVSAS[Phospho]KTEEC[Carbamidomethyl]EK-14	0.003550694	0.9959	11	EVHTNQDPLDVSAS[Phospho]K[6.02]-14	0.006827108	0.985399897	2	EVHTNQDPLDVSAS[Phospho]K-14	0.006750873	0.99470282	5	EVHTNQDPLDVSAS[Phospho]K-14	0.003753439	0.9965	7	EVHTNQDPLDVSAS[Phospho]KTEEC[Carbamidomethyl]EK-14	0.01319737	0.995910438	3	EVHTNQDPLDVSAS[Phospho]KTEEC[Carbamidomethyl]EK-14	0.007050244	0.99810018	6
sp|O74302|YD13A_YEAST	411	S	0	Silver	58	TARAHNVSTSN[Deamidated]NSPS[Phospho]TDNDSISK[8.01]-15	0.042242352	0.9121	1					AHNVSTSNNSPS[Phospho]TDNDSISK-12	0.014737115	0.979311811	1					AHNVSTSNNSPS[Phospho]TDNDSISK-12	0.012298246	0.997199999	6	AHNVSTSNNSPS[Phospho]TDNDSISK-12	0.015209645	0.970236605	3	AHNVSTSNNSPS[Phospho]TDNDSISK-12	0.029942672	0.968928377	2	AHNVSTSNNSPS[Phospho]T[Phospho]DNDSISK-12	0.005455719	0.9976008	2
sp|O74302|YD13A_YEAST	412	T	0	Gold	65	TARAHNVSTSNNSPST[Phospho]DNDSISK-16	0.046608477	0.902715302	1					AHNVSTSNNSPST[Phospho]DNDSISK-13	0.006645725	0.992899368	3	AHNVSTSNNSPST[Phospho]DNDSISK[6.02]-13	0.005151292	0.990419759	1	AHNVSTSNNSPST[Phospho]DNDSISK[4.03]-13	0.011134544	0.998099402	3	AHNVSTSNNSPST[Phospho]DNDSISK[8.01]-13	0.01174193	0.980789673	3	AHNVSTSNNSPST[Phospho]DNDSISK-13	0.031605122	0.94984409	3	AHNVSTSNNSPS[Phospho]T[Phospho]DNDSISK-13	0.005455719	0.99760007	2
sp|O74302|YD13A_YEAST	416	S	0	Gold	284	TARAHNVSTSNNSPSTDNDS[Phospho]ISK-20	0.007393617	0.987001651	3	AHNVSTSNNSPSTDNDS[Phospho]ISK[8.01]-17	0	0.9943	17	AHNVSTSNNSPSTDNDS[Phospho]ISKSTTEPIQLNNK-17	0.002886559	0.9984	3	AHNVSTSNNSPSTDNDS[Phospho]ISK-17	0.00395977	0.996	7	AHNVSTSNNSPSTDNDS[Phospho]ISK[8.01]-17	0.006568011	0.9949	8	AHNVSTSNNSPSTDNDS[Phospho]ISK[8.01]-17	0.003753439	0.996499999	6	AHNVSTSNNSPSTDNDS[Phospho]ISKSTTEPIQLNNK-17	0.010807838	0.9956	13	AHNVSTSNNSPSTDN[Deamidated]DS[Phospho]ISK-17	0.005455719	0.9971	6
sp|O74302|YD13A_YEAST	422	T	0	Gold	79	STT[Phospho]EPIQLNNK-3	0.036648542	0.929635313	1	STT[Phospho]EPIQLNNK-3	0.016776584	0.98895316	1	STT[Phospho]EPIQLNNK[8.01]-3	0.003720475	0.994500526	5	STT[Phospho]EPIQLN[Deamidated]NK-3	0.00395977	0.995500429	2	STT[Phospho]EPIQLNNK-3	0.006925664	0.9935	6	STT[Phospho]EPIQLNNK-3	0.006250944	0.9939006	5	STT[Phospho]EPIQLNNK-3	0.018857428	0.984358929	3	STT[Phospho]EPIQLNNK-3	0.009825988	0.996086721	5
sp|O74302|YD13A_YEAST	439	T	0	Bronze	3	STTEPIQLN[Deamidated]NK[4.03]HDLHLRPET[Phospho]Y-20	0.022187839	0.960662894	1	HDLHLRPET[Phospho]Y-9	0.045913982	0.924298869	1
sp|P00330|ADH1_YEAST	15	S	0	Gold	49	GVIFYES[Phospho]HGK[8.01]LEYK[8.01]-7	0.006574716	0.9891	4	GVIFYES[Phospho]HGK[8.01]LEYK[8.01]-7	0.003732047	0.993608915	1	GVIFYES[Phospho]HGK[4.03]-7	0.016079846	0.985029461	2					GVIFYES[Phospho]HGK[4.03]-7	0.03854255	0.965350179	1	GVIFYES[Phospho]HGK[8.01]-7	0.013439245	0.972763212	1	GVIFYES[Phospho]HGKLEYK-7	0.01319737	0.996784726	2	GVIFYES[Phospho]HGK-7	0.009779947	0.99700056	7
sp|P00330|ADH1_YEAST	324	S	0	Gold	82	VVGLS[Phospho]TLPEIYEK[8.01]-5	0.027432501	0.953999852	2	VVGLS[Phospho]TLPEIYEK[8.01]-5	0.016684787	0.969697775	2	VVGLS[Phospho]TLPEIYEK-5	0.003720475	0.9952	5					VVGLS[Phospho]TLPEIYEK[8.01]-5	0.007920988	0.9912	10	VVGLS[Phospho]TLPEIYEK[8.01]-5	0.007184239	0.9921	5	VVGLS[Phospho]TLPEIYEK-5	0.010824465	0.988284696	5	VVGLS[Phospho]T[Phospho]LPEIYEK-5	0.005455719	0.99800064	9
sp|P00358|G3P2_YEAST	124	S	0	Gold	141	VVITAPSS[Phospho]TAPMFVMGVNEEK[8.01]-8	0.019657413	0.9676	3	VVITAPSS[Phospho]TAPMFVMGVNEEK[8.01]-8	0.031796396	0.928272393	1	K[8.01]VVITAPSS[Phospho]TAPMFVMGVNEEK[8.01]-9	0.006987471	0.990023844	3					VVITAPSS[Phospho]TAPMFVMGVNEEK[8.01]-8	0.006124757	0.9958	11	VVITAPSS[Phospho]TAPMFVMGVNEEK[8.01]-8	0.004576646	0.995	5	KVVITAPSS[Phospho]TAPM[Oxidation]FVM[Oxidation]GVNEEK-9	0.011457125	0.982899999	2	VVITAPSS[Phospho]TAPMFVMGVNEEK[8.01]-8	0.0118697	0.9946	3
sp|P00358|G3P2_YEAST	199	T	0	Gold	244	DWRGGRT[Phospho]ASGNIIPSSTGAAK[4.03]-7	0.013250279	0.980533424	6	GGRT[Phospho]ASGNIIPSSTGAAK-4	0.001684173	0.990489987	5	GGR[10.01]T[Phospho]ASGNIIPSSTGAAK[8.01]-4	0.003212432	0.9966	17	GGR[6.02]T[Phospho]ASGNIIPSSTGAAK[6.02]-4	0.00395977	0.9967	5	GGRT[Phospho]ASGNIIPSSTGAAK-4	0.00547066	0.996799612	6	GGR[10.01]T[Phospho]ASGN[Deamidated]IIPSSTGAAK[8.01]-4	0.003753439	0.997098764	1	GGRT[Phospho]ASGNIIPSSTGAAK-4	0.010807838	0.9918	18	GGRT[Phospho]ASGNIIPSSTGAAK-4	0.006789875	0.9988	16
sp|P00358|G3P2_YEAST	201	S	0	Gold	1169	DWRGGRTAS[Phospho]GNIIPSSTGAAK[4.03]-9	0.007229839	0.988	31	TAS[Phospho]GNIIPSSTGAAK[8.01]-3	0	0.9937	46	TAS[Phospho]GN[Deamidated]IIPSSTGAAK[8.01]-3	0.002886559	0.99780021	25	TAS[Phospho]GN[Deamidated]IIPSSTGAAK[6.02]-3	0.000806447	0.9983	7	TAS[Phospho]GN[Deamidated]IIPSSTGAAK[8.01]-3	0.004832482	0.9983	9	TAS[Phospho]GN[Deamidated]IIPSSTGAAK[8.01]-3	0.003753439	0.99800019	10	TAS[Phospho]GNIIPSSTGAAKAVGK-3	0.010807838	0.9931	2	TAS[Phospho]GNIIPSSTGAAK[8.01]-3	0.006789875	0.9988002	53
sp|P00358|G3P2_YEAST	207	S	0	Gold	152	DWRGGRTASGNIIPS[Phospho]STGAAK-15	0.015673957	0.977969996	11	TASGNIIPS[Phospho]STGAAK[8.01]-9	0.004990839	0.989600983	4	TASGNIIPS[Phospho]STGAAK[8.01]-9	0.003938183	0.9934	16					TASGNIIPS[Phospho]STGAAK[8.01]-9	0.006568011	0.995	10	TASGNIIPS[Phospho]STGAAK[8.01]-9	0.004319041	0.995299991	8					TASGNIIPS[Phospho]STGAAK[8.01]-9	0.007972304	0.99760023	14
sp|P00358|G3P2_YEAST	208	S	0	Gold	251	DWRGGRTASGNIIPSS[Phospho]TGAAK-16	0.041795868	0.912869044	9	TASGNIIPSS[Phospho]TGAAK-10	0.007074162	0.988099996	21	TASGNIIPSS[Phospho]TGAAK-10	0.003938183	0.9925	45	TASGNIIPSS[Phospho]TGAAK-10	0.004455872	0.991600813	8	TASGNIIPSS[Phospho]TGAAK-10	0.008470768	0.9898	12	TASGNIIPSS[Phospho]TGAAK-10	0.007304506	0.99180081	15	TAS[Phospho]GNIIPSS[Phospho]TGAAK-10	0.030592487	0.9049	1	TASGNIIPSS[Phospho]TGAAK-10	0.009300236	0.9972	23
sp|P00358|G3P2_YEAST	209	T	0	Silver	109	DWRGGRTASGNIIPSST[Phospho]GAAK[4.03]-17	0.04150285	0.914748634	3					TASGNIIPSST[Phospho]GAAK[8.01]-11	0.016674143	0.962880474	5					TASGNIIPSST[Phospho]GAAK[8.01]-11	0.009376923	0.987599308	10	TASGNIIPSST[Phospho]GAAK[8.01]-11	0.011671631	0.981103552	7	TASGNIIPSST[Phospho]GAAK-11	0.036117643	0.940801326	3	TASGNIIPSST[Phospho]GAAK[4.03]-11	0.01444	0.9923	11
sp|P00358|G3P2_YEAST	235	T	0	Gold	38	LTGM[Oxidation]AFRVPT[Phospho]VDVSVVDLTVK-10	0.005097582	0.993113506	3					VPT[Phospho]VDVSVVDLTVK-3	0.001969391	0.997599702	3					VPT[Phospho]VDVSVVDLTVK[8.01]-3	0.004832482	0.998781821	1	VPT[Phospho]VDVSVVDLTVK-3	0.003753439	0.999199763	2	VPT[Phospho]VDVSVVDLTVK-3	0.013660942	0.965117641	2	VPT[Phospho]VDVSVVDLTVK[8.01]-3	0.00245982	0.999584669	2
sp|P00358|G3P2_YEAST	239	S	0	Gold	257	LTGM[Oxidation]AFRVPTVDVS[Phospho]VVDLTVK-14	0.005097582	0.995999985	8	VPTVDVS[Phospho]VVDLTVK-7	0	0.993759058	1	VPTVDVS[Phospho]VVDLTVK-7	0.003550694	0.995637806	2					VPTVDVS[Phospho]VVDLTVK[8.01]-7	0.004832482	0.9980899	2	VPTVDVS[Phospho]VVDLTVK-7	0.012047426	0.97585853	1	VPTVDVS[Phospho]VVDLTVK-7	0.010807838	0.996499927	5	VPTVDVS[Phospho]VVDLTVK-7	0.005455719	0.9985	206
sp|P00358|G3P2_YEAST	49	S	0	Silver	45	YDS[Phospho]THGRYAGEVSHDDK[4.03]-3	0.039704915	0.91944026	2	YDS[Phospho]THGR[10.01]-3	0.008526823	0.981899999	4									YDS[Phospho]THGR-3	0.02183919	0.9896168	7	YDS[Phospho]THGR-3	0.016737596	0.9886	6	YDS[Phospho]THGR-3	0.013376241	0.979036038	4	YDS[Phospho]T[Phospho]HGRYAGEVSHDDK-3	0.029588837	0.957521813	1
sp|P00358|G3P2_YEAST	59	S	0	Gold	116	YDSTHGRYAGEVS[Phospho]HDDK[8.01]-13	0.005097582	0.9956	4	YAGEVS[Phospho]HDDK[8.01]-6	0	0.99830016	5	YAGEVS[Phospho]HDDK[8.01]-6	0.002886559	0.998800108	3					YAGEVS[Phospho]HDDK-6	0.004832482	0.998700299	2	YAGEVS[Phospho]HDDK-6	0.003753439	0.9986	3	YAGEVS[Phospho]HDDK-6	0.032062341	0.899628565	1	YAGEVS[Phospho]HDDK[4.03]-6	0.005108969	0.99940005	12
sp|P00359|G3P3_YEAST	124	S	0	Gold	141	VVITAPSS[Phospho]TAPMFVMGVNEEK[8.01]-8	0.019657413	0.9676	3	VVITAPSS[Phospho]TAPMFVMGVNEEK[8.01]-8	0.031796396	0.928272393	1	K[8.01]VVITAPSS[Phospho]TAPMFVMGVNEEK[8.01]-9	0.006987471	0.990023844	3					VVITAPSS[Phospho]TAPMFVMGVNEEK[8.01]-8	0.006124757	0.9958	11	VVITAPSS[Phospho]TAPMFVMGVNEEK[8.01]-8	0.004576646	0.995	5	KVVITAPSS[Phospho]TAPM[Oxidation]FVM[Oxidation]GVNEEK-9	0.011457125	0.982899999	2	VVITAPSS[Phospho]TAPMFVMGVNEEK[8.01]-8	0.0118697	0.9946	3
sp|P00359|G3P3_YEAST	180	T	0	Gold	45	VINDAFGIEEGLM[Oxidation]TTVHSLT[Phospho]ATQK-20	0.030273072	0.942499996	1	VINDAFGIEEGLM[Oxidation]TTVHSLT[Phospho]ATQK-20	0.006993606	0.988999355	2	VINDAFGIEEGLMTTVHSLT[Phospho]ATQK-20	0.006180421	0.992499972	6					VINDAFGIEEGLMTTVHSLT[Phospho]ATQK-20	0.013876262	0.975403628	1	VINDAFGIEEGLMTTVHSLT[Phospho]ATQK[8.01]-20	0.011601986	0.979232241	2	VINDAFGIEEGLM[Oxidation]TTVHSLT[Phospho]ATQK-20	0.030592487	0.906799975	3	VINDAFGIEEGLM[Oxidation]T[Phospho]TVHSLT[Phospho]ATQK-20	0.019483474	0.970299862	5
sp|P00359|G3P3_YEAST	182	T	0	Gold	130	VINDAFGIEEGLM[Oxidation]TTVHSLTAT[Phospho]QK[8.01]-22	0.020889008	0.964699996	8	VINDAFGIEEGLM[Oxidation]TTVHSLTAT[Phospho]QK-22	0.001684173	0.990499997	3	VINDAFGIEEGLMTTVHSLTAT[Phospho]QK[8.01]-22	0.005865679	0.9943	6					VINDAFGIEEGLM[Oxidation]TTVHSLTAT[Phospho]QK[8.01]-22	0.007920988	0.991	3	VINDAFGIEEGLM[Oxidation]TTVHSLTAT[Phospho]QK[8.01]-22	0.011652468	0.982	2	VINDAFGIEEGLMTTVHSLTAT[Phospho]QK-22	0.024936931	0.958875409	5	VINDAFGIEEGLM[Oxidation]TTVHSLTAT[Phospho]QK[4.03]-22	0.012228311	0.993899999	1
sp|P00359|G3P3_YEAST	199	T	0	Gold	244	DWRGGRT[Phospho]ASGNIIPSSTGAAK[4.03]-7	0.013250279	0.980533424	6	GGRT[Phospho]ASGNIIPSSTGAAK-4	0.001684173	0.990489987	5	GGR[10.01]T[Phospho]ASGNIIPSSTGAAK[8.01]-4	0.003212432	0.9966	17	GGR[6.02]T[Phospho]ASGNIIPSSTGAAK[6.02]-4	0.00395977	0.9967	5	GGRT[Phospho]ASGNIIPSSTGAAK-4	0.00547066	0.996799612	6	GGR[10.01]T[Phospho]ASGN[Deamidated]IIPSSTGAAK[8.01]-4	0.003753439	0.997098764	1	GGRT[Phospho]ASGNIIPSSTGAAK-4	0.010807838	0.9918	18	GGRT[Phospho]ASGNIIPSSTGAAK-4	0.006789875	0.9988	16
sp|P00359|G3P3_YEAST	201	S	0	Gold	1169	DWRGGRTAS[Phospho]GNIIPSSTGAAK[4.03]-9	0.007229839	0.988	31	TAS[Phospho]GNIIPSSTGAAK[8.01]-3	0	0.9937	46	TAS[Phospho]GN[Deamidated]IIPSSTGAAK[8.01]-3	0.002886559	0.99780021	25	TAS[Phospho]GN[Deamidated]IIPSSTGAAK[6.02]-3	0.000806447	0.9983	7	TAS[Phospho]GN[Deamidated]IIPSSTGAAK[8.01]-3	0.004832482	0.9983	9	TAS[Phospho]GN[Deamidated]IIPSSTGAAK[8.01]-3	0.003753439	0.99800019	10	TAS[Phospho]GNIIPSSTGAAKAVGK-3	0.010807838	0.9931	2	TAS[Phospho]GNIIPSSTGAAK[8.01]-3	0.006789875	0.9988002	53
sp|P00359|G3P3_YEAST	207	S	0	Gold	152	DWRGGRTASGNIIPS[Phospho]STGAAK-15	0.015673957	0.977969996	11	TASGNIIPS[Phospho]STGAAK[8.01]-9	0.004990839	0.989600983	4	TASGNIIPS[Phospho]STGAAK[8.01]-9	0.003938183	0.9934	16					TASGNIIPS[Phospho]STGAAK[8.01]-9	0.006568011	0.995	10	TASGNIIPS[Phospho]STGAAK[8.01]-9	0.004319041	0.995299991	8					TASGNIIPS[Phospho]STGAAK[8.01]-9	0.007972304	0.99760023	14
sp|P00359|G3P3_YEAST	208	S	0	Gold	251	DWRGGRTASGNIIPSS[Phospho]TGAAK-16	0.041795868	0.912869044	9	TASGNIIPSS[Phospho]TGAAK-10	0.007074162	0.988099996	21	TASGNIIPSS[Phospho]TGAAK-10	0.003938183	0.9925	45	TASGNIIPSS[Phospho]TGAAK-10	0.004455872	0.991600813	8	TASGNIIPSS[Phospho]TGAAK-10	0.008470768	0.9898	12	TASGNIIPSS[Phospho]TGAAK-10	0.007304506	0.99180081	15	TAS[Phospho]GNIIPSS[Phospho]TGAAK-10	0.030592487	0.9049	1	TASGNIIPSS[Phospho]TGAAK-10	0.009300236	0.9972	23
sp|P00359|G3P3_YEAST	209	T	0	Silver	109	DWRGGRTASGNIIPSST[Phospho]GAAK[4.03]-17	0.04150285	0.914748634	3					TASGNIIPSST[Phospho]GAAK[8.01]-11	0.016674143	0.962880474	5					TASGNIIPSST[Phospho]GAAK[8.01]-11	0.009376923	0.987599308	10	TASGNIIPSST[Phospho]GAAK[8.01]-11	0.011671631	0.981103552	7	TASGNIIPSST[Phospho]GAAK-11	0.036117643	0.940801326	3	TASGNIIPSST[Phospho]GAAK[4.03]-11	0.01444	0.9923	11
sp|P00359|G3P3_YEAST	235	T	0	Gold	38	LTGM[Oxidation]AFRVPT[Phospho]VDVSVVDLTVK-10	0.005097582	0.993113506	3					VPT[Phospho]VDVSVVDLTVK-3	0.001969391	0.997599702	3					VPT[Phospho]VDVSVVDLTVK[8.01]-3	0.004832482	0.998781821	1	VPT[Phospho]VDVSVVDLTVK-3	0.003753439	0.999199763	2	VPT[Phospho]VDVSVVDLTVK-3	0.013660942	0.965117641	2	VPT[Phospho]VDVSVVDLTVK[8.01]-3	0.00245982	0.999584669	2
sp|P00359|G3P3_YEAST	239	S	0	Gold	257	LTGM[Oxidation]AFRVPTVDVS[Phospho]VVDLTVK-14	0.005097582	0.995999985	8	VPTVDVS[Phospho]VVDLTVK-7	0	0.993759058	1	VPTVDVS[Phospho]VVDLTVK-7	0.003550694	0.995637806	2					VPTVDVS[Phospho]VVDLTVK[8.01]-7	0.004832482	0.9980899	2	VPTVDVS[Phospho]VVDLTVK-7	0.012047426	0.97585853	1	VPTVDVS[Phospho]VVDLTVK-7	0.010807838	0.996499927	5	VPTVDVS[Phospho]VVDLTVK-7	0.005455719	0.9985	206
sp|P00359|G3P3_YEAST	302	S	0	Silver	112	GVLGYTEDAVVSSDFLGDSHSSIFDASAGIQLS[Phospho]PK[4.03]-33	0.005097582	0.9956	16
sp|P00359|G3P3_YEAST	49	S	0	Silver	46	YDS[Phospho]THGRYAGEVSHDDK[4.03]-3	0.039704915	0.91944026	2	YDS[Phospho]THGR[10.01]-3	0.008526823	0.981899999	4									YDS[Phospho]THGR-3	0.02183919	0.9896168	7	YDS[Phospho]THGR-3	0.016737596	0.9886	6	YDS[Phospho]THGR-3	0.013376241	0.979036038	4	YDS[Phospho]T[Phospho]HGRYAGEVSHDDK-3	0.029588837	0.957521813	1
sp|P00359|G3P3_YEAST	59	S	0	Gold	139	YDSTHGRYAGEVS[Phospho]HDDK[8.01]-13	0.005097582	0.9956	4	YAGEVS[Phospho]HDDK[8.01]-6	0	0.99830016	5	YAGEVS[Phospho]HDDK[8.01]-6	0.002886559	0.998800108	3					YAGEVS[Phospho]HDDK-6	0.004832482	0.998700299	2	YAGEVS[Phospho]HDDK-6	0.003753439	0.9986	3	YAGEVS[Phospho]HDDKHIIVDGK-6	0.01319737	0.998799998	4	YAGEVS[Phospho]HDDK[4.03]-6	0.005108969	0.99940005	12
sp|P00360|G3P1_YEAST	199	T	0	Gold	244	DWRGGRT[Phospho]ASGNIIPSSTGAAK[4.03]-7	0.013250279	0.980533424	6	GGRT[Phospho]ASGNIIPSSTGAAK-4	0.001684173	0.990489987	5	GGR[10.01]T[Phospho]ASGNIIPSSTGAAK[8.01]-4	0.003212432	0.9966	17	GGR[6.02]T[Phospho]ASGNIIPSSTGAAK[6.02]-4	0.00395977	0.9967	5	GGRT[Phospho]ASGNIIPSSTGAAK-4	0.00547066	0.996799612	6	GGR[10.01]T[Phospho]ASGN[Deamidated]IIPSSTGAAK[8.01]-4	0.003753439	0.997098764	1	GGRT[Phospho]ASGNIIPSSTGAAK-4	0.010807838	0.9918	18	GGRT[Phospho]ASGNIIPSSTGAAK-4	0.006789875	0.9988	16
sp|P00360|G3P1_YEAST	201	S	0	Gold	1169	DWRGGRTAS[Phospho]GNIIPSSTGAAK[4.03]-9	0.007229839	0.988	31	TAS[Phospho]GNIIPSSTGAAK[8.01]-3	0	0.9937	46	TAS[Phospho]GN[Deamidated]IIPSSTGAAK[8.01]-3	0.002886559	0.99780021	25	TAS[Phospho]GN[Deamidated]IIPSSTGAAK[6.02]-3	0.000806447	0.9983	7	TAS[Phospho]GN[Deamidated]IIPSSTGAAK[8.01]-3	0.004832482	0.9983	9	TAS[Phospho]GN[Deamidated]IIPSSTGAAK[8.01]-3	0.003753439	0.99800019	10	TAS[Phospho]GNIIPSSTGAAKAVGK-3	0.010807838	0.9931	2	TAS[Phospho]GNIIPSSTGAAK[8.01]-3	0.006789875	0.9988002	53
sp|P00360|G3P1_YEAST	207	S	0	Gold	152	DWRGGRTASGNIIPS[Phospho]STGAAK-15	0.015673957	0.977969996	11	TASGNIIPS[Phospho]STGAAK[8.01]-9	0.004990839	0.989600983	4	TASGNIIPS[Phospho]STGAAK[8.01]-9	0.003938183	0.9934	16					TASGNIIPS[Phospho]STGAAK[8.01]-9	0.006568011	0.995	10	TASGNIIPS[Phospho]STGAAK[8.01]-9	0.004319041	0.995299991	8					TASGNIIPS[Phospho]STGAAK[8.01]-9	0.007972304	0.99760023	14
sp|P00360|G3P1_YEAST	208	S	0	Gold	251	DWRGGRTASGNIIPSS[Phospho]TGAAK-16	0.041795868	0.912869044	9	TASGNIIPSS[Phospho]TGAAK-10	0.007074162	0.988099996	21	TASGNIIPSS[Phospho]TGAAK-10	0.003938183	0.9925	45	TASGNIIPSS[Phospho]TGAAK-10	0.004455872	0.991600813	8	TASGNIIPSS[Phospho]TGAAK-10	0.008470768	0.9898	12	TASGNIIPSS[Phospho]TGAAK-10	0.007304506	0.99180081	15	TAS[Phospho]GNIIPSS[Phospho]TGAAK-10	0.030592487	0.9049	1	TASGNIIPSS[Phospho]TGAAK-10	0.009300236	0.9972	23
sp|P00360|G3P1_YEAST	209	T	0	Silver	109	DWRGGRTASGNIIPSST[Phospho]GAAK[4.03]-17	0.04150285	0.914748634	3					TASGNIIPSST[Phospho]GAAK[8.01]-11	0.016674143	0.962880474	5					TASGNIIPSST[Phospho]GAAK[8.01]-11	0.009376923	0.987599308	10	TASGNIIPSST[Phospho]GAAK[8.01]-11	0.011671631	0.981103552	7	TASGNIIPSST[Phospho]GAAK-11	0.036117643	0.940801326	3	TASGNIIPSST[Phospho]GAAK[4.03]-11	0.01444	0.9923	11
sp|P00360|G3P1_YEAST	235	T	0	Gold	38	LTGM[Oxidation]AFRVPT[Phospho]VDVSVVDLTVK-10	0.005097582	0.993113506	3					VPT[Phospho]VDVSVVDLTVK-3	0.001969391	0.997599702	3					VPT[Phospho]VDVSVVDLTVK[8.01]-3	0.004832482	0.998781821	1	VPT[Phospho]VDVSVVDLTVK-3	0.003753439	0.999199763	2	VPT[Phospho]VDVSVVDLTVK-3	0.013660942	0.965117641	2	VPT[Phospho]VDVSVVDLTVK[8.01]-3	0.00245982	0.999584669	2
sp|P00360|G3P1_YEAST	239	S	0	Gold	257	LTGM[Oxidation]AFRVPTVDVS[Phospho]VVDLTVK-14	0.005097582	0.995999985	8	VPTVDVS[Phospho]VVDLTVK-7	0	0.993759058	1	VPTVDVS[Phospho]VVDLTVK-7	0.003550694	0.995637806	2					VPTVDVS[Phospho]VVDLTVK[8.01]-7	0.004832482	0.9980899	2	VPTVDVS[Phospho]VVDLTVK-7	0.012047426	0.97585853	1	VPTVDVS[Phospho]VVDLTVK-7	0.010807838	0.996499927	5	VPTVDVS[Phospho]VVDLTVK-7	0.005455719	0.9985	206
sp|P00360|G3P1_YEAST	302	S	0	Bronze	3	GVLGYTEDAVVSSDFLGDTHASIFDASAGIQLS[Phospho]PK-33	0.010494221	0.984229945	1
sp|P00445|SODC_YEAST	103	S	0	Gold	104	GSFK[8.01]DS[Phospho]LIK[8.01]-6	0.018203635	0.970214259	1	GSFKDS[Phospho]LIK-6	0	0.9956016	11	GSFK[4.03]DS[Phospho]LIK[4.03]-6	0.001969391	0.996400216	3	GSFKDS[Phospho]LIK-6	0.00395977	0.99730162	9	GSFK[8.01]DS[Phospho]LIK[8.01]-6	0.006568011	0.9949027	5	GSFK[8.01]DS[Phospho]LIK[8.01]-6	0.003753439	0.99730176	3	GSFKDS[Phospho]LIK-6	0.0204908	0.985090592	9	GSFKDS[Phospho]LIK-6	0.007050244	0.99810078	9
sp|P00445|SODC_YEAST	39	S	0	Gold	1538	FEQASESEPTTVSYEIAGNS[Phospho]PNAER-20	0.01588712	0.976878057	4	FEQASESEPTTVSYEIAGNS[Phospho]PNAER-20	0.000759737	0.9933	53	FEQASESEPTTVSYEIAGNS[Phospho]PNAER[10.01]-20	0.002886559	0.9979	29	FEQASESEPTTVSYEIAGNS[Phospho]PN[Deamidated]AER[6.02]-20	0.00395977	0.99630186	2	[Acetyl]FEQASESEPTTVSYEIAGNS[Phospho]PNAER[10.01]-20	0.004832482	0.9978	3	FEQASESEPTTVSYEIAGNS[Phospho]PNAER-20	0.003753439	0.99670062	76	[Acetyl]FEQASESEPTTVSYEIAGNS[Phospho]PNAER-20	0.010807838	0.9945	4	FEQASESEPTTVSYEIAGNS[Phospho]PNAER-20	0.005853025	0.9942	113
sp|P00445|SODC_YEAST	99	S	0	Gold	525	TDENGVAK[4.03]GS[Phospho]FK[4.03]DSLIK[4.03]-10	0.005097582	0.9951	11	TDENGVAK[8.01]GS[Phospho]FK[8.01]DSLIK[8.01]-10	0.001117655	0.9923	7	TDENGVAK[8.01]GS[Phospho]FK[8.01]DSLIK[8.01]-10	0.002886559	0.9972	4	TDENGVAK[6.02]GS[Phospho]FK[6.02]-10	0.000806447	0.9986	5	TDENGVAKGS[Phospho]FK-10	0.006124757	0.9961	10	TDENGVAKGS[Phospho]FK-10	0.003753439	0.9977	5	TDENGVAKGS[Phospho]FKDSLIK-10	0.010807838	0.9957	15	TDENGVAKGS[Phospho]FK-10	0.005455719	0.9975	9
sp|P00546|CDK1_YEAST	19	Y	0	Gold	267	VGEGTY[Phospho]GVVYK-6	0.006268215	0.9907	8	VGEGTY[Phospho]GVVYK[8.01]-6	0.001117655	0.9901	29	VGEGTY[Phospho]GVVYK[8.01]-6	0.002886559	0.9968	33	VGEGTY[Phospho]GVVYK[6.02]-6	0.00395977	0.9955	5	VGEGTY[Phospho]GVVYK[8.01]-6	0.006114395	0.9962	20	VGEGTY[Phospho]GVVYK-6	0.003753439	0.9977	12	VGEGTY[Phospho]GVVYK-6	0.010807838	0.9925	8	VGEGTY[Phospho]GVVYK-6	0.005853025	0.9943	10
sp|P00549|KPYK1_YEAST	162	T	0	Bronze	1	VISAGRIIYVDDGVLSFQVLEVVDDK[8.01]T[Phospho]LK-27	0.041795868	0.912766571	1
sp|P00549|KPYK1_YEAST	184	T	0	Gold	213	GVNLPGT[Phospho]DVDLPALSEK[8.01]-7	0.005097582	0.995599999	4	GVNLPGT[Phospho]DVDLPALSEK[8.01]DK[8.01]EDLR[10.01]-7	0	0.996548038	1	[Acetyl]IC[Carbamidomethyl]S[Phospho]HK[8.01]GVNLPGT[Phospho]DVDLPALSEK[4.03]-12	0.001969391	0.995913734	2					GVN[Deamidated]LPGT[Phospho]DVDLPALSEK-7	0.004832482	0.99900009	1	GVN[Deamidated]LPGT[Phospho]DVDLPALSEK-7	0.003753439	0.9993	1	GVNLPGT[Phospho]DVDLPALSEK-7	0.01319737	0.997040013	1	GVNLPGT[Phospho]DVDLPALSEK-7	0.005108969	0.9994	4
sp|P00549|KPYK1_YEAST	22	S	0	Gold	318	TS[Phospho]IIGTIGPK[8.01]-2	0.020149479	0.966716492	4	RTS[Phospho]IIGTIGPK-3	0.003712214	0.9861	8	R[10.01]TS[Phospho]IIGTIGPK[8.01]-3	0.003550694	0.9959004	9	RTS[Phospho]IIGTIGPK-3	0.00395977	0.9969	27	RTS[Phospho]IIGTIGPK-3	0.00547066	0.9968	2	RTS[Phospho]IIGTIGPK-3	0.005747667	0.99420216	3	RTS[Phospho]IIGTIGPK-3	0.010824465	0.98640135	31	RT[Phospho]S[Phospho]IIGT[Phospho]IGPK-3	0	1	2
sp|P00549|KPYK1_YEAST	402	S	0	Gold	70	AIIVLS[Phospho]TSGTTPRLVSK[4.03]-6	0.007229839	0.98730126	3	AIIVLS[Phospho]TSGTTPR-6	0.00324186	0.993797674	2	AIIVLS[Phospho]TSGTTPR-6	0.003787482	0.993600069	3					AIIVLS[Phospho]TSGTTPR-6	0.006568011	0.994976171	2	AIIVLS[Phospho]TSGTTPR-6	0.006250944	0.993899313	4	AIIVLS[Phospho]TSGTTPR-6	0.02162658	0.973599986	8	AIIVLS[Phospho]TSGTTPR[6.02]-6	0.009825988	0.99690058	7
sp|P00549|KPYK1_YEAST	404	S	0	Gold	74	AIIVLSTS[Phospho]GTTPRLVSK-8	0.008073398	0.985639107	7	AIIVLSTS[Phospho]GTTPR-8	0.029837093	0.933149657	1	AIIVLSTS[Phospho]GTTPR[10.01]-8	0.005104911	0.9858132	6					AIIVLSTS[Phospho]GTTPR-8	0.010759298	0.985278896	2	AIIVLSTS[Phospho]GTTPR[10.01]-8	0.006651365	0.992501077	3	AIIVLSTS[Phospho]GTTPR-8	0.013431238	0.973694354	8	AIIVLSTS[Phospho]GTTPR-8	0.012215837	0.99390118	5
sp|P00549|KPYK1_YEAST	406	T	0	Silver	36	AIIVLSTSGT[Phospho]TPRLVSK[8.01]-10	0.027432501	0.953551534	1					AIIVLSTSGT[Phospho]TPR-10	0.00897766	0.97250817	2					AIIVLSTSGT[Phospho]TPR-10	0.017910644	0.964230003	1	AIIVLSTSGT[Phospho]TPR-10	0.019816284	0.954513448	3	AIIVLSTSGT[Phospho]TPR-10	0.042107047	0.953333241	1	AIIVLSTSGT[Phospho]TPR-10	0.0118697	0.994505134	4
sp|P00549|KPYK1_YEAST	407	T	0	Gold	88	AIIVLSTSGTT[Phospho]PRLVSK[8.01]-11	0.028540577	0.949300205	8	AIIVLSTSGTT[Phospho]PR-11	0.01138677	0.982455577	3	AIIVLSTSGTT[Phospho]PR-11	0.004741995	0.988646232	2	AIIVLSTSGTT[Phospho]PR[6.02]-11	0.008383742	0.984409	3	AIIVLSTSGTT[Phospho]PR-11	0.015155796	0.971505639	3	AIIVLSTSGTT[Phospho]PR-11	0.008120989	0.989603992	5	AIIVLSTSGTT[Phospho]PR-11	0.048914825	0.935724231	2	AIIVLSTSGTT[Phospho]PR[6.02]-11	0.016539982	0.99001539	7
sp|P00549|KPYK1_YEAST	498	S	0	Gold	111	AGAGHSNTLQVS[Phospho]TV-12	0.006268215	0.989499995	9	AGAGHSNTLQVS[Phospho]TV-12	0.004990839	0.990877402	4	AGAGHSNTLQ[Deamidated]VS[Phospho]TV-12	0.004639043	0.990309968	1	AGAGHSNTLQVS[Phospho]TV-12	0.01447275	0.972009533	2	AGAGHSNTLQVS[Phospho]TV-12	0.006525188	0.995002997	9	AGAGHSNTLQ[Deamidated]VS[Phospho]TV-12	0.006250944	0.993897916	1	AGAGHSNTLQVS[Phospho]TV-12	0.013431238	0.974015588	5	AGAGHSNTLQVS[Phospho]T[Phospho]V-12	0.005455719	0.9978012	12
sp|P00549|KPYK1_YEAST	499	T	0	Gold	92	AGAGHSNTLQVST[Phospho]V-13	0.005097582	0.994798637	13	AGAGHSNTLQVST[Phospho]V-13	0.001117655	0.99154684	3	AGAGHSNTLQVST[Phospho]V-13	0.002886559	0.998697147	7	AGAGHSNTLQVST[Phospho]V-13	0.00395977	0.996989936	3	AGAGHSNTLQVST[Phospho]V-13	0.004832482	0.998675442	7	AGAGHSNTLQVST[Phospho]V-13	0.003753439	0.998841886	4	AGAGHSNTLQVST[Phospho]V-13	0.014161014	0.993962743	3	AGAGHSNTLQVST[Phospho]V-13	0.004250744	0.999499999	8
sp|P00549|KPYK1_YEAST	53	S	0	Gold	172	AGLNIVRMNFS[Phospho]HGSYEYHK-11	0.005097582	0.9935	5	MNFS[Phospho]HGSYEYHK-4	0	0.9956	12	MNFS[Phospho]HGSYEYHK[8.01]-4	0.003212432	0.99660064	2					MNFS[Phospho]HGSYEYHK-4	0.009586256	0.99844508	1	MNFS[Phospho]HGSYEYHK-4	0.028556275	0.950026148	1	M[Oxidation]NFS[Phospho]HGSYEYHK-4	0.010807838	0.9946	11	M[Oxidation]NFS[Phospho]HGSYEYHK-4	0.005455719	0.9977006	22
sp|P00549|KPYK1_YEAST	56	S	0	Gold	92	AGLNIVRMNFSHGS[Phospho]YEYHK-14	0.022187839	0.9607	5	M[Oxidation]NFSHGS[Phospho]YEYHK-7	0.006427615	0.985491072	2	MNFSHGS[Phospho]YEYHK[8.01]-7	0.024318664	0.94052757	2													M[Oxidation]NFSHGS[Phospho]YEYHK-7	0.013431238	0.9736	18	M[Oxidation]NFS[Phospho]HGS[Phospho]YEYHK-7	0.009905488	0.99080435	22
sp|P00560|PGK_YEAST	114	S	0	Gold	70	ASAPGS[Phospho]VILLENLRYHIEEEGSRK-6	0.045974867	0.905008147	1	ASAPGS[Phospho]VILLENLR[10.01]-6	0	0.9978004	3	ASAPGS[Phospho]VILLENLR[10.01]-6	0.003720475	0.99470052	4	ASAPGS[Phospho]VILLENLR-6	0.013512487	0.975172793	1	ASAPGS[Phospho]VILLENLR[10.01]-6	0.004832482	0.998799999	5	ASAPGS[Phospho]VILLENLR-6	0.003753439	0.996199398	2	ASAPGS[Phospho]VILLENLR-6	0.010807838	0.995497513	5	ASAPGS[Phospho]VILLENLR-6	0.004250744	0.9995	4
sp|P00560|PGK_YEAST	203	T	0	Gold	69	ALENPT[Phospho]RPFLAILGGAK[8.01]-6	0.006268215	0.990199999	2	ALENPT[Phospho]RPFLAILGGAK-6	0	0.9952	5	ALENPT[Phospho]RPFLAILGGAK-6	0.00387021	0.9975	8					ALENPT[Phospho]R[10.01]PFLAILGGAK[8.01]-6	0.005410863	0.9975	6	ALENPT[Phospho]R[10.01]PFLAILGGAK[8.01]-6	0.003753439	0.9989	3	ALENPT[Phospho]RPFLAILGGAK-6	0.010807838	0.995298465	4	ALENPT[Phospho]RPFLAILGGAK-6	0.007050244	0.9987	3
sp|P00560|PGK_YEAST	241	T	0	Bronze	1	VDSIIIGGGM[Oxidation]AFT[Phospho]FK[8.01]K[4.03]VLENTEIGDSIFDK-13	0.03012074	0.942944941	1
sp|P00560|PGK_YEAST	331	T	0	Gold	104	AK[8.01]T[Phospho]IVWNGPPGVFEFEK[8.01]-3	0.029093901	0.9474	6	T[Phospho]IVWNGPPGVFEFEK[8.01]-1	0	0.9997	2	AK[8.01]T[Phospho]IVWNGPPGVFEFEK[8.01]-3	0.013182692	0.981099955	1					T[Phospho]IVWNGPPGVFEFEK[8.01]-1	0.004832482	0.999442691	1	AK[8.01]T[Phospho]IVWNGPPGVFEFEK[8.01]-3	0.017065168	0.963839933	1	AKT[Phospho]IVWN[Deamidated]GPPGVFEFEK-3	0.016621333	0.953353862	2	T[Phospho]IVWNGPPGVFEFEK-1	0	1	12
sp|P00560|PGK_YEAST	36	S	0	Bronze	63	KITS[Phospho]NQRIVAALPTIK-4	0.011309976	0.983699948	5	K[8.01]ITS[Phospho]NQR[10.01]-4	0.017046916	0.966776443	3	K[8.01]ITS[Phospho]NQR[10.01]-4	0.015741263	0.96973214	3					KITS[Phospho]N[Deamidated]QR-4	0.014175711	0.973973938	1	K[4.03]ITS[Phospho]NQR[6.02]-4	0.029525917	0.97310656	6					K[4.03]ITS[Phospho]NQR[6.02]-4	0.021523974	0.94811034	4
sp|P00560|PGK_YEAST	392	T	0	Gold	276	ISHVST[Phospho]GGGASLELLEGK[4.03]-6	0.006268215	0.9926	22	YGVTDKISHVST[Phospho]GGGASLELLEGK-12	0	0.9936	4	ISHVST[Phospho]GGGASLELLEGK-6	0.002886559	0.997	27	ISHVST[Phospho]GGGASLELLEGK[6.02]-6	0.006444847	0.989414686	1	ISHVST[Phospho]GGGASLELLEGK[8.01]-6	0.005420509	0.9973	11	ISHVST[Phospho]GGGASLELLEGK[8.01]-6	0.003753439	0.9971	9	ISHVST[Phospho]GGGASLELLEGK-6	0.010807838	0.9939	22	ISHVST[Phospho]GGGASLELLEGK-6	0.007050244	0.9986	12
sp|P00560|PGK_YEAST	397	S	0	Gold	29	ISHVSTGGGAS[Phospho]LELLEGK[4.03]-11	0.036648542	0.929494913	1	ISHVSTGGGAS[Phospho]LELLEGK[8.01]-11	0.012314765	0.986881796	5	ISHVSTGGGAS[Phospho]LELLEGK[4.03]-11	0.010107609	0.993720428	2					ISHVSTGGGAS[Phospho]LELLEGK-11	0.006925664	0.994024313	2	ISHVSTGGGAS[Phospho]LELLEGK-11	0.003753439	0.996722081	2					ISHVSTGGGAS[Phospho]LELLEGK[8.01]-11	0.007050244	0.998659872	2
sp|P00560|PGK_YEAST	413	S	0	Gold	156	ELPGVAFLS[Phospho]EKK-9	0.007229839	0.988259402	1	ELPGVAFLS[Phospho]EKK-9	0.002407841	0.988	5	ELPGVAFLS[Phospho]EK[8.01]K[8.01]-9	0.002886559	0.99800019	10	ELPGVAFLS[Phospho]EKK-9	0.006638746	0.988892405	1	ELPGVAFLS[Phospho]EK[8.01]K[8.01]-9	0.004832482	0.99780072	4	ELPGVAFLS[Phospho]EKK-9	0.003753439	0.9982	3	ELPGVAFLS[Phospho]EKK-9	0.010824465	0.9915	4	ELPGVAFLS[Phospho]EK[4.03]K[4.03]-9	0.006291327	0.99900021	5
sp|P00560|PGK_YEAST	86	S	0	Gold	105	ELQS[Phospho]LLGK[4.03]-4	0.006268215	0.990599739	2	ELQS[Phospho]LLGK-4	0	0.9971	13	ELQS[Phospho]LLGK[8.01]DVTFLNDC[Carbamidomethyl]VGPEVEAAVK[8.01]-4	0.002886559	0.9992	1	ELQS[Phospho]LLGK[6.02]-4	0.00395977	0.995899849	2	ELQS[Phospho]LLGK[4.03]-4	0.012298246	0.9971	5	ELQS[Phospho]LLGK[8.01]-4	0.010396276	0.982389428	2	ELQS[Phospho]LLGK-4	0.017913945	0.951349319	3	ELQS[Phospho]LLGK[4.03]-4	0.009825988	0.9967	4
sp|P00560|PGK_YEAST	93	T	0	Gold	56	[Acetyl]DVT[Phospho]FLNDC[Carbamidomethyl]VGPEVEAAVK[8.01]-3	0.04150285	0.914152794	1	DVT[Phospho]FLNDC[Carbamidomethyl]VGPEVEAAVK-3	0.003777433	0.993898153	2	DVT[Phospho]FLNDC[Carbamidomethyl]VGPEVEAAVK-3	0.007934508	0.998799923	2					DVT[Phospho]FLNDC[Carbamidomethyl]VGPEVEAAVK[8.01]-3	0.004774782	0.9995	3	DVT[Phospho]FLNDC[Carbamidomethyl]VGPEVEAAVK-3	0.003753439	0.999299763	2					DVT[Phospho]FLNDC[Carbamidomethyl]VGPEVEAAVK-3	0.005455719	0.9989001	6
sp|P00812|ARGI_YEAST	16	S	0	Gold	28	NRELS[Phospho]IVLAPFSGGQGK[8.01]-5	0.005097582	0.9961	14																									ELS[Phospho]IVLAPFSGGQGK-3	0.005455719	0.998799971	5
sp|P00815|HIS2_YEAST	524	S	0	Silver	6	SDGKVS[Phospho]PEVVYVAEK-6	0.019501154	0.96845289	1	KSDGKVS[Phospho]PEVVYVAEK-7	0.003732047	0.994440922	2																	KSDGKVS[Phospho]PEVVYVAEK-7	0.019105551	0.946415689	1
sp|P00817|IPYR_YEAST	247	T	0	Gold	72	GIDLTNVT[Phospho]LPDTPTYSK-8	0.005097582	0.994116536	2					GIDLTNVT[Phospho]LPDTPTYSK-8	0.002886559	0.997785848	2					GIDLTNVT[Phospho]LPDTPTYSK-8	0.004832482	0.998499811	3	GIDLTNVT[Phospho]LPDTPTYSK-8	0.008224897	0.997999884	4	GIDLTNVT[Phospho]LPDTPTYSK-8	0.013660942	0.972365769	3	GIDLTNVT[Phospho]LPDTPTYSK[4.03]-8	0.005108969	0.9994	5
sp|P00817|IPYR_YEAST	251	T	0	Gold	266	GIDLTNVTLPDT[Phospho]PTYSK[8.01]-12	0.006268215	0.9907	11	GIDLTNVTLPDT[Phospho]PTYSK[8.01]-12	0.001117655	0.9898	14	GIDLTNVTLPDT[Phospho]PTYSK[8.01]-12	0.003550694	0.9959	9					GIDLTNVTLPDT[Phospho]PTYSK-12	0.005835586	0.99640035	11	GIDLTNVTLPDT[Phospho]PTYSK-12	0.003753439	0.9964	15	GIDLTNVTLPDT[Phospho]PTYSK-12	0.010824465	0.989299997	8	GIDLTNVTLPDT[Phospho]PTYSK-12	0.007050244	0.99810018	11
sp|P00817|IPYR_YEAST	265	A	1	Gold	945	AASDAIPPA[Phospho]SPK[4.03]ADAPIDK[4.03]-9	0.013665198	0.979	18	AASDAIPPA[Phospho]SPKADAPIDK-9	0.00295518	0.99540129	47	AASDAIPPA[Phospho]SPKADAPIDK-9	0.003212432	0.9963	238					AASDAIPPA[Phospho]SPKADAPIDK-9	0.014194362	0.99600111	3	AASDAIPPA[Phospho]SPK-9	0.003753439	0.99700056	11	AASDAIPPA[Phospho]SPKADAPIDK-9	0.013660942	0.9699	2	AASDAIPPA[Phospho]SPK[4.03]ADAPIDK[4.03]-9	0.00794743	0.9977006	57
sp|P00817|IPYR_YEAST	266	S	0	Gold	4763	AASDAIPPAS[Phospho]PK[8.01]ADAPIDK[8.01]-10	0.006268215	0.9922	232	AASDAIPPAS[Phospho]PK[8.01]-10	0	0.99390118	103	AASDAIPPAS[Phospho]PKADAPIDK-10	0.002886559	0.9975	223					AASDAIPPAS[Phospho]PK[8.01]ADAPIDK[8.01]-10	0.004832482	0.9982	159	AASDAIPPAS[Phospho]PK[8.01]ADAPIDK[8.01]-10	0.003753439	0.998	129	AASDAIPPAS[Phospho]PKADAPIDK-10	0.010824465	0.9914	33	AASDAIPPAS[Phospho]PKADAPIDK-10	0.005853025	0.9943011	4
sp|P00817|IPYR_YEAST	286	S	0	Silver	9	WFFISGS[Phospho]V-7	0.015673957	0.977165578	2													WFFISGS[Phospho]V-7	0.007439994	0.992296353	4	WFFISGS[Phospho]V-7	0.045975731	0.886505562	1	SIDKWFFISGS[Phospho]V-11	0.010807838	0.993396918	2
sp|P00817|IPYR_YEAST	65	T	0	Gold	129	LEITK[8.01]EET[Phospho]LNPIIQDTK[8.01]K[8.01]-8	0.012380127	0.981372237	1	LEITK[8.01]EET[Phospho]LNPIIQDTK[8.01]-8	0	0.9984	12	EET[Phospho]LNPIIQDTK[8.01]K[8.01]-3	0.001368311	0.9991	1					EET[Phospho]LNPIIQDTK-3	0.004832482	0.9992	1	EET[Phospho]LNPIIQDTK[8.01]K[8.01]-3	0.003753439	0.999299997	1	LEITKEET[Phospho]LNPIIQDTK-8	0.010807838	0.996799997	4	LEITKEET[Phospho]LNPIIQDTK-8	0.004250744	0.9995	5
sp|P00899|TRPE_YEAST	81	S	0	Gold	142	TNNELDRYSFIGIS[Phospho]PRK[4.03]-14	0.005097582	0.9972	3	TNNELDRYSFIGIS[Phospho]PR-14	0	0.99800019	4	YSFIGIS[Phospho]PR-7	0.002886559	0.99800064	8	YSFIGIS[Phospho]PR[6.02]-7	0.002814788	0.9978012	4	YSFIGIS[Phospho]PR-7	0.004832482	0.99870012	4	YSFIGIS[Phospho]PR[10.01]-7	0.003753439	0.99620357	5	TNNELDRYSFIGIS[Phospho]PR-14	0.010807838	0.996899566	3	YSFIGIS[Phospho]PR-7	0.005108969	0.99940005	13
sp|P00924|ENO1_YEAST	10	S	0	Gold	183	VYARS[Phospho]VYDSRGNPTVEVELTTEK-5	0.005097582	0.9935	62					VYAR[10.01]S[Phospho]VYDSR[10.01]-5	0.0082832	0.983312712	3					S[Phospho]VYDSRGNPTVEVELTTEK-1	0.01163269	0.997744789	1	VYAR[10.01]S[Phospho]VYDSR[10.01]-5	0.012047426	0.97870005	4					VYARS[Phospho]VYDSR-5	0.014794121	0.97792285	9
sp|P00924|ENO1_YEAST	104	S	0	Gold	99	AVDDFLISLDGTANKS[Phospho]K-16	0.016855081	0.973354836	1	AVDDFLISLDGTANK[8.01]S[Phospho]K[8.01]-16	0.001117655	0.99220152	14	AVDDFLISLDGTANK[8.01]S[Phospho]K[8.01]-16	0.003513562	0.9965	10					AVDDFLISLDGTA[Phospho]NK[4.03]S[Phospho]K[4.03]-16	0.014430294	0.99560195	13	AVDDFLISLDGTANKS[Phospho]K-16	0.016768426	0.9954	1	AVDDFLISLDGTANKS[Phospho]K-16	0.010824465	0.988498019	4	AVDDFLISLDGTA[Phospho]NK[4.03]S[Phospho]K[4.03]-16	0.012726338	0.993606238	5
sp|P00924|ENO1_YEAST	12	Y	0	Bronze	9	VYARSVY[Phospho]DSRGNPTVEVELTTEK[4.03]-7	0.034811824	0.933972839	2	SVY[Phospho]DSRGNPTVEVELTTEK-3	0.036594435	0.97142154	1													SVY[Phospho]DSR[6.02]GNPTVEVELTTEK[4.03]-3	0.039976819	0.943302314	1	SVY[Phospho]DSRGNPTVEVELTTEK-3	0.01865698	0.948205519	2	SVY[Phospho]DSR[10.01]GNPTVEVELTTEK[8.01]-3	0.038119602	0.87996632	1
sp|P00924|ENO1_YEAST	142	T	0	Bronze	2	SKT[Phospho]SPYVLPVPFLNVLNGGSHAGGALALQEFMIAPTGAK-3	0.049000475	0.897999423	1					S[Phospho]K[4.03]T[Phospho]SPYVLPVPFLNVLN[Deamidated]GGSHAGGALALQEFMIAPTGAK-3	0.048244506	0.827630089	1
sp|P00924|ENO1_YEAST	188	S	0	Gold	262	TFAEALRIGS[Phospho]EVYHNLK-10	0.006268215	0.990712769	3	IGS[Phospho]EVYHNLK-3	0	0.9984	24	IGS[Phospho]EVYHNLK-3	0.002886559	0.9987	31	IGS[Phospho]EVYHNLK-3	0.000806447	0.997999259	3	IGS[Phospho]EVYHNLK-3	0.004832482	0.99900009	8	IGS[Phospho]EVYHN[Deamidated]LK[8.01]-3	0.003753439	0.9991	4	IGS[Phospho]EVY[Phospho]HNLK-3	0.010807838	0.9997	3	IGS[Phospho]EVY[Phospho]HNLK-3	0	1	10
sp|P00924|ENO1_YEAST	205	S	0	Bronze	33	RYGAS[Phospho]AGNVGDEGGVAPNIQTAEEALDLIVDAIK-5	0.015394946	0.9783	4					RYGAS[Phospho]AGNVGDEGGVAPNIQTAEEALDLIVDAIK-5	0.015651425	0.987220772	1					YGAS[Phospho]AGNVGDEGGVAPNIQTAEEALDLIVDAIK[8.01]-4	0.021510323	0.952166726	1	RYGAS[Phospho]AGNVGDEGGVAPNIQTAEEALDLIVDAIK-5	0.022160053	0.964884201	1					RYGAS[Phospho]AGNVGDEGGVAPNIQTAEEALDLIVDAIK-5	0.014327254	0.990599832	2
sp|P00924|ENO1_YEAST	308	S	0	Bronze	1	RYPIVSIEDPFAEDDWEAWS[Phospho]HFFK-20	0.013250279	0.979382388	1
sp|P00924|ENO1_YEAST	324	T	0	Silver	10	TAGIQIVADDLT[Phospho]VTNPK-12	0.007229839	0.9886	5													TAGIQIVADDLT[Phospho]VTNPK-12	0.033145122	0.96499438	1					TAGIQIVADDLT[Phospho]VTNPK-12	0.010824465	0.98864238	2
sp|P00924|ENO1_YEAST	37	S	0	Gold	144	GVFRSIVPS[Phospho]GASTGVHEALEM[Oxidation]RDGDK-9	0.006268215	0.991399989	2	SIVPS[Phospho]GASTGVHEALEMR[10.01]-5	0	0.9956	8	SIVPS[Phospho]GASTGVHEALEMR-5	0.002886559	0.99700104	13					SIVPS[Phospho]GASTGVHEALEMR[10.01]-5	0.004832482	0.99830042	8	SIVPS[Phospho]GASTGVHEALEMR[10.01]-5	0.003753439	0.9986	8	SIVPS[Phospho]GASTGVHEALEM[Oxidation]R-5	0.010824465	0.987275852	7	SIVPS[Phospho]GASTGVHEALEMR-5	0.005455719	0.9965	2
sp|P00924|ENO1_YEAST	40	S	0	Gold	122	GVFRSIVPSGAS[Phospho]TGVHEALEMRDGDK-12	0.017372171	0.971802799	3	SIVPSGAS[Phospho]TGVHEALEM[Oxidation]R-8	0.004247028	0.9933	11	SIVPSGAS[Phospho]TGVHEALEMR-8	0.003550694	0.9959	15					SIVPSGAS[Phospho]TGVHEALEM[Oxidation]R[10.01]-8	0.00705815	0.9929	1	SIVPSGAS[Phospho]TGVHEALEMR[10.01]-8	0.008463483	0.9891	3	SIVPSGAS[Phospho]TGVHEALEM[Oxidation]R-8	0.023287847	0.936466893	3	SIVPSGAS[Phospho]TGVHEALEMR-8	0.008287372	0.9975	9
sp|P00924|ENO1_YEAST	404	S	0	Silver	94	TGAPARS[Phospho]ERLAK[4.03]-7	0.029313783	0.946353147	1	TGAPAR[10.01]S[Phospho]ER[10.01]-7	0.010911917	0.99311118	6	TGAPAR[6.02]S[Phospho]ER[6.02]-7	0.010107609	0.9913155	2					TGAPAR[10.01]S[Phospho]ER[10.01]-7	0.011810723	0.981088	5	TGAPAR[10.01]S[Phospho]ER[10.01]-7	0.008120989	0.98962028	4	TGAPARS[Phospho]ER-7	0.020857132	0.9806924	23	TGAPAR[10.01]S[Phospho]ER[10.01]-7	0.010495448	0.99570462	9
sp|P00924|ENO1_YEAST	8	A	1	Bronze	10	VYA[Phospho]RSVYDSRGNPTVEVELTTEK[4.03]-3	0.015394946	0.9783	7					VYA[Phospho]R[10.01]SVYDSR[10.01]-3	0.043523136	0.871940422	2					VYA[Phospho]R[10.01]SVYDSR[10.01]-3	0.027532765	0.980984588	1
sp|P00924|ENO1_YEAST	96	S	0	Gold	47	AVDDFLIS[Phospho]LDGTANK[8.01]-8	0.006268215	0.992257893	2	AVDDFLIS[Phospho]LDGTANK[8.01]-8	0.003231952	0.995549304	3	AVDDFLIS[Phospho]LDGTANK-8	0.002886559	0.997623772	3					AVDDFLIS[Phospho]LDGTANK[8.01]-8	0.004832482	0.9981	5	AVDDFLIS[Phospho]LDGTANK[8.01]-8	0.003753439	0.997499978	3	AVDDFLIS[Phospho]LDGTANK-8	0.030592487	0.907077556	1	AVDDFLIS[Phospho]LDGTANK-8	0.005455719	0.99516067	3
sp|P00925|ENO2_YEAST	10	S	0	Gold	183	VYARS[Phospho]VYDSRGNPTVEVELTTEK-5	0.005097582	0.9935	62					VYAR[10.01]S[Phospho]VYDSR[10.01]-5	0.0082832	0.983312712	3					S[Phospho]VYDSRGNPTVEVELTTEK-1	0.01163269	0.997744789	1	VYAR[10.01]S[Phospho]VYDSR[10.01]-5	0.012047426	0.97870005	4					VYARS[Phospho]VYDSR-5	0.014794121	0.97792285	9
sp|P00925|ENO2_YEAST	12	Y	0	Bronze	9	VYARSVY[Phospho]DSRGNPTVEVELTTEK[4.03]-7	0.034811824	0.933972839	2	SVY[Phospho]DSRGNPTVEVELTTEK-3	0.036594435	0.97142154	1													SVY[Phospho]DSR[6.02]GNPTVEVELTTEK[4.03]-3	0.039976819	0.943302314	1	SVY[Phospho]DSRGNPTVEVELTTEK-3	0.01865698	0.948205519	2	SVY[Phospho]DSR[10.01]GNPTVEVELTTEK[8.01]-3	0.038119602	0.87996632	1
sp|P00925|ENO2_YEAST	142	T	0	Bronze	2	SKT[Phospho]SPYVLPVPFLNVLNGGSHAGGALALQEFMIAPTGAK-3	0.049000475	0.897999423	1					S[Phospho]K[4.03]T[Phospho]SPYVLPVPFLNVLN[Deamidated]GGSHAGGALALQEFMIAPTGAK-3	0.048244506	0.827630089	1
sp|P00925|ENO2_YEAST	188	S	0	Gold	302	TFAEAM[Oxidation]RIGS[Phospho]EVYHNLK[8.01]-10	0.005097582	0.99500184	11	IGS[Phospho]EVYHNLK-3	0	0.9984	24	IGS[Phospho]EVYHNLK-3	0.002886559	0.9987	31	IGS[Phospho]EVYHNLK-3	0.000806447	0.997999259	3	IGS[Phospho]EVYHNLK-3	0.004832482	0.99900009	8	IGS[Phospho]EVYHN[Deamidated]LK[8.01]-3	0.003753439	0.9991	4	IGS[Phospho]EVY[Phospho]HNLK-3	0.010807838	0.9997	3	IGS[Phospho]EVY[Phospho]HNLK-3	0	1	10
sp|P00925|ENO2_YEAST	205	S	0	Bronze	33	RYGAS[Phospho]AGNVGDEGGVAPNIQTAEEALDLIVDAIK-5	0.015394946	0.9783	4					RYGAS[Phospho]AGNVGDEGGVAPNIQTAEEALDLIVDAIK-5	0.015651425	0.987220772	1					YGAS[Phospho]AGNVGDEGGVAPNIQTAEEALDLIVDAIK[8.01]-4	0.021510323	0.952166726	1	RYGAS[Phospho]AGNVGDEGGVAPNIQTAEEALDLIVDAIK-5	0.022160053	0.964884201	1					RYGAS[Phospho]AGNVGDEGGVAPNIQTAEEALDLIVDAIK-5	0.014327254	0.990599832	2
sp|P00925|ENO2_YEAST	259	Y	0	Gold	17	DGK[8.01]Y[Phospho]DLDFK[8.01]NPESDK[8.01]-4	0.005097582	0.99430756	5																	DGK[4.03]Y[Phospho]DLDFK[4.03]-4	0.031147208	0.966490561	1					DGKY[Phospho]DLDFK-4	0.008022129	0.993499065	4
sp|P00925|ENO2_YEAST	308	S	0	Bronze	1	RYPIVSIEDPFAEDDWEAWS[Phospho]HFFK-20	0.013250279	0.979382388	1
sp|P00925|ENO2_YEAST	324	T	0	Gold	49	TAGIQIVADDLT[Phospho]VTNPARIATAIEK[8.01]-12	0.005097582	0.99369505	3	TAGIQIVADDLT[Phospho]VTNPAR-12	0.014165329	0.985032765	1	TAGIQIVADDLT[Phospho]VTNPAR-12	0.003212432	0.996699922	3					TAGIQIVADDLT[Phospho]VTNPAR-12	0.007439994	0.992395592	2	TAGIQIVADDLT[Phospho]VTNPAR[10.01]-12	0.003805325	0.995699969	3	TAGIQIVADDLT[Phospho]VTNPAR-12	0.010807838	0.992480891	7	TAGIQIVADDLT[Phospho]VTNPAR-12	0.005455719	0.994952978	3
sp|P00925|ENO2_YEAST	37	S	0	Gold	377	GVFRSIVPS[Phospho]GASTGVHEALEMRDEDK[4.03]-9	0.005097582	0.9948	8	SIVPS[Phospho]GASTGVHEALEMR[10.01]-5	0	0.9956	8	SIVPS[Phospho]GASTGVHEALEMR-5	0.002886559	0.99700104	13					SIVPS[Phospho]GASTGVHEALEMR[10.01]-5	0.004832482	0.99830042	8	SIVPS[Phospho]GASTGVHEALEMR[10.01]-5	0.003753439	0.9986	8	SIVPS[Phospho]GASTGVHEALEM[Oxidation]R-5	0.010824465	0.987275852	7	SIVPS[Phospho]GASTGVHEALEMR-5	0.005455719	0.9965	2
sp|P00925|ENO2_YEAST	40	S	0	Gold	226	GVFRSIVPSGAS[Phospho]TGVHEALEMRDEDK-12	0.006268215	0.9911	6	SIVPSGAS[Phospho]TGVHEALEM[Oxidation]R-8	0.004247028	0.9933	11	SIVPSGAS[Phospho]TGVHEALEMR-8	0.003550694	0.9959	15					SIVPSGAS[Phospho]TGVHEALEM[Oxidation]R[10.01]-8	0.00705815	0.9929	1	SIVPSGAS[Phospho]TGVHEALEMR[10.01]-8	0.008463483	0.9891	3	SIVPSGAS[Phospho]TGVHEALEM[Oxidation]R-8	0.023287847	0.936466893	3	SIVPSGAS[Phospho]TGVHEALEMR-8	0.008287372	0.9975	9
sp|P00925|ENO2_YEAST	404	S	0	Silver	94	TGAPARS[Phospho]ERLAK[4.03]-7	0.029313783	0.946353147	1	TGAPAR[10.01]S[Phospho]ER[10.01]-7	0.010911917	0.99311118	6	TGAPAR[6.02]S[Phospho]ER[6.02]-7	0.010107609	0.9913155	2					TGAPAR[10.01]S[Phospho]ER[10.01]-7	0.011810723	0.981088	5	TGAPAR[10.01]S[Phospho]ER[10.01]-7	0.008120989	0.98962028	4	TGAPARS[Phospho]ER-7	0.020857132	0.9806924	23	TGAPAR[10.01]S[Phospho]ER[10.01]-7	0.010495448	0.99570462	9
sp|P00925|ENO2_YEAST	424	A	1	Silver	4	LNQLLRIEEELGDK[8.01]A[Phospho]VY[Phospho]A[Phospho]GENFHHGDK[8.01]-15	0.006268215	0.992659221	1
sp|P00925|ENO2_YEAST	426	Y	0	Silver	7	LNQLLRIEEELGDK[8.01]A[Phospho]VY[Phospho]A[Phospho]GENFHHGDK[8.01]-17	0.006268215	0.992659221	1																					AVY[Phospho]AGENFHHGDKL-3	0.026275155	0.925866656	3
sp|P00925|ENO2_YEAST	427	A	1	Silver	4	LNQLLRIEEELGDK[8.01]A[Phospho]VY[Phospho]A[Phospho]GENFHHGDK[8.01]-18	0.006268215	0.992659221	1
sp|P00925|ENO2_YEAST	8	A	1	Bronze	10	VYA[Phospho]RSVYDSRGNPTVEVELTTEK[4.03]-3	0.015394946	0.9783	7					VYA[Phospho]R[10.01]SVYDSR[10.01]-3	0.043523136	0.871940422	2					VYA[Phospho]R[10.01]SVYDSR[10.01]-3	0.027532765	0.980984588	1
sp|P00931|TRP_YEAST	354	S	0	Silver	15	SLYSYIGRPSS[Phospho]LHK-11	0.042868868	0.908534758	1	SLYSYIGRPSS[Phospho]LHK-11	0.016564049	0.974512741	2																					SLYSYIGRPSS[Phospho]LHK-11	0.007050244	0.9983	4
sp|P00931|TRP_YEAST	683	S	0	Gold	78	DVQS[Phospho]VAEVLPK-4	0.013250279	0.980096777	3	GDK[8.01]DVQS[Phospho]VAEVLPK[8.01]-7	0.002407841	0.988698004	2	GDKDVQS[Phospho]VAEVLPK-7	0.007491229	0.981549846	2					DVQS[Phospho]VAEVLPK[8.01]-4	0.005000878	0.9975	10	DVQS[Phospho]VAEVLPK[8.01]-4	0.003753439	0.99860013	10	GDKDVQS[Phospho]VAEVLPK-7	0.010824465	0.98490364	2	DVQS[Phospho]VAEVLPK-4	0.005853025	0.994202185	4
sp|P00931|TRP_YEAST	707	A	1	Bronze	7	IGWDLRFEEDPSA[Phospho]-13	0.020149479	0.966804781	4													IGWDLR[10.01]FEEDPSA[Phospho]-13	0.041789977	0.858310598	3
sp|P00942|TPIS_YEAST	215	S	0	Gold	267	AASELRILYGGSANGS[Phospho]NAVTFK[8.01]-16	0.011309976	0.983914054	3	ILYGGSANGS[Phospho]NAVTFK-10	0.000711046	0.9922	10	ILYGGSANGS[Phospho]NAVTFK[8.01]-10	0.003212432	0.9964	28	ILYGGSANGS[Phospho]NAVTFK[6.02]-10	0.00395977	0.9965	2	ILYGGSANGS[Phospho]N[Deamidated]AVTFK[8.01]-10	0.005526489	0.9966	2	ILYGGSANGS[Phospho]NAVTFK[8.01]-10	0.003753439	0.9973	10	ILYGGSANGS[Phospho]NAVTFK-10	0.010807838	0.992799999	7	ILYGGSANGS[Phospho]NAVTFK[4.03]-10	0.007050244	0.9985	5
sp|P00950|PMG1_YEAST	116	S	0	Gold	2303	FNTYRRS[Phospho]FDVPPPPIDASSPFSQ[Deamidated]K-7	0.006268215	0.99260144	31	S[Phospho]FDVPPPPIDASSPFSQK[8.01]-1	0	0.999	341	S[Phospho]FDVPPPPIDASSPFSQK[4.03]-1	0	0.9983	23	S[Phospho]FDVPPPPIDASSPFSQ[Deamidated]K[6.02]-1	0.000806447	0.9993	9	S[Phospho]FDVPPPPIDASSPFSQ[Deamidated]K-1	0.004774782	0.9996	9	S[Phospho]FDVPPPPIDASSPFSQ[Deamidated]K[8.01]-1	0.003753439	0.9994	12	S[Phospho]FDVPPPPIDASSPFSQK-1	0.010807838	0.9981	32	S[Phospho]FDVPPPPIDASSPFSQK[8.01]-1	0.001103713	0.9997	27
sp|P00950|PMG1_YEAST	12	S	0	Gold	123	LVLVRHGQS[Phospho]EWNEK[8.01]-9	0	1	5	HGQS[Phospho]EWNEK[8.01]-4	0	1	9	HGQS[Phospho]EWNEK[8.01]-4	0	1	20					HGQS[Phospho]EWNEK[8.01]-4	0.004774782	0.9995	3	HGQS[Phospho]EWNEK-4	0.002748325	1	5	HGQS[Phospho]EWNEK-4	0.007920977	0.9999	14	HGQS[Phospho]EWNEK[8.01]-4	0	1	7
sp|P00950|PMG1_YEAST	126	A	1	Silver	205	FNTYRRSFDVPPPPIDA[Phospho]SSPFSQK[8.01]-17	0.019542311	0.968398127	1	SFDVPPPPIDA[Phospho]SSPFSQKGDER-11	0.008195524	0.98200179	31	SFDVPPPPIDA[Phospho]SSPFSQKGDER-11	0.010786962	0.9753	28					SFDVPPPPIDA[Phospho]SSPFSQKGDER-11	0.023401337	0.947	5	SFDVPPPPIDA[Phospho]SSPFSQK[8.01]-11	0.014162492	0.97202439	9	SFDVPPPPIDA[Phospho]SSPFSQK-11	0.044503317	0.834994923	1	SFDVPPPPIDA[Phospho]SSPFSQKGDER-11	0.019554742	0.9861	13
sp|P00950|PMG1_YEAST	127	S	0	Silver	133	FNTYRRSFDVPPPPIDAS[Phospho]SPFSQK-18	0.03606025	0.932453612	12	SFDVPPPPIDAS[Phospho]SPFSQK-12	0.015580501	0.981899982	2	SFDVPPPPIDAS[Phospho]SPFSQK[8.01]-12	0.005651116	0.985187573	2					SFDVPPPPIDAS[Phospho]SPFSQK-12	0.011044106	0.984374574	7	SFDVPPPPIDAS[Phospho]SPFSQK-12	0.0168203	0.965006254	8	SFDVPPPPIDAS[Phospho]SPFSQK-12	0.014928713	0.960897611	5	SFDVPPPPIDAS[Phospho]SPFSQK[4.03]-12	0.015203321	0.9915	12
sp|P00950|PMG1_YEAST	128	S	0	Gold	565	FNTYRRSFDVPPPPIDASS[Phospho]PFSQK[8.01]-19	0.005581241	0.9929	38	SFDVPPPPIDASS[Phospho]PFSQKGDER-13	0.004990839	0.99070092	10	RSFDVPPPPIDASS[Phospho]PFSQKGDER-14	0.003212432	0.9967	6					SFDVPPPPIDASS[Phospho]PFSQK[8.01]-13	0.009376923	0.9874	36	SFDVPPPPIDASS[Phospho]PFSQK-13	0.008630155	0.98700129	18	RSFDVPPPPIDASS[Phospho]PFSQKGDER-14	0.010824465	0.9878	3	R[10.01]SFDVPPPPIDASS[Phospho]PFSQK[8.01]GDER[10.01]-14	0.007050244	0.9986	2
sp|P00950|PMG1_YEAST	131	S	0	Silver	24	FNTYRRSFDVPPPPIDASSPFS[Phospho]Q[Deamidated]K[8.01]-22	0.04150285	0.91584042	2					SFDVPPPPIDASSPFS[Phospho]QK[8.01]GDER[10.01]-16	0.007290884	0.988103479	1					SFDVPPPPIDASSPFS[Phospho]QK[8.01]GDER[10.01]-16	0.035379331	0.896204472	2	SFDVPPPPIDASSPFS[Phospho]QK[8.01]GDER[10.01]-16	0.013804118	0.972688327	3	SFDVPPPPIDASSPFS[Phospho]QK-16	0.032782349	0.89742833	5	SFDVPPPPIDASSPFS[Phospho]QK[8.01]GDER[10.01]-16	0.031569157	0.86989779	1
sp|P00950|PMG1_YEAST	197	S	0	Gold	105	HLEGIS[Phospho]DADIAK-6	0.007229839	0.988899998	4	HLEGIS[Phospho]DADIAK[8.01]-6	0.001117655	0.9925	11	HLEGIS[Phospho]DADIAK-6	0.003212432	0.9966	9	HLEGIS[Phospho]DADIAK-6	0.00395977	0.996212678	2	HLEGIS[Phospho]DADIAK[8.01]-6	0.009376923	0.987587007	2	HLEGIS[Phospho]DADIAK[8.01]-6	0.003753439	0.997400245	3	HLEGIS[Phospho]DADIAK-6	0.010824465	0.990601765	5	HLEGIS[Phospho]DADIAK-6	0.005455719	0.99580041	14
sp|P01120|RAS2_YEAST	125	S	0	Silver	14	DTDYVPIVVVGNK[8.01]S[Phospho]DLENEK[8.01]-14	0.04150285	0.915250414	1					DTDYVPIVVVGNK[8.01]S[Phospho]DLENEK[8.01]-14	0.014687179	0.996384204	1									DTDYVPIVVVGNKS[Phospho]DLENEK-14	0.028352552	0.971353162	1					DTDYVPIVVVGNKS[Phospho]DLENEK-14	0.005455719	0.999	8
sp|P01120|RAS2_YEAST	225	S	0	Gold	368	NVNSS[Phospho]TTVVNARNASIESK[4.03]-5	0.006574716	0.989093561	10	NVNSS[Phospho]TTVVNAR[10.01]-5	0.010984842	0.9847	3	N[Deamidated]VNSS[Phospho]TTVVNAR[10.01]-5	0.004639043	0.9901	2	NVNSS[Phospho]TTVVN[Deamidated]AR[6.02]-5	0.004706534	0.9907	1	NVNS[Phospho]S[Phospho]TTVVNAR-5	0.007827978	0.9915	2	NVNSS[Phospho]TTVVNAR-5	0.006475283	0.9927	5	NVNSS[Phospho]TTVVNAR-5	0.013431238	0.975527619	6	NVNS[Phospho]S[Phospho]TTVVNAR[6.02]-5	0.007133694	0.9979	2
sp|P01120|RAS2_YEAST	235	S	0	Gold	661	NVNSSTTVVNARNAS[Phospho]IES[Phospho]K[8.01]-15	0.005097582	0.995	55	NAS[Phospho]IES[Phospho]KTGLAGNQATNGK-3	0.002767361	0.9954	7	NAS[Phospho]IES[Phospho]K[8.01]TGLAGNQATNGK[8.01]-3	0.002886559	0.9976	53					NAS[Phospho]IES[Phospho]K[8.01]-3	0.008115815	0.99012294	13	NAS[Phospho]IES[Phospho]K-3	0.003887988	0.99550324	8	NAS[Phospho]IES[Phospho]KTGLAGNQATNGK-3	0.010807838	0.9937	28	NAS[Phospho]IES[Phospho]K[8.01]-3	0.007050244	0.99810034	29
sp|P01120|RAS2_YEAST	238	S	0	Gold	708	NVNSSTTVVNARNASIES[Phospho]K-18	0.005097582	0.9965	18	NAS[Phospho]IES[Phospho]KTGLAGNQATNGK-6	0.002767361	0.9953	7	NASIES[Phospho]KTGLAGNQATNGK-6	0.002886559	0.9984	12					NAS[Phospho]IES[Phospho]K[8.01]-6	0.008115815	0.99012294	13	NASIES[Phospho]K-6	0.003753439	0.99710168	2	NAS[Phospho]IES[Phospho]KTGLAGNQATNGK-6	0.010807838	0.994	28	NAS[Phospho]IES[Phospho]K[8.01]-6	0.007050244	0.99810034	29
sp|P01123|YPT1_YEAST	174	S	0	Gold	635	ESMS[Phospho]QQNLNETTQKK-4	0.030273072	0.942500437	1	ESMS[Phospho]QQNLNETTQK-4	0	0.9951	17	ESMS[Phospho]QQNLNETTQK-4	0.002886559	0.9983	4	ESM[Oxidation]S[Phospho]QQNLNETTQK-4	0.000806447	0.9981	1	ESM[Oxidation]S[Phospho]QQNLNETTQK[8.01]K[8.01]-4	0.004832482	0.9987	8	ESMS[Phospho]QQNLNETTQK-4	0.003753439	0.9987	10	ESM[Oxidation]S[Phospho]QQNLNETTQKK-4	0.010807838	0.9962	4	ESM[Oxidation]S[Phospho]QQNLNETTQK[8.01]K[8.01]-4	0.005108969	0.9994	3
sp|P02293|H2B1_YEAST	42	S	0	Gold	55	ETYS[Phospho]SYIYK-4	0.037068478	0.92720523	1	K[8.01]ETYS[Phospho]SYIYK[8.01]-5	0.014688708	0.9817054	4	ETYS[Phospho]SYIYK-4	0.019865789	0.96691553	2					ETYS[Phospho]SYIYK[8.01]-4	0.009558426	0.98702376	4	ETYS[Phospho]SYIYK-4	0.008630155	0.9883077	4	KETYS[Phospho]SYIYK-5	0.013660942	0.965286929	4	KETYS[Phospho]SYIYK-5	0.009825988	0.996100379	1
sp|P02294|H2B2_YEAST	42	S	0	Gold	55	ETYS[Phospho]SYIYK-4	0.037068478	0.92720523	1	K[8.01]ETYS[Phospho]SYIYK[8.01]-5	0.014688708	0.9817054	4	ETYS[Phospho]SYIYK-4	0.019865789	0.96691553	2					ETYS[Phospho]SYIYK[8.01]-4	0.009558426	0.98702376	4	ETYS[Phospho]SYIYK-4	0.008630155	0.9883077	4	KETYS[Phospho]SYIYK-5	0.013660942	0.965286929	4	KETYS[Phospho]SYIYK-5	0.009825988	0.996100379	1
sp|P02400|RLA4_YEAST	100	S	0	Gold	8929	EES[Phospho]DDDM[Oxidation]GFGLFD-3	0	1	8	EES[Phospho]DDDMGFGLFD-3	0	1	6	EES[Phospho]DDDM[Oxidation]GFGLFD-3	0	1	3	EES[Phospho]DDDM[Oxidation]GFGLFD-3	0	1	34	[Dehydrated]EES[Phospho]DDDMGFGLFD-3	0	1	1	[Dehydrated]EES[Phospho]DDDMGFGLFD-3	0	1	1	[Dehydrated]EES[Phospho]DDDM[Oxidation]GFGLFD-3	0	1	13	[Dehydrated]EES[Phospho]DDDM[Oxidation]GFGLFD-3	0	1	2
sp|P02400|RLA4_YEAST	79	A	1	Bronze	1	FATVPTGGASSAAAGAA[Phospho]GAAAGGDAAEEEKEEEAKEESDDDMGFGLFD-17	0.047272127	0.902	1
sp|P02400|RLA4_YEAST	82	A	1	Silver	65	FATVPTGGASSAAAGAAGAA[Phospho]AGGDAAEEEK[8.01]EEEAKEESDDDM[Oxidation]GFGLFD-20	0.014558233	0.9787	5					FATVPTGGASSAAAGAAGAA[Phospho]AGGDAAEEEKEEEAKEESDDDMGFGLFD-20	0.008625157	0.9893259	16					FATVPTGGASSAAAGAAGAA[Phospho]AGGDAAEEEKEEEAKEESDDDMGFGLFD-20	0.023127152	0.947469501	2	FATVPTGGASSAAAGAAGAA[Phospho]AGGDAAEEEKEEEAKEESDDDM[Oxidation]GFGLFD-20	0.015440493	0.968699499	2	FATVPTGGASSAAAGAAGAA[Phospho]AGGDAAEEEKEEEAKEESDDDM[Oxidation]GFGLFD-20	0.026065037	0.973808732	1	FATVPTGGASSAAAGAAGAA[Phospho]AGGDAAEEEKEEEAK[8.01]EESDDDMGFGLFD-20	0.017211721	0.9689	2
sp|P02400|RLA4_YEAST	83	A	1	Gold	252	FATVPTGGASSAAAGAAGAAA[Phospho]GGDAAEEEK[8.01]EEEAKEESDDDMGFGLFD-21	0.015585952	0.978299998	5	FATVPTGGASSAAAGAAGAAA[Phospho]GGDAAEEEKEEEAKEESDDDMGFGLFD-21	0.030849227	0.974090051	3	FATVPTGGASSAAAGAAGAAA[Phospho]GGDAAEEEK[8.01]EEEAK[8.01]EESDDDM[Oxidation]GFGLFD-21	0.006578201	0.9928	36	FATVPTGGASSAAAGAAGAAA[Phospho]GGDAAEEEKEEEAKEESDDDM[Oxidation]GFGLFD-21	0.019451131	0.9623	3	FATVPTGGASSAAAGAAGAAA[Phospho]GGDAAEEEK[8.01]EEEAK[8.01]EESDDDM[Oxidation]GFGLFD-21	0.00902581	0.9884	3	FATVPTGGASSAAAGAAGAAA[Phospho]GGDAAEEEK[8.01]EEEAK[8.01]EESDDDMGFGLFD-21	0.006327864	0.9934	2	FATVPTGGASSAAAGAAGAAA[Phospho]GGDAAEEEKEEEAKEESDDDMGFGLFD-21	0.016507998	0.988987448	4	FATVPTGGASSAAAGAAGAAA[Phospho]GGDAAEEEK[8.01]EEEAK[8.01]EESDDDM[Oxidation]GFGLFD-21	0.0118697	0.9946	2
sp|P02400|RLA4_YEAST	87	A	1	Gold	109	FATVPTGGASSAAAGAAGAAAGGDA[Phospho]AEEEKEEEAKEESDDDM[Oxidation]GFGLFD-25	0.007686823	0.9869	9	FATVPTGGASSAAAGAAGAAAGGDA[Phospho]AEEEKEEEAKEESDDDMGFGLFD-25	0.031006277	0.9561	5	FATVPTGGASSAAAGAAGAAAGGDA[Phospho]AEEEKEEEAKEESDDDM[Oxidation]GFGLFD-25	0.016449476	0.9684	2	FATVPTGGASSAAAGAAGAAAGGDA[Phospho]AEEEKEEEAKEESDDDMGFGLFD-25	0.029567902	0.9234	1	FATVPTGGASSAAAGAAGAAAGGDA[Phospho]AEEEKEEEAKEESDDDM[Oxidation]GFGLFD-25	0.009954365	0.9862	2	FATVPTGGASSAAAGAAGAAAGGDA[Phospho]AEEEK[8.01]EEEAK[8.01]EESDDDM[Oxidation]GFGLFD-25	0.014054239	0.9901	5	FATVPTGGASSAAAGAAGAAAGGDA[Phospho]AEEEKEEEAKEESDDDM[Oxidation]GFGLFD-25	0.01865698	0.9486	1	FATVPTGGASSAAAGAAGAAAGGDA[Phospho]AEEEK[8.01]EEEAK[8.01]EESDDDM[Oxidation]GFGLFD-25	0.017869153	0.9606	2
sp|P02400|RLA4_YEAST	88	A	1	Silver	242	FATVPTGGASSAAAGAAGAAAGGDAA[Phospho]EEEK[8.01]EEEAK[8.01]EESDDDM[Oxidation]GFGLFD-26	0.019501154	0.969	27	FATVPTGGASSAAAGAAGAAAGGDAA[Phospho]EEEKEEEAKEESDDDMGFGLFD-26	0.014236082	0.988499998	7	FATVPTGGASSAAAGAAGAAAGGDAA[Phospho]EEEK[8.01]EEEAK[8.01]EESDDDMGFGLFD-26	0.009710045	0.9886	38					FATVPTGGASSAAAGAAGAAAGGDAA[Phospho]EEEK[8.01]EEEAK[8.01]EESDDDM[Oxidation]GFGLFD-26	0.011810723	0.981699999	1	FATVPTGGASSAAAGAAGAAAGGDAA[Phospho]EEEKEEEAKEESDDDMGFGLFD-26	0.011494076	0.979551838	1	FATVPTGGASSAAAGAAGAAAGGDAA[Phospho]EEEKEEEAKEESDDDM[Oxidation]GFGLFD-26	0.032184099	0.949380906	6	FATVPTGGASSAAAGAAGAAAGGDAA[Phospho]EEEK[4.03]EEEAK[4.03]EESDDDMGFGLFD-26	0.015038373	0.991845896	1
sp|P02400|RLA4_YEAST	96	A	1	Gold	824	FATVPTGGASSAAAGAAGAAAGGDAAEEEKEEEA[Phospho]KEESDDDM[Oxidation]GFGLFD-34	0.006268215	0.9916	202	FATVPTGGASSAAAGAAGAAAGGDAAEEEK[8.01]EEEA[Phospho]K[8.01]EESDDDMGFGLFD-34	0.002863649	0.9868	5	FATVPTGGASSAAAGAAGAAAGGDAAEEEKEEEA[Phospho]KEESDDDM[Oxidation]GFGLFD-34	0.002886559	0.9977	5	FATVPTGGASSAAAGAAGAAAGGDAAEEEKEEEA[Phospho]KEESDDDM[Oxidation]GFGLFD-34	0.00395977	0.9965	1	FATVPTGGASSAAAGAAGAAAGGDAAEEEK[8.01]EEEA[Phospho]K[8.01]EESDDDM[Oxidation]GFGLFD-34	0.006124757	0.9955	16	FATVPTGGASSAAAGAAGAAAGGDAAEEEK[8.01]EEEA[Phospho]K[8.01]EESDDDMGFGLFD-34	0.007130997	0.9922	16	FATVPTGGASSAAAGAAGAAAGGDAAEEEKEEEA[Phospho]KEESDDDM[Oxidation]GFGLFD-34	0.010824465	0.9888	29	FATVPTGGASSAAAGAAGAAAGGDAAEEEK[4.03]EEEA[Phospho]K[4.03]EESDDDM[Oxidation]GFGLFD-34	0.009825988	0.9967	4
sp|P02829|HSP82_YEAST	278	T	0	Silver	4	TKPLWT[Phospho]RNPSDITQEEYNAFYK-6	0.008975524	0.98479999	3
sp|P02829|HSP82_YEAST	282	S	0	Gold	153	TK[4.03]PLWTRNPS[Phospho]DITQEEYNAFYK[4.03]-10	0.005581241	0.992899879	6	NPS[Phospho]DITQEEYNAFYK-3	0	0.9985	23	NPS[Phospho]DITQEEYNAFYK[8.01]-3	0.002886559	0.9988	3					NPS[Phospho]DITQEEYNAFYK-3	0.004832482	0.999	7	NPS[Phospho]DITQEEYNAFYK[8.01]-3	0.003753439	0.9989	7	NPS[Phospho]DITQEEYNAFYK-3	0.010807838	0.997091873	5	NPS[Phospho]DITQEEYNAFYK-3	0.004250744	0.9995	5
sp|P02829|HSP82_YEAST	297	S	0	Gold	130	SIS[Phospho]NDWEDPLYVK[4.03]-3	0.006268215	0.99040368	3	SIS[Phospho]NDWEDPLYVK[8.01]-3	0	0.9939	14	SIS[Phospho]NDWEDPLYVK[8.01]-3	0.003212432	0.996726873	1					SIS[Phospho]NDWEDPLYVK-3	0.004832482	0.9978	7	SIS[Phospho]NDWEDPLYVK[8.01]-3	0.003753439	0.99789983	3	SIS[Phospho]NDWEDPLYVK-3	0.019530235	0.98580141	12	SIS[Phospho]N[Deamidated]DWEDPLYVK-3	0.005455719	0.99640068	4
sp|P02829|HSP82_YEAST	334	S	0	Gold	135	RAPFDLFES[Phospho]K-9	0.005097582	0.9971	10	RAPFDLFES[Phospho]K-9	0	0.99870012	20	R[10.01]APFDLFES[Phospho]K[8.01]-9	0.002886559	0.99900009	3	R[6.02]APFDLFES[Phospho]K[6.02]-9	0.000806447	0.9984006	6	R[10.01]APFDLFES[Phospho]K[8.01]-9	0.004774782	0.9996	3	RAPFDLFES[Phospho]K-9	0.003753439	0.99910014	1	APFDLFES[Phospho]K-8	0.010807838	0.997599925	3	APFDLFES[Phospho]K[8.01]-8	0.001103713	0.9996	5
sp|P02829|HSP82_YEAST	379	S	0	Gold	150	GVVDSEDLPLNLS[Phospho]REMLQQNK[8.01]-13	0.006268215	0.989959332	1	GVVDSEDLPLNLS[Phospho]R-13	0	0.99800019	8	GVVDSEDLPLNLS[Phospho]REMLQQNK-13	0.001969391	0.996393992	2					GVVDSEDLPLNLS[Phospho]REMLQQNK-13	0.005420509	0.9971	4	GVVDSEDLPLNLS[Phospho]R[10.01]EMLQQ[Deamidated]NK[8.01]-13	0.003805325	0.99580272	1	GVVDSEDLPLNLS[Phospho]R-13	0.010807838	0.996999996	5	GVVDSEDLPLNLS[Phospho]R[10.01]EMLQQNK[8.01]-13	0.007050244	0.99870036	3
sp|P02829|HSP82_YEAST	411	S	0	Bronze	1	K[8.01]LIEAFNEIAEDS[Phospho]EQFEK[4.03]-13	0.047723521	0.901343852	1
sp|P02829|HSP82_YEAST	450	S	0	Gold	74	S[Phospho]VDELTSLTDYVTRMPEHQK[8.01]-1	0.043389419	0.907309316	1	S[Phospho]VDELTSLTDYVTR[10.01]-1	0	0.996299985	4	S[Phospho]VDELTSLTDYVTR-1	0.012919206	0.995811304	1					S[Phospho]VDELTSLTDYVTR-1	0.005410863	0.9975	4	S[Phospho]VDELTSLTDYVTR[10.01]-1	0.003753439	0.99900016	4	S[Phospho]VDELTSLTDYVTR-1	0.01319737	0.997484645	2	S[Phospho]VDELTSLTDYVTR-1	0.005455719	0.9978	23
sp|P02829|HSP82_YEAST	520	T	0	Silver	8	EFEGKT[Phospho]LVDIT[Phospho]K[8.01]DFELEETDEEK[8.01]-6	0.007687999	0.986703051	1	EFEGKT[Phospho]LVDITK-6	0.034418717	0.946623694	1													EFEGK[4.03]T[Phospho]LVDITK[4.03]-6	0.015016858	0.996978006	1					EFEGKT[Phospho]LVDITK-6	0.026677664	0.977374996	1
sp|P02829|HSP82_YEAST	525	T	0	Silver	5	EFEGKT[Phospho]LVDIT[Phospho]K[8.01]DFELEETDEEK[8.01]-11	0.007687999	0.986703051	1																	EFEGKT[Phospho]LVDIT[Phospho]KDFELEETDEEK[4.03]-11	0.039748903	0.943945568	1					EFEGKT[Phospho]LVDIT[Phospho]K-11	0.035784857	0.948024803	1
sp|P02829|HSP82_YEAST	533	T	0	Gold	116	DFELEET[Phospho]DEEK[8.01]-7	0	1	4	DFELEET[Phospho]DEEKAER-7	0.002767361	0.995563966	2	DFELEET[Phospho]DEEK[8.01]-7	0	1	2	DFELEET[Phospho]DEEK[6.02]-7	0	1	7	DFELEET[Phospho]DEEK[8.01]-7	0	1	7	DFELEET[Phospho]DEEK[8.01]-7	0	1	6	DFELEET[Phospho]DEEK-7	0.039614544	0.956194712	1	DFELEET[Phospho]DEEK[8.01]-7	0	1	12
sp|P02829|HSP82_YEAST	619	S	0	Gold	141	TFEISPK[4.03]S[Phospho]PIIK[4.03]-8	0.006268215	0.99220432	3	KTFEISPKS[Phospho]PIIK-9	0	0.9953	4	TFEISPKS[Phospho]PIIK-8	0.002886559	0.99700029	9					TFEISPK[8.01]S[Phospho]PIIK[8.01]-8	0.004832482	0.9982	7	TFEISPK[8.01]S[Phospho]PIIK[8.01]-8	0.003753439	0.996599763	3	KTFEISPKS[Phospho]PIIK-9	0.010807838	0.9957	5	TFEIS[Phospho]PKS[Phospho]PIIK-8	0.005455719	0.996601952	4
sp|P02992|EFTU_YEAST	296	T	0	Gold	107	TTVT[Phospho]GIEMFRK-4	0.029771079	0.944993706	1	TTVT[Phospho]GIEMFR[10.01]-4	0.00213173	0.98881111	5	TTVT[Phospho]GIEMFR[10.01]K[8.01]-4	0.002886559	0.9981	3					TTVT[Phospho]GIEMFR-4	0.006124757	0.99590078	2	TTVT[Phospho]GIEMFR[10.01]-4	0.006359265	0.992989314	2	TTVT[Phospho]GIEM[Oxidation]FRK-4	0.010807838	0.99340065	3	TTVT[Phospho]GIEMFRK-4	0.007050244	0.9985	4
sp|P02994|EF1A_YEAST	112	A	1	Bronze	1	NM[Oxidation]ITGTSQADC[Carbamidomethyl]A[Phospho]ILIIAGGVGEFEAGISK-12	0.010773966	0.984151624	1
sp|P02994|EF1A_YEAST	163	S	0	Silver	19	MDSVK[4.03]WDES[Phospho]RFQEIVK[4.03]-9	0.041795868	0.912969989	1	MDSVKWDES[Phospho]RFQEIVK-9	0.000711046	0.9919038	1	WDES[Phospho]RFQEIVK-4	0.03662483	0.818082004	1					WDES[Phospho]RFQEIVK-4	0.049468063	0.925604903	2	WDES[Phospho]RFQEIVK-4	0.046264755	0.832932269	1	WDES[Phospho]RFQEIVK-4	0.022956477	0.979973907	2	WDES[Phospho]R[10.01]FQEIVK[8.01]-4	0.010987853	0.994503906	1
sp|P02994|EF1A_YEAST	284	T	0	Gold	167	IGGIGTVPVGRVETGVIKPGMVVTFAPAGVT[Phospho]TEVK-31	0.020941905	0.964082499	3	VETGVIKPGMVVTFAPAGVT[Phospho]TEVK-20	0.018565603	0.960597021	1	VETGVIK[8.01]PGMVVTFAPAGVT[Phospho]TEVK[8.01]-20	0.004639043	0.9889	4					VETGVIK[8.01]PGMVVTFAPAGVT[Phospho]TEVK[8.01]-20	0.009111296	0.988080475	2	VETGVIK[8.01]PGMVVTFAPAGVT[Phospho]TEVK[8.01]-20	0.005981812	0.994099978	3	VETGVIKPGM[Oxidation]VVTFAPAGVT[Phospho]TEVK-20	0.013660942	0.968596101	1	VETGVIK[8.01]PGMVVTFAPAGVT[Phospho]TEVK[8.01]-20	0.009825988	0.9964	5
sp|P02994|EF1A_YEAST	289	S	0	Gold	306	S[Phospho]VEM[Oxidation]HHEQLEQGVPGDNVGFNVK[8.01]-1	0	1	4	[Acetyl]S[Phospho]VEM[Oxidation]HHEQ[Deamidated]LEQGVPGDNVGFNVK[8.01]-1	0	1	1	S[Phospho]VEM[Oxidation]HHEQLEQGVPGDNVGFNVK[8.01]-1	0	1	1	S[Phospho]VEM[Oxidation]HHEQLEQGVPGDN[Deamidated]VGFNVK-1	0.000806447	1	1	S[Phospho]VEM[Oxidation]HHEQLEQGVPGDNVGFNVK[8.01]-1	0.002122178	1	1	S[Phospho]VEM[Oxidation]HHEQLEQGVPGDNVGFNVK[4.03]-1	0	1	1	S[Phospho]VEM[Oxidation]HHEQLEQGVPGDNVGFNVK-1	0.007920977	1	17	S[Phospho]VEM[Oxidation]HHEQLEQGVPGDNVGFNVK[8.01]-1	0	1	7
sp|P02994|EF1A_YEAST	6	S	0	Silver	17	S[Phospho]HINVVVIGHVDSGK[8.01]-1	0.005097582	0.9975	1																					S[Phospho]HINVVVIGHVDSGK-1	0.01319737	0.9991	7
sp|P03069|GCN4_YEAST	218	S	0	Gold	161	QRSIPLS[Phospho]PIVPESSDPAALK[8.01]-7	0.005097582	0.9962	14	SIPLS[Phospho]PIVPESSDPAALK[8.01]R[10.01]-5	0.019536468	0.978394716	3	SIPLS[Phospho]PIVPESSDPAALK[8.01]R[10.01]-5	0.003720475	0.9946	34									[Ammonia-loss]QR[10.01]S[Phospho]IPLS[Phospho]PIVPESSDPAALK[8.01]-7	0.008224897	0.9975	2	SIPLS[Phospho]PIVPESSDPAALKR-5	0.010824465	0.9874	5	SIPLS[Phospho]PIVPESSDPAALK-5	0.037265819	0.956804309	2
sp|P03069|GCN4_YEAST	61	T	0	Gold	42	TEEDPIIK[8.01]QDT[Phospho]PSNLDFDFALPQTATAPDAK[8.01]-11	0.005097582	0.9936	4	QDT[Phospho]PSNLDFDFALPQTATAPDAK-3	0.036057618	0.954891097	1	FIKTEEDPIIKQDT[Phospho]PSNLDFDFALPQTATAPDAK-14	0.003720475	0.994899501	2					QDT[Phospho]PSNLDFDFALPQTATAPDAK-3	0.006919075	0.994486916	1	QDT[Phospho]PSNLDFDFALPQTATAPDAK[8.01]-3	0.005747667	0.994258146	2
sp|P04050|RPB1_YEAST	1293	S	0	Gold	133	YDRK[4.03]VPS[Phospho]PTGEYVK[4.03]-7	0.006268215	0.991600037	1	K[8.01]VPS[Phospho]PTGEYVK[8.01]-4	0.001164023	0.9948	7	KVPS[Phospho]PTGEYVK-4	0.004565307	0.995808296	1					K[8.01]VPS[Phospho]PTGEYVK[8.01]-4	0.004832482	0.99810018	11	VPS[Phospho]PTGEYVK[8.01]-3	0.003753439	0.9986	6	KVPS[Phospho]PTGEYVK-4	0.010807838	0.991994237	2	VPS[Phospho]PTGEYVK-3	0.005455719	0.996499062	4
sp|P04050|RPB1_YEAST	1471	T	0	Gold	160	ITEIEDGQDGGVT[Phospho]PYSNESGLVNADLDVK[8.01]-13	0.005097582	0.995	6	ITEIEDGQDGGVT[Phospho]PYSNESGLVNADLDVK[8.01]-13	0.001117655	0.9925	5	ITEIEDGQDGGVT[Phospho]PYSNESGLVNADLDVK[8.01]-13	0.005911322	0.992909651	1					ITEIEDGQDGGVT[Phospho]PYSNESGLVNADLDVK[8.01]-13	0.004832482	0.9984	21	ITEIEDGQDGGVT[Phospho]PYSNESGLVNADLDVK[8.01]-13	0.003753439	0.9984	15	ITEIEDGQDGGVT[Phospho]PYSNESGLVNADLDVK-13	0.010824465	0.985498025	4	ITEIEDGQDGGVT[Phospho]PYSNESGLVNADLDVK[8.01]-13	0.006291327	0.9991	5
sp|P04050|RPB1_YEAST	449	S	0	Gold	21	VERHIM[Oxidation]DNDPVLFNRQPS[Phospho]LHK[4.03]-18	0	1	3	HIM[Oxidation]DNDPVLFNR[10.01]QPS[Phospho]LHK[8.01]-15	0.003144814	0.999965655	1
sp|P04147|PABP_YEAST	102	T	0	Gold	60	AIEQLNYT[Phospho]PIK-8	0.031390628	0.94004658	2	AIEQLNYT[Phospho]PIK[8.01]-8	0.029721304	0.977364707	1	AIEQLNYT[Phospho]PIK[8.01]-8	0.003938183	0.993399973	2					AIEQLNYT[Phospho]PIK-8	0.010116756	0.98592108	3	AIEQLNYT[Phospho]PIK[8.01]-8	0.007184239	0.9921	4	AIEQLNYT[Phospho]PIK-8	0.010824465	0.989699996	4	AIEQLNYT[Phospho]PIK-8	0.012580308	0.9936102	4
sp|P04147|PABP_YEAST	332	S	0	Gold	53	NLDDS[Phospho]VDDEK[4.03]LEEEFAPYGTITSAK[4.03]-5	0.005097582	0.997599737	2	NLDDS[Phospho]VDDEK[8.01]LEEEFAPYGTITSAK[8.01]-5	0	0.99515513	1	NLDDS[Phospho]VDDEK[4.03]LEEEFAPYGTITSAK[4.03]-5	0	0.997878557	1					NLDDS[Phospho]VDDEK[8.01]LEEEFAPYGTITSAK[8.01]-5	0.004774782	0.9996	4	NLDDS[Phospho]VDDEK[8.01]-5	0.003753439	0.999899995	1	NLDDS[Phospho]VDDEKLEEEFAPYGTITSAK-5	0.031988958	0.966562855	1	NLDDS[Phospho]VDDEK[4.03]LEEEFAPYGTITSAK[4.03]-5	0.001103713	0.9997	5
sp|P04386|GAL4_YEAST	712	S	0	Gold	38	SGAS[Phospho]FSDLVK-4	0.016374478	0.975520461	1	SGAS[Phospho]FSDLVK[8.01]-4	0.006842115	0.981999261	2	SGAS[Phospho]FSDLVK[8.01]-4	0.004639043	0.98969872	1					SGAS[Phospho]FSDLVK[8.01]-4	0.008648079	0.988799693	2	SGAS[Phospho]FSDLVK[8.01]-4	0.006250944	0.993499764	2	SGAS[Phospho]FSDLVK-4	0.011457125	0.982107604	2	SGAS[Phospho]FSDLVK[8.01]-4	0.012232159	0.9939	9
sp|P04387|GAL80_YEAST	8	S	0	Gold	96	RSS[Phospho]VSTVPNAAPIRVGFVGLNAAK[4.03]-3	0.006268215	0.9895	5					RSS[Phospho]VSTVPNAAPIR-3	0.003550694	0.99589986	4	R[6.02]SS[Phospho]VSTVPNAAPIR[6.02]-3	0.00395977	0.996	6	R[10.01]SS[Phospho]VSTVPNAAPIR[10.01]-3	0.006925664	0.99420741	8	RSS[Phospho]VSTVPNAAPIR-3	0.003753439	0.9967	6	RSS[Phospho]VSTVPNAAPIR-3	0.014161014	0.993609841	3	RSS[Phospho]VSTVPNAAPIR-3	0.006291327	0.9991	9
sp|P04449|RL24A_YEAST	7	S	0	Gold	217	MK[8.01]VEIDS[Phospho]FSGAK[8.01]-7	0.006268215	0.9913	3	VEIDS[Phospho]FSGAK[8.01]-5	0.003712214	0.986048562	1	MKVEIDS[Phospho]FSGAK-7	0.003513562	0.9948	7	M[Oxidation]KVEIDS[Phospho]FSGAK-7	0.002814788	0.9977	19	VEIDS[Phospho]FSGAK[8.01]-5	0.006124757	0.9953	5	VEIDS[Phospho]FSGAK[8.01]-5	0.003753439	0.99720052	3	M[Oxidation]KVEIDS[Phospho]FSGAK-7	0.010824465	0.98921395	11	MK[4.03]VEIDS[Phospho]FSGAK[4.03]-7	0.006789875	0.9988	8
sp|P04449|RL24A_YEAST	85	A	1	Bronze	10	AQRPITGA[Phospho]SLDLIK-8	0.032691942	0.936991397	2					AQR[10.01]PITGA[Phospho]SLDLIK[8.01]-8	0.029824162	0.883211417	2	AQRPITGA[Phospho]S[Phospho]LDLIK-8	0.046036729	0.851069773	1	AQR[10.01]PITGA[Phospho]S[Phospho]LDLIK[8.01]-8	0.047459094	0.808580902	1	AQR[10.01]PITGA[Phospho]SLDLIK[8.01]-8	0.02147756	0.988011261	2					AQRPITGA[Phospho]SLDLIK-8	0.04627817	0.902756884	1
sp|P04449|RL24A_YEAST	86	S	0	Gold	456	AQRPITGAS[Phospho]LDLIK-9	0.005097582	0.9955	30	AQRPITGAS[Phospho]LDLIK-9	0	0.998	43	AQRPITGAS[Phospho]LDLIK-9	0.002886559	0.9984	23	AQ[Deamidated]R[6.02]PITGAS[Phospho]LDLIK[6.02]-9	0.000806447	0.9985	7	AQR[10.01]PITGAS[Phospho]LDLIK[8.01]-9	0.004832482	0.9985	13	AQRPITGAS[Phospho]LDLIK-9	0.003753439	0.9984	13	AQRPITGAS[Phospho]LDLIK-9	0.010807838	0.99430162	12	AQR[10.01]PITGAS[Phospho]LDLIK[8.01]-9	0.005108969	0.9994	20
sp|P04786|TOP1_YEAST	14	S	0	Gold	821	VNHELS[Phospho]S[Phospho]DDDDDVPLSQTLK[4.03]K[4.03]-6	0.005097582	0.9977	32	VNHELS[Phospho]S[Phospho]DDDDDVPLSQTLK-6	0	0.9989	4	VNHELS[Phospho]S[Phospho]DDDDDVPLSQTLK[4.03]-6	0	0.9979	13	VNHELS[Phospho]S[Phospho]DDDDDVPLSQTLK[6.02]-6	0.000806447	0.9992	8	VNHELS[Phospho]S[Phospho]DDDDDVPLSQTLK[8.01]K[8.01]-6	0.004774782	0.9996	8	VNHELS[Phospho]S[Phospho]DDDDDVPLSQTLK[8.01]K[8.01]-6	0.003753439	0.9993	3	VNHELS[Phospho]S[Phospho]DDDDDVPLSQTLK-6	0.010807838	0.99500301	7	VNHELS[Phospho]S[Phospho]DDDDDVPLSQTLK[8.01]K[8.01]-6	0.001103713	0.9997	16
sp|P04786|TOP1_YEAST	15	S	0	Gold	919	VNHELS[Phospho]S[Phospho]DDDDDVPLSQTLK[4.03]K[4.03]-7	0.005097582	0.9977	32	VNHELS[Phospho]S[Phospho]DDDDDVPLSQTLK-7	0	0.9989	4	VNHELS[Phospho]S[Phospho]DDDDDVPLSQTLK[4.03]-7	0	0.9979	13	VNHELS[Phospho]S[Phospho]DDDDDVPLSQTLK[6.02]-7	0.000806447	0.9992	8	VNHELS[Phospho]S[Phospho]DDDDDVPLSQTLK[8.01]K[8.01]-7	0.004774782	0.9996	8	VNHELS[Phospho]S[Phospho]DDDDDVPLSQTLK[8.01]K[8.01]-7	0.003753439	0.9993	3	VNHELS[Phospho]S[Phospho]DDDDDVPLSQTLK-7	0.010807838	0.99500301	7	VNHELS[Phospho]S[Phospho]DDDDDVPLSQTLK[8.01]K[8.01]-7	0.001103713	0.9997	16
sp|P04786|TOP1_YEAST	24	S	0	Gold	116	VNHELS[Phospho]S[Phospho]DDDDDVPLS[Phospho]QTLKK-16	0.047835143	0.90099327	7	VNHELS[Phospho]S[Phospho]DDDDDVPLS[Phospho]QTLK-16	0.020250157	0.986304253	3	VNHELS[Phospho]S[Phospho]DDDDDVPLS[Phospho]QTLK-16	0.022488831	0.954561054	3					VNHELS[Phospho]S[Phospho]DDDDDVPLS[Phospho]QTLK-16	0.008593822	0.989105287	2	VNHELS[Phospho]S[Phospho]DDDDDVPLS[Phospho]QTLK-16	0.008808099	0.98974234	4	VNHELS[Phospho]S[Phospho]DDDDDVPLS[Phospho]QTLK-16	0.014161714	0.992699985	7	VNHELS[Phospho]S[Phospho]DDDDDVPLS[Phospho]QTLKK-16	0.009825988	0.9969	8
sp|P04786|TOP1_YEAST	49	S	0	Gold	1014	VASM[Oxidation]NSASLQDEAEPYDS[Phospho]DEAISK[8.01]-18	0.005097582	0.9934	16	K[8.01]VASM[Oxidation]NSASLQDEAEPYDS[Phospho]DEAISK[8.01]-19	0	0.9937	1	VASMN[Deamidated]SASLQDEAEPYDS[Phospho]DEAISK[8.01]-18	0.002886559	0.9976	3	VASM[Oxidation]NSASLQDEAEPYDS[Phospho]DEAISK[6.02]-18	0.00395977	0.9968	1	VASMN[Deamidated]SASLQDEAEPYDS[Phospho]DEAISK[8.01]-18	0.004832482	0.99790038	7	VASM[Oxidation]NSASLQDEAEPYDS[Phospho]DEAISK-18	0.003753439	0.99820017	31	VASM[Oxidation]NSASLQDEAEPYDS[Phospho]DEAISK-18	0.010807838	0.9947	12	VASM[Oxidation]NSASLQDEAEPYDS[Phospho]DEAISK-18	0.005455719	0.99720027	35
sp|P04786|TOP1_YEAST	76	S	0	Gold	1424	IK[4.03]TEPVQSSSLPS[Phospho]PPAK[4.03]K[4.03]-13	0.005097582	0.9953	13	TEPVQSSSLPS[Phospho]PPAK[8.01]-11	0.001164023	0.99210078	4	IKTEPVQSSSLPS[Phospho]PPAKK-13	0.002886559	0.9986	24	IK[6.02]TEPVQ[Deamidated]SSSLPS[Phospho]PPAK[6.02]K[6.02]-13	0.000806447	0.9986	15	IKTEPVQSSSLPS[Phospho]PPAKK-13	0.004832482	0.9987	3	IKTEPVQ[Deamidated]SSSLPS[Phospho]PPAKK-13	0.003753439	0.9987	1	IKTEPVQSSSLPS[Phospho]PPAKK-13	0.010807838	0.9951	20	IK[4.03]TEPVQSSSLPS[Phospho]PPAK[4.03]K[4.03]-13	0.005690534	0.99930006	38
sp|P04801|SYTC_YEAST	195	S	0	Gold	598	DISES[Phospho]PERTVSQADFPGLEGVAK[4.03]-5	0.005097582	0.9958	22	DSMK[8.01]DISES[Phospho]PER[10.01]-9	0.000759737	0.99270142	4	DSMK[8.01]DISES[Phospho]PER[10.01]-9	0.002886559	0.9987	9	DISES[Phospho]PER[6.02]-5	0.00395977	0.9949023	12	DISES[Phospho]PER[10.01]TVSQADFPGLEGVAK[8.01]-5	0.004832482	0.9987	25	DISES[Phospho]PER[10.01]TVSQADFPGLEGVAK[8.01]-5	0.003753439	0.9984	16	DSM[Oxidation]KDISES[Phospho]PER-9	0.010807838	0.9945	14	DISES[Phospho]PER[6.02]TVSQADFPGLEGVAK[4.03]-5	0.005108969	0.9994	13
sp|P04802|SYDC_YEAST	14	S	0	Gold	252	AVEES[Phospho]AEPAQVILGEDGK[8.01]PLSK[8.01]-5	0.005097582	0.9936	34	AVEES[Phospho]AEPAQVILGEDGK[8.01]PLSK[8.01]-5	0.006799497	0.9885	5	AVEES[Phospho]AEPAQVILGEDGKPLSK-5	0.003550694	0.9956	17	AVEES[Phospho]AEPAQVILGEDGKPLSK-5	0.00395977	0.9968	4	AVEES[Phospho]AEPAQVILGEDGK[8.01]PLSK[8.01]-5	0.006172961	0.9952	10	AVEES[Phospho]AEPAQVILGEDGK[8.01]PLSK[8.01]-5	0.003753439	0.9966	7	AVEES[Phospho]AEPAQVILGEDGKPLSK-5	0.013098413	0.979580852	2	AVEES[Phospho]AEPAQVILGEDGK[8.01]PLSK[8.01]-5	0.007050244	0.9987	9
sp|P04802|SYDC_YEAST	15	A	1	Bronze	1	AVEESA[Phospho]EPAQVILGEDGK[8.01]PLSK[8.01]-6	0.044117757	0.906617752	1
sp|P04802|SYDC_YEAST	30	S	0	Gold	40	AVEESAEPAQVILGEDGK[8.01]PLS[Phospho]K[8.01]-21	0.007229839	0.988413989	2					AVEESAEPAQVILGEDGK[4.03]PLS[Phospho]K[4.03]-21	0.012919206	0.9945211	1	AVEESAEPAQVILGEDGKPLS[Phospho]K-21	0.019030873	0.963500861	2	AVEESAEPAQVILGEDGK[8.01]PLS[Phospho]K[8.01]-21	0.004832482	0.999199059	5	AVEESAEPAQVILGEDGK[8.01]PLS[Phospho]K[8.01]-21	0.003753439	0.99757881	2	AVEESAEPAQVILGEDGKPLS[Phospho]KK-21	0.010807838	0.996408163	3	AVEESAEPAQVILGEDGK[8.01]PLS[Phospho]K[8.01]-21	0.005108969	0.999400007	1
sp|P04802|SYDC_YEAST	301	S	0	Gold	188	AYLAQS[Phospho]PQFNK[4.03]-6	0.005097582	0.99460153	3	AYLAQS[Phospho]PQFNK-6	0	0.9954	15	AYLAQS[Phospho]PQFN[Deamidated]K[8.01]-6	0.002886559	0.9987	7					AYLAQS[Phospho]PQFNK-6	0.004832482	0.9979	5	AYLAQS[Phospho]PQ[Deamidated]FNK-6	0.003753439	0.99770112	1	AYLAQS[Phospho]PQFNK-6	0.017449703	0.9917	19	AYLAQS[Phospho]PQFNK[4.03]-6	0.006291327	0.99910018	7
sp|P04802|SYDC_YEAST	502	S	0	Gold	91	AHGLS[Phospho]PEDPGLK[4.03]-5	0.04150285	0.914975388	1	AHGLS[Phospho]PEDPGLK-5	0	0.99810018	9	AHGLS[Phospho]PEDPGLK[4.03]-5	0.001969391	0.9969003	5	AHGLS[Phospho]PEDPGLK[6.02]-5	0.000806447	0.998399999	2	AHGLS[Phospho]PEDPGLK[8.01]-5	0.004832482	0.9988	7	AHGLS[Phospho]PEDPGLK-5	0.003753439	0.9986	4	AHGLS[Phospho]PEDPGLK-5	0.010807838	0.995946943	3	AHGLS[Phospho]PEDPGLK[8.01]-5	0.005690534	0.9993	6
sp|P04806|HXKA_YEAST	11	A	1	Bronze	1	K[4.03]PQA[Phospho]RK[4.03]GSMADVPK[4.03]-4	0.035701858	0.933576071	1
sp|P04806|HXKA_YEAST	15	S	0	Gold	5316	GS[Phospho]MADVPK-2	0.005097582	0.9933	8	K[8.01]GS[Phospho]M[Oxidation]ADVPK[8.01]-3	0	0.99360063	174	KGS[Phospho]MA[Phospho]DVPK-3	0.002272402	0.9996	1	K[6.02]GS[Phospho]M[Oxidation]ADVPK[6.02]-3	0.00395977	0.9976	67	KGS[Phospho]MA[Phospho]DVPK-3	0.004774782	0.9996	2	KGS[Phospho]MA[Phospho]DVPK-3	0.003753439	0.9999	3	KGS[Phospho]MA[Phospho]DVPK-3	0.007920977	1	12	KGS[Phospho]MA[Phospho]DVPK-3	0.001774525	0.9996	4
sp|P04806|HXKA_YEAST	175	T	0	Silver	13	INEGILQRWT[Phospho]K[8.01]-10	0	1	3					INEGILQRWT[Phospho]K-10	0.010107609	0.997742115	1									INEGILQR[6.02]WT[Phospho]K[4.03]-10	0.026147017	0.972900379	1
sp|P04806|HXKA_YEAST	293	S	0	Gold	95	YDVAVDEQS[Phospho]PRPGQQAFEK-9	0.005097582	0.9947	8	TK[8.01]YDVAVDEQS[Phospho]PR[10.01]PGQQAFEK[8.01]-11	0	0.9979	6	YDVAVDEQS[Phospho]PR[10.01]PGQQAFEK[8.01]-9	0.012919206	0.997099969	2					YDVAVDEQS[Phospho]PRPGQQAFEK-9	0.005410863	0.99740025	3	YDVAVDEQS[Phospho]PR[10.01]PGQQAFEK[8.01]-9	0.003753439	0.9962	8	TKYDVAVDEQS[Phospho]PRPGQQAFEK-11	0.032721911	0.966078362	1	YDVAVDEQS[Phospho]PRPGQQAFEK-9	0.005455719	0.997131844	2
sp|P04806|HXKA_YEAST	419	S	0	Gold	55	TGHIAADGS[Phospho]VYNK[4.03]-9	0.006268215	0.9895	7	TGHIAADGS[Phospho]VYNK[8.01]YPGFK[8.01]-9	0.002222925	0.9895	6	TGHIAADGS[Phospho]VYNK-9	0.015651425	0.987069209	1					TGHIAADGS[Phospho]VYNK[8.01]-9	0.007920988	0.99108696	1	TGHIAADGS[Phospho]VYNK-9	0.009215829	0.98652675	1					TGHIAADGS[Phospho]VYNK[8.01]-9	0.009209475	0.9973	5
sp|P04807|HXKB_YEAST	11	A	1	Bronze	1	K[4.03]PQA[Phospho]RK[4.03]GSMADVPK[4.03]-4	0.035701858	0.933576071	1
sp|P04807|HXKB_YEAST	15	S	0	Gold	5545	GS[Phospho]MADVPK-2	0.005097582	0.9933	8	K[8.01]GS[Phospho]M[Oxidation]ADVPK[8.01]-3	0	0.99360063	174	KGS[Phospho]MA[Phospho]DVPK-3	0.002272402	0.9996	1	K[6.02]GS[Phospho]M[Oxidation]ADVPK[6.02]-3	0.00395977	0.9976	67	KGS[Phospho]MA[Phospho]DVPK-3	0.004774782	0.9996	2	KGS[Phospho]MA[Phospho]DVPK-3	0.003753439	0.9999	3	KGS[Phospho]MA[Phospho]DVPK-3	0.007920977	1	12	KGS[Phospho]MA[Phospho]DVPK-3	0.001774525	0.9996	4
sp|P04807|HXKB_YEAST	175	T	0	Silver	14	INEGILQRWT[Phospho]K[8.01]-10	0	1	3	WT[Phospho]K[8.01]GFDIPNIENHDVVPMLQK[8.01]-2	0.020242923	0.955835235	1	INEGILQRWT[Phospho]K-10	0.010107609	0.997742115	1									INEGILQR[6.02]WT[Phospho]K[4.03]-10	0.026147017	0.972900379	1
sp|P04807|HXKB_YEAST	293	S	0	Gold	76	YDITIDEES[Phospho]PRPGQQTFEK-9	0.005097582	0.9941027	11	TKYDITIDEES[Phospho]PRPGQQTFEK-11	0	0.995700744	5	YDITIDEES[Phospho]PRPGQQTFEK-9	0.010562074	0.997299997	2					YDITIDEES[Phospho]PRPGQQTFEK-9	0.006114395	0.9963	2	YDITIDEES[Phospho]PRPGQQTFEK-9	0.003753439	0.9989	4	TKYDITIDEES[Phospho]PRPGQQTFEK-11	0.010807838	0.9952	7	TKYDITIDEES[Phospho]PRPGQQTFEK-11	0.007050244	0.9984006	1
sp|P04807|HXKB_YEAST	38	T	0	Gold	87	IFTVPT[Phospho]ETLQAVTK[4.03]-6	0.007229839	0.98809675	1	IFTVPT[Phospho]ETLQAVTK[8.01]-6	0.002701145	0.9913017	8	IFTVPT[Phospho]ETLQAVTK[8.01]-6	0.003212432	0.99670116	5					IFTVPT[Phospho]ETLQAVTK-6	0.00547066	0.9967009	5	IFTVPT[Phospho]ETLQAVTK[8.01]-6	0.003753439	0.99670062	5	IFTVPT[Phospho]ETLQAVTK-6	0.010824465	0.990904654	4	IFTVPT[Phospho]ETLQAVTK[8.01]-6	0.007050244	0.9985	5
sp|P04807|HXKB_YEAST	419	S	0	Gold	145	TGHIAADGS[Phospho]VYNRYPGFK[4.03]-9	0.005097582	0.9938	14	TGHIAADGS[Phospho]VYNR-9	0.001117655	0.9923	2	TGHIAADGS[Phospho]VYNRYPGFK-9	0.013889968	0.993499997	3					TGHIAADGS[Phospho]VYNRYPGFK-9	0.038288025	0.956103575	1	TGHIAADGS[Phospho]VYNR[6.02]-9	0.027705777	0.972827274	1	TGHIAADGS[Phospho]VYNRYPGFK-9	0.010824465	0.9899	11	TGHIAADGS[Phospho]VYNR[6.02]-9	0.006291327	0.99900009	7
sp|P04817|CAN1_YEAST	38	S	0	Gold	749	RGS[Phospho]IPLK[4.03]DEK[4.03]-3	0.005097582	0.997	1	R[10.01]GS[Phospho]IPLK[8.01]DEK[8.01]-3	0	1	7	R[6.02]GS[Phospho]IPLK[4.03]DEK[4.03]-3	0	1	19	GS[Phospho]IPLKDEK-2	0	1	3	RGS[Phospho]IPLKDEK-3	0.002122178	1	19	R[10.01]GS[Phospho]IPLK[8.01]DEK[8.01]-3	0	1	19	RGS[Phospho]IPLKDEK-3	0.007920977	1	68	R[6.02]GS[Phospho]IPLK[4.03]DEK[4.03]-3	0	1	31
sp|P04817|CAN1_YEAST	4	S	0	Gold	93	MTNS[Phospho]K[4.03]EDADIEEK[4.03]-4	0.016374478	0.97541566	3					MTNS[Phospho]KEDADIEEK-4	0.002886559	0.99790038	5	M[Oxidation]TNS[Phospho]K[6.02]EDADIEEK[6.02]-4	0.00395977	0.996901529	2	M[Oxidation]TNS[Phospho]K[8.01]EDADIEEK[8.01]-4	0.005420509	0.997101	12	MTNS[Phospho]K[8.01]EDADIEEK[8.01]-4	0.003753439	0.9981	8	M[Oxidation]TNS[Phospho]KEDADIEEK-4	0.013660942	0.972930536	2	MTNS[Phospho]KEDADIEEK-4	0.006291327	0.99900009	1
sp|P04817|CAN1_YEAST	66	S	0	Gold	615	ELYPLRSFPTRVN[Deamidated]GEDTFS[Phospho]MEDGIGDEDEGEVQ[Deamidated]NAEVK[4.03]-19	0.018064512	0.971121266	1	VN[Deamidated]GEDTFS[Phospho]MEDGIGDEDEGEVQNAEVK[8.01]R[10.01]-8	0.009722155	0.985970145	1	VNGEDTFS[Phospho]M[Oxidation]EDGIGDEDEGEVQNAEVK[8.01]R[10.01]-8	0.002886559	0.9982	2	VNGEDTFS[Phospho]M[Oxidation]EDGIGDEDEGEVQNAEVK[6.02]R[6.02]-8	0.03688427	0.894774477	1	VNGEDTFS[Phospho]MEDGIGDEDEGEVQNAEVK-8	0.004832482	0.9985	14	VN[Deamidated]GEDTFS[Phospho]MEDGIGDEDEGEVQNAEVK[8.01]R[10.01]-8	0.003753439	0.9986	8	VNGEDTFS[Phospho]M[Oxidation]EDGIGDEDEGEVQNAEVKR-8	0.010807838	0.9929	5	VNGEDTFS[Phospho]MEDGIGDEDEGEVQNAEVKR-8	0.005108969	0.9994	12
sp|P04819-2|DNLI1_YEAST	314	S	0	Gold	39	ALLLHDENREDS[Phospho]PDK[8.01]DVPM[Oxidation]DVLESAQQK[8.01]-12	0.005097582	0.9968	4	ALLLHDENREDS[Phospho]PDKDVPMDVLESAQQK-12	0	0.994699833	4	ALLLHDENR[10.01]EDS[Phospho]PDK[8.01]DVPMDVLESAQQK[8.01]-12	0.002886559	0.9987	3					ALLLHDENREDS[Phospho]PDKDVPMDVLESAQQK-12	0.00578627	0.999499584	1	ALLLHDENR[10.01]EDS[Phospho]PDK[8.01]DVPMDVLESAQQK[8.01]-12	0.016237962	0.967522409	1					ALLLHDENR[10.01]EDS[Phospho]PDK[8.01]DVPMDVLESAQQK[8.01]-12	0.00245982	0.999599998	1
sp|P04819-2|DNLI1_YEAST	52	S	0	Gold	657	HM[Oxidation]LEDRMDNVS[Phospho]GEEEYATKK-11	0.005097582	0.99670032	2	M[Oxidation]DNVS[Phospho]GEEEYATK[8.01]K[8.01]-5	0	0.9985	8	MDNVS[Phospho]GEEEYATKK-5	0.001969391	0.9972	5	M[Oxidation]DNVS[Phospho]GEEEYATK[6.02]-5	0.000806447	0.998492331	1	MDNVS[Phospho]GEEEYATKK-5	0.004832482	0.9991	1	MDNVS[Phospho]GEEEYATK[8.01]K[8.01]-5	0.003753439	0.9991	4	M[Oxidation]DNVS[Phospho]GEEEYATK-5	0.010807838	0.9967	8	MDNVS[Phospho]GEEEYATK[4.03]K[4.03]-5	0.001774525	0.9996	8
sp|P04819|DNLI1_YEAST	337	S	0	Gold	39	ALLLHDENREDS[Phospho]PDK[8.01]DVPM[Oxidation]DVLESAQQK[8.01]-12	0.005097582	0.9968	4	ALLLHDENREDS[Phospho]PDKDVPMDVLESAQQK-12	0	0.994699833	4	ALLLHDENR[10.01]EDS[Phospho]PDK[8.01]DVPMDVLESAQQK[8.01]-12	0.002886559	0.9987	3					ALLLHDENREDS[Phospho]PDKDVPMDVLESAQQK-12	0.00578627	0.999499584	1	ALLLHDENR[10.01]EDS[Phospho]PDK[8.01]DVPMDVLESAQQK[8.01]-12	0.016237962	0.967522409	1					ALLLHDENR[10.01]EDS[Phospho]PDK[8.01]DVPMDVLESAQQK[8.01]-12	0.00245982	0.999599998	1
sp|P04819|DNLI1_YEAST	75	S	0	Gold	657	HM[Oxidation]LEDRMDNVS[Phospho]GEEEYATKK-11	0.005097582	0.99670032	2	M[Oxidation]DNVS[Phospho]GEEEYATK[8.01]K[8.01]-5	0	0.9985	8	MDNVS[Phospho]GEEEYATKK-5	0.001969391	0.9972	5	M[Oxidation]DNVS[Phospho]GEEEYATK[6.02]-5	0.000806447	0.998492331	1	MDNVS[Phospho]GEEEYATKK-5	0.004832482	0.9991	1	MDNVS[Phospho]GEEEYATK[8.01]K[8.01]-5	0.003753439	0.9991	4	M[Oxidation]DNVS[Phospho]GEEEYATK-5	0.010807838	0.9967	8	MDNVS[Phospho]GEEEYATK[4.03]K[4.03]-5	0.001774525	0.9996	8
sp|P04821|CDC25_YEAST	423	S	0	Gold	53	NEFNEAGPSSLNSLS[Phospho]APDLTQNIQSRVVAPSRSSILAK-15	0.007229839	0.987926213	1					NEFNEAGPSSLNSLS[Phospho]APDLTQNIQSR[10.01]-15	0.013899425	0.978921368	2					NEFNEAGPSSLNSLS[Phospho]APDLTQNIQSR-15	0.006568011	0.994904396	4	NEFNEAGPSSLNSLS[Phospho]APDLTQNIQSR-15	0.003753439	0.997899734	3					NEFNEAGPSSLNSLS[Phospho]APDLTQNIQSR[10.01]-15	0.007050244	0.99820045	9
sp|P04821|CDC25_YEAST	772	S	0	Gold	61	MADAIASASGYSANSETNS[Phospho]QIDLK-19	0.005097582	0.993453489	3	MADAIASASGYSANSETNS[Phospho]QIDLK-19	0.002408785	0.997799956	3	MADAIASASGYSANSETNS[Phospho]QIDLK-19	0.008614268	0.980429755	3					MADAIASASGYSANSETNS[Phospho]QIDLK-19	0.004832482	0.9987	5	MADAIASASGYSANSETNS[Phospho]QIDLK[8.01]-19	0.003753439	0.9974	5	M[Oxidation]ADAIASASGYSANSETNS[Phospho]QIDLK-19	0.01319737	0.9983	5	MADAIASASGYSANSETNS[Phospho]QIDLK[8.01]-19	0.005690534	0.9993	6
sp|P04840|VDAC1_YEAST	103	T	0	Gold	66	NELITSLT[Phospho]PGVAK[4.03]-8	0.007229839	0.988502	2	LEFANLTPGLK[8.01]NELITSLT[Phospho]PGVAK[8.01]-19	0.002723393	0.989299951	1	NELITSLT[Phospho]PGVAK-8	0.003720475	0.99500225	4	NELITSLT[Phospho]PGVAK[6.02]-8	0.00395977	0.994001009	2	NELITSLT[Phospho]PGVAK-8	0.008593822	0.989026537	1	NELITSLT[Phospho]PGVAK-8	0.003753439	0.99610038	4	NELITSLT[Phospho]PGVAK-8	0.011457125	0.982672636	4	NELITSLT[Phospho]PGVAK[4.03]-8	0.010987853	0.99450106	5
sp|P04840|VDAC1_YEAST	91	T	0	Gold	45	LEFANLT[Phospho]PGLK[4.03]-7	0.007229839	0.987792891	1	LEFANLT[Phospho]PGLK[8.01]-7	0.005451444	0.991198716	2	LEFANLT[Phospho]PGLK-7	0.003212432	0.996080737	3	LEFANLT[Phospho]PGLK-7	0.00395977	0.996100229	2	LEFANLT[Phospho]PGLK-7	0.004832482	0.9978004	2	LEFANLT[Phospho]PGLK[8.01]-7	0.003753439	0.9985	3	LEFANLT[Phospho]PGLK-7	0.010824465	0.989972171	3	LEFANLT[Phospho]PGLK[4.03]-7	0.006291327	0.99900016	1
sp|P04911|H2A1_YEAST	122	S	0	Silver	61	LLGNVTIAQGGVLPNIHQNLLPK[4.03]K[4.03]S[Phospho]AK[4.03]-25	0.037436636	0.9255	2					LLGNVTIAQGGVLPNIHQNLLPK[8.01]K[8.01]S[Phospho]AK[8.01]-25	0.003938183	0.993	21
sp|P04912|H2A2_YEAST	122	S	0	Silver	61	LLGNVTIAQGGVLPNIHQNLLPK[4.03]K[4.03]S[Phospho]AK[4.03]-25	0.037436636	0.9255	2					LLGNVTIAQGGVLPNIHQNLLPK[8.01]K[8.01]S[Phospho]AK[8.01]-25	0.003938183	0.993	21
sp|P04912|H2A2_YEAST	129	S	0	Gold	228	TAKAS[Phospho]QEL-5	0.007393617	0.987202518	3	TAKAS[Phospho]QEL-5	0.01422758	0.98221521	4	TAKAS[Phospho]QEL-5	0.003720475	0.9941	41	TAK[6.02]AS[Phospho]QEL-5	0.00395977	0.996	5	TAK[8.01]AS[Phospho]QEL-5	0.005835586	0.99650034	15	TAK[8.01]AS[Phospho]QEL-5	0.003753439	0.9968	9	TAKAS[Phospho]QEL-5	0.010824465	0.989799997	6	TAKAS[Phospho]QEL-5	0.007050244	0.9983	13
sp|P05030|PMA1_YEAST	455	S	0	Gold	135	VLEFHPFDPVS[Phospho]K[8.01]-11	0	0.999486888	2					VLEFHPFDPVS[Phospho]K[8.01]K[8.01]-11	0	1	4					VLEFHPFDPVS[Phospho]K[8.01]-11	0.002122178	1	7	VLEFHPFDPVS[Phospho]K[8.01]-11	0	1	11	VLEFHPFDPVS[Phospho]K-11	0.010807838	0.999897996	4	VLEFHPFDPVS[Phospho]K[8.01]-11	0	1	11
sp|P05030|PMA1_YEAST	899	S	0	Gold	551	STRS[Phospho]VEDFMAAMQRVSTQHEK-4	0.011309976	0.9835	2	S[Phospho]VEDFMAAMQR[10.01]-1	0	0.9961	1	S[Phospho]VEDFMAAMQR[6.02]-1	0.001969391	0.9973	8	S[Phospho]VEDFMAAMQR[6.02]-1	0.00395977	0.99766006	2	S[Phospho]VEDFM[Oxidation]AAMQR[10.01]-1	0.004832482	0.9987	15	S[Phospho]VEDFMAAMQ[Deamidated]R-1	0.003753439	0.9989	4	S[Phospho]VEDFM[Oxidation]AAM[Oxidation]Q[Deamidated]R-1	0.011457125	0.984019272	1	S[Phospho]VEDFMAAMQR[6.02]-1	0.004250744	0.9995	10
sp|P05030|PMA1_YEAST	905	A	1	Bronze	39	STRSVEDFMA[Phospho]AMQ[Deamidated]RVSTQHEK[8.01]-10	0.030349612	0.9424897	1					SVEDFM[Oxidation]A[Phospho]A[Phospho]M[Oxidation]QRVSTQHEK[8.01]ET-7	0.012005201	0.985844005	16	SVEDFM[Oxidation]A[Phospho]A[Phospho]MQR[6.02]VSTQHEK[6.02]ET-7	0.041713951	0.872492464	1									SVEDFM[Oxidation]A[Phospho]A[Phospho]MQRVSTQHEKET-7	0.021197715	0.97800651	10
sp|P05030|PMA1_YEAST	911	S	0	Gold	3317	STRSVEDFMAAMQ[Deamidated]RVS[Phospho]T[Phospho]QHEK[8.01]-16	0.005097582	0.9974	12	SVEDFMAAMQRVS[Phospho]T[Phospho]QHEKET-13	0.013237524	0.991302505	7	SVEDFMAAMQR[6.02]VS[Phospho]T[Phospho]QHEK[4.03]-13	0.001368311	0.9989	16	SVEDFM[Oxidation]AAM[Oxidation]QRVS[Phospho]T[Phospho]QHEK-13	0.000806447	0.999	39	SVEDFMAAMQRVS[Phospho]T[Phospho]QHEK-13	0.004774782	0.9995	121	SVEDFMAAMQR[10.01]VS[Phospho]T[Phospho]QHEK[8.01]-13	0.003753439	0.99840055	47	SVEDFM[Oxidation]AAM[Oxidation]QRVS[Phospho]T[Phospho]QHEK-13	0.010807838	0.9953	57	SVEDFMAAMQR[6.02]VS[Phospho]T[Phospho]QHEK[4.03]-13	0.001774525	0.9996	20
sp|P05030|PMA1_YEAST	912	T	0	Gold	2977	STRSVEDFMAAMQ[Deamidated]RVS[Phospho]T[Phospho]QHEK[8.01]-17	0.005097582	0.9974	12	VST[Phospho]QHEKET-3	0	0.9937	10	SVEDFMAAMQR[6.02]VS[Phospho]T[Phospho]QHEK[4.03]-14	0.001368311	0.9989	16	SVEDFM[Oxidation]AAM[Oxidation]QRVS[Phospho]T[Phospho]QHEK-14	0.000806447	0.999	39	SVEDFMAAMQRVS[Phospho]T[Phospho]QHEK-14	0.004774782	0.9995	121	SVEDFMAAMQR[10.01]VS[Phospho]T[Phospho]QHEK[8.01]-14	0.003753439	0.99840055	47	SVEDFM[Oxidation]AAM[Oxidation]QRVS[Phospho]T[Phospho]QHEK-14	0.010807838	0.9953	57	SVEDFMAAMQR[6.02]VS[Phospho]T[Phospho]QHEK[4.03]-14	0.001774525	0.9996	20
sp|P05317|RLA0_YEAST	291	A	1	Gold	1281	YAAAAPAATSAASGDAAPA[Phospho]EEAAAEEEEESDDDM[Oxidation]GFGLFD-19	0.012252295	0.9824	183	YAAAAPAATSAASGDAAPA[Phospho]EEAAAEEEEESDDDM[Oxidation]GFGLFD-19	0.002319925	0.9932	22	YAAAAPAATSAASGDAAPA[Phospho]EEAAAEEEEESDDDM[Oxidation]GFGLFD-19	0.003720475	0.9954	57	YAAAAPAATSAASGDAAPA[Phospho]EEAAAEEEEESDDDMGFGLFD-19	0.004455872	0.9923	16	YAAAAPAATSAASGDAAPA[Phospho]EEAAAEEEEESDDDM[Oxidation]GFGLFD-19	0.005410863	0.9975	138	YAAAAPAATSAASGDAAPA[Phospho]EEAAAEEEEESDDDM[Oxidation]GFGLFD-19	0.003753439	0.9971	78	YAAAAPAATSAASGDAAPA[Phospho]EEAAAEEEEESDDDM[Oxidation]GFGLFD-19	0.012573467	0.9803	10	YAAAAPAATSAASGDAAPA[Phospho]EEAAAEEEEESDDDM[Oxidation]GFGLFD-19	0.005455719	0.9964	367
sp|P05317|RLA0_YEAST	302	S	0	Gold	1240	YAAAAPAATSAASGDAAPAEEAAAEEEEES[Phospho]DDDMGFGLFD-30	0.006268215	0.9911	6	YAAAAPAATSAASGDAAPAEEAAAEEEEES[Phospho]DDDMGFGLFD-30	0.005099125	0.9912	5	YAAAAPAATSAASGDAAPAEEAAAEEEEES[Phospho]DDDMGFGLFD-30	0.003212432	0.9962	57	YAAAAPAATSAASGDAAPAEEAAAEEEEES[Phospho]DDDM[Oxidation]GFGLFD-30	0.00395977	0.9934	6	YAAAAPAATSAASGDAAPAEEAAAEEEEES[Phospho]DDDM[Oxidation]GFGLFD-30	0.004832482	0.9979	112	YAAAAPAATSAASGDAAPAEEAAAEEEEES[Phospho]DDDM[Oxidation]GFGLFD-30	0.006250944	0.9938	46	YAAAAPAATSAASGDAAPAEEAAAEEEEES[Phospho]DDDM[Oxidation]GFGLFD-30	0.010807838	0.993	18	YAAAAPAATSAASGDAAPAEEAAAEEEEES[Phospho]DDDM[Oxidation]GFGLFD-30	0.005455719	0.99580041	274
sp|P05318|RLA1_YEAST	96	S	0	Gold	1046	EES[Phospho]DDDM[Oxidation]GFGLFD-3	0	1	8	EES[Phospho]DDDMGFGLFD-3	0	1	6	EES[Phospho]DDDM[Oxidation]GFGLFD-3	0	1	3	EES[Phospho]DDDM[Oxidation]GFGLFD-3	0	1	34	[Dehydrated]EES[Phospho]DDDMGFGLFD-3	0	1	1	[Dehydrated]EES[Phospho]DDDMGFGLFD-3	0	1	1	[Dehydrated]EES[Phospho]DDDM[Oxidation]GFGLFD-3	0	1	13	[Dehydrated]EES[Phospho]DDDM[Oxidation]GFGLFD-3	0	1	2
sp|P05319|RLA2_YEAST	43	S	0	Gold	94	VSSVLS[Phospho]ALEGK[4.03]-6	0.016374478	0.975801951	2	VSSVLS[Phospho]ALEGK-6	0.010480028	0.9899	6	VSSVLS[Phospho]ALEGK[8.01]-6	0.004639043	0.9889	3	VSSVLS[Phospho]ALEGK-6	0.011840999	0.980028969	2	VSSVLS[Phospho]ALEGK-6	0.007439994	0.992099865	3	VSSVLS[Phospho]ALEGK-6	0.006359265	0.993289642	2	VSSVLS[Phospho]ALEGK-6	0.023934159	0.934609658	2	VSSVLS[Phospho]ALEGK-6	0.010141091	0.99600076	4
sp|P05319|RLA2_YEAST	49	S	0	Gold	304	VSSVLSALEGK[4.03]S[Phospho]VDELITEGNEK[4.03]-12	0.005097582	0.9968	23	S[Phospho]VDELITEGNEK[8.01]-1	0	0.9975	19	VSSVLSALEGK[4.03]S[Phospho]VDELITEGNEK[4.03]-12	0.001969391	0.9976	3	S[Phospho]VDELITEGN[Deamidated]EK-1	0.000806447	0.99860024	4	VSSVLSALEGK[8.01]S[Phospho]VDELITEGNEK[8.01]-12	0.004774782	0.9995	7	VSSVLSALEGK[8.01]S[Phospho]VDELITEGNEK[8.01]-12	0.003753439	0.999	3	S[Phospho]VDELITEGNEK-1	0.010807838	0.997199999	5	VSSVLSALEGK[8.01]S[Phospho]VDELITEGNEK[8.01]-12	0.001774525	0.9996	5
sp|P05319|RLA2_YEAST	66	A	1	Bronze	4	[Acetyl]LAAVPA[Phospho]AGPASAGGAAAASGDAAAEEEKEEEAAEESDDDM[Oxidation]GFGLFD-6	0.025621367	0.9572192	4
sp|P05319|RLA2_YEAST	79	S	0	Gold	222	LAAVPAAGPASAGGAAAAS[Phospho]GDAAAEEEK[4.03]EEEAAEESDDDM[Oxidation]GFGLFD-19	0.016722378	0.974318912	14	LAAVPAAGPASAGGAAAAS[Phospho]GDAAAEEEKEEEAAEESDDDM[Oxidation]GFGLFD-19	0.004136582	0.992999999	9	LAAVPAAGPASAGGAAAAS[Phospho]GDAAAEEEKEEEAAEESDDDM[Oxidation]GFGLFD-19	0.006180421	0.9921	13	LAAVPAAGPASAGGAAAAS[Phospho]GDAAAEEEKEEEAAEESDDDM[Oxidation]GFGLFD-19	0.024611318	0.9447	3	LAAVPAAGPASAGGAAAAS[Phospho]GDAAAEEEK-19	0.005420509	0.997	1	LAAVPAAGPASAGGAAAAS[Phospho]GDAAAEEEKEEEAAEESDDDM[Oxidation]GFGLFD-19	0.006250944	0.9935	17	LAAVPAAGPASAGGAAAAS[Phospho]GDAAAEEEKEEEAAEESDDDM[Oxidation]GFGLFD-19	0.015510021	0.9904	13	LAAVPAAGPASAGGAAAAS[Phospho]GDAAAEEEK-19	0.005455719	0.995	4
sp|P05319|RLA2_YEAST	83	A	1	Bronze	52	LAAVPAAGPASAGGAAAASGDAA[Phospho]AEEEKEEEAAEESDDDM[Oxidation]GFGLFD-23	0.030273072	0.94251146	6	LAAVPAAGPASAGGAAAASGDAA[Phospho]AEEEKEEEAAEESDDDMGFGLFD-23	0.026109775	0.971047343	1	LAAVPAAGPASAGGAAAASGDAA[Phospho]AEEEKEEEAAEESDDDMGFGLFD-23	0.014252854	0.9819	16					LAAVPAAGPASAGGAAAASGDAA[Phospho]AEEEK[8.01]EEEAAEESDDDM[Oxidation]GFGLFD-23	0.012531265	0.9796175	1	LAAVPAAGPASAGGAAAASGDAA[Phospho]AEEEK[8.01]EEEAAEESDDDM[Oxidation]GFGLFD-23	0.023313557	0.961995332	1
sp|P05319|RLA2_YEAST	84	A	1	Gold	503	LAAVPAAGPASAGGAAAASGDAAA[Phospho]EEEK[4.03]EEEAAEESDDDM[Oxidation]GFGLFD-24	0.014775362	0.9787	5	LAAVPAAGPASAGGAAAASGDAAA[Phospho]EEEKEEEAAEESDDDMGFGLFD-24	0.023482636	0.978112185	13	LAAVPAAGPASAGGAAAASGDAAA[Phospho]EEEK[8.01]EEEAAEESDDDMGFGLFD-24	0.007661898	0.991201533	112					LAAVPAAGPASAGGAAAASGDAAA[Phospho]EEEKEEEAAEESDDDMGFGLFD-24	0.006012919	0.996399731	17	LAAVPAAGPASAGGAAAASGDAAA[Phospho]EEEKEEEAAEESDDDMGFGLFD-24	0.015016858	0.992	30	LAAVPAAGPASAGGAAAASGDAAA[Phospho]EEEKEEEAAEESDDDMGFGLFD-24	0.02275564	0.969782196	8	LAAVPAAGPASAGGAAAASGDAAA[Phospho]EEEKEEEAAEESDDDMGFGLFD-24	0.010987853	0.997	34
sp|P05319|RLA2_YEAST	92	A	1	Bronze	97	LAAVPAAGPASAGGAAAASGDAAAEEEK[8.01]EEEA[Phospho]AEESDDDM[Oxidation]GFGLFD-32	0.040201182	0.918899964	2	LAAVPAAGPASAGGAAAASGDAAAEEEKEEEA[Phospho]AEESDDDMGFGLFD-32	0.030790618	0.960093107	1	LAAVPAAGPASAGGAAAASGDAAAEEEK[8.01]EEEA[Phospho]AEESDDDM[Oxidation]GFGLFD-32	0.015196965	0.981326401	24					LAAVPAAGPASAGGAAAASGDAAAEEEK[8.01]EEEA[Phospho]AEESDDDMGFGLFD-32	0.017077608	0.9673	1	LAAVPAAGPASAGGAAAASGDAAAEEEK[8.01]EEEA[Phospho]AEESDDDMGFGLFD-32	0.013421471	0.9748	7	LAAVPAAGPASAGGAAAASGDAAAEEEKEEEA[Phospho]AEESDDDMGFGLFD-32	0.016545736	0.9885	3	LAAVPAAGPASAGGAAAASGDAAAEEEKEEEA[Phospho]AEESDDDM[Oxidation]GFGLFD-32	0.013310026	0.9843	2
sp|P05319|RLA2_YEAST	93	A	1	Gold	266	LAAVPAAGPASAGGAAAASGDAAAEEEKEEEAA[Phospho]EESDDDM[Oxidation]GFGLFD-33	0.024171232	0.9581	8	LAAVPAAGPASAGGAAAASGDAAAEEEK[8.01]EEEAA[Phospho]EESDDDM[Oxidation]GFGLFD-33	0.040014834	0.938741852	1	LAAVPAAGPASAGGAAAASGDAAAEEEKEEEAA[Phospho]EESDDDM[Oxidation]GFGLFD-33	0.006987471	0.990665802	32					LAAVPAAGPASAGGAAAASGDAAAEEEKEEEAA[Phospho]EESDDDM[Oxidation]GFGLFD-33	0.007411764	0.992688589	9	LAAVPAAGPASAGGAAAASGDAAAEEEKEEEAA[Phospho]EESDDDM[Oxidation]GFGLFD-33	0.011418654	0.98289986	6	LAAVPAAGPASAGGAAAASGDAAAEEEKEEEAA[Phospho]EESDDDMGFGLFD-33	0.014161714	0.993039457	2	LAAVPAAGPASAGGAAAASGDAAAEEEK[4.03]EEEAA[Phospho]EESDDDM[Oxidation]GFGLFD-33	0.013855076	0.992937157	6
sp|P05319|RLA2_YEAST	96	S	0	Gold	7039	LAAVPAAGPASAGGAAAASGDAAAEEEKEEEAAEES[Phospho]DDDM[Oxidation]GFGLFD-36	0.005097582	0.9973	721	EEEAAEES[Phospho]DDDMGFGLFD-8	0	0.9979	11	LAAVPAAGPASAGGAAAASGDAAAEEEKEEEAAEES[Phospho]DDDM[Oxidation]GFGLFD-36	0.001368311	0.999	109	EEEAAEES[Phospho]DDDM[Oxidation]GFGLFD-8	0.000806447	0.9988	67	LAAVPAAGPASAGGAAAASGDAAAEEEKEEEAAEES[Phospho]DDDM[Oxidation]GFGLFD-36	0.004774782	0.9995	370	LAAVPAAGPASAGGAAAASGDAAAEEEKEEEAAEES[Phospho]DDDM[Oxidation]GFGLFD-36	0.003753439	0.9992	194	LAAVPAAGPASAGGAAAASGDAAAEEEKEEEAAEES[Phospho]DDDM[Oxidation]GFGLFD-36	0.010807838	0.9969	63	LAAVPAAGPASAGGAAAASGDAAAEEEKEEEAAEES[Phospho]DDDM[Oxidation]GFGLFD-36	0.001774525	0.9996	90
sp|P05374|CHO2_YEAST	14	S	0	Gold	33	TTLSEMVGS[Phospho]VTK[8.01]-9	0.013250279	0.97982661	1	TTLSEMVGS[Phospho]VTK[8.01]-9	0.019584119	0.958611777	1	TTLSEMVGS[Phospho]VTK[8.01]DR[10.01]-9	0.006315311	0.992009009	2					TTLSEMVGS[Phospho]VTK[8.01]-9	0.005835586	0.996399997	4	TTLSEMVGS[Phospho]VTK-9	0.003976378	0.995400428	2					TTLSEMVGS[Phospho]VTK-9	0.007050244	0.998599368	3
sp|P05374|CHO2_YEAST	9	S	0	Gold	43	TTLS[Phospho]EMVGSVTK[4.03]-4	0.029874158	0.94459066	2	TTLS[Phospho]EMVGSVTK[8.01]-4	0.010396336	0.990628187	2	TTLS[Phospho]EMVGSVTK-4	0.003212432	0.996499922	3					TTLS[Phospho]EMVGSVTK[8.01]-4	0.004832482	0.998495094	3	TTLS[Phospho]EMVGSVTK-4	0.003753439	0.998056447	2					TTLS[Phospho]EMVGSVTK[4.03]-4	0.005690534	0.9993	4
sp|P05453|ERF3_YEAST	234	S	0	Gold	40	ISESTHNTNNANVTS[Phospho]ADALIK-15	0.042868868	0.908579271	1					ISESTHNTNNANVTS[Phospho]ADALIK-15	0.014760851	0.991646464	2					ISESTHNTNNANVTS[Phospho]ADALIK[8.01]-15	0.007439994	0.992199862	5	ISESTHNTNNANVTS[Phospho]ADALIK-15	0.008808099	0.988198934	2					ISESTHNTNNANVTS[Phospho]ADALIK[8.01]-15	0.009126481	0.9974	4
sp|P05453|ERF3_YEAST	571	S	0	Gold	398	GVEEEDISPGFVLTS[Phospho]PK[8.01]NPIK[8.01]-15	0.013250279	0.9799	10	IK[8.01]GVEEEDISPGFVLTS[Phospho]PK[8.01]NPIK[8.01]-17	0.003050942	0.9946	5	IK[8.01]GVEEEDISPGFVLTS[Phospho]PK[8.01]NPIK[8.01]-17	0.004639043	0.9906	5	GVEEEDISPGFVLTS[Phospho]PK-15	0.006687931	0.9869	12	GVEEEDISPGFVLTS[Phospho]PK[8.01]NPIK[8.01]-15	0.009288572	0.9878	12	GVEEEDISPGFVLTS[Phospho]PK[8.01]-15	0.008630155	0.9883	10	IKGVEEEDISPGFVLTS[Phospho]PKNPIK-17	0.010824465	0.9873	2	GVEEEDISPGFVLTS[Phospho]PK[8.01]-15	0.012049529	0.9941	13
sp|P05694|METE_YEAST	446	S	0	Gold	87	VFNLPLFPTTTIGS[Phospho]FPQTK-14	0.011309976	0.983999977	4	VFNLPLFPTTTIGS[Phospho]FPQTK-14	0.001164023	0.9937	5	VFNLPLFPTTTIGS[Phospho]FPQTK-14	0.005275497	0.9955	4					VFNLPLFPTTTIGS[Phospho]FPQTK-14	0.005526489	0.9967	3	VFNLPLFPTTTIGS[Phospho]FPQTK-14	0.008808099	0.9902	4	VFNLPLFPTTTIGS[Phospho]FPQTK-14	0.010807838	0.9921	14	VFNLPLFPTTTIGS[Phospho]FPQTK[4.03]-14	0.010987853	0.9982	10
sp|P05694|METE_YEAST	675	S	0	Gold	56	ALDADVVS[Phospho]IEFSK[4.03]-8	0.005097582	0.9946	5	ALDADVVS[Phospho]IEFSK[8.01]K[8.01]-8	0.002354215	0.995500845	4	ALDADVVS[Phospho]IEFSK[8.01]-8	0.003513562	0.995511486	2					ALDADVVS[Phospho]IEFSK[8.01]-8	0.006172961	0.995102271	3	ALDADVVS[Phospho]IEFSK[8.01]-8	0.003753439	0.998399763	2	ALDADVVS[Phospho]IEFSKK-8	0.010807838	0.9959	4	ALDADVVS[Phospho]IEFSK-8	0.005455719	0.995733522	2
sp|P05694|METE_YEAST	706	S	0	Gold	74	NYPNHIGLGLFDIHS[Phospho]PRIPSKDEFIAK-15	0.006268215	0.992402188	2	NYPNHIGLGLFDIHS[Phospho]PR[10.01]-15	0	0.9989	10	NYPNHIGLGLFDIHS[Phospho]PR-15	0.001368311	0.999168832	1					NYPNHIGLGLFDIHS[Phospho]PR-15	0.013809216	0.975513863	1	NYPNHIGLGLFDIHS[Phospho]PR-15	0.013300683	0.993847176	1	NYPNHIGLGLFDIHS[Phospho]PR-15	0.017449703	0.996	10	NYPNHIGLGLFDIHS[Phospho]PR[6.02]-15	0.00587512	0.9994	6
sp|P05737|RL7A_YEAST	11	S	0	Gold	1114	ILT[Phospho]PES[Phospho]QLK[8.01]K[8.01]-6	0	1	12	ILT[Phospho]PES[Phospho]QLK[8.01]K[8.01]-6	0	1	30	ILT[Phospho]PES[Phospho]Q[Deamidated]LK[4.03]K[4.03]-6	0	1	2	ILT[Phospho]PES[Phospho]Q[Deamidated]LK[6.02]K[6.02]-6	0	1	5	ILT[Phospho]PES[Phospho]Q[Deamidated]LK[4.03]-6	0	1	3	ILT[Phospho]PES[Phospho]Q[Deamidated]LK[8.01]K[8.01]-6	0	1	5	ILT[Phospho]PES[Phospho]QLKK-6	0.007920977	0.9999	38	ILT[Phospho]PES[Phospho]QLK[8.01]K[8.01]-6	0	1	18
sp|P05737|RL7A_YEAST	228	S	0	Gold	171	HFIQ[Deamidated]GGS[Phospho]FGNREEFINK-7	0	1	4	HFIQGGS[Phospho]FGNR[10.01]EEFINK[8.01]-7	0	1	4	HFIQ[Deamidated]GGS[Phospho]FGNREEFINK-7	0	1	1	HFIQGGS[Phospho]FGNR-7	0.000806447	1	6	HFIQGGS[Phospho]FGNREEFINK-7	0.007535956	0.99935516	1	HFIQGGS[Phospho]FGNR[10.01]EEFINK[8.01]-7	0.008224897	0.999419258	1	HFIQGGS[Phospho]FGNREEFINK-7	0.007920977	0.9999	15	HFIQGGS[Phospho]FGNR[6.02]EEFINK[4.03]-7	0	1	7
sp|P05737|RL7A_YEAST	76	Y	0	Gold	11	AAGSYY[Phospho]VEAQHK[4.03]-6	0.030480774	0.941742077	1	AAGSYY[Phospho]VEAQHK-6	0.006538558	0.988799337	3	AAGSYY[Phospho]VEAQHK-6	0.004741995	0.988602043	2																	AAGS[Phospho]YY[Phospho]VEAQHK-6	0.016612804	0.983551851	4
sp|P05737|RL7A_YEAST	8	T	0	Gold	2025	ILT[Phospho]PES[Phospho]QLK[8.01]K[8.01]-3	0	1	12	ILT[Phospho]PES[Phospho]QLK[8.01]K[8.01]-3	0	1	30	ILT[Phospho]PES[Phospho]Q[Deamidated]LK[4.03]K[4.03]-3	0	1	2	ILT[Phospho]PES[Phospho]Q[Deamidated]LK[6.02]K[6.02]-3	0	1	5	ILT[Phospho]PES[Phospho]Q[Deamidated]LK[4.03]-3	0	1	3	ILT[Phospho]PES[Phospho]Q[Deamidated]LK[8.01]K[8.01]-3	0	1	5	ILT[Phospho]PES[Phospho]QLKK-3	0.007920977	0.9999	38	ILT[Phospho]PES[Phospho]QLK[8.01]K[8.01]-3	0	1	18
sp|P05739|RL6B_YEAST	162	S	0	Gold	241	QYLSAS[Phospho]FSLK[8.01]-6	0.014085116	0.9788	6	QYLSAS[Phospho]FSLK-6	0.004990839	0.99061425	6	QYLSAS[Phospho]FSLK[8.01]-6	0.003938183	0.9926	6					QYLSAS[Phospho]FSLK[8.01]-6	0.006925664	0.9942	19	QYLSAS[Phospho]FSLK[8.01]-6	0.005981812	0.9941	6	QYLSAS[Phospho]FSLK-6	0.013431238	0.977552363	3	QYLSAS[Phospho]FSLK-6	0.009788324	0.9912	92
sp|P05740|RL17A_YEAST	142	S	0	Gold	53	YESS[Phospho]PSHIELVVTEK[4.03]-4	0.00919269	0.984551908	2					YESS[Phospho]PSHIELVVTEK[8.01]-4	0.013889968	0.993698511	1					YESS[Phospho]PSHIELVVTEK[4.03]-4	0.016951927	0.994983707	1	YESS[Phospho]PSHIELVVTEK-4	0.014272944	0.971226377	1	INKYESS[Phospho]PSHIELVVTEKEEAVAK-7	0.027641777	0.972600746	1	YESS[Phospho]PSHIELVVTEK[8.01]-4	0.007123957	0.998	10
sp|P05743|RL26A_YEAST	24	S	0	Gold	76	AYFTAPS[Phospho]SQRRVLLSAPLSK[4.03]-7	0.018064512	0.970331416	2					AYFTAPS[Phospho]SQR-7	0.004639043	0.9898	4	AYFTAPS[Phospho]SQR-7	0.006638746	0.988814919	2	AYFTAPS[Phospho]SQR-7	0.008426528	0.98980101	3	AYFTAPS[Phospho]SQR-7	0.007541884	0.9911	4	AYFTAPS[Phospho]SQR-7	0.013431238	0.9768	1	AYFTAPS[Phospho]S[Phospho]QRR-7	0.005455719	0.996503	5
sp|P05743|RL26A_YEAST	94	S	0	Gold	129	VN[Deamidated]GAS[Phospho]VPINLHPSK-5	0.019542311	0.967714855	3					VNGAS[Phospho]VPINLHPSK-5	0.003212432	0.9967	5	VNGAS[Phospho]VPINLHPSK-5	0.00395977	0.996997946	2	VNGAS[Phospho]VPINLHPSK-5	0.005420509	0.9973	6	VNGAS[Phospho]VPINLHPSK-5	0.003753439	0.9972	7	VNGAS[Phospho]VPINLHPSK-5	0.010824465	0.991199998	6	VNGAS[Phospho]VPINLHPSK[4.03]-5	0.007050244	0.99850014	4
sp|P05749|RL22A_YEAST	111	T	0	Gold	89	TNEYRLAFYQVT[Phospho]PEEDEEEDEE-12	0.005097582	0.9974	20	LAFYQVT[Phospho]PEEDEEEDEE-7	0	0.9981	27	LAFYQVT[Phospho]PEEDEEEDEE-7	0.002886559	0.9985	6	LAFYQVT[Phospho]PEEDEEEDEE-7	0.012957746	0.978701264	1	LAFYQVT[Phospho]PEEDEEEDEE-7	0.004832482	0.9989	15	LAFYQVT[Phospho]PEEDEEEDEE-7	0.003753439	0.9988	9	LAFYQVT[Phospho]PEEDEEEDEE-7	0.020965537	0.978936999	2	LAFYQVT[Phospho]PEEDEEEDEE-7	0.005108969	0.999399998	5
sp|P05749|RL22A_YEAST	21	S	0	Gold	85	TFTVDVSS[Phospho]PTENGVFDPASYAK[8.01]-8	0.005097582	0.995299999	8	TFTVDVSS[Phospho]PTEN[Deamidated]GVFDPASYAK[8.01]-8	0.002767361	0.996	3	TFTVDVSS[Phospho]PTEN[Deamidated]GVFDPASYAK[8.01]-8	0.016455844	0.985014117	1					TFTVDVSS[Phospho]PTENGVFDPASYAK-8	0.005835586	0.9964	8	TFTVDVSS[Phospho]PTENGVFDPASYAK[8.01]-8	0.003753439	0.9969	4	TFTVDVSS[Phospho]PTENGVFDPASYAK-8	0.035431353	0.87763557	1	TFTVDVSS[Phospho]PTEN[Deamidated]GVFDPASYAK-8	0.005560752	0.994329179	6
sp|P05750|RS3_YEAST	207	T	0	Gold	418	ALPDAVT[Phospho]IIEPKEEEPILAPSVK-7	0.020149479	0.966282765	18					ALPDAVT[Phospho]IIEPKEEEPILAPSVK-7	0.001969391	0.996884752	5					ALPDAVT[Phospho]IIEPKEEEPILAPSVK-7	0.004832482	0.9989	14	ALPDAVT[Phospho]IIEPKEEEPILAPSVK-7	0.003753439	0.999	13	ALPDAVT[Phospho]IIEPK-7	0.011457125	0.982002396	5	ALPDAVT[Phospho]IIEPK[8.01]EEEPILAPSVK[8.01]-7	0.005108969	0.9994	10
sp|P05750|RS3_YEAST	221	S	0	Gold	2532	ALPDAVTIIEPKEEEPILAPS[Phospho]VK-21	0.005097582	0.9958	165	ALPDAVTIIEPKEEEPILAPS[Phospho]VK-21	0	0.9932	23	ALPDAVTIIEPKEEEPILAPS[Phospho]VK-21	0.002886559	0.9979	86	ALPDAVTIIEPKEEEPILAPS[Phospho]VK-21	0.000806447	0.998	24	ALPDAVTIIEPK[8.01]EEEPILAPS[Phospho]VK[8.01]-21	0.004832482	0.9985	120	ALPDAVTIIEPK[8.01]EEEPILAPS[Phospho]VK[8.01]-21	0.003753439	0.9986	76	EEEPILAPS[Phospho]VKDYRPAEETEAQAEPVEA-9	0.010807838	0.99350244	13	ALPDAVTIIEPKEEEPILAPS[Phospho]VK-21	0.005455719	0.9965	36
sp|P05755|RS9B_YEAST	152	S	0	Gold	61	QIVNIPSFM[Oxidation]VRLDS[Phospho]EK-14	0.007393617	0.98709325	1	LDS[Phospho]EKHIDFAPTSPFGGARPGR-3	0	0.9991	37	LDS[Phospho]EKHIDFAPTSPFGGARPGR-3	0.002886559	0.998392559	2													LDS[Phospho]EKHIDFAPTSPFGGARPGR-3	0.017449703	0.994856133	4
sp|P05756|RS13_YEAST	13	S	0	Gold	66	GISS[Phospho]SAIPYSRNAPAWFK-4	0.007877331	0.98586426	3	GISS[Phospho]SAIPYSR-4	0.015270131	0.971264641	3	GISS[Phospho]SAIPYSR-4	0.005094798	0.9871221	3					GISS[Phospho]SAIPYSR-4	0.012298246	0.997293869	3	GISS[Phospho]SAIPYSR-4	0.007773202	0.990313594	6	GISS[Phospho]SAIPYSR-4	0.030227635	0.95130486	10	GISS[Phospho]SAIPYSR-4	0.009825988	0.99610074	5
sp|P05756|RS13_YEAST	14	S	0	Gold	66	GISSS[Phospho]AIPYSRNAPAWFK[4.03]-5	0.011309976	0.983390056	4	GISSS[Phospho]AIPYSR[10.01]-5	0.014451988	0.981866595	2	GISSS[Phospho]AIPYSR[10.01]-5	0.004639043	0.990121471	4					GISSS[Phospho]AIPYSR[10.01]-5	0.016804928	0.968671625	4	GISSS[Phospho]AIPYSR-5	0.008630155	0.987714411	3	GISSS[Phospho]AIPYSR-5	0.013431238	0.973715237	3	GISS[Phospho]S[Phospho]AIPYSR-5	0.015347975	0.976294	3
sp|P05756|RS13_YEAST	30	S	0	Gold	96	LSS[Phospho]ESVIEQIVK-3	0.007229839	0.988401034	4	LSS[Phospho]ESVIEQIVK[8.01]-3	0.002407841	0.98809993	4	LSS[Phospho]ESVIEQIVK[8.01]-3	0.003212432	0.99630132	4	LSS[Phospho]ESVIEQIVK[6.02]-3	0.00395977	0.995300309	2	LSS[Phospho]ESVIEQIVK[8.01]-3	0.006095587	0.9963016	7	LSS[Phospho]ESVIEQIVK-3	0.003753439	0.99700029	5	LSS[Phospho]ESVIEQIVK-3	0.010824465	0.989884692	4	LSS[Phospho]ESVIEQIVK-3	0.005560752	0.9944	11
sp|P05756|RS13_YEAST	32	S	0	Gold	127	LSSES[Phospho]VIEQIVK[4.03]-5	0.006268215	0.991923451	2	LSSES[Phospho]VIEQIVK-5	0	0.993199967	5	LSSES[Phospho]VIEQIVK-5	0.003720475	0.995399721	1					LSSES[Phospho]VIEQIVK-5	0.004832482	0.997599999	3	LSSES[Phospho]VIEQIVK[8.01]-5	0.003753439	0.997200257	5	LSSES[Phospho]VIEQIVK-5	0.014145038	0.962696373	2	LSSES[Phospho]VIEQIVK-5	0.005455719	0.9968006	54
sp|P05759|RS31_YEAST	57	S	0	Gold	92	QLEDGRTLS[Phospho]DYNIQK[8.01]-9	0.029771079	0.944899188	1	TLS[Phospho]DYNIQK[8.01]-3	0.001117655	0.9909	5	TLS[Phospho]DYNIQK-3	0.003212432	0.996284236	4					TLS[Phospho]DYNIQK-3	0.005420509	0.9972	2	TLS[Phospho]DYNIQK-3	0.003753439	0.99670032	3	TLS[Phospho]DYNIQK-3	0.010807838	0.991537997	4	TLS[Phospho]DYNIQK-3	0.007050244	0.9987	4
sp|P05986|KAPC_YEAST	15	S	0	Gold	518	MYVDPMN[Deamidated]NNEIRK[8.01]LS[Phospho]ITAK[8.01]-15	0.011309976	0.9835	4	KLS[Phospho]ITAK-3	0.006534189	0.98380632	16	KLS[Phospho]ITAK-3	0.003212432	0.9961014	47	KLS[Phospho]ITAK-3	0.00395977	0.9939	6	K[8.01]LS[Phospho]ITAK[8.01]-3	0.006925664	0.99340968	26	KLS[Phospho]ITAK-3	0.005364518	0.99450736	18	KLS[Phospho]ITAK-3	0.020857132	0.97943384	28	KLS[Phospho]ITAK-3	0.008172649	0.99750144	40
sp|P05986|KAPC_YEAST	242	T	0	Gold	72	YVPDVTYT[Phospho]LC[Carbamidomethyl]GTPDYIAPEVVSTK[8.01]PYNK[8.01]-8	0.022187839	0.961425941	1	YVPDVTYT[Phospho]LC[Carbamidomethyl]GTPDYIAPEVVSTK[8.01]PYNK[8.01]-8	0.012828083	0.980256712	2	YVPDVTYT[Phospho]LC[Carbamidomethyl]GTPDYIAPEVVSTK[8.01]PYNK[8.01]-8	0.007661898	0.99090088	7					YVPDVTYT[Phospho]LC[Carbamidomethyl]GTPDYIAPEVVSTK[4.03]PYNK[4.03]-8	0.018882817	0.9932	4	YVPDVTYT[Phospho]LC[Carbamidomethyl]GTPDYIAPEVVSTK[8.01]PYNK[8.01]-8	0.009226199	0.985210637	2	YVPDVTYT[Phospho]LC[Carbamidomethyl]GTPDYIAPEVVSTKPYNK-8	0.013098413	0.9795	9	YVPDVTYT[Phospho]LC[Carbamidomethyl]GTPDYIAPEVVSTK[8.01]PYNK[8.01]-8	0.012823082	0.9936	10
sp|P06101|CDC37_YEAST	14	S	0	Gold	2370	WDK[8.01]IELS[Phospho]DDS[Phospho]DVEVHPNVDK[8.01]K[8.01]-7	0	1	179	WDK[8.01]IELS[Phospho]DDS[Phospho]DVEVHPNVDK[8.01]K[8.01]-7	0	1	1	WDK[8.01]IELS[Phospho]DDS[Phospho]DVEVHPNVDK[8.01]K[8.01]-7	0	1	11	IELS[Phospho]DDS[Phospho]DVEVHPN[Deamidated]VDK[6.02]K[6.02]-4	0	1	3	IELS[Phospho]DDS[Phospho]DVEVHPN[Deamidated]VDK[8.01]K[8.01]-4	0	1	1	IELS[Phospho]DDS[Phospho]DVEVHPN[Deamidated]VDK[8.01]K[8.01]-4	0	1	2	IELS[Phospho]DDS[Phospho]DVEVHPNVDKK-4	0	1	50	WDK[8.01]IELS[Phospho]DDS[Phospho]DVEVHPNVDK[8.01]K[8.01]-7	0	1	13
sp|P06101|CDC37_YEAST	17	S	0	Gold	2691	WDK[8.01]IELS[Phospho]DDS[Phospho]DVEVHPNVDK[8.01]K[8.01]-10	0	1	179	WDK[8.01]IELS[Phospho]DDS[Phospho]DVEVHPNVDK[8.01]K[8.01]-10	0	1	1	WDK[8.01]IELS[Phospho]DDS[Phospho]DVEVHPNVDK[8.01]K[8.01]-10	0	1	11	IELS[Phospho]DDS[Phospho]DVEVHPN[Deamidated]VDK[6.02]K[6.02]-7	0	1	3	IELS[Phospho]DDS[Phospho]DVEVHPN[Deamidated]VDK[8.01]K[8.01]-7	0	1	1	IELS[Phospho]DDS[Phospho]DVEVHPN[Deamidated]VDK[8.01]K[8.01]-7	0	1	2	IELS[Phospho]DDS[Phospho]DVEVHPNVDKK-7	0	1	50	WDK[8.01]IELS[Phospho]DDS[Phospho]DVEVHPNVDK[8.01]K[8.01]-10	0	1	13
sp|P06101|CDC37_YEAST	172	S	0	Gold	21	NAHIS[Phospho]SEDIHTGFDSSFMNK[8.01]-5	0.013250279	0.979296779	1	NAHIS[Phospho]SEDIHTGFDSSFMNK-5	0.008667105	0.988399999	3									NAHIS[Phospho]SEDIHTGFDSSFMNK[4.03]-5	0.023924267	0.98776264	1					NAHIS[Phospho]SEDIHTGFDSSFM[Oxidation]NK-5	0.043816248	0.946989351	1	NAHIS[Phospho]SEDIHTGFDSSFMNK[8.01]-5	0.008728736	0.99740025	2
sp|P06101|CDC37_YEAST	367	S	0	Gold	136	ILQQEEMDES[Phospho]NAEGVETIQLK[8.01]-10	0.011309976	0.984	5	ILQQEEM[Oxidation]DES[Phospho]NAEGVETIQLK[8.01]-10	0.00213173	0.9891	2	ILQQEEMDES[Phospho]NAEGVETIQLK[8.01]-10	0.003212432	0.9967	5					ILQQEEMDES[Phospho]NAEGVETIQLK[8.01]-10	0.006114395	0.9962	8	ILQQEEMDES[Phospho]NAEGVETIQLK[8.01]-10	0.003753439	0.9977	5	ILQQEEM[Oxidation]DES[Phospho]NAEGVETIQLK-10	0.010807838	0.991699925	4	ILQQEEMDES[Phospho]NAEGVETIQLK-10	0.005560752	0.99460104	6
sp|P06101|CDC37_YEAST	466	S	0	Gold	26	DFQS[Phospho]LK[8.01]DQYEQDHEDATMENLSLNDRDGGGDNHEEVK[8.01]-4	0.006268215	0.989663154	2	AILENEKDFQS[Phospho]LK-11	0.001164023	0.996827109	2									DFQS[Phospho]LK[4.03]DQYEQDHEDATMENLSLNDR[6.02]-4	0.009586256	0.998555676	1	DFQS[Phospho]LK[8.01]DQYEQDHEDATMENLSLNDR[10.01]-4	0.013438123	0.97440195	1	AILENEKDFQS[Phospho]LKDQYEQDHEDATM[Oxidation]ENLSLNDR-11	0.035289139	0.879031925	1	DFQS[Phospho]LK[4.03]DQYEQDHEDATMENLSLNDR[6.02]DGGGDNHEEVK[4.03]-4	0.004250744	0.9995	4
sp|P06101|CDC37_YEAST	471	Y	0	Bronze	1	DFQSLKDQY[Phospho]EQDHEDATM[Oxidation]EN[Deamidated]LSLNDRDGGGDNHEEVK-9	0.037436636	0.925121977	1
sp|P06101|CDC37_YEAST	479	T	0	Silver	10	DQYEQDHEDAT[Phospho]MENLSLNDRDGGGDNHEEVK[4.03]-11	0.006268215	0.98978492	1																									DQYEQDHEDAT[Phospho]MENLSLNDRDGGGDNHEEVK-11	0.017166966	0.989091217	1
sp|P06101|CDC37_YEAST	484	S	0	Gold	356	DQYEQDHEDATM[Oxidation]ENLS[Phospho]LNDRDGGGDNHEEVK-16	0.005097582	0.9974	9	DQYEQDHEDATMENLS[Phospho]LNDR[10.01]DGGGDNHEEVK[8.01]-16	0	0.9984	4	DQYEQDHEDATMENLS[Phospho]LNDR[10.01]-16	0.001969391	0.9971	1					DQYEQDHEDATMENLS[Phospho]LNDRDGGGDNHEEVK-16	0.004832482	0.9991	3	DQYEQDHEDATMENLS[Phospho]LNDR[10.01]DGGGDNHEEVK[8.01]-16	0.003753439	0.9989	4	DQYEQDHEDATM[Oxidation]ENLS[Phospho]LNDRDGGGDNHEEVK-16	0.01319737	0.9991	2	DQYEQDHEDATMENLS[Phospho]LNDR[6.02]DGGGDNHEEVK[4.03]-16	0	0.9997	13
sp|P06101|CDC37_YEAST	71	S	0	Gold	29	RVDRILS[Phospho]NLPESSLTDLPAVTK-7	0.005097582	0.994696729	2	ILS[Phospho]NLPESSLTDLPAVTK-3	0	0.998999956	4									ILS[Phospho]NLPESSLTDLPAVTK[8.01]-3	0.004832482	0.999299993	3	ILS[Phospho]NLPESSLTDLPAVTK[8.01]-3	0.003753439	0.998799763	2					ILS[Phospho]NLPESSLTDLPAVTK-3	0.005455719	0.998869823	3
sp|P06102|NOT3_YEAST	304	S	0	Gold	114	NATGAAIPVAGPSS[Phospho]TPSPVIPVADASK[8.01]-14	0.023204709	0.959612719	1	NATGAAIPVAGPSS[Phospho]TPSPVIPVADASK-14	0.029837093	0.933350273	1	NATGAAIPVAGPSS[Phospho]TPSPVIPVADASK-14	0.008614268	0.98050386	1					NATGAAIPVAGPSS[Phospho]TPSPVIPVADASK[8.01]-14	0.017422778	0.9661	5	NATGAAIPVAGPSS[Phospho]TPSPVIPVADASK[8.01]-14	0.00853381	0.9887	6	NATGAAIPVAGPSS[Phospho]TPS[Phospho]PVIPVADASK-14	0.013431238	0.975708856	1	NATGAAIPVAGPSS[Phospho]TPSPVIPVADASK[8.01]-14	0.009825988	0.9966	6
sp|P06102|NOT3_YEAST	322	S	0	Gold	619	ETERS[Phospho]PSSSPIHNATKPEEAVK-5	0.005097582	0.9953009	7	ETERS[Phospho]PSSSPIHNATKPEEAVK-5	0.000759737	0.9928	9	ETER[10.01]S[Phospho]PSSSPIHNATK[8.01]PEEAVK[8.01]-5	0.002886559	0.9979	15	ETER[6.02]S[Phospho]PSSSPIHNATK[6.02]PEEAVK[6.02]-5	0.000806447	0.9984	18	ETERS[Phospho]PSSSPIHNATKPEEAVK-5	0.004832482	0.99800019	9	ETER[10.01]S[Phospho]PSSSPIHNATK[8.01]PEEAVK[8.01]-5	0.003753439	0.9986	8	ETERS[Phospho]PSSSPIHNATKPEEAVK-5	0.010807838	0.9968	40	ETERS[Phospho]PSSSPIHNATKPEEAVK-5	0.005108969	0.9994	19
sp|P06102|NOT3_YEAST	324	S	0	Gold	153	ETERSPS[Phospho]SSPIHNATK[4.03]PEEAVK[4.03]-7	0.012252295	0.9822	4	ETERSPS[Phospho]SSPIHNATKPEEAVK-7	0.032150302	0.9682	1	SPS[Phospho]SSPIHNATKPEEAVK-3	0.009559298	0.970390115	1	SPS[Phospho]SSPIHN[Deamidated]ATKPEEAVK-3	0.007216805	0.985133141	1	SPS[Phospho]SSPIHNATK[8.01]PEEAVK[8.01]-3	0.007439994	0.992399985	3	SPS[Phospho]SSPIHNATK[8.01]PEEAVK[8.01]-3	0.006914779	0.992295556	1	SPS[Phospho]SSPIHNATKPEEAVK-3	0.013342902	0.995	2	SPS[Phospho]SSPIHNATKPEEAVK-3	0.007050244	0.9987	5
sp|P06102|NOT3_YEAST	326	S	0	Gold	242	ETERS[Phospho]PSSS[Phospho]PIHNATK[4.03]PEEAVK[4.03]-9	0.017372171	0.9718	3	ETERS[Phospho]PSSS[Phospho]PIHNATKPEEAVK-9	0.006663409	0.9883	17	ETER[10.01]S[Phospho]PSSS[Phospho]PIHNATK[8.01]PEEAVK[8.01]-9	0.005104911	0.9862	3	ETER[6.02]S[Phospho]PSSS[Phospho]PIHNATK[6.02]PEEAVK[6.02]-9	0.009556461	0.98249657	6	ETERS[Phospho]PSSS[Phospho]PIHNATKPEEAVK-9	0.00772309	0.99150876	6	ETER[10.01]S[Phospho]PSSS[Phospho]PIHNATK[8.01]PEEAVK[8.01]-9	0.007773202	0.990232815	1	ETERS[Phospho]PSSS[Phospho]PIHN[Deamidated]ATKPEEAVK-9	0.01319737	0.9963	7	SPSSS[Phospho]PIHNATK[8.01]PEEAVK[8.01]-5	0.007133694	0.9979	7
sp|P06102|NOT3_YEAST	344	S	0	Gold	488	TSIK[4.03]S[Phospho]PRSSADNLLPSLQK[4.03]-5	0.005097582	0.9952	27	TSIK[8.01]S[Phospho]PR[10.01]-5	0	0.99800051	27	TSIK[8.01]S[Phospho]PR[10.01]-5	0.003938183	0.9932112	16	TSIK[6.02]S[Phospho]PR[6.02]-5	0.00395977	0.99760063	13	S[Phospho]PR[10.01]SS[Phospho]ADNLLPSLQK[8.01]-1	0.011810723	0.98120915	1	TSIK[8.01]S[Phospho]PR[10.01]-5	0.008630155	0.9872118	8	TSIKS[Phospho]PR-5	0.013431238	0.9758636	13	SPSSSPIHNATKPEEAVKTS[Phospho]IKS[Phospho]PR-23	0.008743125	0.99151804	1
sp|P06102|NOT3_YEAST	359	S	0	Gold	84	S[Phospho]PSSATPETPTNVHTHIHQTPN[Deamidated]GITGATTLK[8.01]PATLPAK[8.01]PAGELK[8.01]-1	0.006268215	0.9901	6					S[Phospho]PSSATPETPTNVHTHIHQTPNGITGATTLK[8.01]PATLPAK[8.01]PAGELK[8.01]-1	0.004796168	0.9948	7																	S[Phospho]PSSATPETPTNVHTHIHQTPN[Deamidated]GITGATTLKPATLPAKPAGELK-1	0.0143962	0.9924	7
sp|P06102|NOT3_YEAST	367	T	0	Gold	29	SPSSATPET[Phospho]PTNVHTHIHQTPNGITGATTLK[8.01]PATLPAK[8.01]PAGELK[8.01]-9	0.006268215	0.990059812	1					SPSSATPET[Phospho]PTNVHTHIHQTPNGITGATTLKPATLPAKPAGELK-9	0.009098055	0.979982832	3													SPSSATPET[Phospho]PTNVHTHIHQTPNGITGATTLKPATLPAKPAGELK-9	0.013342902	0.994893854	1	SPSSATPET[Phospho]PTNVHTHIHQTPNGITGATTLKPATLPAKPAGELK-9	0.006291327	0.9991	2
sp|P06102|NOT3_YEAST	442	S	0	Gold	308	TPTTAAATTTSS[Phospho]NANSRIGSALNTPK[4.03]-12	0.019041266	0.969693859	1	TPTTAAATTTSS[Phospho]NANSR-12	0.001283874	0.9914	4	TPTTAAATTTSS[Phospho]NANSR-12	0.003720475	0.99470052	18	TPTTAAATTTSS[Phospho]NANSR[6.02]-12	0.00395977	0.9958	13	TPTTAAATTTSS[Phospho]NAN[Deamidated]SR-12	0.007827978	0.9915	3	TPTTAAATTTSS[Phospho]NAN[Deamidated]SR-12	0.006914779	0.9923	6	TPTTAAATTTSS[Phospho]NANSR-12	0.010824465	0.9901	16	TPTTAAATTTSS[Phospho]NANS[Phospho]R[6.02]-12	0.009825988	0.99610038	2
sp|P06102|NOT3_YEAST	450	S	0	Gold	538	TPTTAAATTTSSNANSRIGS[Phospho]ALNTPK[4.03]-20	0.028187339	0.950187673	1	IGS[Phospho]ALNTPK[8.01]-3	0.006255305	0.98652006	2	IGS[Phospho]ALNTPK[8.01]-3	0.003550694	0.99580425	14	IGS[Phospho]ALNTPK[6.02]-3	0.00395977	0.99710028	8	IGS[Phospho]ALNT[Phospho]PK[8.01]-3	0.006172961	0.99520252	28	IGS[Phospho]ALNT[Phospho]PK[8.01]-3	0.004576646	0.99500264	17	IGS[Phospho]ALNTPK-3	0.010824465	0.99140328	6	IGS[Phospho]ALNTPK-3	0.008743125	0.9918016	5
sp|P06102|NOT3_YEAST	454	T	0	Gold	563	TPTTAAATTTSSNANSRIGSALNT[Phospho]PK[4.03]-24	0.007229839	0.9874	8	IGSALNT[Phospho]PK[8.01]-7	0.000711046	0.99181425	6	IGSALNT[Phospho]PK-7	0.003212432	0.99640203	11	IGSALNT[Phospho]PK[6.02]-7	0.002814788	0.99780021	7	IGSALN[Deamidated]T[Phospho]PK-7	0.004832482	0.99780096	2	IGS[Phospho]ALNT[Phospho]PK[8.01]-7	0.004576646	0.99500264	17	IGSALNT[Phospho]PK-7	0.010807838	0.99460368	5	IGSALNT[Phospho]PK[4.03]-7	0.007050244	0.99820072	16
sp|P06102|NOT3_YEAST	569	S	0	Silver	82	LQVPTFGVFDDDFESDRDS[Phospho]ETEPEEEEQPSTPK[4.03]-19	0.013066535	0.9811	1					LQVPTFGVFDDDFES[Phospho]DRDS[Phospho]ETEPEEEEQPSTPK-19	0.021715679	0.962903685	1					LQVPTFGVFDDDFES[Phospho]DRDS[Phospho]ETEPEEEEQPSTPK-19	0.011134544	0.998183655	2	LQVPTFGVFDDDFES[Phospho]DR[6.02]DS[Phospho]ETEPEEEEQPSTPK[4.03]-19	0.015405053	0.996999988	1	DS[Phospho]ET[Phospho]EPEEEEQPSTPK-2	0.010807838	0.994791272	1	LQVPTFGVFDDDFES[Phospho]DRDS[Phospho]ETEPEEEEQPSTPK-19	0.005455719	0.9963	58
sp|P06102|NOT3_YEAST	571	T	0	Bronze	8	LQVPTFGVFDDDFESDRDS[Phospho]ET[Phospho]EPEEEEQPSTPK[4.03]-21	0.028540577	0.949499999	3																					DS[Phospho]ET[Phospho]EPEEEEQPSTPK-4	0.010807838	0.994791272	1	LQVPTFGVFDDDFES[Phospho]DRDS[Phospho]ET[Phospho]EPEEEEQPSTPK-21	0.016238541	0.975164183	2
sp|P06105|SC160_YEAST	1112	S	0	Gold	789	TK[4.03]FTIEEVGAPTSSEEGDITM[Oxidation]RLTYEPIDLSSILS[Phospho]DGEEK[4.03]-35	0.005097582	0.9964	22	LTYEPIDLSSILS[Phospho]DGEEK[8.01]-13	0	0.99620037	6	LTYEPIDLSSILS[Phospho]DGEEK-13	0.002886559	0.99840039	23	LTYEPIDLSSILS[Phospho]DGEEK[6.02]-13	0.00395977	0.997299849	1	[Acetyl]TK[8.01]FTIEEVGAPTSSEEGDITM[Oxidation]RLTYEPIDLSSILS[Phospho]DGEEK-35	0.004832482	0.9977	1	LTYEPIDLSSILS[Phospho]DGEEK[8.01]-13	0.003753439	0.99850014	22	LTYEPIDLSSILS[Phospho]DGEEKEVTKDTSNDSAK-13	0.010807838	0.994	30	LTYEPIDLSSILS[Phospho]DGEEK-13	0.005455719	0.998	136
sp|P06105|SC160_YEAST	359	S	0	Bronze	1	YNVIVTFPS[Phospho]TPDDELVSFVGLRDK[8.01]-9	0.019657413	0.96749998	1
sp|P06105|SC160_YEAST	50	T	0	Gold	777	K[8.01]PT[Phospho]PLPS[Phospho]LK[8.01]-3	0	1	17	K[8.01]PT[Phospho]PLPS[Phospho]LK[8.01]-3	0	1	8	K[8.01]PT[Phospho]PLPS[Phospho]LK[8.01]-3	0	1	10	K[6.02]PT[Phospho]PLPS[Phospho]LK[6.02]-3	0	1	8	K[8.01]PT[Phospho]PLPS[Phospho]LK[8.01]-3	0	1	2	K[8.01]PT[Phospho]PLPS[Phospho]LK[8.01]-3	0	1	18	KPT[Phospho]PLPSLK-3	0.010807838	0.9961014	39	K[8.01]PT[Phospho]PLPS[Phospho]LK[8.01]-3	0	1	42
sp|P06105|SC160_YEAST	54	S	0	Gold	363	K[8.01]PT[Phospho]PLPS[Phospho]LK[8.01]-7	0	1	17	K[8.01]PT[Phospho]PLPS[Phospho]LK[8.01]-7	0	1	5	K[8.01]PT[Phospho]PLPS[Phospho]LK[8.01]-7	0	1	10	K[6.02]PT[Phospho]PLPS[Phospho]LK[6.02]-7	0.000806447	1	8	K[8.01]PT[Phospho]PLPS[Phospho]LK[8.01]-7	0	1	2	K[8.01]PT[Phospho]PLPS[Phospho]LK[8.01]-7	0	1	18	KPT[Phospho]PLPS[Phospho]LK-7	0.01319737	0.9999	4	K[8.01]PT[Phospho]PLPS[Phospho]LK[8.01]-7	0	1	42
sp|P06105|SC160_YEAST	63	S	0	Gold	113	DLPSLGS[Phospho]NAAFANVK-7	0.007229839	0.9875	3	DLPSLGS[Phospho]NAAFANVK[8.01]-7	0.007290682	0.988092652	1	DLPSLGS[Phospho]NAAFANVK-7	0.003720475	0.994994783	4	DLPSLGS[Phospho]NAAFANVK[6.02]-7	0.00395977	0.993413129	1	DLPSLGS[Phospho]N[Deamidated]AAFANVK-7	0.00547066	0.9967	3	DLPSLGS[Phospho]NAAFAN[Deamidated]VK[8.01]-7	0.003753439	0.99650096	2	DLPSLGS[Phospho]NAAFANVK-7	0.010824465	0.990499569	5	DLPSLGS[Phospho]NAAFANVK[4.03]-7	0.007050244	0.998	5
sp|P06105|SC160_YEAST	630	S	0	Gold	127	IFESILNS[Phospho]PSSK-8	0.011309976	0.9836	3	IFESILNS[Phospho]PSSK[8.01]-8	0.001164023	0.99230076	10	IFESILNS[Phospho]PSSK-8	0.003720475	0.9951	8	IFESILNS[Phospho]PSSK-8	0.00395977	0.9958	5	IFESILNS[Phospho]PSSK[8.01]-8	0.006124757	0.99580117	8	IFESILN[Deamidated]S[Phospho]PSSK-8	0.003805325	0.9957019	1	IFESILNS[Phospho]PSSK-8	0.010824465	0.986976326	4	IFESILNS[Phospho]PSSK-8	0.005455719	0.9962002	5
sp|P06105|SC160_YEAST	665	A	1	Silver	16	[Acetyl]FA[Phospho]C[Carbamidomethyl]QIDIPNEENNNASK-2	0.005097582	0.99640035	4																	EK[4.03]FA[Phospho]C[Carbamidomethyl]Q[Deamidated]IDIPNEENNNASK[8.01]-4	0.018845804	0.976527442	1
sp|P06105|SC160_YEAST	83	S	0	Silver	18	VSWGPNM[Oxidation]K[4.03]PAVS[Phospho]NSPSPSPSAPSLTTGLGAK[4.03]-12	0.018064512	0.970999358	1	VSWGPNM[Oxidation]KPAVS[Phospho]NSPSPSPSAPSLTTGLGAK-12	0.024933188	0.964086221	1	VSWGPNMK[8.01]PAVS[Phospho]NSPSPSPSAPSLTTGLGAK[8.01]-12	0.003212432	0.99674406	2									VSWGPNMK[8.01]PAVS[Phospho]NSPSPSPSAPSLTTGLGAK[8.01]-12	0.029723298	0.916086185	1					VSWGPNMK[8.01]PAVS[Phospho]NSPSPSPSAPSLTTGLGAK[8.01]-12	0.021052583	0.983725606	2
sp|P06105|SC160_YEAST	85	S	0	Gold	149	VSWGPNMK[4.03]PAVSNS[Phospho]PSPSPSAPSLTTGLGAK[4.03]-14	0.005097582	0.9955	6	VSWGPNMKPAVSNS[Phospho]PSPSPSAPSLTTGLGAK-14	0.00324186	0.993799944	3	VSWGPNMKPAVSNS[Phospho]PSPSPSAPSLTTGLGAK-14	0.002886559	0.9988	10					VSWGPNMK[4.03]PAVSNS[Phospho]PSPSPSAPSLTTGLGAK[4.03]-14	0.012298246	0.99711649	1	VSWGPNM[Oxidation]K[8.01]PAVSNS[Phospho]PSPSPSAPSLTTGLGAK[8.01]-14	0.008224897	0.997499838	1	VSWGPNM[Oxidation]KPAVSNS[Phospho]PSPSPSAPSLTTGLGAK-14	0.01319737	0.997799862	3	VSWGPNMK[8.01]PAVSNS[Phospho]PSPSPSAPSLTTGLGAK[8.01]-14	0.005108969	0.9994	4
sp|P06105|SC160_YEAST	87	S	0	Gold	45	VSWGPNMK[8.01]PAVSNSPS[Phospho]PSPSAPSLTTGLGAK[8.01]-16	0.006268215	0.992493332	4					VSWGPNMKPAVSNSPS[Phospho]PSPSAPSLTTGLGAK-16	0.002886559	0.9977	6									VSWGPNMK[8.01]PAVSNSPS[Phospho]PSPSAPSLTTGLGAK[8.01]-16	0.012110389	0.996607386	1	VSWGPNM[Oxidation]KPAVSNSPS[Phospho]PSPSAPSLTTGLGAK-16	0.019105551	0.946166249	1	VSWGPNMK[4.03]PAVSNS[Phospho]PS[Phospho]PSPSAPSLTTGLGAK[4.03]-16	0.020208282	0.976742996	2
sp|P06105|SC160_YEAST	875	S	0	Gold	53	S[Phospho]IVGSGGHILREIISK[8.01]-1	0.037193034	0.926461941	2	S[Phospho]IVGSGGHILR[10.01]-1	0.049764204	0.934553674	2	S[Phospho]IVGSGGHILR[10.01]-1	0.002886559	0.997900371	4	S[Phospho]IVGSGGHILR[6.02]-1	0.015843435	0.970490094	1	S[Phospho]IVGSGGHILR-1	0.005420509	0.997200717	2	S[Phospho]IVGSGGHILR[10.01]-1	0.003753439	0.99820072	4	S[Phospho]IVGSGGHILR-1	0.011457125	0.982412605	2	S[Phospho]IVGS[Phospho]GGHILR-1	0.005455719	0.999	5
sp|P06105|SC160_YEAST	89	S	0	Bronze	20	VSWGPNM[Oxidation]K[4.03]PAVSNS[Phospho]PSPS[Phospho]PSAPSLTTGLGAK[4.03]-18	0.03783677	0.924727788	3					VSWGPNMK[8.01]PAVSNSPSPS[Phospho]PSAPSLTTGLGAK[8.01]-18	0.013139824	0.959342251	1									VSWGPNMK[4.03]PAVSNS[Phospho]PSPS[Phospho]PSAPSLTTGLGAK[4.03]-18	0.039758851	0.957266757	1	VSWGPNM[Oxidation]KPAVSNS[Phospho]PSPS[Phospho]PSAPSLTTGLGAK-18	0.01319737	0.99743727	3
sp|P06105|SC160_YEAST	94	S	0	Silver	8	VSWGPNM[Oxidation]K[4.03]PAVSNSPSPSPSAPS[Phospho]LTTGLGAK[4.03]-23	0.027707476	0.951697591	2					VSWGPNMK[8.01]PAVSNSPSPSPSAPS[Phospho]LTTGLGAK[8.01]-23	0.005874157	0.984396287	3
sp|P06115|CATT_YEAST	434	S	0	Gold	33	FK[8.01]NEDNDEVS[Phospho]DK[8.01]FK[8.01]-10	0	0.999958921	3	FKNEDNDEVS[Phospho]DKFK-10	0	1	9	FKNEDNDEVS[Phospho]DKFK-10	0.002886559	0.999291922	2					FK[4.03]NEDNDEVS[Phospho]DK[4.03]-10	0.004151864	0.999999584	1	NEDNDEVS[Phospho]DK[8.01]FK[8.01]-8	0.003753439	0.999512583	1
sp|P06168|ILV5_YEAST	174	S	0	Gold	29	TLYFSHGFS[Phospho]PVFK-9	0.023227092	0.958917877	2	TLYFSHGFS[Phospho]PVFK-9	0.002319925	0.992099827	3	TLYFSHGFS[Phospho]PVFK-9	0.009435656	0.997792726	1					TLYFSHGFS[Phospho]PVFK[4.03]-9	0.048594591	0.947460673	1	TLYFSHGFS[Phospho]PVFK[4.03]-9	0.042959395	0.934813425	1					TLYFSHGFS[Phospho]PVFK-9	0.007050244	0.9987	6
sp|P06169|PDC1_YEAST	183	T	0	Gold	125	LLQT[Phospho]PIDMSLK[8.01]PNDAESEK[8.01]-4	0.005097582	0.9967	3	LLQT[Phospho]PIDMSLKPNDAESEK-4	0.001164023	0.992659236	2	LLQT[Phospho]PIDMSLKPNDAESEK-4	0.002886559	0.998800185	1	LLQT[Phospho]PIDM[Oxidation]SLK[6.02]PNDAESEK[6.02]-4	0.000806447	0.998699981	3	LLQT[Phospho]PIDMSLK[8.01]PNDAESEK[8.01]-4	0.004774782	0.9996	7	LLQT[Phospho]PIDMSLK[8.01]PNDAESEK[8.01]-4	0.003753439	0.9994	8					LLQT[Phospho]PIDMSLK[8.01]PNDAESEK[8.01]-4	0.001103713	0.9997	9
sp|P06169|PDC1_YEAST	245	T	0	Gold	107	KLIDLTQFPAFVT[Phospho]PM[Oxidation]GK-13	0.005097582	0.99470102	4	KLIDLTQFPAFVT[Phospho]PMGK-13	0.001164023	0.99480051	2	LIDLTQFPAFVT[Phospho]PMGK-12	0.004565307	0.995899926	4					LIDLTQFPAFVT[Phospho]PMGK[8.01]-12	0.008470768	0.98950686	5	LIDLTQFPAFVT[Phospho]PMGK[8.01]-12	0.007184239	0.9921	2	LIDLTQFPAFVT[Phospho]PM[Oxidation]GK-12	0.010807838	0.995299925	2	KLIDLTQFPAFVT[Phospho]PMGKGS[Phospho]IDEQHPR-13	0.005560752	0.994534366	2
sp|P06169|PDC1_YEAST	266	T	0	Gold	149	GSIDEQHPRYGGVYVGT[Phospho]LSKPEVK-17	0.005097582	0.995	6	YGGVYVGT[Phospho]LSKPEVK-8	0	0.9939	10	YGGVYVGT[Phospho]LSKPEVK-8	0.003633472	0.995499986	3					YGGVYVGT[Phospho]LSK[8.01]PEVK[8.01]-8	0.005410863	0.9974	4	YGGVYVGT[Phospho]LSKPEVK-8	0.003753439	0.996899986	3	YGGVYVGT[Phospho]LSKPEVK-8	0.010807838	0.994092786	5	YGGVYVGT[Phospho]LS[Phospho]KPEVK-8	0.005455719	0.998500132	1
sp|P06169|PDC1_YEAST	268	S	0	Gold	116	GSIDEQHPRYGGVYVGTLS[Phospho]K[8.01]PEVK[8.01]-19	0.006268215	0.991298135	5	YGGVYVGTLS[Phospho]KPEVK-10	0.001117655	0.99120087	8	YGGVYVGTLS[Phospho]K[8.01]PEVK[8.01]-10	0.004639043	0.989215586	2					YGGVYVGTLS[Phospho]K[8.01]PEVK[8.01]-10	0.006124757	0.996092235	3	YGGVYVGTLS[Phospho]KPEVK-10	0.003753439	0.9983	4	YGGVYVGTLS[Phospho]KPEVK-10	0.010807838	0.995993532	6	YGGVYVGT[Phospho]LS[Phospho]KPEVK-10	0.005455719	0.998488959	1
sp|P06169|PDC1_YEAST	335	T	0	Gold	86	LLT[Phospho]TIADAAK[4.03]-3	0.011309976	0.983762787	1	LLT[Phospho]TIADAAK[8.01]-3	0.005306896	0.98940873	7	LLT[Phospho]TIADAAK[8.01]-3	0.00387021	0.9973	9	LLT[Phospho]TIADAAK-3	0.012977819	0.977011736	1	LLT[Phospho]TIADAAK[8.01]-3	0.007173429	0.992712186	4	LLT[Phospho]TIADAAK-3	0.003753439	0.99690058	5	[Acetyl]LLT[Phospho]TIADAAK-3	0.010824465	0.986289793	1	LLT[Phospho]TIADAAK-3	0.005690534	0.99920007	7
sp|P06169|PDC1_YEAST	351	A	1	Bronze	26	GYKPVAVPA[Phospho]RTPANAAVPASTPLK-9	0.047835143	0.901048451	2					GYK[4.03]PVAVPA[Phospho]R[6.02]TPANAAVPASTPLK[4.03]-9	0.019230024	0.979357492	1					GYK[8.01]PVAVPA[Phospho]R[10.01]TPANAAVPASTPLK[8.01]-9	0.020586543	0.955499959	2	GYK[8.01]PVAVPA[Phospho]R[10.01]TPANAAVPASTPLK[8.01]-9	0.0168203	0.965299995	2					GYK[8.01]PVAVPA[Phospho]R[10.01]TPANAAVPASTPLK[8.01]-9	0.015851976	0.99061848	9
sp|P06169|PDC1_YEAST	361	A	1	Bronze	8	GYK[4.03]PVAVPARTPANAAVPA[Phospho]STPLK[4.03]-19	0.018064512	0.971099645	1					TPANAAVPA[Phospho]STPLK-9	0.02713539	0.897752615	1					TPANAAVPA[Phospho]STPLK-9	0.029065064	0.928271997	1	TPANAAVPA[Phospho]STPLK-9	0.028639435	0.930877508	1					TPANAAVPA[Phospho]STPLK-9	0.020711983	0.91471702	1
sp|P06169|PDC1_YEAST	362	S	0	Gold	50	GYKPVAVPARTPANAAVPAS[Phospho]TPLK-20	0.04150285	0.914765956	5					TPANAAVPAS[Phospho]TPLK-10	0.019642724	0.96888484	1	TPANAAVPAS[Phospho]TPLK[6.02]-10	0.006228956	0.989599716	3	TPANAAVPAS[Phospho]TPLK-10	0.006943386	0.993099627	4	TPANAAVPAS[Phospho]TPLK[8.01]-10	0.008463483	0.989	3	TPANAAVPAS[Phospho]TPLK-10	0.013431238	0.977649937	6	TPANAAVPAS[Phospho]TPLK-10	0.010465714	0.9958	6
sp|P06169|PDC1_YEAST	522	T	0	Gold	120	DYETHRVATTGEWDK[8.01]LT[Phospho]QDK[8.01]-17	0.04150285	0.915529037	1	VATTGEWDK[8.01]LT[Phospho]QDK[8.01]-11	0	0.994425814	2	VATTGEWDKLT[Phospho]QDK-11	0.002886559	0.999099999	8					VATTGEWDK[8.01]LT[Phospho]QDK[8.01]-11	0.004774782	0.9995	4	VATTGEWDKLT[Phospho]QDK-11	0.003753439	0.9984	4					VATTGEWDK[4.03]LT[Phospho]QDK[4.03]-11	0.004008114	0.99950004	5
sp|P06208-2|LEU1_YEAST	385	S	0	Gold	22	DIGRDYEAVIRVNS[Phospho]QSGK-14	0.007687999	0.9865	5					VNS[Phospho]QSGK[8.01]GGAAWVILR[10.01]-3	0.002886559	0.9983	4					DYEAVIR[6.02]VNS[Phospho]QSGK[4.03]-10	0.012298246	0.997556321	1
sp|P06208|LEU1_YEAST	415	S	0	Gold	22	DIGRDYEAVIRVNS[Phospho]QSGK-14	0.007687999	0.9865	5					VNS[Phospho]QSGK[8.01]GGAAWVILR[10.01]-3	0.002886559	0.9983	4					DYEAVIR[6.02]VNS[Phospho]QSGK[4.03]-10	0.012298246	0.997556321	1
sp|P06244|KAPA_YEAST	13	S	0	Gold	174	S[Phospho]LDDRQGEESQK[8.01]-1	0.012252295	0.981686714	2					S[Phospho]LDDRQGEESQKGETSER-1	0.001969391	0.995893995	1	S[Phospho]LDDRQ[Deamidated]GEESQ[Deamidated]KGETSER-1	0.000806447	0.9991	1	S[Phospho]LDDR[10.01]Q[Deamidated]GEESQK[8.01]-1	0.005526489	0.99660225	1	S[Phospho]LDDRQGEESQK-1	0.003805325	0.99590264	3	S[Phospho]LDDRQGEESQKGETSER-1	0.036406072	0.962008624	1	S[Phospho]LDDRQGEESQKGETSER-1	0.005455719	0.99880011	6
sp|P06244|KAPA_YEAST	241	T	0	Gold	72	YVPDVTYT[Phospho]LC[Carbamidomethyl]GTPDYIAPEVVSTK[8.01]PYNK[8.01]-8	0.022187839	0.961425941	1	YVPDVTYT[Phospho]LC[Carbamidomethyl]GTPDYIAPEVVSTK[8.01]PYNK[8.01]-8	0.012828083	0.980256712	2	YVPDVTYT[Phospho]LC[Carbamidomethyl]GTPDYIAPEVVSTK[8.01]PYNK[8.01]-8	0.007661898	0.99090088	7					YVPDVTYT[Phospho]LC[Carbamidomethyl]GTPDYIAPEVVSTK[4.03]PYNK[4.03]-8	0.018882817	0.9932	4	YVPDVTYT[Phospho]LC[Carbamidomethyl]GTPDYIAPEVVSTK[8.01]PYNK[8.01]-8	0.009226199	0.985210637	2	YVPDVTYT[Phospho]LC[Carbamidomethyl]GTPDYIAPEVVSTKPYNK-8	0.013098413	0.9795	9	YVPDVTYT[Phospho]LC[Carbamidomethyl]GTPDYIAPEVVSTK[8.01]PYNK[8.01]-8	0.012823082	0.9936	10
sp|P06244|KAPA_YEAST	37	S	0	Gold	128	GETSERETTATES[Phospho]GNESK[8.01]-13	0.043389419	0.907218184	2	ETTATES[Phospho]GNESK[8.01]-7	0.003777433	0.9935	4	QGEESQKGETSERETTATES[Phospho]GNESK-20	0.005104911	0.985916278	1	GETSER[6.02]ETTATES[Phospho]GNESK[6.02]-13	0.016456545	0.967097797	1	GETSER[10.01]ETTATES[Phospho]GNESK[8.01]-13	0.004832482	0.9987	12	GETSER[10.01]ETTATES[Phospho]GNESK[8.01]-13	0.003753439	0.9987	4	ETTATES[Phospho]GNESKS[Phospho]VEKEGGETQEKPK-7	0.01319737	0.997943014	3	GETSERETTATES[Phospho]GNESK-13	0.00677192	0.999	5
sp|P06244|KAPA_YEAST	43	S	0	Gold	65	GETSERETTATESGNESK[8.01]S[Phospho]VEK[8.01]-19	0.006268215	0.989228671	1	ETTATESGNESKS[Phospho]VEK-13	0.002354215	0.9963	3	ETTATESGNESK[4.03]S[Phospho]VEK[4.03]-13	0.012291153	0.986113159	1	ETTATESGNESKS[Phospho]VEK-13	0.000806447	0.9984	3	ETTATESGNESKS[Phospho]VEK-13	0.006124757	0.9954	3	ETTATESGNESKS[Phospho]VEK-13	0.003753439	0.996997388	2	S[Phospho]VEKEGGETQEKPK-1	0.010807838	0.994937784	1
sp|P06367|RS14A_YEAST	119	T	0	Gold	94	IEDVT[Phospho]PVPS[Phospho]DSTRK[8.01]K[8.01]-5	0.007229839	0.98739974	1																									IEDVT[Phospho]PVPSDSTR-5	0.005455719	0.99830016	8
sp|P06367|RS14A_YEAST	123	S	0	Gold	283	IEDVT[Phospho]PVPS[Phospho]DSTRK[8.01]K[8.01]-9	0.007393617	0.98729974	1	IEDVTPVPS[Phospho]DSTR[10.01]-9	0.001117655	0.9926	21	IEDVTPVPS[Phospho]DSTRK-9	0.003550694	0.9957019	3	IEDVTPVPS[Phospho]DSTRK-9	0.002814788	0.99770022	4	IEDVTPVPS[Phospho]DSTR[10.01]K[8.01]-9	0.004832482	0.99790054	6	IEDVTPVPS[Phospho]DSTR[10.01]-9	0.003753439	0.997099989	2	IEDVTPVPS[Phospho]DSTR-9	0.017913945	0.948729574	1	IEDVTPVPS[Phospho]DS[Phospho]T[Phospho]RKK-9	0.005455719	0.997002	2
sp|P06700|SIR2_YEAST	23	S	0	Gold	311	VSNTVS[Phospho]PTQDK[4.03]-6	0.020149479	0.966465709	1	TSENKVSNTVS[Phospho]PTQDKDAIR-11	0	0.9943	5	VSNTVS[Phospho]PTQDK[8.01]DAIR[10.01]-6	0.002886559	0.9975	9	VSNTVS[Phospho]PTQDK[6.02]-6	0.00395977	0.9965	11	VSNTVS[Phospho]PTQDK[8.01]-6	0.005420509	0.9971	9	VSNTVS[Phospho]PTQ[Deamidated]DK-6	0.003753439	0.9967	3	VSNTVS[Phospho]PTQDKDAIR-6	0.010807838	0.9951	9	VSNTVS[Phospho]PTQDK[4.03]-6	0.00677192	0.999	10
sp|P06701|SIR3_YEAST	454	T	0	Gold	463	IHSMNENPT[Phospho]PEK-9	0.005097582	0.995003669	4	IHSMNENPT[Phospho]PEKGNAK-9	0	0.996	4	IHSMNENPT[Phospho]PEK[4.03]-9	0.001969391	0.9964	5	IHSM[Oxidation]NENPT[Phospho]PEK[6.02]-9	0.000806447	0.9991	15	IHSM[Oxidation]NENPT[Phospho]PEK[4.03]-9	0.004774782	0.9995	4	IHSM[Oxidation]NENPT[Phospho]PEK[8.01]-9	0.003753439	0.9991	6	IHSM[Oxidation]NENPT[Phospho]PEKGNAK-9	0.010807838	0.9967	19	IHSM[Oxidation]NENPT[Phospho]PEK[4.03]-9	0.001103713	0.9996	17
sp|P06738|PHSG_YEAST	31	T	0	Gold	952	LT[Phospho]GFLPQEIK[8.01]-2	0	0.999999998	3	R[10.01]LT[Phospho]GFLPQEIK[8.01]-3	0	1	98	R[6.02]LT[Phospho]GFLPQ[Deamidated]EIK[4.03]-3	0	1	3	R[6.02]LT[Phospho]GFLPQ[Deamidated]EIK[6.02]-3	0.000806447	1	5	LT[Phospho]GFLPQEIK-2	0	1	5	R[6.02]LT[Phospho]GFLPQ[Deamidated]EIK[4.03]-3	0	1	7	RLT[Phospho]GFLPQEIK-3	0.007920977	1	56	R[6.02]LT[Phospho]GFLPQEIK[4.03]-3	0	1	74
sp|P06738|PHSG_YEAST	333	S	0	Gold	49	NSVAQQQRAES[Phospho]ITAVLYPNDNFAQGK[4.03]-11	0.011309976	0.983655812	1	AES[Phospho]ITAVLYPNDNFAQGK[8.01]-3	0.004990839	0.990332186	3	AES[Phospho]ITAVLYPNDNFAQGK-3	0.003938183	0.9935	5					AES[Phospho]ITAVLYPNDNFAQGK[8.01]-3	0.004832482	0.9976	10	AES[Phospho]ITAVLYPNDNFAQGK[8.01]-3	0.003753439	0.9971	4					AES[Phospho]ITAVLYPNDNFAQGK-3	0.013245544	0.992600715	2
sp|P06774|HAP2_YEAST	33	S	0	Gold	70	FHPLETDLQSDTAAATSTAAASRS[Phospho]PSLQEK[4.03]PIEMPLDMGK[4.03]-24	0.013429504	0.979213489	1	FHPLETDLQSDTAAATSTAAASRS[Phospho]PSLQEKPIEMPLDMGK-24	0.034583279	0.953484717	1	S[Phospho]PSLQEKPIEMPLDMGK-1	0.009171868	0.97951314	4	S[Phospho]PSLQEKPIEM[Oxidation]PLDM[Oxidation]GK-1	0.032423491	0.911299995	2	S[Phospho]PSLQEK[8.01]PIEMPLDMGK[8.01]-1	0.019013788	0.959599194	3	FHPLETDLQSDTAAATSTAAASRS[Phospho]PSLQEKPIEMPLDMGK-24	0.008224897	0.9948	2	S[Phospho]PSLQEKPIEM[Oxidation]PLDM[Oxidation]GK-1	0.01846187	0.9861	3	FHPLETDLQSDTAAATSTAAASR[6.02]S[Phospho]PSLQEK[4.03]PIEMPLDMGK[4.03]-24	0.007050244	0.9985	5
sp|P06777|RAD1_YEAST	40	S	0	Gold	55	IKNEDEPDDS[Phospho]NHLNEVENEDSK-10	0.005097582	0.996899999	5	IK[8.01]NEDEPDDS[Phospho]NHLNEVENEDSK[8.01]-10	0	0.997897985	3					IKNEDEPDDS[Phospho]NHLNEVENEDSK-10	0.000806447	0.9992	5	IK[8.01]NEDEPDDS[Phospho]NHLNEVENEDSK[8.01]-10	0.007558271	0.999196975	1	IK[8.01]NEDEPDDS[Phospho]NHLNEVENEDSK[8.01]-10	0.012209787	0.974925519	1	IKNEDEPDDS[Phospho]NHLNEVENEDSK-10	0.010807838	0.997546858	3	IK[8.01]NEDEPDDS[Phospho]NHLNEVENEDS[Phospho]K[8.01]-10	0	1	3
sp|P06777|RAD1_YEAST	613	S	0	Gold	103	LSEEIK[8.01]K[8.01]GS[Phospho]GDDLDDGQEENAANDSK[8.01]-9	0.005097582	0.9971	8	K[8.01]GS[Phospho]GDDLDDGQEENAANDSK[8.01]-3	0	0.9988	3	LSEEIK[8.01]K[8.01]GS[Phospho]GDDLDDGQEENAANDSK[8.01]-9	0.003860322	0.998981704	2	K[6.02]GS[Phospho]GDDLDDGQEENAAN[Deamidated]DSK[6.02]-3	0.000806447	0.9991	1	K[8.01]GS[Phospho]GDDLDDGQEENAANDSK[8.01]-3	0.006114395	0.996199978	5	K[8.01]GS[Phospho]GDDLDDGQEENAANDSK[8.01]-3	0.003753439	0.996499969	2	KGS[Phospho]GDDLDDGQEENAANDSK-3	0.010807838	0.995899484	3	KGS[Phospho]GDDLDDGQEENAANDSK-3	0.005455719	0.99879917	4
sp|P06778-2|RAD52_YEAST	298	S	0	Gold	196	DPVVAKQS[Phospho]PTASSNPEAEQITFVTAK-8	0.016855081	0.9734	2	QS[Phospho]PTASSNPEAEQITFVTAK[8.01]-2	0	0.9934	3	QS[Phospho]PTASSNPEAEQITFVTAK[8.01]-2	0.002886559	0.9986	7	QS[Phospho]PTASSNPEAEQITFVTAK-2	0.000806447	0.9988	6	QS[Phospho]PTASSNPEAEQITFVTAK[8.01]-2	0.004832482	0.999	11	QS[Phospho]PTASSNPEAEQITFVTAK-2	0.003753439	0.9989	11	QS[Phospho]PTASSNPEAEQITFVTAK-2	0.010807838	0.995899925	3	QS[Phospho]PTASSNPEAEQITFVTAK-2	0.005455719	0.99840015	6
sp|P06778-2|RAD52_YEAST	407	T	0	Bronze	5	ELGPHMLEGAGNQVPRET[Phospho]TPIK[4.03]-18	0.030273072	0.942499978	2					ELGPHMLEGAGNQVPRET[Phospho]TPIK-18	0.013312426	0.958204067	2					ELGPHMLEGAGNQVPR[6.02]ET[Phospho]TPIK[4.03]-18	0.027865147	0.9802286	1
sp|P06778-3|RAD52_YEAST	296	S	0	Gold	196	DPVVAKQS[Phospho]PTASSNPEAEQITFVTAK-8	0.016855081	0.9734	2	QS[Phospho]PTASSNPEAEQITFVTAK[8.01]-2	0	0.9934	3	QS[Phospho]PTASSNPEAEQITFVTAK[8.01]-2	0.002886559	0.9986	7	QS[Phospho]PTASSNPEAEQITFVTAK-2	0.000806447	0.9988	6	QS[Phospho]PTASSNPEAEQITFVTAK[8.01]-2	0.004832482	0.999	11	QS[Phospho]PTASSNPEAEQITFVTAK-2	0.003753439	0.9989	11	QS[Phospho]PTASSNPEAEQITFVTAK-2	0.010807838	0.995899925	3	QS[Phospho]PTASSNPEAEQITFVTAK-2	0.005455719	0.99840015	6
sp|P06778-3|RAD52_YEAST	405	T	0	Bronze	5	ELGPHMLEGAGNQVPRET[Phospho]TPIK[4.03]-18	0.030273072	0.942499978	2					ELGPHMLEGAGNQVPRET[Phospho]TPIK-18	0.013312426	0.958204067	2					ELGPHMLEGAGNQVPR[6.02]ET[Phospho]TPIK[4.03]-18	0.027865147	0.9802286	1
sp|P06778|RAD52_YEAST	302	S	0	Gold	196	DPVVAKQS[Phospho]PTASSNPEAEQITFVTAK-8	0.016855081	0.9734	2	QS[Phospho]PTASSNPEAEQITFVTAK[8.01]-2	0	0.9934	3	QS[Phospho]PTASSNPEAEQITFVTAK[8.01]-2	0.002886559	0.9986	7	QS[Phospho]PTASSNPEAEQITFVTAK-2	0.000806447	0.9988	6	QS[Phospho]PTASSNPEAEQITFVTAK[8.01]-2	0.004832482	0.999	11	QS[Phospho]PTASSNPEAEQITFVTAK-2	0.003753439	0.9989	11	QS[Phospho]PTASSNPEAEQITFVTAK-2	0.010807838	0.995899925	3	QS[Phospho]PTASSNPEAEQITFVTAK-2	0.005455719	0.99840015	6
sp|P06778|RAD52_YEAST	411	T	0	Bronze	5	ELGPHMLEGAGNQVPRET[Phospho]TPIK[4.03]-18	0.030273072	0.942499978	2					ELGPHMLEGAGNQVPRET[Phospho]TPIK-18	0.013312426	0.958204067	2					ELGPHMLEGAGNQVPR[6.02]ET[Phospho]TPIK[4.03]-18	0.027865147	0.9802286	1
sp|P06779|RAD7_YEAST	107	S	0	Gold	185	LVPADS[Phospho]DEEEYETSHISDTPVSLSSANDRESLTK[4.03]-6	0.005097582	0.9957	9	LVPADS[Phospho]DEEEYETSHISDTPVSLSSANDR-6	0.001117655	0.9909	5	LVPADS[Phospho]DEEEYETSHISDTPVSLSSANDRESLTK-6	0.005533515	0.995369312	2					LVPADS[Phospho]DEEEYETSHISDTPVSLSSANDRESLTK-6	0.004832482	0.999	5	LVPADS[Phospho]DEEEYETSHISDTPVSLSSANDRESLTK-6	0.003753439	0.9992	10	LVPADS[Phospho]DEEEYETSHISDTPVSLSSANDRESLTK-6	0.010824465	0.988577797	2	LVPADS[Phospho]DEEEYETSHISDTPVSLSSANDR[6.02]ESLTK[4.03]-6	0.005108969	0.9994	13
sp|P06782|SNF1_YEAST	413	S	0	Gold	529	SVSDELDTFLSQS[Phospho]PPTFQQQSK-13	0.005097582	0.9934	24	SVSDELDTFLSQS[Phospho]PPTFQQQSK-13	0.000711046	0.9922	40	SVSDELDTFLSQS[Phospho]PPTFQQQSK-13	0.002886559	0.9977	10	SVSDELDTFLSQS[Phospho]PPTFQQQSK-13	0.020957839	0.953116225	1	SVSDELDTFLSQS[Phospho]PPTFQ[Deamidated]QQSK[8.01]-13	0.005420509	0.9969	1	SVSDELDTFLSQS[Phospho]PPTFQQQSK[8.01]-13	0.003753439	0.9972	30	SVSDELDTFLSQS[Phospho]PPTFQQQSK-13	0.010824465	0.9895	9	SVSDELDTFLSQS[Phospho]PPTFQQQSK-13	0.005853025	0.99410168	20
sp|P06782|SNF1_YEAST	632	S	0	Gold	78	LIM[Oxidation]ELAVNSQS[Phospho]N-11	0.012252295	0.982264924	1	LIMELAVNSQS[Phospho]N-11	0.029543656	0.977696057	2	LIMELAVNSQS[Phospho]N-11	0.003720475	0.994994967	2	LIM[Oxidation]ELAVNSQS[Phospho]N-11	0.002814788	0.9979	7	LIMELAVNSQS[Phospho]N-11	0.006124757	0.9955	11	LIMELAVNSQS[Phospho]N-11	0.003805325	0.9959	4	LIM[Oxidation]ELAVNSQS[Phospho]N-11	0.01319737	0.998	7	LIM[Oxidation]ELAVNSQS[Phospho]N-11	0.00780475	0.99350064	8
sp|P06783|STE3_YEAST	418	S	0	Gold	75	ESRHIPYVTQGQSFDDEIS[Phospho]LGGFSK-19	0.005097582	0.9964	25					HIPYVTQGQSFDDEIS[Phospho]LGGFSK[4.03]-16	0.012919206	0.99819902	2					HIPYVTQGQSFDDEIS[Phospho]LGGFSK[8.01]-16	0.007558271	0.999299584	2	HIPYVTQGQSFDDEIS[Phospho]LGGFSK-16	0.013022977	0.97567325	1					HIPYVTQGQSFDDEIS[Phospho]LGGFSK-16	0.004250744	0.9995	7
sp|P06786|TOP2_YEAST	1250	T	0	Gold	169	EKT[Phospho]PSVSETKTEEEENAPSSTSSSSIFDIK-3	0.005097582	0.9933	4	KEKT[Phospho]PSVSETK-4	0.001684173	0.9906	4	EKT[Phospho]PSVSETKTEEEENAPSSTSSSSIFDIK-3	0.005094798	0.98700129	2	EKT[Phospho]PSVSETK-3	0.048242843	0.8404305	5	EK[8.01]T[Phospho]PSVSETK[8.01]TEEEENAPSSTSSSSIFDIK[8.01]-3	0.007661367	0.9917	1	[Dehydrated]EK[8.01]T[Phospho]PSVSETK[8.01]-3	0.005747667	0.9942084	4	EKT[Phospho]PSVSETKTEEEENAPSSTSSSSIFDIK-3	0.023293363	0.979206129	1	EK[8.01]T[Phospho]PSVSETK[8.01]TEEEENAPSSTSSSSIFDIK[8.01]-3	0.009825988	0.9963	1
sp|P06786|TOP2_YEAST	1314	T	0	Gold	632	ENT[Phospho]PEQDDVATK[4.03]K[4.03]-3	0.005097582	0.9972	3	ENT[Phospho]PEQDDVATKK-3	0	0.9988	5	ENT[Phospho]PEQDDVATKK-3	0	0.9981	2	ENT[Phospho]PEQDDVATK[6.02]K[6.02]-3	0.000806447	0.9993	8	ENT[Phospho]PEQDDVATK[8.01]K[8.01]-3	0.004774782	0.9996	7	ENT[Phospho]PEQDDVATK[8.01]K[8.01]-3	0.003753439	0.9993	10	ENT[Phospho]PEQDDVATK-3	0.010807838	0.996253409	1	ENT[Phospho]PEQDDVATK[8.01]K[8.01]-3	0.001103713	0.9996	13
sp|P06787|CALM_YEAST	82	S	0	Gold	116	SNDS[Phospho]EQELLEAFK[8.01]-4	0.005097582	0.994899738	5	SNDS[Phospho]EQELLEAFK-4	0	0.9955	9	SNDS[Phospho]EQELLEAFK[8.01]-4	0.002886559	0.9976995	2	SNDS[Phospho]EQELLEAFK-4	0.002814788	0.9978	7	SNDS[Phospho]EQELLEAFK-4	0.004832482	0.9986	6	SNDS[Phospho]EQELLEAFK-4	0.003753439	0.9987	8	SNDS[Phospho]EQELLEAFK-4	0.01319737	0.995807683	2	SNDS[Phospho]EQELLEAFK-4	0.005455719	0.9973	7
sp|P06843|SPT2_YEAST	126	S	0	Gold	69	K[4.03]MS[Phospho]FEELMK[4.03]-3	0.005097582	0.993491377	1	K[8.01]M[Oxidation]S[Phospho]FEELM[Oxidation]K[8.01]-3	0	1	5	K[4.03]MS[Phospho]FEELMK[4.03]-3	0	0.999968807	1	KM[Oxidation]S[Phospho]FEELM[Oxidation]K-3	0.000806447	0.999992319	3	K[4.03]MS[Phospho]FEELMK[4.03]-3	0.004679912	0.999983625	1	KMS[Phospho]FEELMK-3	0.008224897	0.999419258	1	KM[Oxidation]S[Phospho]FEELM[Oxidation]K-3	0.010807838	1	5	K[4.03]MS[Phospho]FEELMK[4.03]-3	0	1	5
sp|P06843|SPT2_YEAST	173	S	0	Gold	122	K[8.01]AS[Phospho]PGATLRGVSSGGNSIK[8.01]-3	0.013250279	0.979374223	2	KAS[Phospho]PGATLR-3	0.030248679	0.931318875	2	KAS[Phospho]PGATLR-3	0.003633472	0.99540088	15	K[6.02]AS[Phospho]PGATLR[6.02]-3	0.00395977	0.9947	12	K[8.01]AS[Phospho]PGATLR[10.01]-3	0.006124757	0.99550266	6	K[8.01]AS[Phospho]PGATLR[10.01]-3	0.006218671	0.99400171	5	KAS[Phospho]PGATLR-3	0.013660942	0.971735099	7	K[4.03]AS[Phospho]PGATLR[6.02]-3	0.009779947	0.99700029	9
sp|P07149|FAS1_YEAST	1113	S	0	Gold	71	IPAVEYFGGESPVDVQS[Phospho]QVDSSSVSEDSAVFK[8.01]-17	0.023849391	0.958262682	1					IPAVEYFGGESPVDVQS[Phospho]QVDSSSVSEDSAVFK-17	0.013182692	0.981799637	2					IPAVEYFGGESPVDVQS[Phospho]QVDSSSVSEDSAVFK[8.01]-17	0.004832482	0.998928809	3	IPAVEYFGGESPVDVQS[Phospho]QVDSSSVSEDSAVFK-17	0.003753439	0.99867313	3					IPAVEYFGGESPVDVQS[Phospho]QVDSSSVSEDSAVFK-17	0.005455719	0.9981	26
sp|P07149|FAS1_YEAST	1121	S	0	Gold	435	LLHQYYGDDESK[4.03]IPAVEYFGGESPVDVQSQVDSSSVS[Phospho]EDSAVFK[4.03]-37	0.006268215	0.9924	5	IPAVEYFGGESPVDVQSQVDSSSVS[Phospho]EDSAVFK-25	0.001164023	0.995	20	IPAVEYFGGESPVDVQSQVDSSSVS[Phospho]EDSAVFK-25	0.005275497	0.9954	13	IPAVEYFGGESPVDVQ[Deamidated]SQVDSSSVS[Phospho]EDSAVFK-25	0.006638746	0.989097839	1	IPAVEYFGGESPVDVQSQVDSSSVS[Phospho]EDSAVFK-25	0.005410863	0.9974012	20	IPAVEYFGGESPVDVQSQVDSSSVS[Phospho]EDSAVFK-25	0.003753439	0.9975	15	IPAVEYFGGESPVDVQSQVDSSSVS[Phospho]EDSAVFK-25	0.010824465	0.9881	3	IPAVEYFGGESPVDVQSQVDSSSVS[Phospho]EDSAVFK-25	0.005455719	0.9971	64
sp|P07149|FAS1_YEAST	417	S	0	Bronze	1	LK[8.01]FS[Phospho]NRFLPVASPFHSHLLVPASDLINK[8.01]-4	0.027707476	0.951946924	1
sp|P07149|FAS1_YEAST	969	S	0	Gold	19	TLSLIQS[Phospho]YSLLDKPDEAIEK-7	0.042587951	0.91101868	1	TLSLIQS[Phospho]YSLLDK[8.01]PDEAIEK[8.01]-7	0.000711046	0.991999993	2	TLSLIQS[Phospho]YSLLDK[8.01]PDEAIEK[8.01]-7	0.015524792	0.994553371	1					TLSLIQS[Phospho]YSLLDK[8.01]PDEAIEK[8.01]-7	0.006012919	0.996344419	1	TLSLIQS[Phospho]YSLLDK[8.01]PDEAIEK[8.01]-7	0.003753439	0.99708927	2					TLSLIQS[Phospho]YSLLDKPDEAIEK-7	0.025190978	0.979139271	1
sp|P07213|TOM70_YEAST	232	T	0	Gold	129	FGDIDTATAT[Phospho]PTELSTQPAK[8.01]-10	0.007393617	0.987202519	6	FGDIDTATAT[Phospho]PTELSTQPAK-10	0.00213173	0.98909988	4	FGDIDTATAT[Phospho]PTELSTQ[Deamidated]PAK[8.01]-10	0.004603696	0.9911	2	FGDIDTATAT[Phospho]PTELSTQPAK-10	0.00395977	0.9941	4	FGDIDTATAT[Phospho]PTELSTQPAK[8.01]-10	0.006114395	0.9962	7	FGDIDTATAT[Phospho]PTELSTQPAK[8.01]-10	0.007773202	0.990399999	3	FGDIDTATAT[Phospho]PTELSTQPAK-10	0.010824465	0.986503957	5	FGDIDTATAT[Phospho]PTELSTQPAK-10	0.007050244	0.9983	9
sp|P07213|TOM70_YEAST	78	S	0	Gold	119	K[8.01]STAPSNPPIYPVSS[Phospho]NGEPDFSNK[8.01]-15	0.020149479	0.966397274	1	KSTAPSNPPIYPVSS[Phospho]NGEPDFSNK-15	0.003346165	0.99500225	4	KSTAPSNPPIYPVSS[Phospho]NGEPDFSNK-15	0.002886559	0.997827332	3					STAPSNPPIYPVSS[Phospho]NGEPDFSNK-14	0.007439994	0.9919	7	STAPSNPPIYPVSS[Phospho]NGEPDFSNK-14	0.007541884	0.9908	6	KSTAPSNPPIYPVSS[Phospho]NGEPDFSNK-15	0.013660942	0.96694871	3	STAPSNPPIYPVSS[Phospho]NGEPDFSNK-14	0.008287372	0.9975	11
sp|P07244|PUR2_YEAST	247	T	0	Gold	64	GLNTGGMGAYAPAPVAT[Phospho]PSLLK-17	0.030742206	0.941530695	1	IFDGDKGLNTGGMGAYAPAPVAT[Phospho]PSLLK-23	0.005451444	0.9928	7	GLNTGGMGAYAPAPVAT[Phospho]PSLLK-17	0.005044984	0.987999319	2					GLNTGGMGAYAPAPVAT[Phospho]PSLLK[8.01]-17	0.011044106	0.9839	4	GLNTGGMGAYAPAPVAT[Phospho]PSLLK-17	0.01029779	0.983198858	2	GLNTGGM[Oxidation]GAYAPAPVAT[Phospho]PSLLK-17	0.015776198	0.955460228	2	GLNTGGMGAYAPAPVAT[Phospho]PSLLK-17	0.015915587	0.9906	5
sp|P07244|PUR2_YEAST	455	S	0	Gold	84	VAITYADS[Phospho]GVSVDNGNNLVQTIK-8	0.04150285	0.914330472	1	VAITYADS[Phospho]GVSVDNGNNLVQTIK[8.01]-8	0.006100478	0.983915234	2	VAITYADS[Phospho]GVSVDNGNNLVQTIK-8	0.002886559	0.998	6					VAITYADS[Phospho]GVSVDNGNNLVQTIK-8	0.004832482	0.9986	4	VAITYADS[Phospho]GVSVDNGNNLVQTIK-8	0.003753439	0.9987	4	VAITYADS[Phospho]GVS[Phospho]VDNGNNLVQTIK-8	0.010807838	0.993691181	2	VAITYADS[Phospho]GVS[Phospho]VDNGNNLVQTIK-8	0.005455719	0.996499981	7
sp|P07245|C1TC_YEAST	318	T	0	Gold	178	LLT[Phospho]PVPSDIDISRAQQPK[8.01]-3	0.005097582	0.99570082	9	LLT[Phospho]PVPSDIDISR-3	0	0.99830042	11	LLT[Phospho]PVPSDIDISR[10.01]-3	0	0.997896862	3	LLT[Phospho]PVPSDIDISR[6.02]-3	0.000806447	0.999099998	2	LLT[Phospho]PVPSDIDISR[10.01]-3	0.004774782	0.9995	6	LLT[Phospho]PVPSDIDISR-3	0.003753439	0.99910008	8	LLT[Phospho]PVPSDIDISR-3	0.010807838	0.995296957	3	LLT[Phospho]PVPSDIDISR[10.01]-3	0.00245982	0.99950004	10
sp|P07245|C1TC_YEAST	322	S	0	Gold	163	LLTPVPS[Phospho]DIDISRAQQPK-7	0.036210336	0.932219919	3	LLTPVPS[Phospho]DIDISR-7	0	0.9978	13	LLTPVPS[Phospho]DIDISR-7	0.002886559	0.9979	11	LLTPVPS[Phospho]DIDISR-7	0.006638746	0.987754005	2	LLT[Phospho]PVPS[Phospho]DIDISR-7	0.004832482	0.99790038	6	LLTPVPS[Phospho]DIDISR-7	0.003753439	0.99830016	7	LLTPVPS[Phospho]DIDISR-7	0.010807838	0.993501049	5	LLT[Phospho]PVPS[Phospho]DIDISR-7	0.005455719	0.99710054	5
sp|P07245|C1TC_YEAST	384	T	0	Gold	18	YILVSGITPT[Phospho]PLGEGK[8.01]-10	0.007229839	0.987827909	1					YILVSGITPT[Phospho]PLGEGK[8.01]-10	0.020553187	0.957163387	1					YILVSGITPT[Phospho]PLGEGK[8.01]-10	0.004832482	0.997887071	3	YILVSGITPT[Phospho]PLGEGK[4.03]-10	0.015016858	0.992880662	3	YILVSGITPT[Phospho]PLGEGK-10	0.013431238	0.974700085	3	YILVSGITPT[Phospho]PLGEGK-10	0.02760197	0.960067093	1
sp|P07248|ADR1_YEAST	259	T	0	Gold	319	FST[Phospho]PELVPLDLK-3	0.006268215	0.9903	12	FST[Phospho]PELVPLDLK-3	0.006534189	0.9837	27	FST[Phospho]PELVPLDLK[8.01]-3	0.003720475	0.995199922	2	FST[Phospho]PELVPLDLK-3	0.004303614	0.9926	8	FST[Phospho]PELVPLDLK[8.01]-3	0.005835586	0.9964	18	FST[Phospho]PELVPLDLK-3	0.003753439	0.99650034	13	FST[Phospho]PELVPLDLK-3	0.010824465	0.9886	5	FST[Phospho]PELVPLDLK-3	0.007050244	0.9983	8
sp|P07248|ADR1_YEAST	325	S	0	Gold	369	LPESANNYTYSSGS[Phospho]PTRAYVGANTNSK[4.03]-14	0.005097582	0.99316067	3	LPESANNYTYSSGS[Phospho]PTR[10.01]-14	0.001164023	0.9934	33	LPESANNYTYSSGS[Phospho]PTR-14	0.003550694	0.995899987	3	LPESANNYTYSSGS[Phospho]PTR-14	0.00395977	0.9948	4	LPESAN[Deamidated]NYTYSSGS[Phospho]PTR[10.01]-14	0.006750873	0.9948	4	LPESAN[Deamidated]NYTYSSGS[Phospho]PTR[10.01]-14	0.003753439	0.9964	4	LPESANNYTYSSGS[Phospho]PTR-14	0.010824465	0.9908	17	LPESANNYTYSSGS[Phospho]PTR-14	0.005853025	0.994299306	5
sp|P07248|ADR1_YEAST	367	S	0	Gold	31	AYNDHLFSVSES[Phospho]DETSPMNSELNDTK-12	0.020889008	0.964753083	2	AYNDHLFSVSES[Phospho]DETSPMNSELNDTK[8.01]-12	0.012489599	0.974049268	3									AYNDHLFSVSES[Phospho]DETSPMNSELNDTK[8.01]-12	0.018168457	0.994273262	1	AYNDHLFSVSES[Phospho]DETSPMNSELNDTK[8.01]-12	0.004064521	0.995368745	1	AYNDHLFSVSES[Phospho]DETS[Phospho]PM[Oxidation]NSELNDTK-12	0.01319737	0.996189067	4	AYNDHLFSVSES[Phospho]DETSPMNSELNDTK-12	0.006947804	0.998793255	3
sp|P07248|ADR1_YEAST	371	S	0	Gold	45	AYNDHLFSVSESDETS[Phospho]PMNSELNDTK-16	0.019432722	0.969017851	1	AYNDHLFSVSESDETS[Phospho]PM[Oxidation]NSELNDTK[8.01]-16	0.003381845	0.99450741	3	AYNDHLFSVSESDETS[Phospho]PMNSELNDTK[4.03]-16	0.010107609	0.991103202	1					AYNDHLFSVSESDETS[Phospho]PMNSELNDTK[4.03]-16	0.009586256	0.998598342	2	AYNDHLFSVSESDETS[Phospho]PMNSELNDTK-16	0.003753439	0.997899907	2	AYNDHLFSVSESDETS[Phospho]PM[Oxidation]NS[Phospho]ELNDTK-16	0.01319737	0.9985	1	AYNDHLFSVSESDETS[Phospho]PMNSELNDTK-16	0.006291327	0.999099983	3
sp|P07248|ADR1_YEAST	397	S	0	Gold	83	STIHHLK[4.03]DS[Phospho]RSSSWTVAIDNNSNNNK[4.03]-9	0.024171232	0.958098629	1	STIHHLKDS[Phospho]R-9	0	0.9987	15	STIHHLK[8.01]DS[Phospho]R[10.01]-9	0.005275497	0.997507065	1	STIHHLK[6.02]DS[Phospho]R[6.02]-9	0.000806447	0.9989	4									STIHHLKDS[Phospho]R-9	0.016545736	0.988023749	6	STIHHLKDS[Phospho]R-9	0.005690534	0.99920007	12
sp|P07248|ADR1_YEAST	490	T	0	Bronze	2	NK[8.01]EGT[Phospho]NDDMLISFGLDHPSNREDDLDK[8.01]-5	0.015673957	0.976939546	2
sp|P07250|IPMK_YEAST	305	S	0	Bronze	11	LMRDDFIDDDDDDDDN[Deamidated]DDDDDDDAEGS[Phospho]SEGPK[8.01]-27	0.036279841	0.9321	1													LMR[6.02]DDFIDDDDDDDDN[Deamidated]DDDDDDDAEGS[Phospho]SEGPK[4.03]-27	0.024501712	0.98619995	2									LMRDDFIDDDDDDDDNDDDDDDDAEGS[Phospho]SEGPK-27	0.010495448	0.995751596	1
sp|P07250|IPMK_YEAST	306	S	0	Bronze	15	LM[Oxidation]RDDFIDDDDDDDDN[Deamidated]DDDDDDDAEGSS[Phospho]EGPK[4.03]-28	0.013066535	0.9812	1													LMR[10.01]DDFIDDDDDDDDNDDDDDDDAEGSS[Phospho]EGPK[8.01]-28	0.028101172	0.9794267	1									LMR[6.02]DDFIDDDDDDDDN[Deamidated]DDDDDDDAEGSS[Phospho]EGPK[4.03]-28	0.015354922	0.986239125	2
sp|P07250|IPMK_YEAST	95	S	0	Gold	127	IDERLS[Phospho]DSTDNLDSIPVK-6	0.015673957	0.976924381	7	IDERLS[Phospho]DSTDNLDSIPVK-6	0.001117655	0.991099999	10	IDERLS[Phospho]DSTDNLDSIPVKSEK-6	0.002886559	0.998333241	2	IDER[6.02]LS[Phospho]DSTDNLDSIPVK[6.02]-6	0.016456545	0.967331106	1	IDERLS[Phospho]DSTDNLDSIPVK-6	0.005420509	0.99700125	6	IDERLS[Phospho]DSTDNLDSIPVK-6	0.003753439	0.99760023	7	IDERLS[Phospho]DSTDNLDSIPVKSEK-6	0.016870956	0.98696268	1	IDERLS[Phospho]DSTDNLDSIPVK-6	0.007050244	0.9985	13
sp|P07250|IPMK_YEAST	97	S	0	Gold	355	IDERLSDS[Phospho]TDNLDSIPVK[8.01]-8	0.020807327	0.9648	5	LSDS[Phospho]TDNLDSIPVK[8.01]SEK[8.01]-4	0	0.9939	10	LSDS[Phospho]TDNLDSIPVK-4	0.002886559	0.9976	18	LSDS[Phospho]TDNLDSIPVK-4	0.00395977	0.9967	7	LSDS[Phospho]TDN[Deamidated]LDSIPVK[8.01]-4	0.004832482	0.9978	7	LSDS[Phospho]TDNLDSIPVK[8.01]-4	0.003753439	0.9978	10	LSDS[Phospho]TDNLDSIPVKSEK-4	0.010807838	0.9929	6	LSDS[Phospho]TDNLDSIPVK[4.03]-4	0.00677192	0.999	7
sp|P07251|ATPA_YEAST	178	S	0	Gold	166	APGILPRRS[Phospho]VHEPVQTGLK[4.03]-9	0.011309976	0.982768625	2	S[Phospho]VHEPVQTGLK-1	0	0.99620072	8	S[Phospho]VHEPVQTGLK-1	0.002886559	0.9986	4	RS[Phospho]VHEPVQTGLK-2	0.000806447	0.9985	11	S[Phospho]VHEPVQTGLK-1	0.004832482	0.9992	1	S[Phospho]VHEPVQTGLK[8.01]-1	0.003753439	0.9991	3	RS[Phospho]VHEPVQTGLK-2	0.010807838	0.9974	18	RS[Phospho]VHEPVQT[Phospho]GLK-2	0	1	9
sp|P07251|ATPA_YEAST	46	S	0	Gold	26	AQPTEVS[Phospho]SILEERIK-7	0.04150285	0.915369425	1	AQPTEVS[Phospho]SILEER-7	0.027348534	0.969832364	1	AQPTEVS[Phospho]SILEER-7	0.008360725	0.983084669	3					AQPTEVS[Phospho]SILEER[6.02]-7	0.018882817	0.993201503	2	AQPTEVS[Phospho]SILEER-7	0.008107681	0.989682263	3					AQPTEVS[Phospho]SILEER[10.01]-7	0.009825988	0.996099999	4
sp|P07251|ATPA_YEAST	47	S	0	Gold	74	AQPTEVSS[Phospho]ILEERIK-8	0.006268215	0.990499823	5	AQPTEVSS[Phospho]ILEER[10.01]-8	0.003732047	0.993980349	1	AQPTEVSS[Phospho]ILEER-8	0.005094798	0.987501174	3	AQPTEVSS[Phospho]ILEER-8	0.033252958	0.907441059	2	AQPTEVSS[Phospho]ILEER-8	0.006124757	0.9955	3	AQPTEVSS[Phospho]ILEER-8	0.006250944	0.993599999	4	AQPTEVSS[Phospho]ILEER-8	0.010824465	0.991081578	4	AQPTEVSS[Phospho]ILEER-8	0.009825988	0.99640299	3
sp|P07257|QCR2_YEAST	168	S	0	Gold	31	GLGNPLLYDGVERVS[Phospho]LQDIK[8.01]-15	0.045877484	0.905250975	1					GLGNPLLYDGVER[10.01]VS[Phospho]LQDIK[8.01]-15	0.010107609	0.996960653	2					GLGNPLLYDGVER[10.01]VS[Phospho]LQDIK[8.01]-15	0.004832482	0.99840039	3	GLGNPLLYDGVERVS[Phospho]LQDIK-15	0.003753439	0.9979	4					GLGNPLLYDGVERVS[Phospho]LQDIK-15	0.012368394	0.99380477	3
sp|P07259|PYR1_YEAST	1295	T	0	Gold	28	AIM[Oxidation]GLPLT[Phospho]PYPVEK-8	0.031390628	0.940046866	1	AIMGLPLT[Phospho]PYPVEKLPDDYVAVK-8	0	0.994396217	3									AIMGLPLT[Phospho]PYPVEK-8	0.006124757	0.995644809	1	AIMGLPLT[Phospho]PYPVEK[8.01]-8	0.003753439	0.997313655	1	AIM[Oxidation]GLPLT[Phospho]PYPVEK-8	0.010824465	0.988047364	3	AIMGLPLT[Phospho]PYPVEK[8.01]-8	0.007050244	0.998300298	1
sp|P07259|PYR1_YEAST	1857	S	0	Gold	351	RRFS[Phospho]ITEEAIADNLDAAEDAIPEQPLEQK[8.01]-4	0.005097582	0.9958	61	R[10.01]FS[Phospho]ITEEAIADNLDAAEDAIPEQPLEQK[8.01]-3	0	0.9957	13	RRFS[Phospho]ITEEAIADNLDAAEDAIPEQPLEQK-4	0.003513562	0.9967	10	R[6.02]R[6.02]FS[Phospho]ITEEAIADNLDAAEDAIPEQPLEQK[6.02]-4	0.000806447	0.9985	3	R[10.01]R[10.01]FS[Phospho]ITEEAIADNLDAAEDAIPEQPLEQK[8.01]-4	0.004832482	0.9983	3	RRFS[Phospho]ITEEAIADNLDAAEDAIPEQPLEQK-4	0.003753439	0.9986	2	RFS[Phospho]ITEEAIADNLDAAEDAIPEQPLEQK-3	0.010807838	0.9923	18	R[6.02]R[6.02]FS[Phospho]ITEEAIADNLDAAEDAIPEQPLEQK[4.03]-4	0.004250744	0.9995	5
sp|P07259|PYR1_YEAST	200	S	0	Silver	9	VS[Phospho]IN[Deamidated]EPK[8.01]-2	0.005097582	0.99778776	3	VS[Phospho]IN[Deamidated]EPK[8.01]-2	0.015358006	0.979634454	2					VS[Phospho]IN[Deamidated]EPK-2	0.012957746	0.977622968	1													VS[Phospho]IN[Deamidated]EPK-2	0.027832485	0.959297556	1
sp|P07260|IF4E_YEAST	15	S	0	Gold	797	K[8.01]FEENVS[Phospho]VDDTTATPK[8.01]-7	0.005097582	0.9957	190	K[8.01]FEENVS[Phospho]VDDTTATPK[8.01]-7	0	0.9983	40	K[4.03]FEENVS[Phospho]VDDTTATPK[4.03]-7	0.001969391	0.9969	13	K[6.02]FEENVS[Phospho]VDDTTATPK[6.02]-7	0.000806447	0.9986	2	K[8.01]FEENVS[Phospho]VDDTTATPK[8.01]-7	0.004832482	0.9986	19	K[8.01]FEENVS[Phospho]VDDTTATPK[8.01]-7	0.003753439	0.9988	8	FEENVS[Phospho]VDDTTATPK-6	0.010807838	0.99310134	4	K[8.01]FEENVS[Phospho]VDDTTATPK[8.01]-7	0.004250744	0.9995	20
sp|P07260|IF4E_YEAST	22	T	0	Gold	694	K[8.01]FEENVSVDDTTAT[Phospho]PK[8.01]-14	0.006268215	0.9903	64	KFEENVSVDDTTAT[Phospho]PK-14	0.001684173	0.9898	48	K[8.01]FEENVSVDDTTAT[Phospho]PK[8.01]-14	0.003720475	0.9953	22	KFEENVSVDDTTAT[Phospho]PK-14	0.00395977	0.9961	15	K[8.01]FEENVSVDDTTAT[Phospho]PK[8.01]-14	0.006124757	0.9957	18	KFEENVSVDDTTAT[Phospho]PK-14	0.006359265	0.9931	10	KFEENVSVDDTTAT[Phospho]PK-14	0.01319737	0.9962	17	K[8.01]FEENVSVDDTTAT[Phospho]PK[8.01]-14	0.006789875	0.9988	34
sp|P07260|IF4E_YEAST	28	S	0	Gold	941	TVLS[Phospho]DSAHFDVK[8.01]-4	0.006268215	0.99220152	66	TVLS[Phospho]DSAHFDVK-4	0	0.9941	47	TVLS[Phospho]DSAHFDVK-4	0.002886559	0.9978	103	TVLS[Phospho]DSAHFDVK[6.02]-4	0.00395977	0.996599997	2	TVLS[Phospho]DSAHFDVK[8.01]-4	0.004832482	0.9981	120	TVLS[Phospho]DSAHFDVK-4	0.003753439	0.998	43	TVLS[Phospho]DSAHFDVK-4	0.010824465	0.98930792	17	TVLS[Phospho]DSAHFDVK-4	0.005455719	0.9954	8
sp|P07260|IF4E_YEAST	30	S	0	Gold	790	TVLSDS[Phospho]AHFDVK[8.01]-6	0.011309976	0.984	209	TVLSDS[Phospho]AHFDVK-6	0.004070397	0.98580685	19	TVLSDS[Phospho]AHFDVK-6	0.003938183	0.99300549	131					TVLSDS[Phospho]AHFDVK[8.01]-6	0.006568011	0.9949	83	TVLSDS[Phospho]AHFDVK[8.01]-6	0.005546626	0.9944	56	TVLSDS[Phospho]AHFDVK-6	0.014415166	0.9614	12	TVLSDS[Phospho]AHFDVK[8.01]-6	0.011076345	0.9953	12
sp|P07260|IF4E_YEAST	31	A	1	Bronze	6	TVLSDSA[Phospho]HFDVK[4.03]HPLNTK[4.03]-7	0.046553283	0.90350568	3	TVLSDSA[Phospho]HFDVK-7	0.04835819	0.945187077	1													TVLSDSA[Phospho]HFDVK[4.03]-7	0.049910125	0.935138456	2
sp|P07261|GCR1_YEAST	422	T	0	Bronze	5	RK[4.03]LPLPGSIASAAT[Phospho]GSPFSPSPVGESPYSK[4.03]-14	0.024171232	0.958066424	3																	LPLPGSIASAAT[Phospho]GSPFSPSPVGESPYSK-12	0.0359787	0.963931824	1
sp|P07261|GCR1_YEAST	424	S	0	Gold	133	RKLPLPGSIASAATGS[Phospho]PFSPSPVGESPYSK-16	0.005097582	0.9968	23	KLPLPGSIASAATGS[Phospho]PFSPSPVGESPYSK-15	0.039955996	0.958973509	2	RKLPLPGSIASAATGS[Phospho]PFSPSPVGESPYSK-16	0.044434185	0.926008403	2					LPLPGSIASAATGS[Phospho]PFS[Phospho]PSPVGES[Phospho]PYSK-14	0.008470768	0.989515139	1	LPLPGSIASAATGS[Phospho]PFSPSPVGESPYSK-14	0.038700557	0.949896255	1	KLPLPGSIASAATGS[Phospho]PFSPS[Phospho]PVGESPYSK-15	0.015214166	0.9908	2	K[8.01]LPLPGSIASAATGS[Phospho]PFSPSPVGESPYSK[8.01]-15	0.006291327	0.99900016	5
sp|P07261|GCR1_YEAST	429	S	0	Gold	108	RKLPLPGSIASAATGSPFSPS[Phospho]PVGES[Phospho]PYSK-21	0.005097582	0.99390658	9	K[8.01]LPLPGSIASAATGSPFSPS[Phospho]PVGESPYSK[8.01]-20	0.002354215	0.99680112	4	LPLPGSIASAATGSPFSPS[Phospho]PVGESPYSK[4.03]-19	0.013822219	0.992836249	1					K[4.03]LPLPGSIASAATGSPFSPS[Phospho]PVGESPYSK[4.03]-20	0.024241249	0.987203444	1	LPLPGSIASAATGSPFSPS[Phospho]PVGESPYSK[8.01]-19	0.007304506	0.99182336	1	KLPLPGSIASAATGS[Phospho]PFSPS[Phospho]PVGESPYSK-20	0.015898964	0.989898597	2	K[4.03]LPLPGSIASAATGSPFSPS[Phospho]PVGESPYSK[4.03]-20	0.009825988	0.996590719	3
sp|P07261|GCR1_YEAST	434	S	0	Gold	99	RKLPLPGSIASAATGSPFSPS[Phospho]PVGES[Phospho]PYSK-26	0.005097582	0.99390658	9	KLPLPGSIASAATGSPFSPSPVGES[Phospho]PYSKR-25	0.004990839	0.991382909	1	LPLPGSIASAATGSPFSPSPVGES[Phospho]PYSK-24	0.013889968	0.994415285	1					LPLPGSIASAATGSPFSPSPVGES[Phospho]PYSK-24	0.005697703	0.996599862	3	LPLPGSIASAATGSPFSPSPVGES[Phospho]PYSK-24	0.020163942	0.991347261	1	KLPLPGSIASAATGSPFS[Phospho]PSPVGES[Phospho]PYSKR-25	0.014161714	0.9926	10	K[8.01]LPLPGSIASAATGSPFSPSPVGES[Phospho]PYSK[8.01]-25	0.006291327	0.99900016	2
sp|P07261|GCR1_YEAST	447	T	0	Gold	196	LDDKPT[Phospho]PSQTALDSLLTK-6	0.005097582	0.994698815	5	FKLDDKPT[Phospho]PSQTALDSLLTK-8	0	0.995399963	2	LDDKPT[Phospho]PSQTALDSLLTK-6	0.001969391	0.997	4	LDDK[6.02]PT[Phospho]PSQTALDSLLTK[6.02]-6	0.000806447	0.9984	4	LDDKPT[Phospho]PSQTALDSLLTK-6	0.004832482	0.999	11	LDDKPT[Phospho]PSQTALDSLLTK-6	0.003753439	0.999	10	LDDKPT[Phospho]PSQTALDSLLTK-6	0.010807838	0.994999998	4	LDDKPT[Phospho]PSQTALDSLLTK-6	0.004250744	0.9995	11
sp|P07261|GCR1_YEAST	449	S	0	Gold	135	LDDK[4.03]PTPS[Phospho]QTALDSLLTK[4.03]-8	0.005097582	0.9944	17	FKLDDKPTPS[Phospho]QTALDSLLTK-10	0.002319925	0.990398771	2	LDDK[8.01]PTPS[Phospho]QTALDSLLTK[8.01]-8	0.003938183	0.992745986	4	LDDKPTPS[Phospho]QTALDSLLTK-8	0.019675552	0.957159182	1	LDDKPTPS[Phospho]QTALDSLLTK-8	0.004832482	0.99830016	7	LDDK[8.01]PTPS[Phospho]QTALDSLLTK[8.01]-8	0.003753439	0.99779859	6	LDDKPTPS[Phospho]QTALDSLLTK-8	0.010824465	0.989976775	4	LDDK[4.03]PTPS[Phospho]QTALDSLLTK[4.03]-8	0.010987853	0.9946	8
sp|P07261|GCR1_YEAST	538	S	0	Gold	241	LAERPRLPNNDSTTSMPES[Phospho]PTEVAGDDVDREK[8.01]PPESSK[8.01]-19	0.005097582	0.9937	2	LPNNDSTTSMPES[Phospho]PTEVAGDDVDR[10.01]-13	0	0.9959	4	LPNNDSTTSMPES[Phospho]PTEVAGDDVDR-13	0.00387021	0.9973	6	LPNN[Deamidated]DSTTSM[Oxidation]PES[Phospho]PTEVAGDDVDR-13	0.00395977	0.993213207	2	LPNNDSTTSM[Oxidation]PES[Phospho]PTEVAGDDVDREKPPESSK-13	0.004832482	0.9986	1	LPNNDSTTSMPES[Phospho]PTEVAGDDVDREKPPESSK-13	0.003753439	0.9989	11	LPNNDSTTSM[Oxidation]PES[Phospho]PTEVAGDDVDREKPPESSK-13	0.010807838	0.9959	7	LPNNDSTTSMPES[Phospho]PTEVAGDDVDR[6.02]EK[4.03]PPESSK[4.03]-13	0.005108969	0.9994	7
sp|P07261|GCR1_YEAST	564	S	0	Gold	176	SEPNDNS[Phospho]PESK[8.01]DPEK[8.01]-7	0.046553283	0.902808675	1	SEPNDNS[Phospho]PESK[8.01]DPEK[8.01]NGK[8.01]-7	0	0.99400059	2	SEPNDNS[Phospho]PESK[8.01]DPEK[8.01]-7	0.004639043	0.990209758	1	SEPNDNS[Phospho]PESK[6.02]DPEK[6.02]-7	0.000806447	0.9981	10	SEPNDNS[Phospho]PESK[8.01]DPEK[8.01]-7	0.004832482	0.99820032	18	SEPNDNS[Phospho]PESK[8.01]DPEK[8.01]-7	0.003753439	0.9983	11	SEPNDNS[Phospho]PESKDPEKNGK-7	0.010824465	0.991398013	2	SEPNDNS[Phospho]PESKDPEK-7	0.006291327	0.99910014	8
sp|P07264|LEUC_YEAST	488	S	0	Gold	1142	DQDQSS[Phospho]PK[8.01]VEVTSEDEK[8.01]-6	0.013250279	0.979691716	2	EFEYKDQDQSS[Phospho]PK-11	0.006004154	0.9839	28	DQDQSS[Phospho]PK[8.01]VEVTSEDEK[8.01]-6	0.009562873	0.9938	1	DQ[Deamidated]DQSS[Phospho]PK[6.02]VEVTSEDEK[6.02]-6	0.002814788	0.9977	11	DQDQSS[Phospho]PKVEVTSEDEK-6	0.004832482	0.9979002	14	DQDQSS[Phospho]PKVEVTSEDEK-6	0.003753439	0.9982	21	DQDQSS[Phospho]PKVEVTSEDEK-6	0.01319737	0.9973	12	DQDQSS[Phospho]PKVEVTSEDEK-6	0.005455719	0.9965	64
sp|P07264|LEUC_YEAST	495	S	0	Gold	3054	VEVTS[Phospho]EDEKELESAAYDHAEPVQ[Deamidated]PEDAPQDIANDELK-5	0.005097582	0.9941	2	VEVTS[Phospho]EDEKELESAAYDHAEPVQPEDAPQDIANDELK-5	0.000711046	0.9921	38	VEVT[Phospho]S[Phospho]EDEK[4.03]-5	0	0.9994	3	VEVT[Phospho]S[Phospho]EDEK-5	0.000806447	0.9996	15	VEVT[Phospho]S[Phospho]EDEK-5	0.004679912	0.9998	6	VEVTS[Phospho]EDEKELESAAYDHAEPVQPEDAPQDIANDELK-5	0.003753439	0.9963	2	VEVTS[Phospho]EDEKELESAAYDHAEPVQPEDAPQDIANDELKDIPVK-5	0.010807838	0.996	74	VEVT[Phospho]S[Phospho]EDEK[4.03]-5	0.001103713	0.9997	4
sp|P07264|LEUC_YEAST	503	S	0	Silver	33	ELES[Phospho]AAYDHAEPVQ[Deamidated]PEDAPQDIANDELK[8.01]-4	0.038706187	0.921981967	1					ELES[Phospho]AAYDHAEPVQPEDAPQDIANDELK[8.01]-4	0.01030564	0.98820345	2					ELES[Phospho]AAYDHAEPVQPEDAPQDIANDELK-4	0.01192975	0.9806	3	ELES[Phospho]AAYDHAEPVQPEDAPQDIANDELK[8.01]-4	0.008942914	0.987799999	4	[Acetyl]ELES[Phospho]A[Phospho]AYDHAEPVQPEDAPQDIANDELKDIPVK-4	0.023766109	0.978838391	1	ELES[Phospho]AAYDHAEPVQPEDAPQDIANDELK-4	0.020313408	0.9852	1
sp|P07270|PHO4_YEAST	152	S	0	Gold	218	SNSS[Phospho]PYLNK-4	0.019501154	0.968742104	1	SNSS[Phospho]PYLNK-4	0.001117655	0.9914048	17	SN[Deamidated]SS[Phospho]PYLNK[8.01]-4	0.003720475	0.99410714	1					SN[Deamidated]SS[Phospho]PYLNK[8.01]-4	0.006925664	0.9943	2	SNSS[Phospho]PYLNK-4	0.006250944	0.99340065	8	SNSS[Phospho]PYLNKR-4	0.010824465	0.9869132	11	SN[Deamidated]SS[Phospho]PYLNK-4	0.008022129	0.99220077	4
sp|P07270|PHO4_YEAST	204	S	0	Gold	175	VILPSNSTRRVS[Phospho]PVTAK[4.03]-12	0.02995512	0.944420594	1	R[10.01]VS[Phospho]PVTAK[8.01]-3	0	0.99340128	9	RVS[Phospho]PVTAK-3	0.003212432	0.996503	4	RVS[Phospho]PVTAK-3	0.00395977	0.99370782	4	R[10.01]VS[Phospho]PVTAK[8.01]-3	0.005835586	0.99640324	11	R[10.01]VS[Phospho]PVTAK[8.01]-3	0.007304506	0.99191178	8	RVS[Phospho]PVTAK-3	0.018898173	0.98832232	26	RVS[Phospho]PVTAK-3	0.010987853	0.99760135	14
sp|P07270|PHO4_YEAST	223	S	0	Gold	139	TSSSAEGVVVASES[Phospho]PVIAPHGSSHSRSLSK-14	0.005097582	0.9958	23	TSSSAEGVVVASES[Phospho]PVIAPHGSSHSR-14	0.005451444	0.992013169	2	TSSSAEGVVVASES[Phospho]PVIAPHGSSHSR[10.01]-14	0.006645725	0.991772818	2	TSSSAEGVVVASES[Phospho]PVIAPHGSSHSR-14	0.038676184	0.885779952	1	TSSSAEGVVVASES[Phospho]PVIAPHGSSHSR[6.02]-14	0.013733707	0.996317998	1	TSSSAEGVVVASES[Phospho]PVIAPHGSSHSR[10.01]-14	0.003753439	0.99845797	2	TSSSAEGVVVASES[Phospho]PVIAPHGSSHSR-14	0.010824465	0.9855	43	TSSSAEGVVVASES[Phospho]PVIAPHGSSHSR[10.01]-14	0.005108969	0.9994	10
sp|P07271-2|PIF1_YEAST	131	S	0	Gold	213	KESS[Phospho]FDELQNNSISQERSLEM[Oxidation]INENEK-4	0.007229839	0.987622865	1	KESS[Phospho]FDELQNNSISQER-4	0.001684173	0.9906	11	ESS[Phospho]FDELQNNSISQER[10.01]-3	0.003720475	0.9944	5	ESS[Phospho]FDELQNNSISQER[6.02]-3	0.00395977	0.9963	6	ESS[Phospho]FDELQNNSISQER-3	0.005420509	0.9971	7	ESS[Phospho]FDELQNNSISQER-3	0.003753439	0.9971	8	ESS[Phospho]FDELQNNSISQER-3	0.010824465	0.9874	6	ESS[Phospho]FDELQNNSISQER-3	0.005560752	0.9947	3
sp|P07271-2|PIF1_YEAST	545	S	0	Gold	234	AAMEREQS[Phospho]DGEESAVASRK-8	0.005097582	0.995496726	3	AAMEREQS[Phospho]DGEESAVASR-8	0	0.9983	2	AAMEREQS[Phospho]DGEESAVASR-8	0.001368311	0.998999969	1	EQS[Phospho]DGEESAVASRK-3	0.000806447	0.99870022	1	AAMEREQS[Phospho]DGEESAVASRK-8	0.004832482	0.9993	1	AAMER[10.01]EQS[Phospho]DGEESAVASR[10.01]-8	0.003753439	0.9992	6	AAM[Oxidation]EREQS[Phospho]DGEESAVASR-8	0.010807838	0.996399999	3	EQS[Phospho]DGEESAVASRK-3	0.001103713	0.9996	5
sp|P07271|PIF1_YEAST	170	S	0	Gold	213	KESS[Phospho]FDELQNNSISQERSLEM[Oxidation]INENEK-4	0.007229839	0.987622865	1	KESS[Phospho]FDELQNNSISQER-4	0.001684173	0.9906	11	ESS[Phospho]FDELQNNSISQER[10.01]-3	0.003720475	0.9944	5	ESS[Phospho]FDELQNNSISQER[6.02]-3	0.00395977	0.9963	6	ESS[Phospho]FDELQNNSISQER-3	0.005420509	0.9971	7	ESS[Phospho]FDELQNNSISQER-3	0.003753439	0.9971	8	ESS[Phospho]FDELQNNSISQER-3	0.010824465	0.9874	6	ESS[Phospho]FDELQNNSISQER-3	0.005560752	0.9947	3
sp|P07271|PIF1_YEAST	584	S	0	Gold	234	AAMEREQS[Phospho]DGEESAVASRK-8	0.005097582	0.995496726	3	AAMEREQS[Phospho]DGEESAVASR-8	0	0.9983	2	AAMEREQS[Phospho]DGEESAVASR-8	0.001368311	0.998999969	1	EQS[Phospho]DGEESAVASRK-3	0.000806447	0.99870022	1	AAMEREQS[Phospho]DGEESAVASRK-8	0.004832482	0.9993	1	AAMER[10.01]EQS[Phospho]DGEESAVASR[10.01]-8	0.003753439	0.9992	6	AAM[Oxidation]EREQS[Phospho]DGEESAVASR-8	0.010807838	0.996399999	3	EQS[Phospho]DGEESAVASRK-3	0.001103713	0.9996	5
sp|P07276|RAD2_YEAST	118	S	0	Gold	90	LLALQLQNGS[Phospho]NDNVK-10	0.04150285	0.915710385	1	LLALQLQN[Deamidated]GS[Phospho]NDNVK-10	0	0.9987	2	LLALQLQN[Deamidated]GS[Phospho]NDNVK-10	0.001969391	0.996978667	1	LLALQLQNGS[Phospho]NDNVK[6.02]-10	0.000806447	0.998611104	2	LLALQLQNGS[Phospho]NDNVK[8.01]-10	0.004832482	0.9989001	7	LLALQLQNGS[Phospho]NDNVK[8.01]-10	0.003753439	0.9992	3	LLALQLQNGS[Phospho]NDNVK-10	0.01319737	0.998138955	1	LLALQLQNGS[Phospho]NDNVK[4.03]-10	0.004250744	0.9995	4
sp|P07276|RAD2_YEAST	583	S	0	Gold	46	EK[4.03]S[Phospho]PIPEM[Oxidation]PSWFSSTASQQLYNPYNTTNFVEDK[4.03]-3	0.005097582	0.996499998	2	EKS[Phospho]PIPEMPSWFSSTASQQLYNPYNTTNFVEDK-3	0.001684173	0.990575417	2	EKS[Phospho]PIPEMPSWFSSTASQQLYNPYNTTNFVEDK-3	0.015524792	0.993053441	2					EK[8.01]S[Phospho]PIPEMPSWFSSTASQQLYNPYNTTNFVEDK[8.01]-3	0.012298246	0.99750144	2	EK[8.01]S[Phospho]PIPEMPSWFSSTASQQLYNPYNTTNFVEDK[8.01]-3	0.008224897	0.994122336	1					EK[8.01]S[Phospho]PIPEMPSWFSSTASQQLYNPYNTTNFVEDK[8.01]-3	0.007050244	0.99870036	3
sp|P07276|RAD2_YEAST	666	S	0	Gold	23	ESSNDENK[4.03]DDDLEVLS[Phospho]EELFEDVPTK[4.03]-16	0.005097582	0.9973	3	ESEK[8.01]ESSNDENK[8.01]DDDLEVLS[Phospho]EELFEDVPTK[8.01]-20	0.004531585	0.995659356	1	ESSNDENKDDDLEVLS[Phospho]EELFEDVPTK-16	0.037794908	0.905855866	1					ESSNDENK[4.03]DDDLEVLS[Phospho]EELFEDVPTK[4.03]-16	0.00578627	0.999483633	1	ESSNDENK[8.01]DDDLEVLS[Phospho]EELFEDVPTK[8.01]-16	0.008224897	0.998120013	1					ESSNDENKDDDLEVLS[Phospho]EELFEDVPTK-16	0.014479597	0.995699713	2
sp|P07276|RAD2_YEAST	709	S	0	Silver	8	EHRK[8.01]PLIFDYDFS[Phospho]EDEEDNIVENM[Oxidation]IK[8.01]-13	0.007687999	0.986799999	4													K[4.03]PLIFDYDFS[Phospho]EDEEDNIVENMIK[4.03]-10	0.042132698	0.960704048	1
sp|P07278|KAPR_YEAST	131	T	0	Gold	1593	TST[Phospho]PPLPMHFNAQRRTSVSGETLQ[Deamidated]PNNFDDWTPDHYK-3	0.033459338	0.9361317	2	TST[Phospho]PPLPMHFNAQR[10.01]-3	0.001164023	0.9927	41	TST[Phospho]PPLPM[Oxidation]HFNAQR[10.01]-3	0.003212432	0.9963	17	TST[Phospho]PPLPM[Oxidation]HFNAQR[6.02]-3	0.00395977	0.9969	24	TST[Phospho]PPLPMHFN[Deamidated]AQ[Deamidated]R-3	0.005526489	0.99660064	2	TST[Phospho]PPLPM[Oxidation]HFN[Deamidated]AQR[10.01]-3	0.003753439	0.9965	1	[Dehydrated]EKTST[Phospho]PPLPM[Oxidation]HFNAQR-5	0.010824465	0.9891	10	TST[Phospho]PPLPM[Oxidation]HFNAQR[6.02]-3	0.006789875	0.9988	37
sp|P07278|KAPR_YEAST	74	S	0	Gold	275	NIVLFPEPEESFSRPQS[Phospho]AQSQSRSRSSVM[Oxidation]FK[8.01]-17	0.036373838	0.93150684	3	NIVLFPEPEESFSRPQS[Phospho]AQSQSR-17	0.005451444	0.992	8	NIVLFPEPEESFSRPQS[Phospho]AQSQSR-17	0.003633472	0.9954	8	NIVLFPEPEESFSR[6.02]PQS[Phospho]AQSQSR[6.02]-17	0.018645509	0.96480351	2	NIVLFPEPEESFS[Phospho]R[10.01]PQS[Phospho]AQSQSR[10.01]-17	0.006925664	0.9937	7	NIVLFPEPEESFSR[10.01]PQS[Phospho]AQSQSR[10.01]-17	0.003805325	0.9957	10	NIVLFPEPEESFSRPQS[Phospho]AQSQSR-17	0.017913945	0.950304924	2	NIVLFPEPEESFSR[10.01]PQS[Phospho]AQSQSR[10.01]-17	0.009779947	0.99700029	17
sp|P07278|KAPR_YEAST	89	S	0	Gold	188	S[Phospho]PFVNEDPHSNVFK[8.01]-1	0.005097582	0.996359069	2	S[Phospho]PFVNEDPHSNVFK[8.01]-1	0	0.9985	7	SSVMFKS[Phospho]PFVNEDPHSNVFK-7	0.001368311	0.9989	1	S[Phospho]PFVNEDPHSNVFK[6.02]-1	0.000806447	0.9988	6	S[Phospho]PFVNEDPHSNVFK-1	0.004832482	0.9992	6	SSVMFKS[Phospho]PFVNEDPHSNVFK-7	0.003753439	0.999	1	SSVM[Oxidation]FKS[Phospho]PFVNEDPHSNVFK-7	0.010807838	0.9974	13	S[Phospho]PFVNEDPHSNVFK-1	0.001774525	0.9996	11
sp|P07280|RS19A_YEAST	117	S	0	Gold	261	IGIVEIS[Phospho]PK[4.03]-7	0	1	7	IGIVEIS[Phospho]PK[8.01]-7	0	1	24	IGIVEIS[Phospho]PK[8.01]-7	0	0.9999	4	IGIVEIS[Phospho]PK[6.02]-7	0.000806447	0.9999	10	IGIVEIS[Phospho]PK[4.03]-7	0	1	17	IGIVEIS[Phospho]PK[4.03]-7	0	1	20	IGIVEIS[Phospho]PK-7	0	1	29	IGIVEIS[Phospho]PK[4.03]-7	0	1	13
sp|P07281|RS19B_YEAST	117	S	0	Gold	261	IGIVEIS[Phospho]PK[4.03]-7	0	1	7	IGIVEIS[Phospho]PK[8.01]-7	0	1	24	IGIVEIS[Phospho]PK[8.01]-7	0	0.9999	4	IGIVEIS[Phospho]PK[6.02]-7	0.000806447	0.9999	10	IGIVEIS[Phospho]PK[4.03]-7	0	1	17	IGIVEIS[Phospho]PK[4.03]-7	0	1	20	IGIVEIS[Phospho]PK-7	0	1	29	IGIVEIS[Phospho]PK[4.03]-7	0	1	13
sp|P07284|SYSC_YEAST	225	S	0	Gold	37	TAQLS[Phospho]EFDEELYK[8.01]-5	0.005097582	0.994798313	3	TAQLS[Phospho]EFDEELYK-5	0.001164023	0.994129848	1	TAQLS[Phospho]EFDEELYK[4.03]-5	0.010362076	0.997301496	1									TAQLS[Phospho]EFDEELYK[8.01]-5	0.003753439	0.998010348	1	TAQLS[Phospho]EFDEELYK-5	0.010807838	0.993901786	3	TAQLS[Phospho]EFDEELYK[4.03]-5	0.005108969	0.9994	4
sp|P07347|ARD1_YEAST	222	S	0	Gold	39	ENEEK[8.01]LEDDLES[Phospho]DLLEDIIK[8.01]-12	0	1	4					LEDDLES[Phospho]DLLEDIIK[4.03]-7	0	0.999999018	2					LEDDLES[Phospho]DLLEDIIK[8.01]-7	0.002122178	1	1	LEDDLES[Phospho]DLLEDIIK[8.01]-7	0.00256412	1	3					LEDDLES[Phospho]DLLEDIIK[4.03]-7	0	1	4
sp|P07560|SEC4_YEAST	201	S	0	Gold	262	EGNIS[Phospho]INSGSGNSSK[4.03]-5	0.006268215	0.991291095	1	EGNIS[Phospho]INSGSGNSSK-5	0	0.994200566	2	EGNIS[Phospho]INSGSGNSSK[8.01]-5	0.002886559	0.9982	4	EGNIS[Phospho]INSGSGNSSK[6.02]-5	0.00395977	0.99750046	4	EGNIS[Phospho]INSGSGNSSK-5	0.004832482	0.99850014	4	EGNIS[Phospho]INSGSGNSSK[8.01]-5	0.003753439	0.9982	6	EGNIS[Phospho]INSGSGNSSK-5	0.010807838	0.995858632	3	EGNIS[Phospho]IN[Deamidated]SGSGNSSK-5	0.005455719	0.9973	1
sp|P07806-2|SYV_YEAST	27	S	0	Gold	65	TGEVIINPLK[8.01]EDGS[Phospho]PK[8.01]-14	0.005097582	0.997199979	3	TGEVIINPLK[8.01]EDGS[Phospho]PK[8.01]-14	0	0.9991	5	TGEVIINPLKEDGS[Phospho]PK-14	0	0.998193981	2					TGEVIINPLK[8.01]EDGS[Phospho]PK[8.01]-14	0.013809216	0.975709142	1	TGEVIINPLK[8.01]EDGS[Phospho]PK[8.01]-14	0.012774943	0.974144798	1	TGEVIINPLKEDGS[Phospho]PK-14	0.010807838	0.997898	4	TGEVIINPLK[8.01]EDGS[Phospho]PK[8.01]-14	0.001774525	0.9996	8
sp|P07806|SYV_YEAST	73	S	0	Gold	65	TGEVIINPLK[8.01]EDGS[Phospho]PK[8.01]-14	0.005097582	0.997199979	3	TGEVIINPLK[8.01]EDGS[Phospho]PK[8.01]-14	0	0.9991	5	TGEVIINPLKEDGS[Phospho]PK-14	0	0.998193981	2					TGEVIINPLK[8.01]EDGS[Phospho]PK[8.01]-14	0.013809216	0.975709142	1	TGEVIINPLK[8.01]EDGS[Phospho]PK[8.01]-14	0.012774943	0.974144798	1	TGEVIINPLKEDGS[Phospho]PK-14	0.010807838	0.997898	4	TGEVIINPLK[8.01]EDGS[Phospho]PK[8.01]-14	0.001774525	0.9996	8
sp|P07834|CDC4_YEAST	53	T	0	Silver	3	TVET[Phospho]EDGEEDIDEYQRK-4	0.005097582	0.992990223	3
sp|P07866|LTE1_YEAST	1051	S	0	Gold	21	NLNEIANM[Oxidation]LDDS[Phospho]INDDPITVALM[Oxidation]K-12	0.022900578	0.960504227	2					NLNEIANMLDDS[Phospho]INDDPITVALMK[8.01]-12	0.002886559	0.9987	3					NLNEIANMLDDS[Phospho]INDDPITVALMK-12	0.004832482	0.999099993	2	NLNEIANMLDDS[Phospho]INDDPITVALMK[8.01]-12	0.003753439	0.998889251	2					NLNEIANMLDDS[Phospho]INDDPITVALMK[8.01]-12	0.010987853	0.995655641	1
sp|P07866|LTE1_YEAST	1109	S	0	Gold	100	LADEVEM[Oxidation]LNLNNLPSFQNS[Phospho]PAEK-19	0.037068478	0.927262031	2	LADEVEM[Oxidation]LNLNNLPSFQNS[Phospho]PAEK-19	0.004990839	0.9914	6	LADEVEMLNLNNLPSFQNS[Phospho]PAEK[8.01]-19	0.003720475	0.994399987	2					LADEVEM[Oxidation]LNLNNLPSFQNS[Phospho]PAEK-19	0.005835586	0.9965	5	LADEVEM[Oxidation]LNLNNLPSFQNS[Phospho]PAEK[8.01]-19	0.003753439	0.9965	2	LADEVEM[Oxidation]LNLNNLPS[Phospho]FQNS[Phospho]PAEK-19	0.01319737	0.996600329	3	LADEVEMLNLNNLPSFQNS[Phospho]PAEK-19	0.005455719	0.9949	5
sp|P07866|LTE1_YEAST	249	S	0	Gold	307	NQRSPS[Phospho]M[Oxidation]LLFPDNTSNVYSK-6	0.006268215	0.9902	10	SPS[Phospho]MLLFPDNTSNVYSK[8.01]-3	0	0.9942	16	SPS[Phospho]MLLFPDNTSNVYSK[8.01]-3	0.002886559	0.9969	6					SPS[Phospho]M[Oxidation]LLFPDNTSNVYSK-3	0.004832482	0.9978	7	SPS[Phospho]M[Oxidation]LLFPDNTSNVYSK-3	0.003753439	0.9978	10	SPS[Phospho]M[Oxidation]LLFPDNTSNVYSK-3	0.010824465	0.9915	13	SPS[Phospho]M[Oxidation]LLFPDNTSNVYSK-3	0.006789875	0.9989	3
sp|P07866|LTE1_YEAST	290	S	0	Gold	42	ISHLS[Phospho]K[4.03]VT[Phospho]LVSTLM[Oxidation]K[4.03]-5	0.006268215	0.9918	7					ISHLS[Phospho]K[4.03]VT[Phospho]LVS[Phospho]TLMK[4.03]-5	0.021559594	0.959355021	2					ISHLS[Phospho]KVTLVS[Phospho]T[Phospho]LMK-5	0.046619353	0.814356024	1	ISHLS[Phospho]KVT[Phospho]LVS[Phospho]TLMK-5	0.010598967	0.982089432	2	ISHLS[Phospho]KVT[Phospho]LVSTLM[Oxidation]K-5	0.01319737	0.9987	4	ISHLS[Phospho]KVT[Phospho]LVSTLMK-5	0.009209475	0.997201351	4
sp|P07866|LTE1_YEAST	293	T	0	Gold	66	ISHLS[Phospho]K[4.03]VT[Phospho]LVSTLM[Oxidation]K[4.03]-8	0.006268215	0.9917	7					ISHLS[Phospho]K[4.03]VT[Phospho]LVS[Phospho]TLMK[4.03]-8	0.021559594	0.959355021	2					VT[Phospho]LVSTLMK[8.01]-2	0.006095587	0.996302667	1	VT[Phospho]LVSTLMK[8.01]-2	0.003753439	0.99750066	2	ISHLS[Phospho]KVT[Phospho]LVSTLM[Oxidation]K-8	0.01319737	0.9986	4	VT[Phospho]LVSTLMK-2	0.006789875	0.99880032	4
sp|P07866|LTE1_YEAST	306	S	0	Gold	64	GVDYPS[Phospho]SYAVDK-6	0.025003043	0.957653178	2	GVDYPS[Phospho]SYAVDK-6	0.010708895	0.97899745	2	GVDYPS[Phospho]SYAVDK-6	0.007646822	0.98060193	2					GVDYPS[Phospho]SYAVDK[8.01]-6	0.009558426	0.98702376	5	GVDYPS[Phospho]SYAVDK[8.01]-6	0.008120989	0.9896	6	GVDYPS[Phospho]SYAVDK-6	0.014669565	0.96130245	5	GVDYPS[Phospho]SYAVDK-6	0.015386761	0.98620137	5
sp|P07866|LTE1_YEAST	546	S	0	Gold	175	QLQNNESNMQPS[Phospho]PSYDALQRRK[4.03]-12	0.031289001	0.940717712	2	QLQNNESNMQPS[Phospho]PSYDALQR-12	0.000711046	0.9923	5	QLQNNESNMQPS[Phospho]PSYDALQR-12	0.003212432	0.9967	4					QLQNNESNM[Oxidation]QPS[Phospho]PSYDALQR[10.01]-12	0.005223066	0.9975	7	QLQNNESNMQPS[Phospho]PSYDALQR-12	0.003753439	0.9979	8	QLQNNESNM[Oxidation]QPS[Phospho]PSYDALQR-12	0.010807838	0.993398009	4	QLQNNESNMQPS[Phospho]PSYDALQR-12	0.006789875	0.9989001	16
sp|P07866|LTE1_YEAST	559	S	0	Silver	56	S[Phospho]LTTAYYNK-1	0.016783687	0.973787523	2	VKS[Phospho]LTTAYYNK-3	0.024933188	0.964321945	2	VK[8.01]S[Phospho]LTTAYYNK[8.01]-3	0.002886559	0.9974	2					S[Phospho]LT[Phospho]TAYYNK-1	0.020531482	0.98962508	1	VK[8.01]S[Phospho]LTTAYYNK[8.01]-3	0.013300683	0.99320195	1	VKS[Phospho]LTTAYYNK-3	0.010807838	0.9952	3	VKS[Phospho]LT[Phospho]TAYYNK-3	0.014542554	0.98931302	2
sp|P07866|LTE1_YEAST	689	S	0	Gold	338	VRNIVNNTDS[Phospho]PTLK-10	0.012252295	0.9819	9	NIVNNTDS[Phospho]PTLK[8.01]-8	0.004990839	0.9899	18	VR[10.01]NIVNNTDS[Phospho]PTLK[8.01]-10	0.003720475	0.99380061	8	NIVNN[Deamidated]TDS[Phospho]PTLK-8	0.00395977	0.9944	2	N[Deamidated]IVNNTDS[Phospho]PTLK-8	0.007411764	0.99250074	2	NIVNNTDS[Phospho]PTLK-8	0.006250944	0.9935	8	NIVNNTDS[Phospho]PTLK-8	0.010824465	0.988799128	2	NIVN[Deamidated]NTDS[Phospho]PTLK-8	0.009209475	0.9972	1
sp|P07866|LTE1_YEAST	745	S	0	Gold	44	KLDNS[Phospho]LDASSEANNYDITTRK-5	0.007229839	0.988622782	2	KLDNS[Phospho]LDASSEANNYDITTR-5	0.000711046	0.992360592	1	K[8.01]LDNS[Phospho]LDASSEANNYDITTR[10.01]-5	0.04432769	0.867429468	1					K[8.01]LDNS[Phospho]LDASSEANNYDITTR[10.01]-5	0.009491653	0.998793133	2	K[8.01]LDNS[Phospho]LDASSEANNYDITTR[10.01]-5	0.003753439	0.998899999	4	KLDNS[Phospho]LDASSEANNYDITTR-5	0.010824465	0.98965932	3	K[4.03]LDNS[Phospho]LDASSEANNYDITTR[6.02]-5	0.004250744	0.9995	7
sp|P07866|LTE1_YEAST	808	S	0	Silver	13	ELSIVDPEQNK[4.03]S[Phospho]NS[Phospho]VIEEISEIEPLNLEYNK[4.03]K[4.03]-12	0.006574716	0.989065549	1	ELSIVDPEQNKS[Phospho]NSVIEEISEIEPLNLEYNKK-12	0.031255822	0.966777429	1									S[Phospho]NSVIEEISEIEPLNLEYNK[8.01]-1	0.021135611	0.953495765	2	S[Phospho]NSVIEEISEIEPLNLEYNK-1	0.018670751	0.957033298	1					S[Phospho]NSVIEEISEIEPLNLEYNK[4.03]K[4.03]-1	0.025001306	0.967	2
sp|P07866|LTE1_YEAST	810	S	0	Silver	5	ELSIVDPEQNK[4.03]S[Phospho]NS[Phospho]VIEEISEIEPLNLEYNK[4.03]K[4.03]-14	0.007393617	0.987238615	1													SNS[Phospho]VIEEISEIEPLNLEYNK-3	0.011044106	0.984364587	2	ELSIVDPEQNK[4.03]S[Phospho]NS[Phospho]VIEEISEIEPLNLEYNK[4.03]-14	0.046037795	0.920803052	1
sp|P07866|LTE1_YEAST	854	S	0	Gold	202	LFESAQNS[Phospho]PLK-8	0.031473531	0.938843886	1	LFESAQNS[Phospho]PLK-8	0.00213173	0.98880111	3	LFESAQNS[Phospho]PLK[8.01]-8	0.002886559	0.9982	4	LFESAQNS[Phospho]PLK-8	0.002814788	0.9979	3	LFESAQ[Deamidated]NS[Phospho]PLK[8.01]-8	0.005835586	0.9964	1	LFESAQNS[Phospho]PLK[8.01]-8	0.003805325	0.99580152	5	LFESAQNS[Phospho]PLK-8	0.010807838	0.994199567	3	LFESAQNS[Phospho]PLK[4.03]-8	0.007050244	0.9984	3
sp|P07866|LTE1_YEAST	948	S	0	Gold	154	TIDLS[Phospho]DSNNDLESPSTHAK-5	0.005097582	0.9932	8	TIDLS[Phospho]DSNNDLESPSTHAK-5	0.003231952	0.9977	6	TIDLS[Phospho]DSNNDLESPSTHAK-5	0.003938183	0.99331054	3	TIDLS[Phospho]DSNNDLESPSTHAK[6.02]-5	0.015912805	0.968901566	1	TIDLS[Phospho]DSNNDLESPSTHAK[8.01]-5	0.004832482	0.9989	8	TIDLS[Phospho]DSNNDLESPSTHAK[8.01]-5	0.003753439	0.999	6	TIDLS[Phospho]DSNNDLESPSTHAK-5	0.01319737	0.99780117	3	TIDLS[Phospho]DSNNDLESPSTHAK-5	0.004250744	0.9995	5
sp|P07866|LTE1_YEAST	950	S	0	Silver	28	TIDLS[Phospho]DS[Phospho]NNDLESPSTHAK-7	0.045877484	0.905262466	2													TIDLSDS[Phospho]NNDLESPSTHAK-7	0.018297157	0.99418354	3					TIDLS[Phospho]DS[Phospho]NNDLES[Phospho]PSTHAK-7	0.038784722	0.957276521	1	TIDLSDS[Phospho]NNDLES[Phospho]PSTHAK[8.01]-7	0	0.9999	9
sp|P07866|LTE1_YEAST	956	S	0	Gold	237	TIDLSDSNNDLES[Phospho]PSTHAK-13	0.005097582	0.9936	12	TIDLSDSNNDLES[Phospho]PSTHAK[8.01]-13	0	0.995	9	TIDLSDSNNDLES[Phospho]PSTHAK-13	0.002886559	0.9974	5	TIDLSDSNNDLES[Phospho]PSTHAK-13	0.00395977	0.9976	5	TIDLSDSNNDLES[Phospho]PSTHAK[8.01]-13	0.004832482	0.9979	12	TIDLSDSNNDLES[Phospho]PSTHAK[8.01]-13	0.003753439	0.9974	9	TIDLSDSNNDLES[Phospho]PSTHAK-13	0.010807838	0.993999927	6	TIDLSDSNNDLES[Phospho]PSTHAK[8.01]-13	0.006789875	0.9989	8
sp|P07866|LTE1_YEAST	974	S	0	Gold	128	YFFSPDDGS[Phospho]IDVASPMK-9	0.005097582	0.993099758	1	YFFSPDDGS[Phospho]IDVASPMK-9	0.001164023	0.993104321	1	YFFSPDDGS[Phospho]IDVASPMK-9	0.00387021	0.997769699	2					YFFSPDDGS[Phospho]IDVASPMK-9	0.004832482	0.9982	4	YFFSPDDGS[Phospho]IDVASPM[Oxidation]K[8.01]-9	0.003753439	0.998	1	YFFSPDDGS[Phospho]IDVASPM[Oxidation]K-9	0.01319737	0.9972	1	YFFSPDDGS[Phospho]IDVASPMK-9	0.010863181	0.9956	1
sp|P07866|LTE1_YEAST	979	S	0	Gold	179	YFFSPDDGSIDVAS[Phospho]PMK-14	0.025496164	0.957399697	1	YFFSPDDGSIDVAS[Phospho]PM[Oxidation]KNVEELK-14	0.006017983	0.989267611	3	YFFSPDDGSIDVAS[Phospho]PMK[8.01]-14	0.011415251	0.963764931	2					YFFSPDDGSIDVAS[Phospho]PM[Oxidation]K[8.01]-14	0.007439994	0.9925	9	YFFSPDDGSIDVAS[Phospho]PM[Oxidation]K[8.01]-14	0.006359265	0.993	4	YFFSPDDGS[Phospho]IDVAS[Phospho]PM[Oxidation]KNVEELK-14	0.013342902	0.9948	5	YFFSPDDGSIDVAS[Phospho]PM[Oxidation]K[4.03]-14	0.009300236	0.9972	4
sp|P08004|CHS1_YEAST	299	S	0	Gold	101	EYLHDDSRPVNDGK[8.01]EELDS[Phospho]VK[8.01]-19	0.005097582	0.996688594	3	REYLHDDSRPVNDGKEELDS[Phospho]VK-20	0	0.9989	3	EYLHDDSR[6.02]PVNDGK[4.03]EELDS[Phospho]VK[4.03]-19	0.011239349	0.996997967	1	EYLHDDSR[6.02]PVNDGK[6.02]EELDS[Phospho]VK[6.02]-19	0.000806447	0.998599849	1	EYLHDDSR[6.02]PVNDGK[4.03]EELDS[Phospho]VK[4.03]-19	0.006317537	0.9994	1	EYLHDDSR[10.01]PVNDGK[8.01]EELDS[Phospho]VK[8.01]-19	0.008224897	0.997999663	1	EYLHDDSRPVNDGKEELDS[Phospho]VK-19	0.01319737	0.999	2	EYLHDDSR[6.02]PVNDGK[4.03]EELDS[Phospho]VK[4.03]-19	0.004250744	0.9995	11
sp|P08004|CHS1_YEAST	318	S	0	Gold	135	DDFS[Phospho]RDDEYDDLNTIDK[8.01]-4	0.039704915	0.919690982	1	DLGEYDKDDFS[Phospho]RDDEYDDLNTIDK-11	0.01184875	0.981272055	2	DDFS[Phospho]R[6.02]DDEYDDLNTIDK[4.03]-4	0.007934508	0.9985	4					DDFS[Phospho]R[6.02]DDEYDDLNTIDK[4.03]-4	0.004774782	0.9995	5	DDFS[Phospho]RDDEYDDLNTIDK-4	0.003753439	0.99859996	2	DLGEYDKDDFS[Phospho]RDDEYDDLNTIDK-11	0.011457125	0.984232422	2	DDFS[Phospho]R[10.01]DDEYDDLNTIDK[8.01]-4	0.004250744	0.99940008	5
sp|P08004|CHS1_YEAST	328	T	0	Gold	166	DDFSRDDEYDDLNT[Phospho]IDK-14	0.005097582	0.995680512	2					DDFSRDDEYDDLNT[Phospho]IDK-14	0.004019221	0.9989	4					DLGEYDKDDFSRDDEYDDLNT[Phospho]IDK-21	0.004774782	0.9995	1	DDFSRDDEYDDLNT[Phospho]IDK-14	0.003753439	0.9986	4					DLGEYDK[4.03]DDFSR[6.02]DDEYDDLNT[Phospho]IDK[4.03]-21	0	0.9997	12
sp|P08018|PBS2_YEAST	248	S	0	Gold	422	TAQQPQQFAPS[Phospho]PSNK[4.03]K[4.03]-11	0.006268215	0.9902	7	TAQQPQQFAPS[Phospho]PSNKK-11	0.002354215	0.9959	4	TAQQPQQFAPS[Phospho]PSNKK-11	0.002886559	0.9973	10	TAQQPQQFAPS[Phospho]PSN[Deamidated]K[6.02]K[6.02]-11	0.00395977	0.99740069	4	TAQQPQQFAPS[Phospho]PSNKK-11	0.004832482	0.998	5	TAQQPQQFAPS[Phospho]PSN[Deamidated]KK-11	0.003753439	0.99780057	2	TAQQPQQFAPS[Phospho]PSNKK-11	0.010807838	0.9926	37	TAQQPQQFAPS[Phospho]PSNK[4.03]K[4.03]-11	0.006789875	0.9989	21
sp|P08018|PBS2_YEAST	38	S	0	Gold	201	RTSS[Phospho]TSSHYNN[Deamidated]INADLHARVK[4.03]-4	0.016722378	0.9743	2	TSS[Phospho]TSSHYNNINADLHAR-3	0.001707904	0.9915	14	TSS[Phospho]TSSHYNNINADLHAR-3	0.002886559	0.9969	4	TSS[Phospho]TSSHYNNINADLHAR-3	0.007216805	0.9851	3	TSS[Phospho]TSSHYNNINADLHAR-3	0.005835586	0.996499993	2	TSS[Phospho]TSSHYNNINADLHAR-3	0.003753439	0.996499763	1	TSS[Phospho]TSSHYNNINADLHAR-3	0.010807838	0.992	23	TSS[Phospho]TSSHYNNINADLHAR[6.02]-3	0.007050244	0.99860013	17
sp|P08018|PBS2_YEAST	68	S	0	Gold	473	RSAS[Phospho]VGSNQSEQDK[4.03]-4	0.00919269	0.984494585	2	SAS[Phospho]VGSNQSEQDK[8.01]GSSQSPK[8.01]-3	0.002701145	0.991298969	1	SAS[Phospho]VGSNQSEQDKGSSQSPK-3	0.002886559	0.9974	5	SAS[Phospho]VGSNQ[Deamidated]SEQDK-3	0.00395977	0.9971	2	SAS[Phospho]VGSNQSEQDK-3	0.004832482	0.9976	4	SAS[Phospho]VGSNQSEQDK-3	0.003753439	0.9975	4	SAS[Phospho]VGSNQSEQDK-3	0.010824465	0.991	4	SAS[Phospho]VGSNQSEQDK-3	0.006789875	0.9989	3
sp|P08018|PBS2_YEAST	9	S	0	Gold	72	FANLS[Phospho]LHEK[4.03]-5	0.007229839	0.988722141	1	FANLS[Phospho]LHEK-5	0.030710408	0.969183113	2	FANLS[Phospho]LHEK[4.03]-5	0.001969391	0.996399702	3	FANLS[Phospho]LHEK-5	0.000806447	0.999	5	FANLS[Phospho]LHEK-5	0.004832482	0.9988	1	FANLS[Phospho]LHEK-5	0.003753439	0.9989001	5	FANLS[Phospho]LHEK-5	0.010807838	0.996046938	3	FANLS[Phospho]LHEK[8.01]-5	0.004250744	0.9995	7
sp|P08153|SWI5_YEAST	225	S	0	Gold	511	QQQLQATLENSDGPQFLS[Phospho]PK-18	0.005097582	0.995459106	3	QQQLQATLENSDGPQFLS[Phospho]PK-18	0	0.9986	31	QQQLQATLENSDGPQFLS[Phospho]PK[4.03]-18	0.001969391	0.9968	5					QQ[Deamidated]QLQATLENSDGPQFLS[Phospho]PK[8.01]-18	0.004832482	0.9989	14	QQQLQATLENSDGPQFLS[Phospho]PK-18	0.003753439	0.9992	19	QQQLQATLENSDGPQFLS[Phospho]PK-18	0.010807838	0.9972	8	QQQLQATLENSDGPQFLS[Phospho]PK[8.01]R[10.01]-18	0.005108969	0.99940005	2
sp|P08153|SWI5_YEAST	323	T	0	Gold	191	FITPFT[Phospho]PK[4.03]-6	0.014085116	0.978870372	1	FITPFT[Phospho]PK-6	0.036597776	0.953338828	1	FITPFT[Phospho]PK-6	0.002886559	0.9973	26	FITPFT[Phospho]PK[6.02]-6	0.00395977	0.99730026	7	FITPFT[Phospho]PK[8.01]-6	0.004832482	0.99770042	12	FITPFT[Phospho]PK[8.01]-6	0.003753439	0.99750046	9	TKFITPFT[Phospho]PK-8	0.011457125	0.982070782	1	FITPFT[Phospho]PK-6	0.007050244	0.99850014	28
sp|P08153|SWI5_YEAST	339	T	0	Gold	182	SRVSSATSNSANIT[Phospho]PNNLRLDFK[4.03]-14	0.007229839	0.987556314	1					VSSATSNSANIT[Phospho]PNNLR[10.01]-12	0.002886559	0.99840028	15	VSSATSNSANIT[Phospho]PNNLR[6.02]-12	0.000806447	0.9985	2	VSSATSNSANIT[Phospho]PNNLR[10.01]-12	0.008470768	0.9894	14	VSSATSNSANIT[Phospho]PNNLR-12	0.008224897	0.9933	5	VSSATSNSANIT[Phospho]PNNLR-12	0.010807838	0.9973	10	SRVSSATSNSANIT[Phospho]PNNLR-14	0.007050244	0.99800084	1
sp|P08153|SWI5_YEAST	376	S	0	Gold	58	INVEDQESEYSEK[4.03]PLGLGIELLGK[4.03]PGPS[Phospho]PTK[4.03]-28	0.012079808	0.98260513	4	INVEDQESEYSEKPLGLGIELLGKPGPS[Phospho]PTK-28	0.002319925	0.9918	4	INVEDQESEYSEKPLGLGIELLGKPGPS[Phospho]PTK-28	0.005865679	0.9938	5					INVEDQESEYSEK[8.01]PLGLGIELLGK[8.01]PGPS[Phospho]PTK[8.01]-28	0.017376859	0.994699586	1	INVEDQESEYSEK[4.03]PLGLGIELLGK[4.03]PGPS[Phospho]PTK[4.03]-28	0.013735719	0.9911	2	INVEDQESEYSEKPLGLGIELLGKPGPS[Phospho]PTKS[Phospho]VSLK-28	0.038784722	0.957160564	1	INVEDQESEYSEK[4.03]PLGLGIELLGK[4.03]PGPS[Phospho]PTK[4.03]-28	0.008287372	0.9975	1
sp|P08153|SWI5_YEAST	397	S	0	Gold	213	SASVDIMPTIPGS[Phospho]VNNT[Phospho]PSVNK[4.03]-13	0.016855081	0.973268662	1					SASVDIMPTIPGS[Phospho]VNNTPSVNK-13	0.002886559	0.9981	4					SASVDIMPTIPGS[Phospho]VNNT[Phospho]PSVNK[8.01]-13	0.004832482	0.998	12	SASVDIM[Oxidation]PTIPGS[Phospho]VNNT[Phospho]PSVNK[8.01]-13	0.003753439	0.998	4	SASVDIM[Oxidation]PTIPGS[Phospho]VNNTPSVNK-13	0.010807838	0.99579997	5	SASVDIMPTIPGS[Phospho]VNNTPSVNK-13	0.005690534	0.99930006	13
sp|P08153|SWI5_YEAST	401	T	0	Gold	250	SASVDIMPTIPGSVNNT[Phospho]PSVNK-17	0.016600048	0.974757506	1					SASVDIMPTIPGSVNNT[Phospho]PSVNK-17	0.002886559	0.9971	10					SASVDIMPTIPGS[Phospho]VNNT[Phospho]PSVNK[8.01]-17	0.004832482	0.998	12	SASVDIM[Oxidation]PTIPGS[Phospho]VNNT[Phospho]PSVNK[8.01]-17	0.003753439	0.998	4	SASVDIM[Oxidation]PTIPGSVNNT[Phospho]PSVNK-17	0.011457125	0.983298936	4	SASVDIMPTIPGS[Phospho]VNNT[Phospho]PSVNK[4.03]-17	0.00677192	0.999	5
sp|P08153|SWI5_YEAST	418	T	0	Gold	163	VSLSSSYIDQYT[Phospho]PRGK-12	0.006268215	0.991	11	VSLSSSYIDQYT[Phospho]PR-12	0.01445259	0.982758387	2	VSLSSSYIDQYT[Phospho]PR-12	0.003212432	0.9967	7					VSLSSSYIDQYT[Phospho]PR[10.01]-12	0.008953697	0.98842523	10	VSLSSSYIDQ[Deamidated]YT[Phospho]PR-12	0.00853381	0.9887	2	VSLSSSYIDQYT[Phospho]PR-12	0.010824465	0.98583745	8	VSLSSSYIDQYT[Phospho]PR-12	0.011840593	0.99490098	14
sp|P08153|SWI5_YEAST	492	S	0	Gold	511	NTDNEGDDNEEN[Deamidated]EPESRFVIS[Phospho]ET[Phospho]PS[Phospho]PVLK[4.03]-25	0.005097582	0.9941	1	FVISETPS[Phospho]PVLK[8.01]-8	0.001117655	0.98952156	3	FVIS[Phospho]ET[Phospho]PS[Phospho]PVLK[8.01]-8	0	1	8	FVISETPS[Phospho]PVLK-8	0.00395977	0.9961	8	FVIS[Phospho]ET[Phospho]PS[Phospho]PVLK-8	0	1	5	FVIS[Phospho]ET[Phospho]PS[Phospho]PVLK[8.01]-8	0	1	4	FVISETPS[Phospho]PVLK-8	0.010807838	0.9949005	7	FVIS[Phospho]ET[Phospho]PS[Phospho]PVLK-8	0	0.9999	6
sp|P08153|SWI5_YEAST	505	S	0	Gold	245	YEGRS[Phospho]PQFGTHIK-5	0.007687999	0.98635948	2	S[Phospho]PQFGTHIK-1	0	0.9954	17	S[Phospho]PQFGTHIK-1	0.001969391	0.9959004	1	S[Phospho]PQFGTHIK-1	0.00395977	0.997	2	YEGRS[Phospho]PQFGTHIK-5	0.006124757	0.9959	3	S[Phospho]PQFGTHIK-1	0.004064521	0.9954	4	YEGRS[Phospho]PQFGTHIK-5	0.010807838	0.99240355	19	S[Phospho]PQFGTHIK[8.01]-1	0.007050244	0.9987004	6
sp|P08153|SWI5_YEAST	522	S	0	Gold	181	EINTYTTNS[Phospho]PSK-9	0.037897511	0.924456124	1	EINTYTTNS[Phospho]PSKITR-9	0.010163553	0.989792219	2	EINTYTTNS[Phospho]PSK-9	0.003720475	0.9939	15	EINTYTTNS[Phospho]PSK-9	0.00395977	0.994299849	2	[Dehydrated]EINTYTTNS[Phospho]PSK[8.01]-9	0.006925664	0.9932	4	EINTYTTNS[Phospho]PSK-9	0.005747667	0.9942	5	EINTYTTNS[Phospho]PSK-9	0.010824465	0.9864	9	EINTYTTNS[Phospho]PSK[8.01]-9	0.009652844	0.9971012	9
sp|P08518|RPB2_YEAST	156	S	0	Gold	26	YELIAEES[Phospho]EDDSESGK-8	0.008975524	0.98475994	1													YELIAEES[Phospho]EDDSESGK-8	0.011134544	0.998056218	1	YELIAEES[Phospho]EDDSESGK-8	0.003753439	0.997989261	2	YELIAEES[Phospho]EDDSESGK-8	0.033985015	0.965206275	1	YELIAEES[Phospho]EDDSESGK-8	0.005455719	0.9977	16
sp|P08518|RPB2_YEAST	919	S	0	Gold	117	TTPIS[Phospho]PDEEELGQRTAYHSK[8.01]-5	0.041795868	0.912955002	1	TTPIS[Phospho]PDEEELGQR[10.01]-5	0	0.99800019	10	TTPIS[Phospho]PDEEELGQR-5	0.002886559	0.9975	7	TTPIS[Phospho]PDEEELGQ[Deamidated]R-5	0.024958732	0.940106142	1	TTPIS[Phospho]PDEEELGQ[Deamidated]R[10.01]-5	0.004832482	0.9984	4	TTPIS[Phospho]PDEEELGQR-5	0.003753439	0.9988	6	TTPIS[Phospho]PDEEELGQR-5	0.010807838	0.995496693	5	TTPIS[Phospho]PDEEELGQR-5	0.005455719	0.997899997	7
sp|P08539|GPA1_YEAST	175	S	0	Gold	78	AAFDEDGNIS[Phospho]NVK[8.01]-10	0.007229839	0.98852392	2	AAFDEDGNIS[Phospho]NVK[8.01]-10	0.002354215	0.997953464	2	AAFDEDGNIS[Phospho]NVK-10	0.002886559	0.998392559	2	AAFDEDGNIS[Phospho]NVK-10	0.012977819	0.976743107	1	AAFDEDGNIS[Phospho]NVK[8.01]-10	0.004832482	0.9989	7	AAFDEDGNIS[Phospho]NVK[8.01]-10	0.003753439	0.9988002	4	AAFDEDGNIS[Phospho]NVK-10	0.010824465	0.989850773	2	AAFDEDGNIS[Phospho]NVK[4.03]-10	0.001103713	0.9996	5
sp|P08638|LEUR_YEAST	772	S	0	Gold	110	MS[Phospho]PREQLNHANLDSSVSTDIK-2	0.042868868	0.909291719	1	[Acetyl]GILNK[8.01]M[Oxidation]S[Phospho]PR[10.01]-7	0	1	1	GILNKMS[Phospho]PR-7	0	0.9997	2					GILNK[8.01]M[Oxidation]S[Phospho]PR[10.01]-7	0.004832482	0.999199993	2	GILNKMS[Phospho]PR-7	0.003805325	0.996	3	GILNKM[Oxidation]S[Phospho]PR-7	0.007920977	1	8	GILNKMS[Phospho]PR-7	0.005455719	0.999669799	3
sp|P08678|CYAA_YEAST	114	S	0	Gold	312	TLS[Phospho]SLSM[Oxidation]TSANSTHDDNK[8.01]-3	0.005097582	0.99320672	13					TLS[Phospho]SLSMTSANSTHDDNK-3	0.003212432	0.9963	3	TLS[Phospho]SLSM[Oxidation]TSANSTHDDNK-3	0.002814788	0.9979	7	TLS[Phospho]SLSM[Oxidation]TSANSTHDDNK[8.01]-3	0.004832482	0.9983	5	TLS[Phospho]SLSMTSANSTHDDNK[8.01]-3	0.003753439	0.9984	9	TLS[Phospho]SLSM[Oxidation]TSANSTHDDNKDHGYALNSSK-3	0.010807838	0.9944	8	TLS[Phospho]SLSMTSANSTHDDNK[4.03]-3	0.005690534	0.9993	14
sp|P08678|CYAA_YEAST	123	S	0	Silver	77	TLSSLSMTSANS[Phospho]THDDNK-12	0.011309976	0.982805453	5					TLSSLSMTSANS[Phospho]THDDNK[8.01]-12	0.042027054	0.869810745	1					TLSSLSMTSANS[Phospho]THDDNK[8.01]-12	0.024501712	0.986375238	2	TLSSLSMTSANS[Phospho]THDDNK[8.01]-12	0.026026256	0.978749167	1					TLSSLSMTSANS[Phospho]THDDNK-12	0.007972304	0.99760023	10
sp|P08678|CYAA_YEAST	207	A	1	Bronze	5	VANLSLSTVNPAPA[Phospho]NRK[8.01]PSK[8.01]-14	0.03145776	0.940024232	2					VANLSLSTVNPAPA[Phospho]NR[10.01]K[8.01]PSK[8.01]-14	0.018882048	0.977865284	1					VANLSLSTVNPAPA[Phospho]NR[10.01]K[8.01]PSK[8.01]-14	0.030924565	0.922444379	1
sp|P08678|CYAA_YEAST	212	S	0	Gold	54	VANLSLSTVNPAPANRKPS[Phospho]K-19	0.006268215	0.992	2	K[8.01]PS[Phospho]K[8.01]DSTLSNHLADNVPSTLR[10.01]-3	0.018430307	0.983620327	2	K[8.01]PS[Phospho]K[8.01]DSTLSNHLADNVPSTLR[10.01]-3	0.016680484	0.979339601	1					VANLSLSTVNPAPANRKPS[Phospho]K-19	0.008876606	0.9885	5	VANLSLSTVNPAPANR[10.01]K[8.01]PS[Phospho]K[8.01]-19	0.007304506	0.991611385	3					VANLSLSTVNPAPANR[10.01]K[8.01]PS[Phospho]K[8.01]-19	0.014479597	0.9708594	2
sp|P08678|CYAA_YEAST	235	S	0	Bronze	15	VSS[Phospho]LVRGSSVHDINN[Deamidated]GIADK[4.03]-3	0.036279841	0.9318002	1									KVS[Phospho]S[Phospho]LVR-4	0.015583257	0.971720683	1	K[8.01]VS[Phospho]S[Phospho]LVR[10.01]-4	0.040635448	0.866563166	2					KVS[Phospho]S[Phospho]LVR-4	0.049428758	0.93425509	1
sp|P08678|CYAA_YEAST	240	S	0	Bronze	1	VSSLVRGS[Phospho]SVHDINNGIADK-8	0.03606025	0.93295	1
sp|P08678|CYAA_YEAST	241	S	0	Gold	420	VSSLVRGSS[Phospho]VHDINNGIADK-9	0.006268215	0.9901	15	GSS[Phospho]VHDINNGIADK-3	0.004990839	0.989952916	1	GSS[Phospho]VHDINN[Deamidated]GIADK-3	0.002886559	0.9978	9	GSS[Phospho]VHDIN[Deamidated]NGIADK-3	0.00395977	0.9974	4	GSS[Phospho]VHDINNGIADK[8.01]-3	0.004832482	0.9977	11	GSS[Phospho]VHDINNGIADK-3	0.003753439	0.9963	12	GSS[Phospho]VHDINN[Deamidated]GIADK-3	0.010824465	0.9849	3	GSS[Phospho]VHDINNGIADK[8.01]-3	0.007050244	0.9982	12
sp|P08678|CYAA_YEAST	420	S	0	Gold	389	TVPPTAVNSTLNSTHGTETAS[Phospho]PK-21	0.037193034	0.926499908	10	TVPPTAVNSTLNSTHGTETAS[Phospho]PK-21	0.001164023	0.9941	28	TVPPTAVNSTLNSTHGTETAS[Phospho]PK-21	0.003633472	0.9955	25	TVPPTAVNSTLNSTHGTETAS[Phospho]PK-21	0.00395977	0.9967	23	TVPPTAVNSTLNSTHGTETAS[Phospho]PK-21	0.004832482	0.9978	29	TVPPTAVNSTLNSTHGTETAS[Phospho]PK-21	0.003753439	0.9966	22	TVPPTAVNSTLNSTHGTETAS[Phospho]PK-21	0.010824465	0.9853	12	TVPPTAVNSTLNSTHGTETAS[Phospho]PK-21	0.006291327	0.9991	79
sp|P08678|CYAA_YEAST	435	S	0	Gold	441	SVS[Phospho]M[Oxidation]ADLSVAAAAPNGEFTSTSNDRSQWVAPQSWDVETK-3	0.015673957	0.9774	2	K[8.01]SVS[Phospho]MADLSVAAAAPNGEFTSTSNDR[10.01]-4	0.0127036	0.984250835	1	SVS[Phospho]MADLSVAAAAPNGEFTSTSNDR-3	0.003550694	0.9956	5					SVS[Phospho]MADLSVAAAAPNGEFTSTSNDR-3	0.004832482	0.9985	18	SVS[Phospho]MADLSVAAAAPNGEFTSTSNDR-3	0.003753439	0.9983	16	SVS[Phospho]M[Oxidation]ADLSVAAAAPNGEFTSTSNDR-3	0.013342902	0.9954	2	SVS[Phospho]MADLSVAAAAPNGEFTSTSNDR-3	0.005455719	0.9978	12
sp|P08678|CYAA_YEAST	483	S	0	Gold	87	S[Phospho]RRSS[Phospho]IDADELDPMSPGPPSK[4.03]-1	0.015673957	0.9774	2					S[Phospho]RRSS[Phospho]IDADELDPMSPGPPSK-1	0.009879042	0.987799965	4	S[Phospho]RRSS[Phospho]IDADELDPM[Oxidation]SPGPPSK-1	0.019675552	0.960492623	3	S[Phospho]RRSS[Phospho]IDADELDPMSPGPPSK-1	0.012107262	0.980215199	4	S[Phospho]RRS[Phospho]S[Phospho]IDADELDPMSPGPPSK-1	0.009830218	0.984118971	2	S[Phospho]RRSS[Phospho]IDADELDPM[Oxidation]SPGPPSK-1	0.046169755	0.942985948	1	S[Phospho]R[6.02]R[6.02]S[Phospho]SIDADELDPMSPGPPSK[4.03]-1	0.008172649	0.99750114	6
sp|P08678|CYAA_YEAST	486	S	0	Gold	160	SRRS[Phospho]S[Phospho]IDADELDPM[Oxidation]SPGPPSK[8.01]-4	0.010494221	0.9843	5	S[Phospho]SIDADELDPMSPGPPSK[8.01]K[8.01]-1	0.007471821	0.9803	2	SR[10.01]R[10.01]S[Phospho]S[Phospho]IDADELDPMSPGPPSK[8.01]-4	0.014803411	0.97490744	1					S[Phospho]SIDADELDPMSPGPPSK[8.01]K[8.01]-1	0.011616638	0.9827	5	SRRS[Phospho]S[Phospho]IDADELDPMSPGPPSK-4	0.005546626	0.9943	2	RS[Phospho]S[Phospho]IDADELDPM[Oxidation]SPGPPSK-2	0.01319737	0.9977	4	SRRS[Phospho]S[Phospho]IDADELDPMSPGPPSK-4	0.005455719	0.9957	30
sp|P08678|CYAA_YEAST	487	S	0	Gold	590	SRRS[Phospho]S[Phospho]IDADELDPM[Oxidation]SPGPPSK[8.01]-5	0.010494221	0.9843	5	RSS[Phospho]IDADELDPM[Oxidation]SPGPPSK-3	0.004990839	0.9919	14	RSS[Phospho]IDADELDPMS[Phospho]PGPPSK-3	0.003938183	0.993	4	R[6.02]SS[Phospho]IDADELDPM[Oxidation]SPGPPSK[6.02]-3	0.00395977	0.9957	3	R[10.01]SS[Phospho]IDADELDPMSPGPPSK[8.01]-3	0.006925664	0.9934	7	SRRS[Phospho]S[Phospho]IDADELDPMSPGPPSK-5	0.005546626	0.9944	2	RSS[Phospho]IDADELDPM[Oxidation]SPGPPSK-3	0.010824465	0.9867	4	SRRS[Phospho]S[Phospho]IDADELDPMSPGPPSK-5	0.005455719	0.9957	31
sp|P08678|CYAA_YEAST	497	S	0	Gold	164	S[Phospho]RRSS[Phospho]IDADELDPM[Oxidation]S[Phospho]PGPPSK[4.03]-15	0.041628003	0.913837493	1	R[10.01]SS[Phospho]IDADELDPMS[Phospho]PGPPSK[8.01]K[8.01]-13	0.014114685	0.978799886	2	RSS[Phospho]IDADELDPMS[Phospho]PGPPSK-13	0.003938183	0.992999921	4	RSS[Phospho]IDADELDPM[Oxidation]S[Phospho]PGPPSK-13	0.004455872	0.990910397	3	SSIDADELDPMS[Phospho]PGPPSK-12	0.004832482	0.9978	2	R[10.01]SS[Phospho]IDADELDPMS[Phospho]PGPPSK[8.01]-13	0.007541884	0.9914	3	RSS[Phospho]IDADELDPM[Oxidation]S[Phospho]PGPPSK-13	0.013342902	0.9953	18	RSS[Phospho]IDADELDPMS[Phospho]PGPPSK-13	0.009825988	0.99680031	12
sp|P08678|CYAA_YEAST	75	S	0	Gold	175	S[Phospho]RES[Phospho]ITPN[Deamidated]GM[Oxidation]DDVSISNVEHPRPTEPK[4.03]-1	0.006268215	0.9917	2					S[Phospho]RES[Phospho]ITPNGMDDVSISNVEHPRPTEPK-1	0.002886559	0.9981	3					S[Phospho]RES[Phospho]ITPNGMDDVSISNVEHPRPTEPK-1	0.004832482	1	3	S[Phospho]RES[Phospho]ITPNGMDDVSISNVEHPRPTEPK-1	0.003753439	0.997498841	3	S[Phospho]RES[Phospho]ITPNGM[Oxidation]DDVSISNVEHPRPTEPK-1	0.01319737	0.9987	10	S[Phospho]R[6.02]ESITPNGMDDVS[Phospho]ISNVEHPR[6.02]PTEPK[4.03]-1	0	0.9999	1
sp|P08678|CYAA_YEAST	78	S	0	Gold	151	S[Phospho]RES[Phospho]ITPN[Deamidated]GM[Oxidation]DDVSISNVEHPRPTEPK[4.03]-4	0.006268215	0.9917	2					S[Phospho]RES[Phospho]ITPNGMDDVSISNVEHPRPTEPK-4	0.003212432	0.996175235	3					S[Phospho]R[10.01]ES[Phospho]ITPNGMDDVSISNVEHPR[10.01]PTEPK[8.01]-4	0.004832482	0.998173219	1	S[Phospho]RES[Phospho]ITPNGMDDVSISNVEHPRPTEPK-4	0.003753439	0.997592242	3	S[Phospho]RES[Phospho]ITPNGM[Oxidation]DDVSISNVEHPRPTEPK-4	0.01319737	0.9987	10	S[Phospho]R[10.01]ES[Phospho]ITPNGMDDVSISNVEHPR[10.01]PTEPK[8.01]-4	0.005108969	0.99940008	10
sp|P08964|MYO1_YEAST	1171	S	0	Gold	271	KRNS[Phospho]LVESLNDSK-4	0.005097582	0.9971	7	RNS[Phospho]LVESLNDSK-3	0	0.99860013	21	NS[Phospho]LVESLNDSK[8.01]-2	0.002886559	0.99870012	2					RNS[Phospho]LVESLNDSK-3	0.004832482	0.9991	4	RNS[Phospho]LVESLNDSK-3	0.003753439	0.99710028	2	KRNS[Phospho]LVESLNDSK-4	0.010807838	0.9975	29	R[6.02]NS[Phospho]LVESLNDSK[4.03]-3	0.00245982	0.99950004	7
sp|P09032|EI2BG_YEAST	317	T	0	Gold	57	DPFTGNQQQQNPPTT[Phospho]DDDEDRN[Deamidated]HDDDDDYKPSATSIQPTYFK-15	0.014775362	0.978680273	2	DPFTGNQQQQNPPTT[Phospho]DDDEDRNHDDDDDYKPSATSIQPTYFK-15	0.044936048	0.92684013	1	DPFTGNQQQQNPPTT[Phospho]DDDEDRN[Deamidated]HDDDDDYKPSATSIQPTYFK-15	0.007309452	0.991998653	1					DPFTGNQQQQNPPTT[Phospho]DDDEDRNHDDDDDYKPSATSIQPTYFK-15	0.011216806	0.9979	6	DPFTGNQQQQNPPTT[Phospho]DDDEDRNHDDDDDYKPSATSIQPTYFK-15	0.016397375	0.983198035	2	DPFTGNQQQQNPPTT[Phospho]DDDEDRNHDDDDDYKPSATSIQPTYFK-15	0.01319737	0.9968	6	DPFTGNQQQQNPPTT[Phospho]DDDEDRNHDDDDDYKPSATSIQPTYFK-15	0.005690534	0.9992	14
sp|P09032|EI2BG_YEAST	37	S	0	Gold	20	DSTAATS[Phospho]GDKLNELVNSALDSTVINEFM[Oxidation]QHSTRLPK-7	0.01498714	0.978556539	1	DSTAATS[Phospho]GDK[8.01]LNELVNSALDSTVINEFM[Oxidation]QHSTR[10.01]-7	0	0.9981	5	DSTAATS[Phospho]GDKLNELVNSALDSTVINEFMQHSTR-7	0.007780895	0.985614723	2
sp|P09064|IF2B_YEAST	112	S	0	Gold	669	AGLDNVDAES[Phospho]K[8.01]-10	0.006268215	0.9896	11	AGLDNVDAES[Phospho]KEGTPSANSSIQQEVGLPYSELLSR-10	0.000711046	0.9918	16	AGLDNVDAES[Phospho]K[8.01]EGTPSANSSIQQEVGLPYSELLSR[10.01]-10	0.002886559	0.998	1	AGLDNVDAES[Phospho]K-10	0.00395977	0.9968	35	AGLDNVDAES[Phospho]K[8.01]-10	0.004832482	0.998	52	AGLDNVDAES[Phospho]K[8.01]-10	0.003753439	0.9983	30	AGLDNVDAES[Phospho]K-10	0.010824465	0.9906	5	AGLDNVDAES[Phospho]K[4.03]-10	0.00677192	0.999	13
sp|P09064|IF2B_YEAST	40	S	0	Gold	2186	EN[Deamidated]GS[Phospho]GDDLFAGLK[8.01]K[8.01]-4	0.005097582	0.9972	39	EN[Deamidated]GS[Phospho]GDDLFAGLK[8.01]K[8.01]-4	0	0.9989	7	EN[Deamidated]GS[Phospho]GDDLFAGLK[4.03]-4	0.001368311	0.999	8	EN[Deamidated]GS[Phospho]GDDLFAGLK[6.02]K[6.02]-4	0.000806447	0.9992	14	[Dehydrated]EN[Deamidated]GS[Phospho]GDDLFAGLK[4.03]K[4.03]-4	0.004774782	0.9995	8	ENGS[Phospho]GDDLFAGLK[8.01]K[8.01]-4	0.003753439	0.9993	11	ENGS[Phospho]GDDLFAGLKK-4	0.010807838	0.9969	8	ENGS[Phospho]GDDLFAGLK[8.01]K[8.01]-4	0	0.9997	20
sp|P09064|IF2B_YEAST	57	S	0	Gold	139	SK[8.01]S[Phospho]VSADAEAEK[8.01]EPTDDIAEALGELSLK[8.01]-3	0.006268215	0.992399866	5	S[Phospho]VSADAEAEKEPTDDIAEALGELSLK-1	0.002767361	0.994878511	1	S[Phospho]VSADAEAEK[8.01]EPTDDIAEALGELSLK[8.01]K[8.01]-1	0.003938183	0.993404732	1	S[Phospho]VSADAEAEK-1	0.045493765	0.851729491	2	S[Phospho]VSADAEAEKEPTDDIAEALGELSLKK-1	0.005420509	0.9972	3	S[Phospho]VSADAEAEK[8.01]EPTDDIAEALGELSLK[8.01]K[8.01]-1	0.003753439	0.9984	3	SKS[Phospho]VSADAEAEKEPTDDIAEALGELSLK-3	0.010807838	0.991699931	7	SKS[Phospho]VSADAEAEK-3	0.007050244	0.99820017	4
sp|P09064|IF2B_YEAST	59	S	0	Silver	24	SVS[Phospho]ADAEAEKEPTDDIAEALGELSLK-3	0.046608477	0.902379702	2					SVS[Phospho]ADAEAEK[4.03]EPTDDIAEALGELSLK[4.03]K[4.03]-3	0.042398703	0.85992861	1					SVS[Phospho]ADAEAEK-3	0.019499055	0.99141508	2	SVS[Phospho]ADAEAEK-3	0.008808099	0.991134408	2					SVS[Phospho]ADAEAEK[8.01]EPTDDIAEALGELSLK[8.01]-3	0.042148889	0.91351131	3
sp|P09064|IF2B_YEAST	69	T	0	Silver	49	SVSADAEAEK[8.01]EPT[Phospho]DDIAEALGELSLK[8.01]K[8.01]-13	0.005097582	0.996157026	9					SVSADAEAEK[8.01]EPT[Phospho]DDIAEALGELSLK[8.01]-13	0.010107609	0.993651887	1					SVSADAEAEK[4.03]EPT[Phospho]DDIAEALGELSLK[4.03]-13	0.043743871	0.957021601	1	SVSADAEAEK[8.01]EPT[Phospho]DDIAEALGELSLK[8.01]-13	0.012110389	0.997898562	4
sp|P09064|IF2B_YEAST	80	S	0	Gold	193	SVSADAEAEK[4.03]EPTDDIAEALGELS[Phospho]LK[4.03]K[4.03]-24	0.005097582	0.9974	14	SVSADAEAEKEPTDDIAEALGELS[Phospho]LK-24	0	0.9988	4	SVSADAEAEKEPTDDIAEALGELS[Phospho]LKK-24	0.001969391	0.997299626	2					SVSADAEAEK[4.03]EPTDDIAEALGELS[Phospho]LK[4.03]K[4.03]-24	0.004774782	0.9995	6	SVSADAEAEKEPTDDIAEALGELS[Phospho]LKK-24	0.003753439	0.998600101	2					SVSADAEAEKEPTDDIAEALGELS[Phospho]LKK-24	0.001774525	0.9996	7
sp|P09064|IF2B_YEAST	92	S	0	Gold	350	DSS[Phospho]VDAFEK[8.01]-3	0.008175495	0.98520576	2	DSS[Phospho]VDAFEK[8.01]ELAK[8.01]-3	0	0.9936	7	DSS[Phospho]VDAFEK[8.01]-3	0.003212432	0.9962	11	DSS[Phospho]VDAFEK-3	0.00395977	0.99510138	7	DSS[Phospho]VDAFEK[8.01]-3	0.005420509	0.9972	11	DSS[Phospho]VDAFEK[8.01]-3	0.003753439	0.997	10	DSS[Phospho]VDAFEKELAK-3	0.010824465	0.991218105	3	DSS[Phospho]VDAFEK-3	0.005455719	0.9958008	9
sp|P09232|PRTB_YEAST	58	S	0	Gold	684	DDDEEPS[Phospho]DSEDK[8.01]EHGK[8.01]-7	0.006268215	0.9923	10	DDDEEPS[Phospho]DSEDKEHGK-7	0.004477727	0.99030096	5	VEFTKDDDEEPS[Phospho]DSEDKEHGK-12	0.002886559	0.9969	1	K[6.02]VEFTK[6.02]DDDEEPS[Phospho]DSEDK[6.02]-13	0.00395977	0.9973	38	KVEFTKDDDEEPS[Phospho]DSEDK-13	0.004832482	0.9976	1	K[8.01]VEFTK[8.01]DDDEEPS[Phospho]DSEDK[8.01]-13	0.003753439	0.9975	7	DDDEEPS[Phospho]DSEDKEHGK-7	0.01319737	0.996799971	3	KVEFTKDDDEEPS[Phospho]DSEDK-13	0.005455719	0.9964	43
sp|P09435|HSP73_YEAST	493	T	0	Gold	115	GT[Phospho]GK[8.01]S[Phospho]NK[8.01]ITITNDK[8.01]-2	0.005097582	0.9963	16	GT[Phospho]GKS[Phospho]NKITITNDK-2	0.009722155	0.985600898	5	GT[Phospho]GKS[Phospho]NKITITNDK-2	0.002886559	0.9974	11									GT[Phospho]GK[8.01]S[Phospho]NK[8.01]ITITNDK[8.01]-2	0.013300683	0.99400371	19	GT[Phospho]GKS[Phospho]NKITITNDK-2	0.01319737	0.997090857	4
sp|P09435|HSP73_YEAST	496	S	0	Gold	385	GT[Phospho]GK[8.01]S[Phospho]NK[8.01]ITITNDK[8.01]-5	0.005097582	0.9963	16	GTGKS[Phospho]NKITITNDK-5	0	0.9955	5	S[Phospho]NK[4.03]ITITNDK[4.03]-1	0.002774821	0.9957	6									GTGKS[Phospho]NKITITNDK-5	0.013300683	0.9948	3	GTGKS[Phospho]NKITITNDK-5	0.010807838	0.9961	5	S[Phospho]NKIT[Phospho]ITNDK-1	0.016612804	0.987572677	2
sp|P09436|SYIC_YEAST	1059	S	0	Gold	97	TDPIGDEEQS[Phospho]INDTIFK[8.01]-10	0.005097582	0.993897331	1	YDGSK[8.01]TDPIGDEEQS[Phospho]INDTIFK[8.01]-15	0	0.99809999	2	TDPIGDEEQS[Phospho]INDTIFK[4.03]-10	0.001969391	0.996299702	1					TDPIGDEEQS[Phospho]INDTIFK[8.01]-10	0.005410863	0.9975	6	TDPIGDEEQS[Phospho]INDTIFK-10	0.003753439	0.9977	3	TDPIGDEEQS[Phospho]INDTIFK-10	0.01319737	0.997670235	3	TDPIGDEEQS[Phospho]INDT[Phospho]IFK-10	0.005455719	0.9988	5
sp|P09436|SYIC_YEAST	52	T	0	Bronze	2	DK[8.01]PEFSFFDGPPFATGT[Phospho]PHYGHILASTIK[8.01]-17	0.019657413	0.967472117	1
sp|P09436|SYIC_YEAST	604	S	0	Silver	2	NVIVSGIVLAADGRK[8.01]MS[Phospho]K[8.01]-17	0.008975524	0.984699741	2
sp|P09440|C1TM_YEAST	355	S	0	Bronze	3	LPVIK[8.01]PLPLHLESPVPSDIDISRAQS[Phospho]PK[8.01]-26	0.037068478	0.927278984	1
sp|P09547|SWI1_YEAST	1169	S	0	Gold	64	ILPLSNEVFEISENNS[Phospho]DSNSNNNGNK[8.01]-16	0.011309976	0.983395149	2					ILPLSNEVFEISENNS[Phospho]DSNSNNNGNK-16	0.013182692	0.982488615	1					ILPLSNEVFEISENNS[Phospho]DSNSNNNGNK[8.01]-16	0.00547066	0.99670032	5	ILPLSNEVFEISENNS[Phospho]DSNSNNNGNK[8.01]-16	0.003753439	0.9973	7	ILPLSNEVFEISENNS[Phospho]DSNSNNNGNK-16	0.01319737	0.997599971	4	ILPLSNEVFEISENNS[Phospho]DSNSNNNGNK-16	0.005455719	0.9965	13
sp|P09547|SWI1_YEAST	810	T	0	Gold	152	VNNNATLT[Phospho]PNDSNDEK[8.01]-8	0.027891733	0.950369539	2	VNNNATLT[Phospho]PNDSNDEK[8.01]-8	0	0.9941	10	VNNNATLT[Phospho]PNDSNDEK-8	0.002886559	0.9978	10	VNNNATLT[Phospho]PNDSNDEK[6.02]-8	0.00395977	0.9969	3	VNNNATLT[Phospho]PNDSNDEK[8.01]-8	0.006124757	0.9957	12	VNNNATLT[Phospho]PNDSNDEK[8.01]-8	0.003753439	0.9974	8	VNNNATLT[Phospho]PNDSNDEK-8	0.010807838	0.992599925	5	VNNNATLT[Phospho]PNDSNDEK-8	0.006291327	0.9991	7
sp|P09620|KEX1_YEAST	564	S	0	Silver	4	DK[8.01]DGDDDNDNDDDDEDDHNS[Phospho]EGDDDDDDDDDEDDNNEK[8.01]-20	0	0.999958921	2
sp|P09620|KEX1_YEAST	660	S	0	Gold	133	ARHTILVDPNNRQHDS[Phospho]PNK[4.03]-16	0.005097582	0.9975	7	[Ammonia-loss]QHDS[Phospho]PNK[8.01]-4	0	0.99999999	3	HTILVDPNNRQHDS[Phospho]PNK-14	0.002886559	0.9982	6					[Ammonia-loss]QHDS[Phospho]PNK[8.01]-4	0.004832482	1	13	[Ammonia-loss]QHDS[Phospho]PNK[8.01]-4	0.003753439	1	11	HTILVDPNNRQHDS[Phospho]PNK-14	0.017449703	0.99230552	6	HTILVDPNNRQHDS[Phospho]PNK-14	0.00794743	0.997700218	2
sp|P09620|KEX1_YEAST	673	S	0	Gold	94	TVSWADDLES[Phospho]GLGAEDDLEQDEQLEGGAPISSTSNK[8.01]-10	0.005097582	0.99535911	1	TVSWADDLES[Phospho]GLGAEDDLEQDEQLEGGAPISSTSNK-10	0.020892039	0.985062162	2	TVSWADDLES[Phospho]GLGAEDDLEQ[Deamidated]DEQLEGGAPISSTSNK-10	0.007934508	0.9984	6					TVSWADDLES[Phospho]GLGAEDDLEQDEQLEGGAPISSTSNK[8.01]-10	0.004832482	0.9988	6	TVSWADDLES[Phospho]GLGAEDDLEQDEQLEGGAPISSTSNK[8.01]-10	0.003753439	0.999	7	TVSWADDLES[Phospho]GLGAEDDLEQDEQLEGGAPISSTSNK-10	0.018898173	0.987699982	9	TVSWADDLES[Phospho]GLGAEDDLEQDEQLEGGAPISSTSNK-10	0.005108969	0.9994	7
sp|P09620|KEX1_YEAST	723	S	0	Gold	14	K[4.03]YTSLPNTEIDES[Phospho]FEM[Oxidation]TDF-13	0.005097582	0.995299979	3													YTSLPNTEIDES[Phospho]FEMTDF-12	0.004832482	0.998899993	2	YTSLPNTEIDES[Phospho]FEM[Oxidation]TDF-12	0.031848644	0.970330904	1	YTSLPNTEIDES[Phospho]FEM[Oxidation]TDF-12	0.037355628	0.960086884	1
sp|P09624|DLDH_YEAST	6	S	0	Silver	11	[Acetyl]M[Oxidation]LRIRS[Phospho]LLNNK[4.03]-6	0.041404029	0.916354345	1	IR[10.01]S[Phospho]LLNNK[8.01]R[10.01]-3	0.020242923	0.955835235	1	IR[10.01]S[Phospho]LLNNK[8.01]R[10.01]-3	0.010501648	0.968036623	1					IRS[Phospho]LLNNK-3	0.015387619	0.971158463	2	IR[10.01]S[Phospho]LLNNK[8.01]-3	0.008808099	0.991499666	2
sp|P09938|RIR2_YEAST	15	S	0	Gold	1550	AAADALS[Phospho]DLEIKDSK-7	0.005097582	0.9966	35	AAADALS[Phospho]DLEIK[8.01]-7	0	0.9987	167	AAADALS[Phospho]DLEIK-7	0.001368311	0.9989	7	AAADALS[Phospho]DLEIK[6.02]-7	0.000806447	0.999	45	AAADALS[Phospho]DLEIK[8.01]-7	0.004832482	0.9991	87	AAADALS[Phospho]DLEIK[8.01]-7	0.003753439	0.9991	43	AAADALS[Phospho]DLEIKDSK-7	0.010807838	0.9974	51	AAADALS[Phospho]DLEIK[4.03]-7	0.001103713	0.9996	27
sp|P09938|RIR2_YEAST	22	S	0	Gold	232	AAADALSDLEIK[8.01]DS[Phospho]K[8.01]-14	0.005097582	0.997090237	17	[Acetyl]AAADALSDLEIK[8.01]DS[Phospho]K[8.01]SNLNK[8.01]-14	0	0.9979	4	AAADALSDLEIK[4.03]DS[Phospho]K[4.03]-14	0.001969391	0.997384575	3	AAADALSDLEIK[6.02]DS[Phospho]K[6.02]-14	0.000806447	0.9991	7	AAADALSDLEIK[4.03]DS[Phospho]K[4.03]-14	0.004774782	0.9995	6	AAADALSDLEIK[8.01]DS[Phospho]K[8.01]-14	0.003753439	0.9992	8	AAADALSDLEIKDS[Phospho]KSNLNK-14	0.010807838	0.99519988	11	AAADALSDLEIKDS[Phospho]K-14	0.00245982	0.99950004	9
sp|P09959|SWI6_YEAST	149	S	0	Gold	342	RINNLQDM[Oxidation]S[Phospho]LDS[Phospho]DAHRELGSPLK-9	0.01498714	0.978590704	6	R[10.01]INNLQDMS[Phospho]LDSDAHR[10.01]-9	0	0.9982	3	INNLQDMS[Phospho]LDSDAHR[10.01]-8	0.002886559	0.9983	8	RINNLQDM[Oxidation]S[Phospho]LDSDAHR-9	0.000806447	0.9986	5	RINNLQDMS[Phospho]LDSDAHR-9	0.004832482	0.9987	1	RINNLQDMS[Phospho]LDSDAHR-9	0.003753439	0.9988	2	INNLQDM[Oxidation]S[Phospho]LDSDAHR-8	0.010807838	0.9958	5	R[6.02]INNLQDMS[Phospho]LDSDAHR[6.02]-9	0.005108969	0.9994	10
sp|P09959|SWI6_YEAST	152	S	0	Gold	128	RINNLQDM[Oxidation]S[Phospho]LDS[Phospho]DAHRELGSPLK-12	0.017372171	0.971883092	6	INNLQDMSLDS[Phospho]DAHR-11	0.006434863	0.991971566	4	INNLQDMSLDS[Phospho]DAHR[10.01]-11	0.004639043	0.990497309	1	INNLQDM[Oxidation]S[Phospho]LDS[Phospho]DAHR-11	0.006638746	0.98933076	2	INNLQDMS[Phospho]LDS[Phospho]DAHR-11	0.024471128	0.94324634	1	INNLQDMS[Phospho]LDS[Phospho]DAHR[10.01]-11	0.003753439	0.996230154	2	INNLQDMS[Phospho]LDS[Phospho]DAHR-11	0.01319737	0.9969	2	R[6.02]INNLQDMS[Phospho]LDS[Phospho]DAHR[6.02]-12	0.006789875	0.9988	5
sp|P09959|SWI6_YEAST	160	S	0	Gold	576	RINNLQDMSLDSDAHRELGS[Phospho]PLK-20	0.005097582	0.9972	10	ELGS[Phospho]PLK[8.01]-4	0	0.9978	13	INNLQDMSLDSDAHR[10.01]ELGS[Phospho]PLK[8.01]-19	0.002886559	0.9971	2	ELGS[Phospho]PLK-4	0.000806447	0.9999	12	[Dehydrated]ELGS[Phospho]PLK-4	0	1	6	[Dehydrated]ELGS[Phospho]PLK[4.03]-4	0	1	6	[Dehydrated]ELGS[Phospho]PLK-4	0.010807838	0.994399925	1	RINNLQDMSLDSDAHRELGS[Phospho]PLK-20	0.006291327	0.9991	1
sp|P09959|SWI6_YEAST	176	S	0	Gold	329	IDTSVIDAES[Phospho]DSTPNTARGKPNDDINK-10	0.008175495	0.9851	4	IDTSVIDAES[Phospho]DSTPNTAR[10.01]-10	0.001117655	0.9899	12	LKIDTSVIDAES[Phospho]DSTPNTAR-12	0.002886559	0.9973	4	IDTSVIDAES[Phospho]DSTPNTAR-10	0.00395977	0.99510048	5	IDTSVIDAES[Phospho]DSTPNTAR-10	0.00547066	0.9967	6	IDTSVIDAES[Phospho]DSTPNTAR[10.01]-10	0.003753439	0.9968	10	IDTSVIDAES[Phospho]DSTPNTAR-10	0.010824465	0.9867	7	IDTSVIDAES[Phospho]DSTPNTAR-10	0.008022129	0.9923	20
sp|P09959|SWI6_YEAST	178	S	0	Gold	198	IDTSVIDAESDS[Phospho]TPNTARGK[4.03]PNDDINK[4.03]-12	0.013429504	0.979158913	1	IDTSVIDAESDS[Phospho]TPNTAR-12	0.00915052	0.980999989	5	IDTSVIDAESDS[Phospho]T[Phospho]PNTAR-12	0.003787482	0.9937	2	IDTSVIDAES[Phospho]DS[Phospho]TPNTAR-12	0.006638746	0.9877	4	IDTSVIDAESDS[Phospho]T[Phospho]PNTAR-12	0.006925664	0.99320256	2	IDTSVIDAES[Phospho]DS[Phospho]TPNTAR-12	0.007304506	0.9918	2	LKIDTS[Phospho]VIDAESDS[Phospho]TPNTAR-14	0.0246876	0.976398702	1	IDTSVIDAES[Phospho]DS[Phospho]TPNTAR-12	0.010546379	0.989672337	5
sp|P09959|SWI6_YEAST	636	S	0	Gold	67	AGIEEEEES[Phospho]FREESK[4.03]-9	0.006268215	0.992610429	3	AGIEEEEES[Phospho]FREESKK-9	0	0.995199998	4	AGIEEEEES[Phospho]FREESK-9	0.013832199	0.956617606	1	AGIEEEEES[Phospho]FREESK-9	0.000806447	0.9987	4	AGIEEEEES[Phospho]FREESK-9	0.006885692	0.994590964	2	AGIEEEEES[Phospho]FREESK-9	0.003753439	0.99820056	3	AGIEEEEES[Phospho]FREESK-9	0.010807838	0.994002845	3	AGIEEEEES[Phospho]FR[6.02]EESK[4.03]-9	0.005690534	0.99920012	7
sp|P0C0T4|RS25B_YEAST	107	S	0	Silver	42	QAIYTRAAAS[Phospho]E-10	0.005097582	0.99350126	38
sp|P0C0V8|RS21A_YEAST	31	S	0	Silver	20	ADDHAS[Phospho]VQINVAK[8.01]-6	0.015673957	0.978020743	5					ADDHAS[Phospho]VQINVAK-6	0.003787482	0.993786475	2													ADDHAS[Phospho]VQINVAK-6	0.014161714	0.992245949	2	ADDHAS[Phospho]VQINVAK[4.03]-6	0.010218357	0.995899998	1
sp|P0C0V8|RS21A_YEAST	84	S	0	Gold	98	NVWS[Phospho]YSR-4	0.027432501	0.953081576	1	NVWS[Phospho]YSR-4	0.02163506	0.984017382	1	N[Deamidated]VWS[Phospho]YSR[10.01]-4	0.006684643	0.98300664	4	NVWS[Phospho]YSR-4	0.019675552	0.959513338	1	N[Deamidated]VWS[Phospho]YSR[10.01]-4	0.009799438	0.9862104	1	N[Deamidated]VWS[Phospho]YSR-4	0.008702979	0.98660264	2	NVWS[Phospho]YSR-4	0.023013412	0.979556394	3	NVWS[Phospho]YSR-4	0.012997855	0.99350244	5
sp|P0C0W9|RL11A_YEAST	161	S	0	Gold	94	EDTVS[Phospho]WFK[8.01]-5	0.007229839	0.987621556	4	TTK[8.01]EDTVS[Phospho]WFK[8.01]-8	0.003231952	0.99660064	1	EDTVS[Phospho]WFK[8.01]-5	0.003938183	0.99211554	4					EDTVS[Phospho]WFK[8.01]-5	0.005420509	0.99680112	8	EDTVS[Phospho]WFK[8.01]-5	0.003753439	0.997000323	3	TTKEDTVS[Phospho]WFK-8	0.013342902	0.995143539	2	EDT[Phospho]VS[Phospho]WFK-5	0.005455719	0.9985	6
sp|P0C0W9|RL11A_YEAST	44	T	0	Gold	184	VLEQLSGQT[Phospho]PVQSK[4.03]-9	0.013429504	0.979105922	2	VLEQLSGQT[Phospho]PVQSK-9	0.001164023	0.9932	11	VLEQLSGQT[Phospho]PVQSK-9	0.002886559	0.9975	8	VLEQLSGQT[Phospho]PVQSK-9	0.00395977	0.9969003	6	VLEQLSGQT[Phospho]PVQSK-9	0.004832482	0.9978	5	VLEQLSGQT[Phospho]PVQSK-9	0.003753439	0.99670242	3	VLEQLSGQT[Phospho]PVQSK-9	0.010807838	0.995384586	6	VLEQLS[Phospho]GQT[Phospho]PVQS[Phospho]K-9	0	1	13
sp|P0C0X0|RS28B_YEAST	5	T	0	Gold	287	[Acetyl]MDSKT[Phospho]PVTLAK-5	0.006268215	0.990396743	2	[Acetyl]MDSKT[Phospho]PVTLAK-5	0.001164023	0.991700775	5	[Acetyl]M[Oxidation]DSK[8.01]T[Phospho]PVTLAK[8.01]-5	0.002886559	0.9974	6	[Acetyl]MDSKT[Phospho]PVTLAK-5	0.004455872	0.9909	1	[Acetyl]M[Oxidation]DSKT[Phospho]PVTLAK-5	0.005410863	0.9974	7	[Acetyl]M[Oxidation]DSK[8.01]T[Phospho]PVTLAK[8.01]-5	0.003753439	0.9978	10	[Acetyl]M[Oxidation]DSKT[Phospho]PVTLAK-5	0.010807838	0.9942	6	[Acetyl]M[Oxidation]DSK[4.03]T[Phospho]PVTLAK[4.03]-5	0.006789875	0.9988	8
sp|P0C2H6|RL27A_YEAST	105	S	0	Gold	304	SVVSTETFEQPS[Phospho]QREEAK-12	0.005097582	0.9951	5	SVVSTETFEQPS[Phospho]QREEAK-12	0	0.9981	35	SVVSTETFEQPS[Phospho]QR[6.02]EEAK[4.03]-12	0.002774821	0.9958	5	SVVSTETFEQPS[Phospho]QREEAK-12	0.000806447	0.9987	3	SVVSTETFEQPS[Phospho]QR[10.01]EEAK[8.01]-12	0.004832482	0.9985	11	SVVSTETFEQPS[Phospho]QR[10.01]EEAK[8.01]-12	0.003753439	0.9987	10	SVVSTETFEQPS[Phospho]QREEAK-12	0.010807838	0.9968	2	SVVSTETFEQPS[Phospho]QREEAK-12	0.005108969	0.9994	12
sp|P0C2H6|RL27A_YEAST	35	S	0	Gold	84	S[Phospho]HPFGHALVAGIERYPLK-1	0.006268215	0.991683368	1					S[Phospho]HPFGHALVAGIER[10.01]-1	0.005275497	0.997607036	1					S[Phospho]HPFGHALVAGIER-1	0.004832482	0.998999993	2	S[Phospho]HPFGHALVAGIER-1	0.003753439	0.99910008	5	S[Phospho]HPFGHALVAGIER-1	0.010807838	0.997	25	S[Phospho]HPFGHALVAGIER[10.01]-1	0.001774525	0.9996	9
sp|P0C2H6|RL27A_YEAST	83	T	0	Bronze	4	VVNYNHLLPT[Phospho]RYTLDVEAFK[8.01]-10	0.016374478	0.975461371	2																					VVNY[Phospho]NHLLPT[Phospho]R-10	0.014161014	0.993586405	2
sp|P0C2H6|RL27A_YEAST	98	T	0	Gold	102	SVVST[Phospho]ETFEQPSQREEAK[8.01]-5	0.007877331	0.985899814	2	SVVST[Phospho]ETFEQPSQR[10.01]-5	0.0127036	0.983796309	4	SVVST[Phospho]ETFEQPSQREEAK-5	0.010107609	0.990899991	3					SVVST[Phospho]ETFEQPSQREEAK-5	0.005420509	0.997014102	3	SVVST[Phospho]ETFEQPSQR-5	0.003887988	0.995599832	1					SVVS[Phospho]T[Phospho]ETFEQPSQREEAK-5	0.005455719	0.9969003	2
sp|P0C2H7|RL27B_YEAST	105	S	0	Gold	304	SVVSTETFEQPS[Phospho]QREEAK-12	0.005097582	0.9951	5	SVVSTETFEQPS[Phospho]QREEAK-12	0	0.9981	35	SVVSTETFEQPS[Phospho]QR[6.02]EEAK[4.03]-12	0.002774821	0.9958	5	SVVSTETFEQPS[Phospho]QREEAK-12	0.000806447	0.9987	3	SVVSTETFEQPS[Phospho]QR[10.01]EEAK[8.01]-12	0.004832482	0.9985	11	SVVSTETFEQPS[Phospho]QR[10.01]EEAK[8.01]-12	0.003753439	0.9987	10	SVVSTETFEQPS[Phospho]QREEAK-12	0.010807838	0.9968	2	SVVSTETFEQPS[Phospho]QREEAK-12	0.005108969	0.9994	12
sp|P0C2H7|RL27B_YEAST	83	T	0	Bronze	4	VVNYNHLLPT[Phospho]RYTLDVEAFK[8.01]-10	0.016374478	0.975461371	2																					VVNY[Phospho]NHLLPT[Phospho]R-10	0.014161014	0.993586405	2
sp|P0C2H7|RL27B_YEAST	98	T	0	Gold	102	SVVST[Phospho]ETFEQPSQREEAK[8.01]-5	0.007877331	0.985899814	2	SVVST[Phospho]ETFEQPSQR[10.01]-5	0.0127036	0.983796309	4	SVVST[Phospho]ETFEQPSQREEAK-5	0.010107609	0.990899991	3					SVVST[Phospho]ETFEQPSQREEAK-5	0.005420509	0.997014102	3	SVVST[Phospho]ETFEQPSQR-5	0.003887988	0.995599832	1					SVVS[Phospho]T[Phospho]ETFEQPSQREEAK-5	0.005455719	0.9969003	2
sp|P0C2I2|YD14B_YEAST	1004	S	0	Silver	59	K[4.03]RS[Phospho]STPQISNIESTGSGGMHK[4.03]-3	0.042587951	0.911	1					KRS[Phospho]S[Phospho]TPQISNIESTGSGGMHK-3	0.003938183	0.9934	6													KRS[Phospho]S[Phospho]TPQISNIESTGSGGM[Oxidation]HK-3	0.01319737	0.9967	10	K[8.01]R[10.01]S[Phospho]S[Phospho]TPQISNIESTGSGGMHK[8.01]-3	0.012997855	0.99350064	2
sp|P0C2I2|YD14B_YEAST	1005	S	0	Gold	347	RSS[Phospho]TPQISNIESTGSGGMHK[8.01]-3	0.013884252	0.9789	2	RSS[Phospho]T[Phospho]PQISNIESTGSGGMHK-3	0.003050942	0.99450666	6	R[10.01]SS[Phospho]T[Phospho]PQISNIESTGSGGMHK[8.01]-3	0.003720475	0.99430702	2	RSS[Phospho]TPQISNIESTGSGGM[Oxidation]HK-3	0.004455872	0.9908	5	RSS[Phospho]TPQISNIESTGSGGM[Oxidation]HK-3	0.009376923	0.987499967	2	RSS[Phospho]TPQISNIESTGSGGM[Oxidation]HK-3	0.008630155	0.9870843	2	RSS[Phospho]TPQISNIESTGSGGM[Oxidation]HK-3	0.011457125	0.982	9	R[10.01]SS[Phospho]T[Phospho]PQISNIESTGSGGMHK[8.01]-3	0.007050244	0.99820045	3
sp|P0C2I2|YD14B_YEAST	1006	T	0	Gold	740	RSST[Phospho]PQISNIESTGSGGMHK-4	0.015673957	0.978035205	1	SST[Phospho]PQISNIESTGSGGMHK[8.01]-3	0.001164023	0.99520047	13	KRSST[Phospho]PQISNIESTGSGGM[Oxidation]HK-5	0.003212432	0.9961	1	SST[Phospho]PQISN[Deamidated]IESTGSGGM[Oxidation]HK-3	0.00395977	0.9973	11	SST[Phospho]PQISNIESTGSGGMHK[8.01]-3	0.004832482	0.9981	16	SST[Phospho]PQISNIESTGSGGMHK-3	0.003753439	0.9974	9	SST[Phospho]PQISNIESTGSGGM[Oxidation]HK-3	0.010807838	0.9917	17	SST[Phospho]PQISNIESTGSGGM[Oxidation]HK[4.03]-3	0.005690534	0.9992	15
sp|P0C2I2|YD14B_YEAST	1051	S	0	Gold	124	SKDFRHS[Phospho]DS[Phospho]YS[Phospho]ENETNHTNVPISSTGGTNNK-7	0.018203635	0.97000596	1	DFR[10.01]HS[Phospho]DSYSENETNHTNVPISSTGGTNNK[8.01]-5	0.002354215	0.995699998	7	DFRHS[Phospho]DSYSENETNHTNVPISSTGGTNNK-5	0.02135277	0.973544358	1					DFR[6.02]HS[Phospho]DSYSENETNHTNVPISSTGGTNNK[4.03]-5	0.007799405	0.999083966	2	DFR[6.02]HS[Phospho]DSYSENETNHTNVPISSTGGTNNK[4.03]-5	0.049081815	0.910137666	1	DFRHS[Phospho]DSYSENETNHTNVPISSTGGTNNK-5	0.01319737	0.9984	4	DFR[6.02]HS[Phospho]DSYSENETNHTNVPISSTGGTNNK[4.03]-5	0.005108969	0.9994	7
sp|P0C2I2|YD14B_YEAST	1053	S	0	Silver	89	SKDFRHS[Phospho]DS[Phospho]YS[Phospho]ENETNHTNVPISSTGGTNNK-9	0.018614192	0.96990598	1	HSDS[Phospho]YSENETNHTNVPISSTGGTNNK[8.01]-4	0.021327347	0.9843	4	HSDS[Phospho]YSENETNHTNVPISSTGGTNNK[8.01]-4	0.005104911	0.986417369	4					HSDS[Phospho]YSENETNHTNVPISSTGGTNNK-4	0.014179118	0.973375944	1	HSDS[Phospho]YSENETNHTNVPISSTGGTNNK-4	0.018747593	0.9783	1	HSDS[Phospho]YSENETNHTNVPISSTGGTNNK-4	0.01319737	0.9971	8	DFRHS[Phospho]DS[Phospho]YSENETNHTNVPISSTGGTNNK-7	0.017854737	0.98198184	1
sp|P0C2I2|YD14B_YEAST	1054	Y	0	Bronze	45	SK[4.03]DFRHS[Phospho]DS[Phospho]Y[Phospho]SENETNHTNVPISSTGGTNNK[4.03]-10	0.042868868	0.9092	2	HSDSY[Phospho]S[Phospho]ENETNHTNVPISSTGGTNNK-5	0.018116501	0.9802	3	HSDSY[Phospho]SENETN[Deamidated]HTNVPISSTGGTNNK[8.01]-5	0.026503109	0.963512199	2													HSDSY[Phospho]SENETNHTNVPISSTGGTNNK-5	0.047277164	0.9408	2	HSDSY[Phospho]S[Phospho]ENETNHTNVPISSTGGTNNK-5	0.013310026	0.9827	14
sp|P0C2I2|YD14B_YEAST	1055	S	0	Gold	586	DFRHSDSYS[Phospho]ENETNHTNVPISSTGGTNNK[8.01]-9	0.005097582	0.9965	5	HSDSYS[Phospho]ENETNHTNVPISSTGGTNNK-6	0.001117655	0.9925	8	HSDSYS[Phospho]ENETNHTNVPISSTGGTN[Deamidated]NK[8.01]-6	0.002886559	0.9975	3	HSDSYS[Phospho]ENETNHTNVPISSTGGTNNK[6.02]-6	0.00395977	0.9972	1	HSDSYS[Phospho]ENETNHTNVPISSTGGTNNK[8.01]-6	0.005835586	0.9964	8	HSDSYS[Phospho]ENETNHTNVPISSTGGTNNK-6	0.003753439	0.997	5	HSDSYS[Phospho]ENETNHTNVPISSTGGTNNK-6	0.010807838	0.9942	86	HSDSYS[Phospho]ENETNHTNVPISSTGGTNNK-6	0.005560752	0.9945	11
sp|P0C2I2|YD14B_YEAST	1062	T	0	Bronze	2	DFRHSDSYSENETNHT[Phospho]NVPISSTGGTNNK[4.03]-16	0.013250279	0.980705243	1																									HSDSYSENET[Phospho]NHT[Phospho]NVPISSTGGTNNK[4.03]-13	0.040127439	0.861732211	1
sp|P0C2I2|YD14B_YEAST	1081	S	0	Gold	797	TVPQIS[Phospho]DQETEK[8.01]-6	0.006268215	0.9914	6	TVPQIS[Phospho]DQETEK[8.01]R[10.01]-6	0	0.9969	87	TVPQIS[Phospho]DQETEKR-6	0.002886559	0.9983	50	TVPQ[Deamidated]IS[Phospho]DQETEK-6	0.00395977	0.9973	3	TVPQ[Deamidated]IS[Phospho]DQETEK[8.01]-6	0.005420509	0.9969015	5	TVPQIS[Phospho]DQETEK[8.01]-6	0.003753439	0.9978	14	TVPQIS[Phospho]DQETEKR-6	0.010807838	0.99460288	41	TVPQIS[Phospho]DQETEK-6	0.005455719	0.99520351	12
sp|P0C2I2|YD14B_YEAST	1095	S	0	Gold	1846	RIIHRSPS[Phospho]IDASPPEN[Deamidated]NSSHNIVPIK-8	0.008175495	0.9854	24	SPS[Phospho]IDASPPENNSSHNIVPIK-3	0	0.9953	63	SPS[Phospho]IDASPPENNSSHNIVPIK[8.01]-3	0.002886559	0.9982	44	SPS[Phospho]IDASPPENNSSHNIVPIK-3	0.000806447	0.99800036	81	SPS[Phospho]IDASPPENNSSHNIVPIK[8.01]-3	0.004832482	0.9984	46	SPS[Phospho]IDASPPENN[Deamidated]SSHNIVPIK[8.01]-3	0.003753439	0.99800051	22	SPS[Phospho]IDASPPENNSSHNIVPIK-3	0.010807838	0.9938	65	SPS[Phospho]IDASPPENNSSHNIVPIK-3	0.005455719	0.9954	6
sp|P0C2I2|YD14B_YEAST	1140	S	0	Gold	72	TPTTVSEQNTEESIIADLPLPDLPPES[Phospho]PTEFPDPFK[8.01]-27	0.006268215	0.992499979	1					TPTTVSEQNTEESIIADLPLPDLPPES[Phospho]PTEFPDPFK[8.01]-27	0.001969391	0.9968	3					TPTTVSEQNTEESIIADLPLPDLPPES[Phospho]PTEFPDPFK[8.01]-27	0.004832482	0.9985	6	TPTTVSEQNTEESIIADLPLPDLPPES[Phospho]PTEFPDPFK[8.01]-27	0.003753439	0.9988	4	TPTTVSEQNTEESIIADLPLPDLPPES[Phospho]PTEFPDPFK-27	0.017913945	0.948898696	2	TPTTVSEQNTEESIIADLPLPDLPPES[Phospho]PTEFPDPFK-27	0.008022129	0.992499066	4
sp|P0C2I2|YD14B_YEAST	1156	S	0	Bronze	15	ELPPINS[Phospho]HQTNSSLGGIGDSNAYTTINSK-7	0.027432501	0.952765068	1	ELPPINS[Phospho]HQTNSSLGGIGDSNAYTTINSK-7	0.044613889	0.93710881	1	ELPPINS[Phospho]HQTNSSLGGIGDSNAYTTINSK-7	0.012005201	0.985526183	2					ELPPINS[Phospho]HQTNSSLGGIGDSNAYTTINSK-7	0.025499501	0.938313466	1	ELPPIN[Deamidated]S[Phospho]HQTNSSLGGIGDSNAYTTINSK[8.01]-7	0.036666314	0.884505283	1	ELPPINS[Phospho]HQTNSSLGGIGDSNAYTTINSK-7	0.011457125	0.984070823	2	ELPPINS[Phospho]HQTNSSLGGIGDSNAYTTINSK-7	0.02671366	0.977129102	2
sp|P0C2I2|YD14B_YEAST	1181	S	0	Gold	215	K[4.03]RS[Phospho]LEDNETEIK[4.03]-3	0.005097582	0.996799998	1	K[8.01]R[10.01]S[Phospho]LEDNETEIK[8.01]-3	0	0.9987	1	K[8.01]R[10.01]S[Phospho]LEDNETEIK[8.01]-3	0.002886559	0.999	18	K[6.02]R[6.02]S[Phospho]LEDN[Deamidated]ETEIK[6.02]-3	0.000806447	0.9991	6	K[8.01]R[10.01]S[Phospho]LEDNETEIK[8.01]-3	0.004832482	0.9993	4	S[Phospho]LEDNETEIK-1	0.008630155	0.987869252	2	KRS[Phospho]LEDNETEIK-3	0.010807838	0.9979	36	K[4.03]R[6.02]S[Phospho]LEDNETEIK-3	0.00245982	0.99950006	1
sp|P0C2I2|YD14B_YEAST	177	S	0	Gold	113	YVRPPPM[Oxidation]LTS[Phospho]PNDFPNWVK[8.01]-10	0.005097582	0.9945	10	YVRPPPMLTS[Phospho]PNDFPNWVK-10	0.001164023	0.9935	11	YVRPPPMLTS[Phospho]PNDFPNWVK-10	0.002886559	0.9977812	1					YVR[10.01]PPPMLTS[Phospho]PNDFPNWVK[8.01]-10	0.00547066	0.9968	3	YVRPPPMLTS[Phospho]PNDFPNWVK-10	0.003753439	0.99771346	1	YVRPPPM[Oxidation]LTS[Phospho]PNDFPNWVK-10	0.017913945	0.95140241	1	YVRPPPMLTS[Phospho]PNDFPNWVK-10	0.005690534	0.9992	4
sp|P0C2I2|YD14B_YEAST	36	S	0	Gold	249	EVHTNQDPLDVS[Phospho]ASKIQEYDK-12	0.012380127	0.9814	2	EVHTNQDPLDVS[Phospho]ASKIQEYDK-12	0.003777433	0.9936	1	EVHTNQDPLDVS[Phospho]ASKIQEYDK-12	0.003550694	0.9958	4	EVHTNQDPLDVS[Phospho]ASK[6.02]-12	0.005991718	0.9897	8	EVHTNQDPLDVS[Phospho]ASK-12	0.006568011	0.9949	5	EVHTNQDPLDVS[Phospho]ASK-12	0.003887988	0.9956	6	EVHTNQDPLDVS[Phospho]ASKIQEYDK-12	0.01319737	0.996	2	EVHTNQDPLDVS[Phospho]ASK-12	0.010863181	0.9955	18
sp|P0C2I2|YD14B_YEAST	373	S	0	Gold	73	NDSRS[Phospho]YTNTTK[8.01]PK[8.01]-5	0.006268215	0.992181989	1					NDSR[10.01]S[Phospho]YTNTTK[8.01]PK[8.01]-5	0.003720475	0.994299978	4	S[Phospho]YTN[Deamidated]TTKPK-1	0.04215845	0.868370185	1	NDSRS[Phospho]YTNTTKPK-5	0.007439994	0.99210438	2	NDSRS[Phospho]YTNTTKPK-5	0.005546626	0.994303407	2	NDSRS[Phospho]YTNTTKPK-5	0.010807838	0.99250758	2	NDSRS[Phospho]YTNTTKPK-5	0.007972304	0.9977	4
sp|P0C2I2|YD14B_YEAST	38	S	0	Gold	155	EVHTNQDPLDVSAS[Phospho]K[4.03]-14	0.016783687	0.973749751	3					EVHTNQDPLDVSAS[Phospho]K[8.01]IQEYDK[8.01]-14	0.003212432	0.99629986	2	EVHTNQDPLDVSAS[Phospho]K[6.02]-14	0.006827108	0.985399897	2	EVHTNQDPLDVSAS[Phospho]K[8.01]IQEY[Phospho]DK[8.01]-14	0.00547066	0.9967009	2	EVHTNQDPLDVSAS[Phospho]K-14	0.003753439	0.9965	7					EVHTNQDPLDVSAS[Phospho]K-14	0.008232218	0.9975	13
sp|P0C2I2|YD14B_YEAST	411	S	0	Silver	58	TARAHNVSTSN[Deamidated]NSPS[Phospho]TDNDSISK[8.01]-15	0.042242352	0.9121	1					AHNVSTSNNSPS[Phospho]TDNDSISK-12	0.014737115	0.979311811	1					AHNVSTSNNSPS[Phospho]TDNDSISK-12	0.012298246	0.997199999	6	AHNVSTSNNSPS[Phospho]TDNDSISK-12	0.015209645	0.970236605	3	AHNVSTSNNSPS[Phospho]TDNDSISK-12	0.029942672	0.968928377	2	AHNVSTSNNSPS[Phospho]T[Phospho]DNDSISK-12	0.005455719	0.9976008	2
sp|P0C2I2|YD14B_YEAST	412	T	0	Gold	65	TARAHNVSTSNNSPST[Phospho]DNDSISK-16	0.046608477	0.902715302	1					AHNVSTSNNSPST[Phospho]DNDSISK-13	0.006645725	0.992899368	3	AHNVSTSNNSPST[Phospho]DNDSISK[6.02]-13	0.005151292	0.990419759	1	AHNVSTSNNSPST[Phospho]DNDSISK[4.03]-13	0.011134544	0.998099402	3	AHNVSTSNNSPST[Phospho]DNDSISK[8.01]-13	0.01174193	0.980789673	3	AHNVSTSNNSPST[Phospho]DNDSISK-13	0.031605122	0.94984409	3	AHNVSTSNNSPS[Phospho]T[Phospho]DNDSISK-13	0.005455719	0.99760007	2
sp|P0C2I2|YD14B_YEAST	416	S	0	Gold	284	TARAHNVSTSNNSPSTDNDS[Phospho]ISK-20	0.007393617	0.987001651	3	AHNVSTSNNSPSTDNDS[Phospho]ISK[8.01]-17	0	0.9943	17	AHNVSTSNNSPSTDNDS[Phospho]ISKSTTEPIQLNNK-17	0.002886559	0.9984	3	AHNVSTSNNSPSTDNDS[Phospho]ISK-17	0.00395977	0.996	7	AHNVSTSNNSPSTDNDS[Phospho]ISK[8.01]-17	0.006568011	0.9949	8	AHNVSTSNNSPSTDNDS[Phospho]ISK[8.01]-17	0.003753439	0.996499999	6	AHNVSTSNNSPSTDNDS[Phospho]ISKSTTEPIQLNNK-17	0.010807838	0.9956	13	AHNVSTSNNSPSTDN[Deamidated]DS[Phospho]ISK-17	0.005455719	0.9971	6
sp|P0C2I2|YD14B_YEAST	422	T	0	Gold	79	STT[Phospho]EPIQLNNK-3	0.036648542	0.929635313	1	STT[Phospho]EPIQLNNK-3	0.016776584	0.98895316	1	STT[Phospho]EPIQLNNK[8.01]-3	0.003720475	0.994500526	5	STT[Phospho]EPIQLN[Deamidated]NK-3	0.00395977	0.995500429	2	STT[Phospho]EPIQLNNK-3	0.006925664	0.9935	6	STT[Phospho]EPIQLNNK-3	0.006250944	0.9939006	5	STT[Phospho]EPIQLNNK-3	0.018857428	0.984358929	3	STT[Phospho]EPIQLNNK-3	0.009825988	0.996086721	5
sp|P0C2I2|YD14B_YEAST	43	Y	0	Gold	23	EVHTNQDPLDVSASK[4.03]IQ[Deamidated]EY[Phospho]DK-19	0.017372171	0.97181925	1					EVHTNQDPLDVSAS[Phospho]K[8.01]IQEY[Phospho]DK[8.01]-19	0.028709494	0.936739378	1					EVHTNQDPLDVSAS[Phospho]K[8.01]IQEY[Phospho]DK[8.01]-19	0.006124757	0.995746491	2	EVHTNQDPLDVSAS[Phospho]K[8.01]IQEY[Phospho]DK[8.01]-19	0.027697634	0.975278678	2					EVHTNQDPLDVSAS[Phospho]K[8.01]IQEY[Phospho]DK[8.01]-19	0.009825988	0.996497225	6
sp|P0C2I2|YD14B_YEAST	47	S	0	Gold	103	IQEYDK[8.01]AS[Phospho]TK[8.01]-8	0.028540577	0.9494	4	IQEYDKAS[Phospho]TK-8	0.023631135	0.959816019	6	IQEYDK[8.01]AS[Phospho]TK[8.01]-8	0.005104911	0.9861175	3	IQ[Deamidated]EYDKAS[Phospho]TK-8	0.038803799	0.885012226	1	IQ[Deamidated]EYDK[8.01]AS[Phospho]TK[8.01]-8	0.011044106	0.983916458	2	IQ[Deamidated]EYDK[8.01]AS[Phospho]TK[8.01]-8	0.008630155	0.9874212	1	IQEYDKAS[Phospho]TK-8	0.013660942	0.9709029	12	IQEYDKAS[Phospho]TK-8	0.018809146	0.95717247	9
sp|P0C2I2|YD14B_YEAST	960	S	0	Gold	1111	AVS[Phospho]PTDSTPPSTHTEDSK-3	0.005097582	0.99410168	17	AVS[Phospho]PTDSTPPSTHTEDSKR-3	0	0.99430056	38	AVS[Phospho]PTDSTPPSTHTEDSK-3	0.002886559	0.9985	35	AVS[Phospho]PTDSTPPSTHTEDSK-3	0.000806447	0.9984	116	AVS[Phospho]PTDSTPPSTHTEDSK[8.01]-3	0.004832482	0.9983	33	AVS[Phospho]PTDSTPPSTHTEDSK[8.01]-3	0.003753439	0.9984	17	AVS[Phospho]PTDSTPPSTHTEDSKR-3	0.010807838	0.9951	64	AVS[Phospho]PTDSTPPSTHTEDSK[8.01]R[10.01]-3	0.005108969	0.9994	16
sp|P0C2I2|YD14B_YEAST	993	S	0	Gold	446	TNIRAPREVDPNIS[Phospho]ESNILPSK-14	0.007229839	0.9874	15	EVDPNIS[Phospho]ESNILPSKK-7	0.000711046	0.9918	3	EVDPNIS[Phospho]ESNILPSKK-7	0.002886559	0.998	16	EVDPNIS[Phospho]ESNILPSKK-7	0.002814788	0.9979	2	EVDPNIS[Phospho]ES[Phospho]NILPSK[8.01]-7	0.004832482	0.9981	2	[Dehydrated]EVDPNIS[Phospho]ESNILPSK[8.01]-7	0.003753439	0.99760023	2	EVDPNIS[Phospho]ESNILPSKK-7	0.010824465	0.98782937	2	EVDPNIS[Phospho]ESNILPSK-7	0.006789875	0.9988	16
sp|P0C2I3|YD15B_YEAST	10	S	0	Gold	3256	[Acetyl]M[Oxidation]ESQQLSQHS[Phospho]PISHGSAC[Carbamidomethyl]ASVTSK-10	0.005097582	0.994499986	4	[Acetyl]MESQQLSQHS[Phospho]PISHGSAC[Carbamidomethyl]ASVTSK-10	0	0.9985	33	[Acetyl]MESQQLSQHS[Phospho]PISHGSAC[Carbamidomethyl]ASVTSK[8.01]-10	0.001969391	0.9972	21	[Acetyl]M[Oxidation]ESQQLSQHS[Phospho]PISHGSAC[Carbamidomethyl]ASVTSK-10	0.000806447	0.9986	26	[Acetyl]MESQQLSQHS[Phospho]PIS[Phospho]HGSAC[Carbamidomethyl]ASVTSK[8.01]-10	0.004832482	0.99890018	2	[Acetyl]MESQQ[Deamidated]LSQHS[Phospho]PISHGSAC[Carbamidomethyl]ASVTSK-10	0.003753439	0.99900009	12	[Acetyl]M[Oxidation]ESQQLSQHS[Phospho]PISHGSAC[Carbamidomethyl]ASVTSK-10	0.010807838	0.9965	184	[Acetyl]M[Oxidation]ESQQLSQHS[Phospho]PISHGSAC[Carbamidomethyl]ASVTSK[4.03]-10	0.004250744	0.9995	15
sp|P0C2I3|YD15B_YEAST	1004	S	0	Silver	59	K[4.03]RS[Phospho]STPQISNIESTGSGGMHK[4.03]-3	0.042587951	0.911	1					KRS[Phospho]S[Phospho]TPQISNIESTGSGGMHK-3	0.003938183	0.9934	6													KRS[Phospho]S[Phospho]TPQISNIESTGSGGM[Oxidation]HK-3	0.01319737	0.9967	10	K[8.01]R[10.01]S[Phospho]S[Phospho]TPQISNIESTGSGGMHK[8.01]-3	0.012997855	0.99350064	2
sp|P0C2I3|YD15B_YEAST	1005	S	0	Gold	347	RSS[Phospho]TPQISNIESTGSGGMHK[8.01]-3	0.013884252	0.9789	2	RSS[Phospho]T[Phospho]PQISNIESTGSGGMHK-3	0.003050942	0.99450666	6	R[10.01]SS[Phospho]T[Phospho]PQISNIESTGSGGMHK[8.01]-3	0.003720475	0.99430702	2	RSS[Phospho]TPQISNIESTGSGGM[Oxidation]HK-3	0.004455872	0.9908	5	RSS[Phospho]TPQISNIESTGSGGM[Oxidation]HK-3	0.009376923	0.987499967	2	RSS[Phospho]TPQISNIESTGSGGM[Oxidation]HK-3	0.008630155	0.9870843	2	RSS[Phospho]TPQISNIESTGSGGM[Oxidation]HK-3	0.011457125	0.982	9	R[10.01]SS[Phospho]T[Phospho]PQISNIESTGSGGMHK[8.01]-3	0.007050244	0.99820045	3
sp|P0C2I3|YD15B_YEAST	1006	T	0	Gold	740	RSST[Phospho]PQISNIESTGSGGMHK-4	0.015673957	0.978035205	1	SST[Phospho]PQISNIESTGSGGMHK[8.01]-3	0.001164023	0.99520047	13	KRSST[Phospho]PQISNIESTGSGGM[Oxidation]HK-5	0.003212432	0.9961	1	SST[Phospho]PQISN[Deamidated]IESTGSGGM[Oxidation]HK-3	0.00395977	0.9973	11	SST[Phospho]PQISNIESTGSGGMHK[8.01]-3	0.004832482	0.9981	16	SST[Phospho]PQISNIESTGSGGMHK-3	0.003753439	0.9974	9	SST[Phospho]PQISNIESTGSGGM[Oxidation]HK-3	0.010807838	0.9917	17	SST[Phospho]PQISNIESTGSGGM[Oxidation]HK[4.03]-3	0.005690534	0.9992	15
sp|P0C2I3|YD15B_YEAST	1051	S	0	Gold	124	SKDFRHS[Phospho]DS[Phospho]YS[Phospho]ENETNHTNVPISSTGGTNNK-7	0.018203635	0.97000596	1	DFR[10.01]HS[Phospho]DSYSENETNHTNVPISSTGGTNNK[8.01]-5	0.002354215	0.995699998	7	DFRHS[Phospho]DSYSENETNHTNVPISSTGGTNNK-5	0.02135277	0.973544358	1					DFR[6.02]HS[Phospho]DSYSENETNHTNVPISSTGGTNNK[4.03]-5	0.007799405	0.999083966	2	DFR[6.02]HS[Phospho]DSYSENETNHTNVPISSTGGTNNK[4.03]-5	0.049081815	0.910137666	1	DFRHS[Phospho]DSYSENETNHTNVPISSTGGTNNK-5	0.01319737	0.9984	4	DFR[6.02]HS[Phospho]DSYSENETNHTNVPISSTGGTNNK[4.03]-5	0.005108969	0.9994	7
sp|P0C2I3|YD15B_YEAST	1053	S	0	Silver	89	SKDFRHS[Phospho]DS[Phospho]YS[Phospho]ENETNHTNVPISSTGGTNNK-9	0.018614192	0.96990598	1	HSDS[Phospho]YSENETNHTNVPISSTGGTNNK[8.01]-4	0.021327347	0.9843	4	HSDS[Phospho]YSENETNHTNVPISSTGGTNNK[8.01]-4	0.005104911	0.986417369	4					HSDS[Phospho]YSENETNHTNVPISSTGGTNNK-4	0.014179118	0.973375944	1	HSDS[Phospho]YSENETNHTNVPISSTGGTNNK-4	0.018747593	0.9783	1	HSDS[Phospho]YSENETNHTNVPISSTGGTNNK-4	0.01319737	0.9971	8	DFRHS[Phospho]DS[Phospho]YSENETNHTNVPISSTGGTNNK-7	0.017854737	0.98198184	1
sp|P0C2I3|YD15B_YEAST	1054	Y	0	Bronze	45	SK[4.03]DFRHS[Phospho]DS[Phospho]Y[Phospho]SENETNHTNVPISSTGGTNNK[4.03]-10	0.042868868	0.9092	2	HSDSY[Phospho]S[Phospho]ENETNHTNVPISSTGGTNNK-5	0.018116501	0.9802	3	HSDSY[Phospho]SENETN[Deamidated]HTNVPISSTGGTNNK[8.01]-5	0.026503109	0.963512199	2													HSDSY[Phospho]SENETNHTNVPISSTGGTNNK-5	0.047277164	0.9408	2	HSDSY[Phospho]S[Phospho]ENETNHTNVPISSTGGTNNK-5	0.013310026	0.9827	14
sp|P0C2I3|YD15B_YEAST	1055	S	0	Gold	586	DFRHSDSYS[Phospho]ENETNHTNVPISSTGGTNNK[8.01]-9	0.005097582	0.9965	5	HSDSYS[Phospho]ENETNHTNVPISSTGGTNNK-6	0.001117655	0.9925	8	HSDSYS[Phospho]ENETNHTNVPISSTGGTN[Deamidated]NK[8.01]-6	0.002886559	0.9975	3	HSDSYS[Phospho]ENETNHTNVPISSTGGTNNK[6.02]-6	0.00395977	0.9972	1	HSDSYS[Phospho]ENETNHTNVPISSTGGTNNK[8.01]-6	0.005835586	0.9964	8	HSDSYS[Phospho]ENETNHTNVPISSTGGTNNK-6	0.003753439	0.997	5	HSDSYS[Phospho]ENETNHTNVPISSTGGTNNK-6	0.010807838	0.9942	86	HSDSYS[Phospho]ENETNHTNVPISSTGGTNNK-6	0.005560752	0.9945	11
sp|P0C2I3|YD15B_YEAST	1062	T	0	Bronze	2	DFRHSDSYSENETNHT[Phospho]NVPISSTGGTNNK[4.03]-16	0.013250279	0.980705243	1																									HSDSYSENET[Phospho]NHT[Phospho]NVPISSTGGTNNK[4.03]-13	0.040127439	0.861732211	1
sp|P0C2I3|YD15B_YEAST	1081	S	0	Gold	797	TVPQIS[Phospho]DQETEK[8.01]-6	0.006268215	0.9914	6	TVPQIS[Phospho]DQETEK[8.01]R[10.01]-6	0	0.9969	87	TVPQIS[Phospho]DQETEKR-6	0.002886559	0.9983	50	TVPQ[Deamidated]IS[Phospho]DQETEK-6	0.00395977	0.9973	3	TVPQ[Deamidated]IS[Phospho]DQETEK[8.01]-6	0.005420509	0.9969015	5	TVPQIS[Phospho]DQETEK[8.01]-6	0.003753439	0.9978	14	TVPQIS[Phospho]DQETEKR-6	0.010807838	0.99460288	41	TVPQIS[Phospho]DQETEK-6	0.005455719	0.99520351	12
sp|P0C2I3|YD15B_YEAST	1095	S	0	Gold	1846	RIIHRSPS[Phospho]IDASPPEN[Deamidated]NSSHNIVPIK-8	0.008175495	0.9854	24	SPS[Phospho]IDASPPENNSSHNIVPIK-3	0	0.9953	63	SPS[Phospho]IDASPPENNSSHNIVPIK[8.01]-3	0.002886559	0.9982	44	SPS[Phospho]IDASPPENNSSHNIVPIK-3	0.000806447	0.99800036	81	SPS[Phospho]IDASPPENNSSHNIVPIK[8.01]-3	0.004832482	0.9984	46	SPS[Phospho]IDASPPENN[Deamidated]SSHNIVPIK[8.01]-3	0.003753439	0.99800051	22	SPS[Phospho]IDASPPENNSSHNIVPIK-3	0.010807838	0.9938	65	SPS[Phospho]IDASPPENNSSHNIVPIK-3	0.005455719	0.9954	6
sp|P0C2I3|YD15B_YEAST	1140	S	0	Gold	72	TPTTVSEQNTEESIIADLPLPDLPPES[Phospho]PTEFPDPFK[8.01]-27	0.006268215	0.992499979	1					TPTTVSEQNTEESIIADLPLPDLPPES[Phospho]PTEFPDPFK[8.01]-27	0.001969391	0.9968	3					TPTTVSEQNTEESIIADLPLPDLPPES[Phospho]PTEFPDPFK[8.01]-27	0.004832482	0.9985	6	TPTTVSEQNTEESIIADLPLPDLPPES[Phospho]PTEFPDPFK[8.01]-27	0.003753439	0.9988	4	TPTTVSEQNTEESIIADLPLPDLPPES[Phospho]PTEFPDPFK-27	0.017913945	0.948898696	2	TPTTVSEQNTEESIIADLPLPDLPPES[Phospho]PTEFPDPFK-27	0.008022129	0.992499066	4
sp|P0C2I3|YD15B_YEAST	1181	S	0	Gold	215	K[4.03]RS[Phospho]LEDNETEIK[4.03]-3	0.005097582	0.996799998	1	K[8.01]R[10.01]S[Phospho]LEDNETEIK[8.01]-3	0	0.9987	1	K[8.01]R[10.01]S[Phospho]LEDNETEIK[8.01]-3	0.002886559	0.999	18	K[6.02]R[6.02]S[Phospho]LEDN[Deamidated]ETEIK[6.02]-3	0.000806447	0.9991	6	K[8.01]R[10.01]S[Phospho]LEDNETEIK[8.01]-3	0.004832482	0.9993	4	S[Phospho]LEDNETEIK-1	0.008630155	0.987869252	2	KRS[Phospho]LEDNETEIK-3	0.010807838	0.9979	36	K[4.03]R[6.02]S[Phospho]LEDNETEIK-3	0.00245982	0.99950006	1
sp|P0C2I3|YD15B_YEAST	177	S	0	Gold	113	YVRPPPM[Oxidation]LTS[Phospho]PNDFPNWVK[8.01]-10	0.005097582	0.9945	10	YVRPPPMLTS[Phospho]PNDFPNWVK-10	0.001164023	0.9935	11	YVRPPPMLTS[Phospho]PNDFPNWVK-10	0.002886559	0.9977812	1					YVR[10.01]PPPMLTS[Phospho]PNDFPNWVK[8.01]-10	0.00547066	0.9968	3	YVRPPPMLTS[Phospho]PNDFPNWVK-10	0.003753439	0.99771346	1	YVRPPPM[Oxidation]LTS[Phospho]PNDFPNWVK-10	0.017913945	0.95140241	1	YVRPPPMLTS[Phospho]PNDFPNWVK-10	0.005690534	0.9992	4
sp|P0C2I3|YD15B_YEAST	36	S	0	Gold	294	EVHTNQDPLDVS[Phospho]ASK[8.01]-12	0.019781629	0.9671	7	EVHTNQDPLDVS[Phospho]ASK[8.01]TEEC[Carbamidomethyl]EK[8.01]-12	0.00213173	0.98899998	2	EVHTNQDPLDVS[Phospho]ASKTEEC[Carbamidomethyl]EK-12	0.003513562	0.994899946	4	EVHTNQDPLDVS[Phospho]ASKTEEC[Carbamidomethyl]EK-12	0.00395977	0.995092357	2	EVHTNQDPLDVS[Phospho]ASK[8.01]TEEC[Carbamidomethyl]EK[8.01]-12	0.005420509	0.997	6	EVHTNQDPLDVS[Phospho]ASK[8.01]TEEC[Carbamidomethyl]EK[8.01]-12	0.003753439	0.997499902	4	EVHTNQDPLDVS[Phospho]ASKTEEC[Carbamidomethyl]EK-12	0.010824465	0.9885	6	EVHTNQDPLDVS[Phospho]ASK[8.01]TEEC[Carbamidomethyl]EK[8.01]-12	0.00677192	0.999	5
sp|P0C2I3|YD15B_YEAST	373	S	0	Gold	85	NDSRS[Phospho]YTNTTK[8.01]PK[8.01]-5	0.006268215	0.992181989	1					NDSR[10.01]S[Phospho]YTNTTK[8.01]PK[8.01]-5	0.003720475	0.994299978	4	S[Phospho]YTN[Deamidated]TTKPK-1	0.04215845	0.868370185	1	NDSRS[Phospho]YTNTTKPK-5	0.007439994	0.99210438	2	NDSRS[Phospho]YTNTTKPK-5	0.005546626	0.994303407	2	NDSRS[Phospho]YTNTTKPK-5	0.010807838	0.99250758	2	NDSRS[Phospho]YTNTTKPK-5	0.007972304	0.9977	4
sp|P0C2I3|YD15B_YEAST	38	S	0	Gold	223	EVHTNQDPLDVSAS[Phospho]K[4.03]-14	0.016783687	0.973749751	3	EVHTNQDPLDVSAS[Phospho]KTEEC[Carbamidomethyl]EK-14	0.010396336	0.990188007	3	EVHTNQDPLDVSAS[Phospho]KTEEC[Carbamidomethyl]EK-14	0.003550694	0.9959	11	EVHTNQDPLDVSAS[Phospho]K[6.02]-14	0.006827108	0.985399897	2	EVHTNQDPLDVSAS[Phospho]K-14	0.006750873	0.99470282	5	EVHTNQDPLDVSAS[Phospho]K-14	0.003753439	0.9965	7	EVHTNQDPLDVSAS[Phospho]KTEEC[Carbamidomethyl]EK-14	0.01319737	0.995910438	3	EVHTNQDPLDVSAS[Phospho]KTEEC[Carbamidomethyl]EK-14	0.007050244	0.99810018	6
sp|P0C2I3|YD15B_YEAST	411	S	0	Silver	58	TARAHNVSTSN[Deamidated]NSPS[Phospho]TDNDSISK[8.01]-15	0.042242352	0.9121	1					AHNVSTSNNSPS[Phospho]TDNDSISK-12	0.014737115	0.979311811	1					AHNVSTSNNSPS[Phospho]TDNDSISK-12	0.012298246	0.997199999	6	AHNVSTSNNSPS[Phospho]TDNDSISK-12	0.015209645	0.970236605	3	AHNVSTSNNSPS[Phospho]TDNDSISK-12	0.029942672	0.968928377	2	AHNVSTSNNSPS[Phospho]T[Phospho]DNDSISK-12	0.005455719	0.9976008	2
sp|P0C2I3|YD15B_YEAST	412	T	0	Gold	65	TARAHNVSTSNNSPST[Phospho]DNDSISK-16	0.046608477	0.902715302	1					AHNVSTSNNSPST[Phospho]DNDSISK-13	0.006645725	0.992899368	3	AHNVSTSNNSPST[Phospho]DNDSISK[6.02]-13	0.005151292	0.990419759	1	AHNVSTSNNSPST[Phospho]DNDSISK[4.03]-13	0.011134544	0.998099402	3	AHNVSTSNNSPST[Phospho]DNDSISK[8.01]-13	0.01174193	0.980789673	3	AHNVSTSNNSPST[Phospho]DNDSISK-13	0.031605122	0.94984409	3	AHNVSTSNNSPS[Phospho]T[Phospho]DNDSISK-13	0.005455719	0.99760007	2
sp|P0C2I3|YD15B_YEAST	416	S	0	Gold	284	TARAHNVSTSNNSPSTDNDS[Phospho]ISK-20	0.007393617	0.987001651	3	AHNVSTSNNSPSTDNDS[Phospho]ISK[8.01]-17	0	0.9943	17	AHNVSTSNNSPSTDNDS[Phospho]ISKSTTEPIQLNNK-17	0.002886559	0.9984	3	AHNVSTSNNSPSTDNDS[Phospho]ISK-17	0.00395977	0.996	7	AHNVSTSNNSPSTDNDS[Phospho]ISK[8.01]-17	0.006568011	0.9949	8	AHNVSTSNNSPSTDNDS[Phospho]ISK[8.01]-17	0.003753439	0.996499999	6	AHNVSTSNNSPSTDNDS[Phospho]ISKSTTEPIQLNNK-17	0.010807838	0.9956	13	AHNVSTSNNSPSTDN[Deamidated]DS[Phospho]ISK-17	0.005455719	0.9971	6
sp|P0C2I3|YD15B_YEAST	422	T	0	Gold	79	STT[Phospho]EPIQLNNK-3	0.036648542	0.929635313	1	STT[Phospho]EPIQLNNK-3	0.016776584	0.98895316	1	STT[Phospho]EPIQLNNK[8.01]-3	0.003720475	0.994500526	5	STT[Phospho]EPIQLN[Deamidated]NK-3	0.00395977	0.995500429	2	STT[Phospho]EPIQLNNK-3	0.006925664	0.9935	6	STT[Phospho]EPIQLNNK-3	0.006250944	0.9939006	5	STT[Phospho]EPIQLNNK-3	0.018857428	0.984358929	3	STT[Phospho]EPIQLNNK-3	0.009825988	0.996086721	5
sp|P0C2I3|YD15B_YEAST	960	S	0	Gold	1111	AVS[Phospho]PTDSTPPSTHTEDSK-3	0.005097582	0.99410168	17	AVS[Phospho]PTDSTPPSTHTEDSKR-3	0	0.99430056	38	AVS[Phospho]PTDSTPPSTHTEDSK-3	0.002886559	0.9985	35	AVS[Phospho]PTDSTPPSTHTEDSK-3	0.000806447	0.9984	116	AVS[Phospho]PTDSTPPSTHTEDSK[8.01]-3	0.004832482	0.9983	33	AVS[Phospho]PTDSTPPSTHTEDSK[8.01]-3	0.003753439	0.9984	17	AVS[Phospho]PTDSTPPSTHTEDSKR-3	0.010807838	0.9951	64	AVS[Phospho]PTDSTPPSTHTEDSK[8.01]R[10.01]-3	0.005108969	0.9994	16
sp|P0C2I3|YD15B_YEAST	993	S	0	Gold	446	TNIRAPREVDPNIS[Phospho]ESNILPSK-14	0.007229839	0.9874	15	EVDPNIS[Phospho]ESNILPSKK-7	0.000711046	0.9918	3	EVDPNIS[Phospho]ESNILPSKK-7	0.002886559	0.998	16	EVDPNIS[Phospho]ESNILPSKK-7	0.002814788	0.9979	2	EVDPNIS[Phospho]ES[Phospho]NILPSK[8.01]-7	0.004832482	0.9981	2	[Dehydrated]EVDPNIS[Phospho]ESNILPSK[8.01]-7	0.003753439	0.99760023	2	EVDPNIS[Phospho]ESNILPSKK-7	0.010824465	0.98782937	2	EVDPNIS[Phospho]ESNILPSK-7	0.006789875	0.9988	16
sp|P0C2I4|YH11A_YEAST	177	S	0	Gold	113	YVRPPPM[Oxidation]LTS[Phospho]PNDFPNWVK[8.01]-10	0.005097582	0.9945	10	YVRPPPMLTS[Phospho]PNDFPNWVK-10	0.001164023	0.9935	11	YVRPPPMLTS[Phospho]PNDFPNWVK-10	0.002886559	0.9977812	1					YVR[10.01]PPPMLTS[Phospho]PNDFPNWVK[8.01]-10	0.00547066	0.9968	3	YVRPPPMLTS[Phospho]PNDFPNWVK-10	0.003753439	0.99771346	1	YVRPPPM[Oxidation]LTS[Phospho]PNDFPNWVK-10	0.017913945	0.95140241	1	YVRPPPMLTS[Phospho]PNDFPNWVK-10	0.005690534	0.9992	4
sp|P0C2I4|YH11A_YEAST	36	S	0	Gold	249	EVHTNQDPLDVS[Phospho]ASKIQEYDK-12	0.012380127	0.9814	2	EVHTNQDPLDVS[Phospho]ASKIQEYDK-12	0.003777433	0.9936	1	EVHTNQDPLDVS[Phospho]ASKIQEYDK-12	0.003550694	0.9958	4	EVHTNQDPLDVS[Phospho]ASK[6.02]-12	0.005991718	0.9897	8	EVHTNQDPLDVS[Phospho]ASK-12	0.006568011	0.9949	5	EVHTNQDPLDVS[Phospho]ASK-12	0.003887988	0.9956	6	EVHTNQDPLDVS[Phospho]ASKIQEYDK-12	0.01319737	0.996	2	EVHTNQDPLDVS[Phospho]ASK-12	0.010863181	0.9955	18
sp|P0C2I4|YH11A_YEAST	38	S	0	Gold	155	EVHTNQDPLDVSAS[Phospho]K[4.03]-14	0.016783687	0.973749751	3					EVHTNQDPLDVSAS[Phospho]K[8.01]IQEYDK[8.01]-14	0.003212432	0.99629986	2	EVHTNQDPLDVSAS[Phospho]K[6.02]-14	0.006827108	0.985399897	2	EVHTNQDPLDVSAS[Phospho]K[8.01]IQEY[Phospho]DK[8.01]-14	0.00547066	0.9967009	2	EVHTNQDPLDVSAS[Phospho]K-14	0.003753439	0.9965	7					EVHTNQDPLDVSAS[Phospho]K-14	0.008232218	0.9975	13
sp|P0C2I4|YH11A_YEAST	411	S	0	Gold	73	NDSRS[Phospho]YTNTTK[8.01]PK[8.01]-5	0.006268215	0.992181989	1					NDSR[10.01]S[Phospho]YTNTTK[8.01]PK[8.01]-5	0.003720475	0.994299978	4	S[Phospho]YTN[Deamidated]TTKPK-1	0.04215845	0.868370185	1	NDSRS[Phospho]YTNTTKPK-5	0.007439994	0.99210438	2	NDSRS[Phospho]YTNTTKPK-5	0.005546626	0.994303407	2	NDSRS[Phospho]YTNTTKPK-5	0.010807838	0.99250758	2	NDSRS[Phospho]YTNTTKPK-5	0.007972304	0.9977	4
sp|P0C2I4|YH11A_YEAST	43	Y	0	Gold	23	EVHTNQDPLDVSASK[4.03]IQ[Deamidated]EY[Phospho]DK-19	0.017372171	0.97181925	1					EVHTNQDPLDVSAS[Phospho]K[8.01]IQEY[Phospho]DK[8.01]-19	0.028709494	0.936739378	1					EVHTNQDPLDVSAS[Phospho]K[8.01]IQEY[Phospho]DK[8.01]-19	0.006124757	0.995746491	2	EVHTNQDPLDVSAS[Phospho]K[8.01]IQEY[Phospho]DK[8.01]-19	0.027697634	0.975278678	2					EVHTNQDPLDVSAS[Phospho]K[8.01]IQEY[Phospho]DK[8.01]-19	0.009825988	0.996497225	6
sp|P0C2I4|YH11A_YEAST	449	S	0	Silver	58	TARAHNVSTSN[Deamidated]NSPS[Phospho]TDNDSISK[8.01]-15	0.042242352	0.9121	1					AHNVSTSNNSPS[Phospho]TDNDSISK-12	0.014737115	0.979311811	1					AHNVSTSNNSPS[Phospho]TDNDSISK-12	0.012298246	0.997199999	6	AHNVSTSNNSPS[Phospho]TDNDSISK-12	0.015209645	0.970236605	3	AHNVSTSNNSPS[Phospho]TDNDSISK-12	0.029942672	0.968928377	2	AHNVSTSNNSPS[Phospho]T[Phospho]DNDSISK-12	0.005455719	0.9976008	2
sp|P0C2I4|YH11A_YEAST	450	T	0	Gold	65	TARAHNVSTSNNSPST[Phospho]DNDSISK-16	0.046608477	0.902715302	1					AHNVSTSNNSPST[Phospho]DNDSISK-13	0.006645725	0.992899368	3	AHNVSTSNNSPST[Phospho]DNDSISK[6.02]-13	0.005151292	0.990419759	1	AHNVSTSNNSPST[Phospho]DNDSISK[4.03]-13	0.011134544	0.998099402	3	AHNVSTSNNSPST[Phospho]DNDSISK[8.01]-13	0.01174193	0.980789673	3	AHNVSTSNNSPST[Phospho]DNDSISK-13	0.031605122	0.94984409	3	AHNVSTSNNSPS[Phospho]T[Phospho]DNDSISK-13	0.005455719	0.99760007	2
sp|P0C2I4|YH11A_YEAST	454	S	0	Gold	284	TARAHNVSTSNNSPSTDNDS[Phospho]ISK-20	0.007393617	0.987001651	3	AHNVSTSNNSPSTDNDS[Phospho]ISK[8.01]-17	0	0.9943	17	AHNVSTSNNSPSTDNDS[Phospho]ISKSTTEPIQLNNK-17	0.002886559	0.9984	3	AHNVSTSNNSPSTDNDS[Phospho]ISK-17	0.00395977	0.996	7	AHNVSTSNNSPSTDNDS[Phospho]ISK[8.01]-17	0.006568011	0.9949	8	AHNVSTSNNSPSTDNDS[Phospho]ISK[8.01]-17	0.003753439	0.996499999	6	AHNVSTSNNSPSTDNDS[Phospho]ISKSTTEPIQLNNK-17	0.010807838	0.9956	13	AHNVSTSNNSPSTDN[Deamidated]DS[Phospho]ISK-17	0.005455719	0.9971	6
sp|P0C2I4|YH11A_YEAST	460	T	0	Gold	79	STT[Phospho]EPIQLNNK-3	0.036648542	0.929635313	1	STT[Phospho]EPIQLNNK-3	0.016776584	0.98895316	1	STT[Phospho]EPIQLNNK[8.01]-3	0.003720475	0.994500526	5	STT[Phospho]EPIQLN[Deamidated]NK-3	0.00395977	0.995500429	2	STT[Phospho]EPIQLNNK-3	0.006925664	0.9935	6	STT[Phospho]EPIQLNNK-3	0.006250944	0.9939006	5	STT[Phospho]EPIQLNNK-3	0.018857428	0.984358929	3	STT[Phospho]EPIQLNNK-3	0.009825988	0.996086721	5
sp|P0C2I4|YH11A_YEAST	47	S	0	Gold	103	IQEYDK[8.01]AS[Phospho]TK[8.01]-8	0.028540577	0.9494	4	IQEYDKAS[Phospho]TK-8	0.023631135	0.959816019	6	IQEYDK[8.01]AS[Phospho]TK[8.01]-8	0.005104911	0.9861175	3	IQ[Deamidated]EYDKAS[Phospho]TK-8	0.038803799	0.885012226	1	IQ[Deamidated]EYDK[8.01]AS[Phospho]TK[8.01]-8	0.011044106	0.983916458	2	IQ[Deamidated]EYDK[8.01]AS[Phospho]TK[8.01]-8	0.008630155	0.9874212	1	IQEYDKAS[Phospho]TK-8	0.013660942	0.9709029	12	IQEYDKAS[Phospho]TK-8	0.018809146	0.95717247	9
sp|P0C2I4|YH11A_YEAST	477	T	0	Bronze	3	STTEPIQLN[Deamidated]NK[4.03]HDLHLRPET[Phospho]Y-20	0.022187839	0.960662894	1	HDLHLRPET[Phospho]Y-9	0.045913982	0.924298869	1
sp|P0C2I5|YL12B_YEAST	10	S	0	Gold	3256	[Acetyl]M[Oxidation]ESQQLSQHS[Phospho]PISHGSAC[Carbamidomethyl]ASVTSK-10	0.005097582	0.994499986	4	[Acetyl]MESQQLSQHS[Phospho]PISHGSAC[Carbamidomethyl]ASVTSK-10	0	0.9985	33	[Acetyl]MESQQLSQHS[Phospho]PISHGSAC[Carbamidomethyl]ASVTSK[8.01]-10	0.001969391	0.9972	21	[Acetyl]M[Oxidation]ESQQLSQHS[Phospho]PISHGSAC[Carbamidomethyl]ASVTSK-10	0.000806447	0.9986	26	[Acetyl]MESQQLSQHS[Phospho]PIS[Phospho]HGSAC[Carbamidomethyl]ASVTSK[8.01]-10	0.004832482	0.99890018	2	[Acetyl]MESQQ[Deamidated]LSQHS[Phospho]PISHGSAC[Carbamidomethyl]ASVTSK-10	0.003753439	0.99900009	12	[Acetyl]M[Oxidation]ESQQLSQHS[Phospho]PISHGSAC[Carbamidomethyl]ASVTSK-10	0.010807838	0.9965	184	[Acetyl]M[Oxidation]ESQQLSQHS[Phospho]PISHGSAC[Carbamidomethyl]ASVTSK[4.03]-10	0.004250744	0.9995	15
sp|P0C2I5|YL12B_YEAST	1004	S	0	Silver	59	K[4.03]RS[Phospho]STPQISNIESTGSGGMHK[4.03]-3	0.042587951	0.911	1					KRS[Phospho]S[Phospho]TPQISNIESTGSGGMHK-3	0.003938183	0.9934	6													KRS[Phospho]S[Phospho]TPQISNIESTGSGGM[Oxidation]HK-3	0.01319737	0.9967	10	K[8.01]R[10.01]S[Phospho]S[Phospho]TPQISNIESTGSGGMHK[8.01]-3	0.012997855	0.99350064	2
sp|P0C2I5|YL12B_YEAST	1005	S	0	Gold	347	RSS[Phospho]TPQISNIESTGSGGMHK[8.01]-3	0.013884252	0.9789	2	RSS[Phospho]T[Phospho]PQISNIESTGSGGMHK-3	0.003050942	0.99450666	6	R[10.01]SS[Phospho]T[Phospho]PQISNIESTGSGGMHK[8.01]-3	0.003720475	0.99430702	2	RSS[Phospho]TPQISNIESTGSGGM[Oxidation]HK-3	0.004455872	0.9908	5	RSS[Phospho]TPQISNIESTGSGGM[Oxidation]HK-3	0.009376923	0.987499967	2	RSS[Phospho]TPQISNIESTGSGGM[Oxidation]HK-3	0.008630155	0.9870843	2	RSS[Phospho]TPQISNIESTGSGGM[Oxidation]HK-3	0.011457125	0.982	9	R[10.01]SS[Phospho]T[Phospho]PQISNIESTGSGGMHK[8.01]-3	0.007050244	0.99820045	3
sp|P0C2I5|YL12B_YEAST	1006	T	0	Gold	740	RSST[Phospho]PQISNIESTGSGGMHK-4	0.015673957	0.978035205	1	SST[Phospho]PQISNIESTGSGGMHK[8.01]-3	0.001164023	0.99520047	13	KRSST[Phospho]PQISNIESTGSGGM[Oxidation]HK-5	0.003212432	0.9961	1	SST[Phospho]PQISN[Deamidated]IESTGSGGM[Oxidation]HK-3	0.00395977	0.9973	11	SST[Phospho]PQISNIESTGSGGMHK[8.01]-3	0.004832482	0.9981	16	SST[Phospho]PQISNIESTGSGGMHK-3	0.003753439	0.9974	9	SST[Phospho]PQISNIESTGSGGM[Oxidation]HK-3	0.010807838	0.9917	17	SST[Phospho]PQISNIESTGSGGM[Oxidation]HK[4.03]-3	0.005690534	0.9992	15
sp|P0C2I5|YL12B_YEAST	1051	S	0	Gold	124	SKDFRHS[Phospho]DS[Phospho]YS[Phospho]ENETNHTNVPISSTGGTNNK-7	0.018203635	0.97000596	1	DFR[10.01]HS[Phospho]DSYSENETNHTNVPISSTGGTNNK[8.01]-5	0.002354215	0.995699998	7	DFRHS[Phospho]DSYSENETNHTNVPISSTGGTNNK-5	0.02135277	0.973544358	1					DFR[6.02]HS[Phospho]DSYSENETNHTNVPISSTGGTNNK[4.03]-5	0.007799405	0.999083966	2	DFR[6.02]HS[Phospho]DSYSENETNHTNVPISSTGGTNNK[4.03]-5	0.049081815	0.910137666	1	DFRHS[Phospho]DSYSENETNHTNVPISSTGGTNNK-5	0.01319737	0.9984	4	DFR[6.02]HS[Phospho]DSYSENETNHTNVPISSTGGTNNK[4.03]-5	0.005108969	0.9994	7
sp|P0C2I5|YL12B_YEAST	1053	S	0	Silver	89	SKDFRHS[Phospho]DS[Phospho]YS[Phospho]ENETNHTNVPISSTGGTNNK-9	0.018614192	0.96990598	1	HSDS[Phospho]YSENETNHTNVPISSTGGTNNK[8.01]-4	0.021327347	0.9843	4	HSDS[Phospho]YSENETNHTNVPISSTGGTNNK[8.01]-4	0.005104911	0.986417369	4					HSDS[Phospho]YSENETNHTNVPISSTGGTNNK-4	0.014179118	0.973375944	1	HSDS[Phospho]YSENETNHTNVPISSTGGTNNK-4	0.018747593	0.9783	1	HSDS[Phospho]YSENETNHTNVPISSTGGTNNK-4	0.01319737	0.9971	8	DFRHS[Phospho]DS[Phospho]YSENETNHTNVPISSTGGTNNK-7	0.017854737	0.98198184	1
sp|P0C2I5|YL12B_YEAST	1054	Y	0	Bronze	45	SK[4.03]DFRHS[Phospho]DS[Phospho]Y[Phospho]SENETNHTNVPISSTGGTNNK[4.03]-10	0.042868868	0.9092	2	HSDSY[Phospho]S[Phospho]ENETNHTNVPISSTGGTNNK-5	0.018116501	0.9802	3	HSDSY[Phospho]SENETN[Deamidated]HTNVPISSTGGTNNK[8.01]-5	0.026503109	0.963512199	2													HSDSY[Phospho]SENETNHTNVPISSTGGTNNK-5	0.047277164	0.9408	2	HSDSY[Phospho]S[Phospho]ENETNHTNVPISSTGGTNNK-5	0.013310026	0.9827	14
sp|P0C2I5|YL12B_YEAST	1055	S	0	Gold	586	DFRHSDSYS[Phospho]ENETNHTNVPISSTGGTNNK[8.01]-9	0.005097582	0.9965	5	HSDSYS[Phospho]ENETNHTNVPISSTGGTNNK-6	0.001117655	0.9925	8	HSDSYS[Phospho]ENETNHTNVPISSTGGTN[Deamidated]NK[8.01]-6	0.002886559	0.9975	3	HSDSYS[Phospho]ENETNHTNVPISSTGGTNNK[6.02]-6	0.00395977	0.9972	1	HSDSYS[Phospho]ENETNHTNVPISSTGGTNNK[8.01]-6	0.005835586	0.9964	8	HSDSYS[Phospho]ENETNHTNVPISSTGGTNNK-6	0.003753439	0.997	5	HSDSYS[Phospho]ENETNHTNVPISSTGGTNNK-6	0.010807838	0.9942	86	HSDSYS[Phospho]ENETNHTNVPISSTGGTNNK-6	0.005560752	0.9945	11
sp|P0C2I5|YL12B_YEAST	1062	T	0	Bronze	2	DFRHSDSYSENETNHT[Phospho]NVPISSTGGTNNK[4.03]-16	0.013250279	0.980705243	1																									HSDSYSENET[Phospho]NHT[Phospho]NVPISSTGGTNNK[4.03]-13	0.040127439	0.861732211	1
sp|P0C2I5|YL12B_YEAST	1081	S	0	Gold	797	TVPQIS[Phospho]DQETEK[8.01]-6	0.006268215	0.9914	6	TVPQIS[Phospho]DQETEK[8.01]R[10.01]-6	0	0.9969	87	TVPQIS[Phospho]DQETEKR-6	0.002886559	0.9983	50	TVPQ[Deamidated]IS[Phospho]DQETEK-6	0.00395977	0.9973	3	TVPQ[Deamidated]IS[Phospho]DQETEK[8.01]-6	0.005420509	0.9969015	5	TVPQIS[Phospho]DQETEK[8.01]-6	0.003753439	0.9978	14	TVPQIS[Phospho]DQETEKR-6	0.010807838	0.99460288	41	TVPQIS[Phospho]DQETEK-6	0.005455719	0.99520351	12
sp|P0C2I5|YL12B_YEAST	1095	S	0	Gold	1846	RIIHRSPS[Phospho]IDASPPEN[Deamidated]NSSHNIVPIK-8	0.008175495	0.9854	24	SPS[Phospho]IDASPPENNSSHNIVPIK-3	0	0.9953	63	SPS[Phospho]IDASPPENNSSHNIVPIK[8.01]-3	0.002886559	0.9982	44	SPS[Phospho]IDASPPENNSSHNIVPIK-3	0.000806447	0.99800036	81	SPS[Phospho]IDASPPENNSSHNIVPIK[8.01]-3	0.004832482	0.9984	46	SPS[Phospho]IDASPPENN[Deamidated]SSHNIVPIK[8.01]-3	0.003753439	0.99800051	22	SPS[Phospho]IDASPPENNSSHNIVPIK-3	0.010807838	0.9938	65	SPS[Phospho]IDASPPENNSSHNIVPIK-3	0.005455719	0.9954	6
sp|P0C2I5|YL12B_YEAST	1140	S	0	Gold	72	TPTTVSEQNTEESIIADLPLPDLPPES[Phospho]PTEFPDPFK[8.01]-27	0.006268215	0.992499979	1					TPTTVSEQNTEESIIADLPLPDLPPES[Phospho]PTEFPDPFK[8.01]-27	0.001969391	0.9968	3					TPTTVSEQNTEESIIADLPLPDLPPES[Phospho]PTEFPDPFK[8.01]-27	0.004832482	0.9985	6	TPTTVSEQNTEESIIADLPLPDLPPES[Phospho]PTEFPDPFK[8.01]-27	0.003753439	0.9988	4	TPTTVSEQNTEESIIADLPLPDLPPES[Phospho]PTEFPDPFK-27	0.017913945	0.948898696	2	TPTTVSEQNTEESIIADLPLPDLPPES[Phospho]PTEFPDPFK-27	0.008022129	0.992499066	4
sp|P0C2I5|YL12B_YEAST	1181	S	0	Gold	215	K[4.03]RS[Phospho]LEDNETEIK[4.03]-3	0.005097582	0.996799998	1	K[8.01]R[10.01]S[Phospho]LEDNETEIK[8.01]-3	0	0.9987	1	K[8.01]R[10.01]S[Phospho]LEDNETEIK[8.01]-3	0.002886559	0.999	18	K[6.02]R[6.02]S[Phospho]LEDN[Deamidated]ETEIK[6.02]-3	0.000806447	0.9991	6	K[8.01]R[10.01]S[Phospho]LEDNETEIK[8.01]-3	0.004832482	0.9993	4	S[Phospho]LEDNETEIK-1	0.008630155	0.987869252	2	KRS[Phospho]LEDNETEIK-3	0.010807838	0.9979	36	K[4.03]R[6.02]S[Phospho]LEDNETEIK-3	0.00245982	0.99950006	1
sp|P0C2I5|YL12B_YEAST	177	S	0	Gold	113	YVRPPPM[Oxidation]LTS[Phospho]PNDFPNWVK[8.01]-10	0.005097582	0.9945	10	YVRPPPMLTS[Phospho]PNDFPNWVK-10	0.001164023	0.9935	11	YVRPPPMLTS[Phospho]PNDFPNWVK-10	0.002886559	0.9977812	1					YVR[10.01]PPPMLTS[Phospho]PNDFPNWVK[8.01]-10	0.00547066	0.9968	3	YVRPPPMLTS[Phospho]PNDFPNWVK-10	0.003753439	0.99771346	1	YVRPPPM[Oxidation]LTS[Phospho]PNDFPNWVK-10	0.017913945	0.95140241	1	YVRPPPMLTS[Phospho]PNDFPNWVK-10	0.005690534	0.9992	4
sp|P0C2I5|YL12B_YEAST	36	S	0	Gold	294	EVHTNQDPLDVS[Phospho]ASK[8.01]-12	0.019781629	0.9671	7	EVHTNQDPLDVS[Phospho]ASK[8.01]TEEC[Carbamidomethyl]EK[8.01]-12	0.00213173	0.98899998	2	EVHTNQDPLDVS[Phospho]ASKTEEC[Carbamidomethyl]EK-12	0.003513562	0.994899946	4	EVHTNQDPLDVS[Phospho]ASKTEEC[Carbamidomethyl]EK-12	0.00395977	0.995092357	2	EVHTNQDPLDVS[Phospho]ASK[8.01]TEEC[Carbamidomethyl]EK[8.01]-12	0.005420509	0.997	6	EVHTNQDPLDVS[Phospho]ASK[8.01]TEEC[Carbamidomethyl]EK[8.01]-12	0.003753439	0.997499902	4	EVHTNQDPLDVS[Phospho]ASKTEEC[Carbamidomethyl]EK-12	0.010824465	0.9885	6	EVHTNQDPLDVS[Phospho]ASK[8.01]TEEC[Carbamidomethyl]EK[8.01]-12	0.00677192	0.999	5
sp|P0C2I5|YL12B_YEAST	373	S	0	Gold	85	NDSRS[Phospho]YTNTTK[8.01]PK[8.01]-5	0.006268215	0.992181989	1					NDSR[10.01]S[Phospho]YTNTTK[8.01]PK[8.01]-5	0.003720475	0.994299978	4	S[Phospho]YTN[Deamidated]TTKPK-1	0.04215845	0.868370185	1	NDSRS[Phospho]YTNTTKPK-5	0.007439994	0.99210438	2	NDSRS[Phospho]YTNTTKPK-5	0.005546626	0.994303407	2	NDSRS[Phospho]YTNTTKPK-5	0.010807838	0.99250758	2	NDSRS[Phospho]YTNTTKPK-5	0.007972304	0.9977	4
sp|P0C2I5|YL12B_YEAST	38	S	0	Gold	223	EVHTNQDPLDVSAS[Phospho]K[4.03]-14	0.016783687	0.973749751	3	EVHTNQDPLDVSAS[Phospho]KTEEC[Carbamidomethyl]EK-14	0.010396336	0.990188007	3	EVHTNQDPLDVSAS[Phospho]KTEEC[Carbamidomethyl]EK-14	0.003550694	0.9959	11	EVHTNQDPLDVSAS[Phospho]K[6.02]-14	0.006827108	0.985399897	2	EVHTNQDPLDVSAS[Phospho]K-14	0.006750873	0.99470282	5	EVHTNQDPLDVSAS[Phospho]K-14	0.003753439	0.9965	7	EVHTNQDPLDVSAS[Phospho]KTEEC[Carbamidomethyl]EK-14	0.01319737	0.995910438	3	EVHTNQDPLDVSAS[Phospho]KTEEC[Carbamidomethyl]EK-14	0.007050244	0.99810018	6
sp|P0C2I5|YL12B_YEAST	411	S	0	Silver	58	TARAHNVSTSN[Deamidated]NSPS[Phospho]TDNDSISK[8.01]-15	0.042242352	0.9121	1					AHNVSTSNNSPS[Phospho]TDNDSISK-12	0.014737115	0.979311811	1					AHNVSTSNNSPS[Phospho]TDNDSISK-12	0.012298246	0.997199999	6	AHNVSTSNNSPS[Phospho]TDNDSISK-12	0.015209645	0.970236605	3	AHNVSTSNNSPS[Phospho]TDNDSISK-12	0.029942672	0.968928377	2	AHNVSTSNNSPS[Phospho]T[Phospho]DNDSISK-12	0.005455719	0.9976008	2
sp|P0C2I5|YL12B_YEAST	412	T	0	Gold	65	TARAHNVSTSNNSPST[Phospho]DNDSISK-16	0.046608477	0.902715302	1					AHNVSTSNNSPST[Phospho]DNDSISK-13	0.006645725	0.992899368	3	AHNVSTSNNSPST[Phospho]DNDSISK[6.02]-13	0.005151292	0.990419759	1	AHNVSTSNNSPST[Phospho]DNDSISK[4.03]-13	0.011134544	0.998099402	3	AHNVSTSNNSPST[Phospho]DNDSISK[8.01]-13	0.01174193	0.980789673	3	AHNVSTSNNSPST[Phospho]DNDSISK-13	0.031605122	0.94984409	3	AHNVSTSNNSPS[Phospho]T[Phospho]DNDSISK-13	0.005455719	0.99760007	2
sp|P0C2I5|YL12B_YEAST	416	S	0	Gold	284	TARAHNVSTSNNSPSTDNDS[Phospho]ISK-20	0.007393617	0.987001651	3	AHNVSTSNNSPSTDNDS[Phospho]ISK[8.01]-17	0	0.9943	17	AHNVSTSNNSPSTDNDS[Phospho]ISKSTTEPIQLNNK-17	0.002886559	0.9984	3	AHNVSTSNNSPSTDNDS[Phospho]ISK-17	0.00395977	0.996	7	AHNVSTSNNSPSTDNDS[Phospho]ISK[8.01]-17	0.006568011	0.9949	8	AHNVSTSNNSPSTDNDS[Phospho]ISK[8.01]-17	0.003753439	0.996499999	6	AHNVSTSNNSPSTDNDS[Phospho]ISKSTTEPIQLNNK-17	0.010807838	0.9956	13	AHNVSTSNNSPSTDN[Deamidated]DS[Phospho]ISK-17	0.005455719	0.9971	6
sp|P0C2I5|YL12B_YEAST	422	T	0	Gold	79	STT[Phospho]EPIQLNNK-3	0.036648542	0.929635313	1	STT[Phospho]EPIQLNNK-3	0.016776584	0.98895316	1	STT[Phospho]EPIQLNNK[8.01]-3	0.003720475	0.994500526	5	STT[Phospho]EPIQLN[Deamidated]NK-3	0.00395977	0.995500429	2	STT[Phospho]EPIQLNNK-3	0.006925664	0.9935	6	STT[Phospho]EPIQLNNK-3	0.006250944	0.9939006	5	STT[Phospho]EPIQLNNK-3	0.018857428	0.984358929	3	STT[Phospho]EPIQLNNK-3	0.009825988	0.996086721	5
sp|P0C2I5|YL12B_YEAST	960	S	0	Gold	1111	AVS[Phospho]PTDSTPPSTHTEDSK-3	0.005097582	0.99410168	17	AVS[Phospho]PTDSTPPSTHTEDSKR-3	0	0.99430056	38	AVS[Phospho]PTDSTPPSTHTEDSK-3	0.002886559	0.9985	35	AVS[Phospho]PTDSTPPSTHTEDSK-3	0.000806447	0.9984	116	AVS[Phospho]PTDSTPPSTHTEDSK[8.01]-3	0.004832482	0.9983	33	AVS[Phospho]PTDSTPPSTHTEDSK[8.01]-3	0.003753439	0.9984	17	AVS[Phospho]PTDSTPPSTHTEDSKR-3	0.010807838	0.9951	64	AVS[Phospho]PTDSTPPSTHTEDSK[8.01]R[10.01]-3	0.005108969	0.9994	16
sp|P0C2I5|YL12B_YEAST	993	S	0	Gold	446	TNIRAPREVDPNIS[Phospho]ESNILPSK-14	0.007229839	0.9874	15	EVDPNIS[Phospho]ESNILPSKK-7	0.000711046	0.9918	3	EVDPNIS[Phospho]ESNILPSKK-7	0.002886559	0.998	16	EVDPNIS[Phospho]ESNILPSKK-7	0.002814788	0.9979	2	EVDPNIS[Phospho]ES[Phospho]NILPSK[8.01]-7	0.004832482	0.9981	2	[Dehydrated]EVDPNIS[Phospho]ESNILPSK[8.01]-7	0.003753439	0.99760023	2	EVDPNIS[Phospho]ESNILPSKK-7	0.010824465	0.98782937	2	EVDPNIS[Phospho]ESNILPSK-7	0.006789875	0.9988	16
sp|P0C2I6|YL13B_YEAST	1004	S	0	Silver	59	K[4.03]RS[Phospho]STPQISNIESTGSGGMHK[4.03]-3	0.042587951	0.911	1					KRS[Phospho]S[Phospho]TPQISNIESTGSGGMHK-3	0.003938183	0.9934	6													KRS[Phospho]S[Phospho]TPQISNIESTGSGGM[Oxidation]HK-3	0.01319737	0.9967	10	K[8.01]R[10.01]S[Phospho]S[Phospho]TPQISNIESTGSGGMHK[8.01]-3	0.012997855	0.99350064	2
sp|P0C2I6|YL13B_YEAST	1005	S	0	Gold	347	RSS[Phospho]TPQISNIESTGSGGMHK[8.01]-3	0.013884252	0.9789	2	RSS[Phospho]T[Phospho]PQISNIESTGSGGMHK-3	0.003050942	0.99450666	6	R[10.01]SS[Phospho]T[Phospho]PQISNIESTGSGGMHK[8.01]-3	0.003720475	0.99430702	2	RSS[Phospho]TPQISNIESTGSGGM[Oxidation]HK-3	0.004455872	0.9908	5	RSS[Phospho]TPQISNIESTGSGGM[Oxidation]HK-3	0.009376923	0.987499967	2	RSS[Phospho]TPQISNIESTGSGGM[Oxidation]HK-3	0.008630155	0.9870843	2	RSS[Phospho]TPQISNIESTGSGGM[Oxidation]HK-3	0.011457125	0.982	9	R[10.01]SS[Phospho]T[Phospho]PQISNIESTGSGGMHK[8.01]-3	0.007050244	0.99820045	3
sp|P0C2I6|YL13B_YEAST	1006	T	0	Gold	740	RSST[Phospho]PQISNIESTGSGGMHK-4	0.015673957	0.978035205	1	SST[Phospho]PQISNIESTGSGGMHK[8.01]-3	0.001164023	0.99520047	13	KRSST[Phospho]PQISNIESTGSGGM[Oxidation]HK-5	0.003212432	0.9961	1	SST[Phospho]PQISN[Deamidated]IESTGSGGM[Oxidation]HK-3	0.00395977	0.9973	11	SST[Phospho]PQISNIESTGSGGMHK[8.01]-3	0.004832482	0.9981	16	SST[Phospho]PQISNIESTGSGGMHK-3	0.003753439	0.9974	9	SST[Phospho]PQISNIESTGSGGM[Oxidation]HK-3	0.010807838	0.9917	17	SST[Phospho]PQISNIESTGSGGM[Oxidation]HK[4.03]-3	0.005690534	0.9992	15
sp|P0C2I6|YL13B_YEAST	1051	S	0	Bronze	12	DFRHS[Phospho]DSYSNNETNHTN[Deamidated]VPISSTGGTNNK-5	0.026755093	0.955728322	1																					DFRHS[Phospho]DSYSNNETNHTNVPISSTGGTNNK-5	0.01321272	0.9958	1	DFRHS[Phospho]DSYSNNETNHTNVPISSTGGTNNK-5	0.025156259	0.979219332	1
sp|P0C2I6|YL13B_YEAST	1055	S	0	Silver	31	DFRHSDSYS[Phospho]NNETNHTNVPISSTGGTNNK[8.01]-9	0.016374478	0.976138437	1					HSDSYS[Phospho]NNETNHTNVPISSTGGTNNK-6	0.008136875	0.979028172	1	HSDSYS[Phospho]NNETNHTNVPISSTGGTNNK[6.02]-6	0.032300015	0.911790062	1	HSDSYS[Phospho]NNETNHTNVPISSTGGTNNK[4.03]-6	0.049498698	0.945275543	1					HSDSYS[Phospho]NNETNHTNVPISSTGGTNNK-6	0.015107809	0.9912	9	HSDSYS[Phospho]NNETNHTNVPISSTGGTNNK-6	0.010495448	0.995704419	1
sp|P0C2I6|YL13B_YEAST	1081	S	0	Gold	797	TVPQIS[Phospho]DQETEK[8.01]-6	0.006268215	0.9914	6	TVPQIS[Phospho]DQETEK[8.01]R[10.01]-6	0	0.9969	87	TVPQIS[Phospho]DQETEKR-6	0.002886559	0.9983	50	TVPQ[Deamidated]IS[Phospho]DQETEK-6	0.00395977	0.9973	3	TVPQ[Deamidated]IS[Phospho]DQETEK[8.01]-6	0.005420509	0.9969015	5	TVPQIS[Phospho]DQETEK[8.01]-6	0.003753439	0.9978	14	TVPQIS[Phospho]DQETEKR-6	0.010807838	0.99460288	41	TVPQIS[Phospho]DQETEK-6	0.005455719	0.99520351	12
sp|P0C2I6|YL13B_YEAST	1095	S	0	Gold	1846	RIIHRSPS[Phospho]IDASPPEN[Deamidated]NSSHNIVPIK-8	0.008175495	0.9854	24	SPS[Phospho]IDASPPENNSSHNIVPIK-3	0	0.9953	63	SPS[Phospho]IDASPPENNSSHNIVPIK[8.01]-3	0.002886559	0.9982	44	SPS[Phospho]IDASPPENNSSHNIVPIK-3	0.000806447	0.99800036	81	SPS[Phospho]IDASPPENNSSHNIVPIK[8.01]-3	0.004832482	0.9984	46	SPS[Phospho]IDASPPENN[Deamidated]SSHNIVPIK[8.01]-3	0.003753439	0.99800051	22	SPS[Phospho]IDASPPENNSSHNIVPIK-3	0.010807838	0.9938	65	SPS[Phospho]IDASPPENNSSHNIVPIK-3	0.005455719	0.9954	6
sp|P0C2I6|YL13B_YEAST	1181	S	0	Gold	215	K[4.03]RS[Phospho]LEDNETEIK[4.03]-3	0.005097582	0.996799998	1	K[8.01]R[10.01]S[Phospho]LEDNETEIK[8.01]-3	0	0.9987	1	K[8.01]R[10.01]S[Phospho]LEDNETEIK[8.01]-3	0.002886559	0.999	18	K[6.02]R[6.02]S[Phospho]LEDN[Deamidated]ETEIK[6.02]-3	0.000806447	0.9991	6	K[8.01]R[10.01]S[Phospho]LEDNETEIK[8.01]-3	0.004832482	0.9993	4	S[Phospho]LEDNETEIK-1	0.008630155	0.987869252	2	KRS[Phospho]LEDNETEIK-3	0.010807838	0.9979	36	K[4.03]R[6.02]S[Phospho]LEDNETEIK-3	0.00245982	0.99950006	1
sp|P0C2I6|YL13B_YEAST	177	S	0	Gold	113	YVRPPPM[Oxidation]LTS[Phospho]PNDFPNWVK[8.01]-10	0.005097582	0.9945	10	YVRPPPMLTS[Phospho]PNDFPNWVK-10	0.001164023	0.9935	11	YVRPPPMLTS[Phospho]PNDFPNWVK-10	0.002886559	0.9977812	1					YVR[10.01]PPPMLTS[Phospho]PNDFPNWVK[8.01]-10	0.00547066	0.9968	3	YVRPPPMLTS[Phospho]PNDFPNWVK-10	0.003753439	0.99771346	1	YVRPPPM[Oxidation]LTS[Phospho]PNDFPNWVK-10	0.017913945	0.95140241	1	YVRPPPMLTS[Phospho]PNDFPNWVK-10	0.005690534	0.9992	4
sp|P0C2I6|YL13B_YEAST	36	S	0	Gold	294	EVHTNQDPLDVS[Phospho]ASK[8.01]-12	0.019781629	0.9671	7	EVHTNQDPLDVS[Phospho]ASK[8.01]TEEC[Carbamidomethyl]EK[8.01]-12	0.00213173	0.98899998	2	EVHTNQDPLDVS[Phospho]ASKTEEC[Carbamidomethyl]EK-12	0.003513562	0.994899946	4	EVHTNQDPLDVS[Phospho]ASKTEEC[Carbamidomethyl]EK-12	0.00395977	0.995092357	2	EVHTNQDPLDVS[Phospho]ASK[8.01]TEEC[Carbamidomethyl]EK[8.01]-12	0.005420509	0.997	6	EVHTNQDPLDVS[Phospho]ASK[8.01]TEEC[Carbamidomethyl]EK[8.01]-12	0.003753439	0.997499902	4	EVHTNQDPLDVS[Phospho]ASKTEEC[Carbamidomethyl]EK-12	0.010824465	0.9885	6	EVHTNQDPLDVS[Phospho]ASK[8.01]TEEC[Carbamidomethyl]EK[8.01]-12	0.00677192	0.999	5
sp|P0C2I6|YL13B_YEAST	373	S	0	Gold	85	NDSRS[Phospho]YTNTTK[8.01]PK[8.01]-5	0.006268215	0.992181989	1					NDSR[10.01]S[Phospho]YTNTTK[8.01]PK[8.01]-5	0.003720475	0.994299978	4	S[Phospho]YTN[Deamidated]TTKPK-1	0.04215845	0.868370185	1	NDSRS[Phospho]YTNTTKPK-5	0.007439994	0.99210438	2	NDSRS[Phospho]YTNTTKPK-5	0.005546626	0.994303407	2	NDSRS[Phospho]YTNTTKPK-5	0.010807838	0.99250758	2	NDSRS[Phospho]YTNTTKPK-5	0.007972304	0.9977	4
sp|P0C2I6|YL13B_YEAST	38	S	0	Gold	223	EVHTNQDPLDVSAS[Phospho]K[4.03]-14	0.016783687	0.973749751	3	EVHTNQDPLDVSAS[Phospho]KTEEC[Carbamidomethyl]EK-14	0.010396336	0.990188007	3	EVHTNQDPLDVSAS[Phospho]KTEEC[Carbamidomethyl]EK-14	0.003550694	0.9959	11	EVHTNQDPLDVSAS[Phospho]K[6.02]-14	0.006827108	0.985399897	2	EVHTNQDPLDVSAS[Phospho]K-14	0.006750873	0.99470282	5	EVHTNQDPLDVSAS[Phospho]K-14	0.003753439	0.9965	7	EVHTNQDPLDVSAS[Phospho]KTEEC[Carbamidomethyl]EK-14	0.01319737	0.995910438	3	EVHTNQDPLDVSAS[Phospho]KTEEC[Carbamidomethyl]EK-14	0.007050244	0.99810018	6
sp|P0C2I6|YL13B_YEAST	411	S	0	Silver	58	TARAHNVSTSN[Deamidated]NSPS[Phospho]TDNDSISK[8.01]-15	0.042242352	0.9121	1					AHNVSTSNNSPS[Phospho]TDNDSISK-12	0.014737115	0.979311811	1					AHNVSTSNNSPS[Phospho]TDNDSISK-12	0.012298246	0.997199999	6	AHNVSTSNNSPS[Phospho]TDNDSISK-12	0.015209645	0.970236605	3	AHNVSTSNNSPS[Phospho]TDNDSISK-12	0.029942672	0.968928377	2	AHNVSTSNNSPS[Phospho]T[Phospho]DNDSISK-12	0.005455719	0.9976008	2
sp|P0C2I6|YL13B_YEAST	412	T	0	Gold	65	TARAHNVSTSNNSPST[Phospho]DNDSISK-16	0.046608477	0.902715302	1					AHNVSTSNNSPST[Phospho]DNDSISK-13	0.006645725	0.992899368	3	AHNVSTSNNSPST[Phospho]DNDSISK[6.02]-13	0.005151292	0.990419759	1	AHNVSTSNNSPST[Phospho]DNDSISK[4.03]-13	0.011134544	0.998099402	3	AHNVSTSNNSPST[Phospho]DNDSISK[8.01]-13	0.01174193	0.980789673	3	AHNVSTSNNSPST[Phospho]DNDSISK-13	0.031605122	0.94984409	3	AHNVSTSNNSPS[Phospho]T[Phospho]DNDSISK-13	0.005455719	0.99760007	2
sp|P0C2I6|YL13B_YEAST	416	S	0	Gold	284	TARAHNVSTSNNSPSTDNDS[Phospho]ISK-20	0.007393617	0.987001651	3	AHNVSTSNNSPSTDNDS[Phospho]ISK[8.01]-17	0	0.9943	17	AHNVSTSNNSPSTDNDS[Phospho]ISKSTTEPIQLNNK-17	0.002886559	0.9984	3	AHNVSTSNNSPSTDNDS[Phospho]ISK-17	0.00395977	0.996	7	AHNVSTSNNSPSTDNDS[Phospho]ISK[8.01]-17	0.006568011	0.9949	8	AHNVSTSNNSPSTDNDS[Phospho]ISK[8.01]-17	0.003753439	0.996499999	6	AHNVSTSNNSPSTDNDS[Phospho]ISKSTTEPIQLNNK-17	0.010807838	0.9956	13	AHNVSTSNNSPSTDN[Deamidated]DS[Phospho]ISK-17	0.005455719	0.9971	6
sp|P0C2I6|YL13B_YEAST	422	T	0	Gold	79	STT[Phospho]EPIQLNNK-3	0.036648542	0.929635313	1	STT[Phospho]EPIQLNNK-3	0.016776584	0.98895316	1	STT[Phospho]EPIQLNNK[8.01]-3	0.003720475	0.994500526	5	STT[Phospho]EPIQLN[Deamidated]NK-3	0.00395977	0.995500429	2	STT[Phospho]EPIQLNNK-3	0.006925664	0.9935	6	STT[Phospho]EPIQLNNK-3	0.006250944	0.9939006	5	STT[Phospho]EPIQLNNK-3	0.018857428	0.984358929	3	STT[Phospho]EPIQLNNK-3	0.009825988	0.996086721	5
sp|P0C2I8|YL14A_YEAST	177	S	0	Gold	113	YVRPPPM[Oxidation]LTS[Phospho]PNDFPNWVK[8.01]-10	0.005097582	0.9945	10	YVRPPPMLTS[Phospho]PNDFPNWVK-10	0.001164023	0.9935	11	YVRPPPMLTS[Phospho]PNDFPNWVK-10	0.002886559	0.9977812	1					YVR[10.01]PPPMLTS[Phospho]PNDFPNWVK[8.01]-10	0.00547066	0.9968	3	YVRPPPMLTS[Phospho]PNDFPNWVK-10	0.003753439	0.99771346	1	YVRPPPM[Oxidation]LTS[Phospho]PNDFPNWVK-10	0.017913945	0.95140241	1	YVRPPPMLTS[Phospho]PNDFPNWVK-10	0.005690534	0.9992	4
sp|P0C2I8|YL14A_YEAST	36	S	0	Gold	294	EVHTNQDPLDVS[Phospho]ASK[8.01]-12	0.019781629	0.9671	7	EVHTNQDPLDVS[Phospho]ASK[8.01]TEEC[Carbamidomethyl]EK[8.01]-12	0.00213173	0.98899998	2	EVHTNQDPLDVS[Phospho]ASKTEEC[Carbamidomethyl]EK-12	0.003513562	0.994899946	4	EVHTNQDPLDVS[Phospho]ASKTEEC[Carbamidomethyl]EK-12	0.00395977	0.995092357	2	EVHTNQDPLDVS[Phospho]ASK[8.01]TEEC[Carbamidomethyl]EK[8.01]-12	0.005420509	0.997	6	EVHTNQDPLDVS[Phospho]ASK[8.01]TEEC[Carbamidomethyl]EK[8.01]-12	0.003753439	0.997499902	4	EVHTNQDPLDVS[Phospho]ASKTEEC[Carbamidomethyl]EK-12	0.010824465	0.9885	6	EVHTNQDPLDVS[Phospho]ASK[8.01]TEEC[Carbamidomethyl]EK[8.01]-12	0.00677192	0.999	5
sp|P0C2I8|YL14A_YEAST	373	S	0	Gold	85	NDSRS[Phospho]YTNTTK[8.01]PK[8.01]-5	0.006268215	0.992181989	1					NDSR[10.01]S[Phospho]YTNTTK[8.01]PK[8.01]-5	0.003720475	0.994299978	4	S[Phospho]YTN[Deamidated]TTKPK-1	0.04215845	0.868370185	1	NDSRS[Phospho]YTNTTKPK-5	0.007439994	0.99210438	2	NDSRS[Phospho]YTNTTKPK-5	0.005546626	0.994303407	2	NDSRS[Phospho]YTNTTKPK-5	0.010807838	0.99250758	2	NDSRS[Phospho]YTNTTKPK-5	0.007972304	0.9977	4
sp|P0C2I8|YL14A_YEAST	38	S	0	Gold	223	EVHTNQDPLDVSAS[Phospho]K[4.03]-14	0.016783687	0.973749751	3	EVHTNQDPLDVSAS[Phospho]KTEEC[Carbamidomethyl]EK-14	0.010396336	0.990188007	3	EVHTNQDPLDVSAS[Phospho]KTEEC[Carbamidomethyl]EK-14	0.003550694	0.9959	11	EVHTNQDPLDVSAS[Phospho]K[6.02]-14	0.006827108	0.985399897	2	EVHTNQDPLDVSAS[Phospho]K-14	0.006750873	0.99470282	5	EVHTNQDPLDVSAS[Phospho]K-14	0.003753439	0.9965	7	EVHTNQDPLDVSAS[Phospho]KTEEC[Carbamidomethyl]EK-14	0.01319737	0.995910438	3	EVHTNQDPLDVSAS[Phospho]KTEEC[Carbamidomethyl]EK-14	0.007050244	0.99810018	6
sp|P0C2I8|YL14A_YEAST	411	S	0	Silver	58	TARAHNVSTSN[Deamidated]NSPS[Phospho]TDNDSISK[8.01]-15	0.042242352	0.9121	1					AHNVSTSNNSPS[Phospho]TDNDSISK-12	0.014737115	0.979311811	1					AHNVSTSNNSPS[Phospho]TDNDSISK-12	0.012298246	0.997199999	6	AHNVSTSNNSPS[Phospho]TDNDSISK-12	0.015209645	0.970236605	3	AHNVSTSNNSPS[Phospho]TDNDSISK-12	0.029942672	0.968928377	2	AHNVSTSNNSPS[Phospho]T[Phospho]DNDSISK-12	0.005455719	0.9976008	2
sp|P0C2I8|YL14A_YEAST	412	T	0	Gold	65	TARAHNVSTSNNSPST[Phospho]DNDSISK-16	0.046608477	0.902715302	1					AHNVSTSNNSPST[Phospho]DNDSISK-13	0.006645725	0.992899368	3	AHNVSTSNNSPST[Phospho]DNDSISK[6.02]-13	0.005151292	0.990419759	1	AHNVSTSNNSPST[Phospho]DNDSISK[4.03]-13	0.011134544	0.998099402	3	AHNVSTSNNSPST[Phospho]DNDSISK[8.01]-13	0.01174193	0.980789673	3	AHNVSTSNNSPST[Phospho]DNDSISK-13	0.031605122	0.94984409	3	AHNVSTSNNSPS[Phospho]T[Phospho]DNDSISK-13	0.005455719	0.99760007	2
sp|P0C2I8|YL14A_YEAST	416	S	0	Gold	287	TARAHNVSTSNNSPSTDNDS[Phospho]ISK-20	0.007393617	0.987001651	3	AHNVSTSNNSPSTDNDS[Phospho]ISK[8.01]-17	0	0.9943	17	AHNVSTSNNSPSTDNDS[Phospho]ISKSTTEPIQLNNK-17	0.002886559	0.9984	3	AHNVSTSNNSPSTDNDS[Phospho]ISK-17	0.00395977	0.996	7	AHNVSTSNNSPSTDNDS[Phospho]ISK[8.01]-17	0.006568011	0.9949	8	AHNVSTSNNSPSTDNDS[Phospho]ISK[8.01]-17	0.003753439	0.996499999	6	AHNVSTSNNSPSTDNDS[Phospho]ISKSTTEPIQLNNK-17	0.010807838	0.9956	13	AHNVSTSNNSPSTDN[Deamidated]DS[Phospho]ISK-17	0.005455719	0.9971	6
sp|P0C2I8|YL14A_YEAST	422	T	0	Gold	81	STT[Phospho]EPIQLNNK-3	0.036648542	0.929635313	1	STT[Phospho]EPIQLNNK-3	0.016776584	0.98895316	1	STT[Phospho]EPIQLNNK[8.01]-3	0.003720475	0.994500526	5	STT[Phospho]EPIQLN[Deamidated]NK-3	0.00395977	0.995500429	2	STT[Phospho]EPIQLNNK-3	0.006925664	0.9935	6	STT[Phospho]EPIQLNNK-3	0.006250944	0.9939006	5	STT[Phospho]EPIQLNNK-3	0.018857428	0.984358929	3	STT[Phospho]EPIQLNNK-3	0.009825988	0.996086721	5
sp|P0C2I9|YP12B_YEAST	10	S	0	Gold	3256	[Acetyl]M[Oxidation]ESQQLSQHS[Phospho]PISHGSAC[Carbamidomethyl]ASVTSK-10	0.005097582	0.994499986	4	[Acetyl]MESQQLSQHS[Phospho]PISHGSAC[Carbamidomethyl]ASVTSK-10	0	0.9985	33	[Acetyl]MESQQLSQHS[Phospho]PISHGSAC[Carbamidomethyl]ASVTSK[8.01]-10	0.001969391	0.9972	21	[Acetyl]M[Oxidation]ESQQLSQHS[Phospho]PISHGSAC[Carbamidomethyl]ASVTSK-10	0.000806447	0.9986	26	[Acetyl]MESQQLSQHS[Phospho]PIS[Phospho]HGSAC[Carbamidomethyl]ASVTSK[8.01]-10	0.004832482	0.99890018	2	[Acetyl]MESQQ[Deamidated]LSQHS[Phospho]PISHGSAC[Carbamidomethyl]ASVTSK-10	0.003753439	0.99900009	12	[Acetyl]M[Oxidation]ESQQLSQHS[Phospho]PISHGSAC[Carbamidomethyl]ASVTSK-10	0.010807838	0.9965	184	[Acetyl]M[Oxidation]ESQQLSQHS[Phospho]PISHGSAC[Carbamidomethyl]ASVTSK[4.03]-10	0.004250744	0.9995	15
sp|P0C2I9|YP12B_YEAST	1004	S	0	Silver	59	K[4.03]RS[Phospho]STPQISNIESTGSGGMHK[4.03]-3	0.042587951	0.911	1					KRS[Phospho]S[Phospho]TPQISNIESTGSGGMHK-3	0.003938183	0.9934	6													KRS[Phospho]S[Phospho]TPQISNIESTGSGGM[Oxidation]HK-3	0.01319737	0.9967	10	K[8.01]R[10.01]S[Phospho]S[Phospho]TPQISNIESTGSGGMHK[8.01]-3	0.012997855	0.99350064	2
sp|P0C2I9|YP12B_YEAST	1005	S	0	Gold	347	RSS[Phospho]TPQISNIESTGSGGMHK[8.01]-3	0.013884252	0.9789	2	RSS[Phospho]T[Phospho]PQISNIESTGSGGMHK-3	0.003050942	0.99450666	6	R[10.01]SS[Phospho]T[Phospho]PQISNIESTGSGGMHK[8.01]-3	0.003720475	0.99430702	2	RSS[Phospho]TPQISNIESTGSGGM[Oxidation]HK-3	0.004455872	0.9908	5	RSS[Phospho]TPQISNIESTGSGGM[Oxidation]HK-3	0.009376923	0.987499967	2	RSS[Phospho]TPQISNIESTGSGGM[Oxidation]HK-3	0.008630155	0.9870843	2	RSS[Phospho]TPQISNIESTGSGGM[Oxidation]HK-3	0.011457125	0.982	9	R[10.01]SS[Phospho]T[Phospho]PQISNIESTGSGGMHK[8.01]-3	0.007050244	0.99820045	3
sp|P0C2I9|YP12B_YEAST	1006	T	0	Gold	740	RSST[Phospho]PQISNIESTGSGGMHK-4	0.015673957	0.978035205	1	SST[Phospho]PQISNIESTGSGGMHK[8.01]-3	0.001164023	0.99520047	13	KRSST[Phospho]PQISNIESTGSGGM[Oxidation]HK-5	0.003212432	0.9961	1	SST[Phospho]PQISN[Deamidated]IESTGSGGM[Oxidation]HK-3	0.00395977	0.9973	11	SST[Phospho]PQISNIESTGSGGMHK[8.01]-3	0.004832482	0.9981	16	SST[Phospho]PQISNIESTGSGGMHK-3	0.003753439	0.9974	9	SST[Phospho]PQISNIESTGSGGM[Oxidation]HK-3	0.010807838	0.9917	17	SST[Phospho]PQISNIESTGSGGM[Oxidation]HK[4.03]-3	0.005690534	0.9992	15
sp|P0C2I9|YP12B_YEAST	1051	S	0	Gold	124	SKDFRHS[Phospho]DS[Phospho]YS[Phospho]ENETNHTNVPISSTGGTNNK-7	0.018203635	0.97000596	1	DFR[10.01]HS[Phospho]DSYSENETNHTNVPISSTGGTNNK[8.01]-5	0.002354215	0.995699998	7	DFRHS[Phospho]DSYSENETNHTNVPISSTGGTNNK-5	0.02135277	0.973544358	1					DFR[6.02]HS[Phospho]DSYSENETNHTNVPISSTGGTNNK[4.03]-5	0.007799405	0.999083966	2	DFR[6.02]HS[Phospho]DSYSENETNHTNVPISSTGGTNNK[4.03]-5	0.049081815	0.910137666	1	DFRHS[Phospho]DSYSENETNHTNVPISSTGGTNNK-5	0.01319737	0.9984	4	DFR[6.02]HS[Phospho]DSYSENETNHTNVPISSTGGTNNK[4.03]-5	0.005108969	0.9994	7
sp|P0C2I9|YP12B_YEAST	1053	S	0	Silver	89	SKDFRHS[Phospho]DS[Phospho]YS[Phospho]ENETNHTNVPISSTGGTNNK-9	0.018614192	0.96990598	1	HSDS[Phospho]YSENETNHTNVPISSTGGTNNK[8.01]-4	0.021327347	0.9843	4	HSDS[Phospho]YSENETNHTNVPISSTGGTNNK[8.01]-4	0.005104911	0.986417369	4					HSDS[Phospho]YSENETNHTNVPISSTGGTNNK-4	0.014179118	0.973375944	1	HSDS[Phospho]YSENETNHTNVPISSTGGTNNK-4	0.018747593	0.9783	1	HSDS[Phospho]YSENETNHTNVPISSTGGTNNK-4	0.01319737	0.9971	8	DFRHS[Phospho]DS[Phospho]YSENETNHTNVPISSTGGTNNK-7	0.017854737	0.98198184	1
sp|P0C2I9|YP12B_YEAST	1054	Y	0	Bronze	45	SK[4.03]DFRHS[Phospho]DS[Phospho]Y[Phospho]SENETNHTNVPISSTGGTNNK[4.03]-10	0.042868868	0.9092	2	HSDSY[Phospho]S[Phospho]ENETNHTNVPISSTGGTNNK-5	0.018116501	0.9802	3	HSDSY[Phospho]SENETN[Deamidated]HTNVPISSTGGTNNK[8.01]-5	0.026503109	0.963512199	2													HSDSY[Phospho]SENETNHTNVPISSTGGTNNK-5	0.047277164	0.9408	2	HSDSY[Phospho]S[Phospho]ENETNHTNVPISSTGGTNNK-5	0.013310026	0.9827	14
sp|P0C2I9|YP12B_YEAST	1055	S	0	Gold	586	DFRHSDSYS[Phospho]ENETNHTNVPISSTGGTNNK[8.01]-9	0.005097582	0.9965	5	HSDSYS[Phospho]ENETNHTNVPISSTGGTNNK-6	0.001117655	0.9925	8	HSDSYS[Phospho]ENETNHTNVPISSTGGTN[Deamidated]NK[8.01]-6	0.002886559	0.9975	3	HSDSYS[Phospho]ENETNHTNVPISSTGGTNNK[6.02]-6	0.00395977	0.9972	1	HSDSYS[Phospho]ENETNHTNVPISSTGGTNNK[8.01]-6	0.005835586	0.9964	8	HSDSYS[Phospho]ENETNHTNVPISSTGGTNNK-6	0.003753439	0.997	5	HSDSYS[Phospho]ENETNHTNVPISSTGGTNNK-6	0.010807838	0.9942	86	HSDSYS[Phospho]ENETNHTNVPISSTGGTNNK-6	0.005560752	0.9945	11
sp|P0C2I9|YP12B_YEAST	1062	T	0	Bronze	2	DFRHSDSYSENETNHT[Phospho]NVPISSTGGTNNK[4.03]-16	0.013250279	0.980705243	1																									HSDSYSENET[Phospho]NHT[Phospho]NVPISSTGGTNNK[4.03]-13	0.040127439	0.861732211	1
sp|P0C2I9|YP12B_YEAST	1081	S	0	Gold	797	TVPQIS[Phospho]DQETEK[8.01]-6	0.006268215	0.9914	6	TVPQIS[Phospho]DQETEK[8.01]R[10.01]-6	0	0.9969	87	TVPQIS[Phospho]DQETEKR-6	0.002886559	0.9983	50	TVPQ[Deamidated]IS[Phospho]DQETEK-6	0.00395977	0.9973	3	TVPQ[Deamidated]IS[Phospho]DQETEK[8.01]-6	0.005420509	0.9969015	5	TVPQIS[Phospho]DQETEK[8.01]-6	0.003753439	0.9978	14	TVPQIS[Phospho]DQETEKR-6	0.010807838	0.99460288	41	TVPQIS[Phospho]DQETEK-6	0.005455719	0.99520351	12
sp|P0C2I9|YP12B_YEAST	1095	S	0	Gold	1846	RIIHRSPS[Phospho]IDASPPEN[Deamidated]NSSHNIVPIK-8	0.008175495	0.9854	24	SPS[Phospho]IDASPPENNSSHNIVPIK-3	0	0.9953	63	SPS[Phospho]IDASPPENNSSHNIVPIK[8.01]-3	0.002886559	0.9982	44	SPS[Phospho]IDASPPENNSSHNIVPIK-3	0.000806447	0.99800036	81	SPS[Phospho]IDASPPENNSSHNIVPIK[8.01]-3	0.004832482	0.9984	46	SPS[Phospho]IDASPPENN[Deamidated]SSHNIVPIK[8.01]-3	0.003753439	0.99800051	22	SPS[Phospho]IDASPPENNSSHNIVPIK-3	0.010807838	0.9938	65	SPS[Phospho]IDASPPENNSSHNIVPIK-3	0.005455719	0.9954	6
sp|P0C2I9|YP12B_YEAST	1140	S	0	Gold	72	TPTTVSEQNTEESIIADLPLPDLPPES[Phospho]PTEFPDPFK[8.01]-27	0.006268215	0.992499979	1					TPTTVSEQNTEESIIADLPLPDLPPES[Phospho]PTEFPDPFK[8.01]-27	0.001969391	0.9968	3					TPTTVSEQNTEESIIADLPLPDLPPES[Phospho]PTEFPDPFK[8.01]-27	0.004832482	0.9985	6	TPTTVSEQNTEESIIADLPLPDLPPES[Phospho]PTEFPDPFK[8.01]-27	0.003753439	0.9988	4	TPTTVSEQNTEESIIADLPLPDLPPES[Phospho]PTEFPDPFK-27	0.017913945	0.948898696	2	TPTTVSEQNTEESIIADLPLPDLPPES[Phospho]PTEFPDPFK-27	0.008022129	0.992499066	4
sp|P0C2I9|YP12B_YEAST	1156	S	0	Bronze	15	ELPPINS[Phospho]HQTNSSLGGIGDSNAYTTINSK-7	0.027432501	0.952765068	1	ELPPINS[Phospho]HQTNSSLGGIGDSNAYTTINSK-7	0.044613889	0.93710881	1	ELPPINS[Phospho]HQTNSSLGGIGDSNAYTTINSK-7	0.012005201	0.985526183	2					ELPPINS[Phospho]HQTNSSLGGIGDSNAYTTINSK-7	0.025499501	0.938313466	1	ELPPIN[Deamidated]S[Phospho]HQTNSSLGGIGDSNAYTTINSK[8.01]-7	0.036666314	0.884505283	1	ELPPINS[Phospho]HQTNSSLGGIGDSNAYTTINSK-7	0.011457125	0.984070823	2	ELPPINS[Phospho]HQTNSSLGGIGDSNAYTTINSK-7	0.02671366	0.977129102	2
sp|P0C2I9|YP12B_YEAST	1181	S	0	Gold	215	K[4.03]RS[Phospho]LEDNETEIK[4.03]-3	0.005097582	0.996799998	1	K[8.01]R[10.01]S[Phospho]LEDNETEIK[8.01]-3	0	0.9987	1	K[8.01]R[10.01]S[Phospho]LEDNETEIK[8.01]-3	0.002886559	0.999	18	K[6.02]R[6.02]S[Phospho]LEDN[Deamidated]ETEIK[6.02]-3	0.000806447	0.9991	6	K[8.01]R[10.01]S[Phospho]LEDNETEIK[8.01]-3	0.004832482	0.9993	4	S[Phospho]LEDNETEIK-1	0.008630155	0.987869252	2	KRS[Phospho]LEDNETEIK-3	0.010807838	0.9979	36	K[4.03]R[6.02]S[Phospho]LEDNETEIK-3	0.00245982	0.99950006	1
sp|P0C2I9|YP12B_YEAST	177	S	0	Gold	113	YVRPPPM[Oxidation]LTS[Phospho]PNDFPNWVK[8.01]-10	0.005097582	0.9945	10	YVRPPPMLTS[Phospho]PNDFPNWVK-10	0.001164023	0.9935	11	YVRPPPMLTS[Phospho]PNDFPNWVK-10	0.002886559	0.9977812	1					YVR[10.01]PPPMLTS[Phospho]PNDFPNWVK[8.01]-10	0.00547066	0.9968	3	YVRPPPMLTS[Phospho]PNDFPNWVK-10	0.003753439	0.99771346	1	YVRPPPM[Oxidation]LTS[Phospho]PNDFPNWVK-10	0.017913945	0.95140241	1	YVRPPPMLTS[Phospho]PNDFPNWVK-10	0.005690534	0.9992	4
sp|P0C2I9|YP12B_YEAST	36	S	0	Gold	294	EVHTNQDPLDVS[Phospho]ASK[8.01]-12	0.019781629	0.9671	7	EVHTNQDPLDVS[Phospho]ASK[8.01]TEEC[Carbamidomethyl]EK[8.01]-12	0.00213173	0.98899998	2	EVHTNQDPLDVS[Phospho]ASKTEEC[Carbamidomethyl]EK-12	0.003513562	0.994899946	4	EVHTNQDPLDVS[Phospho]ASKTEEC[Carbamidomethyl]EK-12	0.00395977	0.995092357	2	EVHTNQDPLDVS[Phospho]ASK[8.01]TEEC[Carbamidomethyl]EK[8.01]-12	0.005420509	0.997	6	EVHTNQDPLDVS[Phospho]ASK[8.01]TEEC[Carbamidomethyl]EK[8.01]-12	0.003753439	0.997499902	4	EVHTNQDPLDVS[Phospho]ASKTEEC[Carbamidomethyl]EK-12	0.010824465	0.9885	6	EVHTNQDPLDVS[Phospho]ASK[8.01]TEEC[Carbamidomethyl]EK[8.01]-12	0.00677192	0.999	5
sp|P0C2I9|YP12B_YEAST	373	S	0	Gold	73	NDSRS[Phospho]YTNTTK[8.01]PK[8.01]-5	0.006268215	0.992181989	1					NDSR[10.01]S[Phospho]YTNTTK[8.01]PK[8.01]-5	0.003720475	0.994299978	4	S[Phospho]YTN[Deamidated]TTKPK-1	0.04215845	0.868370185	1	NDSRS[Phospho]YTNTTKPK-5	0.007439994	0.99210438	2	NDSRS[Phospho]YTNTTKPK-5	0.005546626	0.994303407	2	NDSRS[Phospho]YTNTTKPK-5	0.010807838	0.99250758	2	NDSRS[Phospho]YTNTTKPK-5	0.007972304	0.9977	4
sp|P0C2I9|YP12B_YEAST	38	S	0	Gold	223	EVHTNQDPLDVSAS[Phospho]K[4.03]-14	0.016783687	0.973749751	3	EVHTNQDPLDVSAS[Phospho]KTEEC[Carbamidomethyl]EK-14	0.010396336	0.990188007	3	EVHTNQDPLDVSAS[Phospho]KTEEC[Carbamidomethyl]EK-14	0.003550694	0.9959	11	EVHTNQDPLDVSAS[Phospho]K[6.02]-14	0.006827108	0.985399897	2	EVHTNQDPLDVSAS[Phospho]K-14	0.006750873	0.99470282	5	EVHTNQDPLDVSAS[Phospho]K-14	0.003753439	0.9965	7	EVHTNQDPLDVSAS[Phospho]KTEEC[Carbamidomethyl]EK-14	0.01319737	0.995910438	3	EVHTNQDPLDVSAS[Phospho]KTEEC[Carbamidomethyl]EK-14	0.007050244	0.99810018	6
sp|P0C2I9|YP12B_YEAST	411	S	0	Silver	58	TARAHNVSTSN[Deamidated]NSPS[Phospho]TDNDSISK[8.01]-15	0.042242352	0.9121	1					AHNVSTSNNSPS[Phospho]TDNDSISK-12	0.014737115	0.979311811	1					AHNVSTSNNSPS[Phospho]TDNDSISK-12	0.012298246	0.997199999	6	AHNVSTSNNSPS[Phospho]TDNDSISK-12	0.015209645	0.970236605	3	AHNVSTSNNSPS[Phospho]TDNDSISK-12	0.029942672	0.968928377	2	AHNVSTSNNSPS[Phospho]T[Phospho]DNDSISK-12	0.005455719	0.9976008	2
sp|P0C2I9|YP12B_YEAST	412	T	0	Gold	65	TARAHNVSTSNNSPST[Phospho]DNDSISK-16	0.046608477	0.902715302	1					AHNVSTSNNSPST[Phospho]DNDSISK-13	0.006645725	0.992899368	3	AHNVSTSNNSPST[Phospho]DNDSISK[6.02]-13	0.005151292	0.990419759	1	AHNVSTSNNSPST[Phospho]DNDSISK[4.03]-13	0.011134544	0.998099402	3	AHNVSTSNNSPST[Phospho]DNDSISK[8.01]-13	0.01174193	0.980789673	3	AHNVSTSNNSPST[Phospho]DNDSISK-13	0.031605122	0.94984409	3	AHNVSTSNNSPS[Phospho]T[Phospho]DNDSISK-13	0.005455719	0.99760007	2
sp|P0C2I9|YP12B_YEAST	416	S	0	Gold	284	TARAHNVSTSNNSPSTDNDS[Phospho]ISK-20	0.007393617	0.987001651	3	AHNVSTSNNSPSTDNDS[Phospho]ISK[8.01]-17	0	0.9943	17	AHNVSTSNNSPSTDNDS[Phospho]ISKSTTEPIQLNNK-17	0.002886559	0.9984	3	AHNVSTSNNSPSTDNDS[Phospho]ISK-17	0.00395977	0.996	7	AHNVSTSNNSPSTDNDS[Phospho]ISK[8.01]-17	0.006568011	0.9949	8	AHNVSTSNNSPSTDNDS[Phospho]ISK[8.01]-17	0.003753439	0.996499999	6	AHNVSTSNNSPSTDNDS[Phospho]ISKSTTEPIQLNNK-17	0.010807838	0.9956	13	AHNVSTSNNSPSTDN[Deamidated]DS[Phospho]ISK-17	0.005455719	0.9971	6
sp|P0C2I9|YP12B_YEAST	422	T	0	Gold	79	STT[Phospho]EPIQLNNK-3	0.036648542	0.929635313	1	STT[Phospho]EPIQLNNK-3	0.016776584	0.98895316	1	STT[Phospho]EPIQLNNK[8.01]-3	0.003720475	0.994500526	5	STT[Phospho]EPIQLN[Deamidated]NK-3	0.00395977	0.995500429	2	STT[Phospho]EPIQLNNK-3	0.006925664	0.9935	6	STT[Phospho]EPIQLNNK-3	0.006250944	0.9939006	5	STT[Phospho]EPIQLNNK-3	0.018857428	0.984358929	3	STT[Phospho]EPIQLNNK-3	0.009825988	0.996086721	5
sp|P0C2I9|YP12B_YEAST	960	S	0	Gold	1111	AVS[Phospho]PTDSTPPSTHTEDSK-3	0.005097582	0.99410168	17	AVS[Phospho]PTDSTPPSTHTEDSKR-3	0	0.99430056	38	AVS[Phospho]PTDSTPPSTHTEDSK-3	0.002886559	0.9985	35	AVS[Phospho]PTDSTPPSTHTEDSK-3	0.000806447	0.9984	116	AVS[Phospho]PTDSTPPSTHTEDSK[8.01]-3	0.004832482	0.9983	33	AVS[Phospho]PTDSTPPSTHTEDSK[8.01]-3	0.003753439	0.9984	17	AVS[Phospho]PTDSTPPSTHTEDSKR-3	0.010807838	0.9951	64	AVS[Phospho]PTDSTPPSTHTEDSK[8.01]R[10.01]-3	0.005108969	0.9994	16
sp|P0C2I9|YP12B_YEAST	993	S	0	Gold	446	TNIRAPREVDPNIS[Phospho]ESNILPSK-14	0.007229839	0.9874	15	EVDPNIS[Phospho]ESNILPSKK-7	0.000711046	0.9918	3	EVDPNIS[Phospho]ESNILPSKK-7	0.002886559	0.998	16	EVDPNIS[Phospho]ESNILPSKK-7	0.002814788	0.9979	2	EVDPNIS[Phospho]ES[Phospho]NILPSK[8.01]-7	0.004832482	0.9981	2	[Dehydrated]EVDPNIS[Phospho]ESNILPSK[8.01]-7	0.003753439	0.99760023	2	EVDPNIS[Phospho]ESNILPSKK-7	0.010824465	0.98782937	2	EVDPNIS[Phospho]ESNILPSK-7	0.006789875	0.9988	16
sp|P0C2J0|YP13B_YEAST	1005	S	0	Silver	59	K[4.03]RS[Phospho]STPQISNIESTGSGGMHK[4.03]-3	0.042587951	0.911	1					KRS[Phospho]S[Phospho]TPQISNIESTGSGGMHK-3	0.003938183	0.9934	6													KRS[Phospho]S[Phospho]TPQISNIESTGSGGM[Oxidation]HK-3	0.01319737	0.9967	10	K[8.01]R[10.01]S[Phospho]S[Phospho]TPQISNIESTGSGGMHK[8.01]-3	0.012997855	0.99350064	2
sp|P0C2J0|YP13B_YEAST	1006	S	0	Gold	347	RSS[Phospho]TPQISNIESTGSGGMHK[8.01]-3	0.013884252	0.9789	2	RSS[Phospho]T[Phospho]PQISNIESTGSGGMHK-3	0.003050942	0.99450666	6	R[10.01]SS[Phospho]T[Phospho]PQISNIESTGSGGMHK[8.01]-3	0.003720475	0.99430702	2	RSS[Phospho]TPQISNIESTGSGGM[Oxidation]HK-3	0.004455872	0.9908	5	RSS[Phospho]TPQISNIESTGSGGM[Oxidation]HK-3	0.009376923	0.987499967	2	RSS[Phospho]TPQISNIESTGSGGM[Oxidation]HK-3	0.008630155	0.9870843	2	RSS[Phospho]TPQISNIESTGSGGM[Oxidation]HK-3	0.011457125	0.982	9	R[10.01]SS[Phospho]T[Phospho]PQISNIESTGSGGMHK[8.01]-3	0.007050244	0.99820045	3
sp|P0C2J0|YP13B_YEAST	1007	T	0	Gold	740	RSST[Phospho]PQISNIESTGSGGMHK-4	0.015673957	0.978035205	1	SST[Phospho]PQISNIESTGSGGMHK[8.01]-3	0.001164023	0.99520047	13	KRSST[Phospho]PQISNIESTGSGGM[Oxidation]HK-5	0.003212432	0.9961	1	SST[Phospho]PQISN[Deamidated]IESTGSGGM[Oxidation]HK-3	0.00395977	0.9973	11	SST[Phospho]PQISNIESTGSGGMHK[8.01]-3	0.004832482	0.9981	16	SST[Phospho]PQISNIESTGSGGMHK-3	0.003753439	0.9974	9	SST[Phospho]PQISNIESTGSGGM[Oxidation]HK-3	0.010807838	0.9917	17	SST[Phospho]PQISNIESTGSGGM[Oxidation]HK[4.03]-3	0.005690534	0.9992	15
sp|P0C2J0|YP13B_YEAST	1052	S	0	Gold	124	SKDFRHS[Phospho]DS[Phospho]YS[Phospho]ENETNHTNVPISSTGGTNNK-7	0.018203635	0.97000596	1	DFR[10.01]HS[Phospho]DSYSENETNHTNVPISSTGGTNNK[8.01]-5	0.002354215	0.995699998	7	DFRHS[Phospho]DSYSENETNHTNVPISSTGGTNNK-5	0.02135277	0.973544358	1					DFR[6.02]HS[Phospho]DSYSENETNHTNVPISSTGGTNNK[4.03]-5	0.007799405	0.999083966	2	DFR[6.02]HS[Phospho]DSYSENETNHTNVPISSTGGTNNK[4.03]-5	0.049081815	0.910137666	1	DFRHS[Phospho]DSYSENETNHTNVPISSTGGTNNK-5	0.01319737	0.9984	4	DFR[6.02]HS[Phospho]DSYSENETNHTNVPISSTGGTNNK[4.03]-5	0.005108969	0.9994	7
sp|P0C2J0|YP13B_YEAST	1054	S	0	Silver	89	SKDFRHS[Phospho]DS[Phospho]YS[Phospho]ENETNHTNVPISSTGGTNNK-9	0.018614192	0.96990598	1	HSDS[Phospho]YSENETNHTNVPISSTGGTNNK[8.01]-4	0.021327347	0.9843	4	HSDS[Phospho]YSENETNHTNVPISSTGGTNNK[8.01]-4	0.005104911	0.986417369	4					HSDS[Phospho]YSENETNHTNVPISSTGGTNNK-4	0.014179118	0.973375944	1	HSDS[Phospho]YSENETNHTNVPISSTGGTNNK-4	0.018747593	0.9783	1	HSDS[Phospho]YSENETNHTNVPISSTGGTNNK-4	0.01319737	0.9971	8	DFRHS[Phospho]DS[Phospho]YSENETNHTNVPISSTGGTNNK-7	0.017854737	0.98198184	1
sp|P0C2J0|YP13B_YEAST	1055	Y	0	Bronze	45	SK[4.03]DFRHS[Phospho]DS[Phospho]Y[Phospho]SENETNHTNVPISSTGGTNNK[4.03]-10	0.042868868	0.9092	2	HSDSY[Phospho]S[Phospho]ENETNHTNVPISSTGGTNNK-5	0.018116501	0.9802	3	HSDSY[Phospho]SENETN[Deamidated]HTNVPISSTGGTNNK[8.01]-5	0.026503109	0.963512199	2													HSDSY[Phospho]SENETNHTNVPISSTGGTNNK-5	0.047277164	0.9408	2	HSDSY[Phospho]S[Phospho]ENETNHTNVPISSTGGTNNK-5	0.013310026	0.9827	14
sp|P0C2J0|YP13B_YEAST	1056	S	0	Gold	586	DFRHSDSYS[Phospho]ENETNHTNVPISSTGGTNNK[8.01]-9	0.005097582	0.9965	5	HSDSYS[Phospho]ENETNHTNVPISSTGGTNNK-6	0.001117655	0.9925	8	HSDSYS[Phospho]ENETNHTNVPISSTGGTN[Deamidated]NK[8.01]-6	0.002886559	0.9975	3	HSDSYS[Phospho]ENETNHTNVPISSTGGTNNK[6.02]-6	0.00395977	0.9972	1	HSDSYS[Phospho]ENETNHTNVPISSTGGTNNK[8.01]-6	0.005835586	0.9964	8	HSDSYS[Phospho]ENETNHTNVPISSTGGTNNK-6	0.003753439	0.997	5	HSDSYS[Phospho]ENETNHTNVPISSTGGTNNK-6	0.010807838	0.9942	86	HSDSYS[Phospho]ENETNHTNVPISSTGGTNNK-6	0.005560752	0.9945	11
sp|P0C2J0|YP13B_YEAST	1063	T	0	Bronze	2	DFRHSDSYSENETNHT[Phospho]NVPISSTGGTNNK[4.03]-16	0.013250279	0.980705243	1																									HSDSYSENET[Phospho]NHT[Phospho]NVPISSTGGTNNK[4.03]-13	0.040127439	0.861732211	1
sp|P0C2J0|YP13B_YEAST	1082	S	0	Gold	797	TVPQIS[Phospho]DQETEK[8.01]-6	0.006268215	0.9914	6	TVPQIS[Phospho]DQETEK[8.01]R[10.01]-6	0	0.9969	87	TVPQIS[Phospho]DQETEKR-6	0.002886559	0.9983	50	TVPQ[Deamidated]IS[Phospho]DQETEK-6	0.00395977	0.9973	3	TVPQ[Deamidated]IS[Phospho]DQETEK[8.01]-6	0.005420509	0.9969015	5	TVPQIS[Phospho]DQETEK[8.01]-6	0.003753439	0.9978	14	TVPQIS[Phospho]DQETEKR-6	0.010807838	0.99460288	41	TVPQIS[Phospho]DQETEK-6	0.005455719	0.99520351	12
sp|P0C2J0|YP13B_YEAST	1096	S	0	Gold	1846	RIIHRSPS[Phospho]IDASPPEN[Deamidated]NSSHNIVPIK-8	0.008175495	0.9854	24	SPS[Phospho]IDASPPENNSSHNIVPIK-3	0	0.9953	63	SPS[Phospho]IDASPPENNSSHNIVPIK[8.01]-3	0.002886559	0.9982	44	SPS[Phospho]IDASPPENNSSHNIVPIK-3	0.000806447	0.99800036	81	SPS[Phospho]IDASPPENNSSHNIVPIK[8.01]-3	0.004832482	0.9984	46	SPS[Phospho]IDASPPENN[Deamidated]SSHNIVPIK[8.01]-3	0.003753439	0.99800051	22	SPS[Phospho]IDASPPENNSSHNIVPIK-3	0.010807838	0.9938	65	SPS[Phospho]IDASPPENNSSHNIVPIK-3	0.005455719	0.9954	6
sp|P0C2J0|YP13B_YEAST	1141	S	0	Gold	72	TPTTVSEQNTEESIIADLPLPDLPPES[Phospho]PTEFPDPFK[8.01]-27	0.006268215	0.992499979	1					TPTTVSEQNTEESIIADLPLPDLPPES[Phospho]PTEFPDPFK[8.01]-27	0.001969391	0.9968	3					TPTTVSEQNTEESIIADLPLPDLPPES[Phospho]PTEFPDPFK[8.01]-27	0.004832482	0.9985	6	TPTTVSEQNTEESIIADLPLPDLPPES[Phospho]PTEFPDPFK[8.01]-27	0.003753439	0.9988	4	TPTTVSEQNTEESIIADLPLPDLPPES[Phospho]PTEFPDPFK-27	0.017913945	0.948898696	2	TPTTVSEQNTEESIIADLPLPDLPPES[Phospho]PTEFPDPFK-27	0.008022129	0.992499066	4
sp|P0C2J0|YP13B_YEAST	1157	S	0	Bronze	15	ELPPINS[Phospho]HQTNSSLGGIGDSNAYTTINSK-7	0.027432501	0.952765068	1	ELPPINS[Phospho]HQTNSSLGGIGDSNAYTTINSK-7	0.044613889	0.93710881	1	ELPPINS[Phospho]HQTNSSLGGIGDSNAYTTINSK-7	0.012005201	0.985526183	2					ELPPINS[Phospho]HQTNSSLGGIGDSNAYTTINSK-7	0.025499501	0.938313466	1	ELPPIN[Deamidated]S[Phospho]HQTNSSLGGIGDSNAYTTINSK[8.01]-7	0.036666314	0.884505283	1	ELPPINS[Phospho]HQTNSSLGGIGDSNAYTTINSK-7	0.011457125	0.984070823	2	ELPPINS[Phospho]HQTNSSLGGIGDSNAYTTINSK-7	0.02671366	0.977129102	2
sp|P0C2J0|YP13B_YEAST	1182	S	0	Gold	215	K[4.03]RS[Phospho]LEDNETEIK[4.03]-3	0.005097582	0.996799998	1	K[8.01]R[10.01]S[Phospho]LEDNETEIK[8.01]-3	0	0.9987	1	K[8.01]R[10.01]S[Phospho]LEDNETEIK[8.01]-3	0.002886559	0.999	18	K[6.02]R[6.02]S[Phospho]LEDN[Deamidated]ETEIK[6.02]-3	0.000806447	0.9991	6	K[8.01]R[10.01]S[Phospho]LEDNETEIK[8.01]-3	0.004832482	0.9993	4	S[Phospho]LEDNETEIK-1	0.008630155	0.987869252	2	KRS[Phospho]LEDNETEIK-3	0.010807838	0.9979	36	K[4.03]R[6.02]S[Phospho]LEDNETEIK-3	0.00245982	0.99950006	1
sp|P0C2J0|YP13B_YEAST	177	S	0	Gold	113	YVRPPPM[Oxidation]LTS[Phospho]PNDFPNWVK[8.01]-10	0.005097582	0.9945	10	YVRPPPMLTS[Phospho]PNDFPNWVK-10	0.001164023	0.9935	11	YVRPPPMLTS[Phospho]PNDFPNWVK-10	0.002886559	0.9977812	1					YVR[10.01]PPPMLTS[Phospho]PNDFPNWVK[8.01]-10	0.00547066	0.9968	3	YVRPPPMLTS[Phospho]PNDFPNWVK-10	0.003753439	0.99771346	1	YVRPPPM[Oxidation]LTS[Phospho]PNDFPNWVK-10	0.017913945	0.95140241	1	YVRPPPMLTS[Phospho]PNDFPNWVK-10	0.005690534	0.9992	4
sp|P0C2J0|YP13B_YEAST	36	S	0	Gold	249	EVHTNQDPLDVS[Phospho]ASKIQEYDK-12	0.012380127	0.9814	2	EVHTNQDPLDVS[Phospho]ASKIQEYDK-12	0.003777433	0.9936	1	EVHTNQDPLDVS[Phospho]ASKIQEYDK-12	0.003550694	0.9958	4	EVHTNQDPLDVS[Phospho]ASK[6.02]-12	0.005991718	0.9897	8	EVHTNQDPLDVS[Phospho]ASK-12	0.006568011	0.9949	5	EVHTNQDPLDVS[Phospho]ASK-12	0.003887988	0.9956	6	EVHTNQDPLDVS[Phospho]ASKIQEYDK-12	0.01319737	0.996	2	EVHTNQDPLDVS[Phospho]ASK-12	0.010863181	0.9955	18
sp|P0C2J0|YP13B_YEAST	373	S	0	Gold	73	NDSRS[Phospho]YTNTTK[8.01]PK[8.01]-5	0.006268215	0.992181989	1					NDSR[10.01]S[Phospho]YTNTTK[8.01]PK[8.01]-5	0.003720475	0.994299978	4	S[Phospho]YTN[Deamidated]TTKPK-1	0.04215845	0.868370185	1	NDSRS[Phospho]YTNTTKPK-5	0.007439994	0.99210438	2	NDSRS[Phospho]YTNTTKPK-5	0.005546626	0.994303407	2	NDSRS[Phospho]YTNTTKPK-5	0.010807838	0.99250758	2	NDSRS[Phospho]YTNTTKPK-5	0.007972304	0.9977	4
sp|P0C2J0|YP13B_YEAST	38	S	0	Gold	155	EVHTNQDPLDVSAS[Phospho]K[4.03]-14	0.016783687	0.973749751	3					EVHTNQDPLDVSAS[Phospho]K[8.01]IQEYDK[8.01]-14	0.003212432	0.99629986	2	EVHTNQDPLDVSAS[Phospho]K[6.02]-14	0.006827108	0.985399897	2	EVHTNQDPLDVSAS[Phospho]K[8.01]IQEY[Phospho]DK[8.01]-14	0.00547066	0.9967009	2	EVHTNQDPLDVSAS[Phospho]K-14	0.003753439	0.9965	7					EVHTNQDPLDVSAS[Phospho]K-14	0.008232218	0.9975	13
sp|P0C2J0|YP13B_YEAST	411	S	0	Silver	58	TARAHNVSTSN[Deamidated]NSPS[Phospho]TDNDSISK[8.01]-15	0.042242352	0.9121	1					AHNVSTSNNSPS[Phospho]TDNDSISK-12	0.014737115	0.979311811	1					AHNVSTSNNSPS[Phospho]TDNDSISK-12	0.012298246	0.997199999	6	AHNVSTSNNSPS[Phospho]TDNDSISK-12	0.015209645	0.970236605	3	AHNVSTSNNSPS[Phospho]TDNDSISK-12	0.029942672	0.968928377	2	AHNVSTSNNSPS[Phospho]T[Phospho]DNDSISK-12	0.005455719	0.9976008	2
sp|P0C2J0|YP13B_YEAST	412	T	0	Gold	65	TARAHNVSTSNNSPST[Phospho]DNDSISK-16	0.046608477	0.902715302	1					AHNVSTSNNSPST[Phospho]DNDSISK-13	0.006645725	0.992899368	3	AHNVSTSNNSPST[Phospho]DNDSISK[6.02]-13	0.005151292	0.990419759	1	AHNVSTSNNSPST[Phospho]DNDSISK[4.03]-13	0.011134544	0.998099402	3	AHNVSTSNNSPST[Phospho]DNDSISK[8.01]-13	0.01174193	0.980789673	3	AHNVSTSNNSPST[Phospho]DNDSISK-13	0.031605122	0.94984409	3	AHNVSTSNNSPS[Phospho]T[Phospho]DNDSISK-13	0.005455719	0.99760007	2
sp|P0C2J0|YP13B_YEAST	416	S	0	Gold	284	TARAHNVSTSNNSPSTDNDS[Phospho]ISK-20	0.007393617	0.987001651	3	AHNVSTSNNSPSTDNDS[Phospho]ISK[8.01]-17	0	0.9943	17	AHNVSTSNNSPSTDNDS[Phospho]ISKSTTEPIQLNNK-17	0.002886559	0.9984	3	AHNVSTSNNSPSTDNDS[Phospho]ISK-17	0.00395977	0.996	7	AHNVSTSNNSPSTDNDS[Phospho]ISK[8.01]-17	0.006568011	0.9949	8	AHNVSTSNNSPSTDNDS[Phospho]ISK[8.01]-17	0.003753439	0.996499999	6	AHNVSTSNNSPSTDNDS[Phospho]ISKSTTEPIQLNNK-17	0.010807838	0.9956	13	AHNVSTSNNSPSTDN[Deamidated]DS[Phospho]ISK-17	0.005455719	0.9971	6
sp|P0C2J0|YP13B_YEAST	422	T	0	Gold	79	STT[Phospho]EPIQLNNK-3	0.036648542	0.929635313	1	STT[Phospho]EPIQLNNK-3	0.016776584	0.98895316	1	STT[Phospho]EPIQLNNK[8.01]-3	0.003720475	0.994500526	5	STT[Phospho]EPIQLN[Deamidated]NK-3	0.00395977	0.995500429	2	STT[Phospho]EPIQLNNK-3	0.006925664	0.9935	6	STT[Phospho]EPIQLNNK-3	0.006250944	0.9939006	5	STT[Phospho]EPIQLNNK-3	0.018857428	0.984358929	3	STT[Phospho]EPIQLNNK-3	0.009825988	0.996086721	5
sp|P0C2J0|YP13B_YEAST	43	Y	0	Gold	23	EVHTNQDPLDVSASK[4.03]IQ[Deamidated]EY[Phospho]DK-19	0.017372171	0.97181925	1					EVHTNQDPLDVSAS[Phospho]K[8.01]IQEY[Phospho]DK[8.01]-19	0.028709494	0.936739378	1					EVHTNQDPLDVSAS[Phospho]K[8.01]IQEY[Phospho]DK[8.01]-19	0.006124757	0.995746491	2	EVHTNQDPLDVSAS[Phospho]K[8.01]IQEY[Phospho]DK[8.01]-19	0.027697634	0.975278678	2					EVHTNQDPLDVSAS[Phospho]K[8.01]IQEY[Phospho]DK[8.01]-19	0.009825988	0.996497225	6
sp|P0C2J0|YP13B_YEAST	47	S	0	Gold	103	IQEYDK[8.01]AS[Phospho]TK[8.01]-8	0.028540577	0.9494	4	IQEYDKAS[Phospho]TK-8	0.023631135	0.959816019	6	IQEYDK[8.01]AS[Phospho]TK[8.01]-8	0.005104911	0.9861175	3	IQ[Deamidated]EYDKAS[Phospho]TK-8	0.038803799	0.885012226	1	IQ[Deamidated]EYDK[8.01]AS[Phospho]TK[8.01]-8	0.011044106	0.983916458	2	IQ[Deamidated]EYDK[8.01]AS[Phospho]TK[8.01]-8	0.008630155	0.9874212	1	IQEYDKAS[Phospho]TK-8	0.013660942	0.9709029	12	IQEYDKAS[Phospho]TK-8	0.018809146	0.95717247	9
sp|P0C2J0|YP13B_YEAST	961	S	0	Gold	1111	AVS[Phospho]PTDSTPPSTHTEDSK-3	0.005097582	0.99410168	17	AVS[Phospho]PTDSTPPSTHTEDSKR-3	0	0.99430056	38	AVS[Phospho]PTDSTPPSTHTEDSK-3	0.002886559	0.9985	35	AVS[Phospho]PTDSTPPSTHTEDSK-3	0.000806447	0.9984	116	AVS[Phospho]PTDSTPPSTHTEDSK[8.01]-3	0.004832482	0.9983	33	AVS[Phospho]PTDSTPPSTHTEDSK[8.01]-3	0.003753439	0.9984	17	AVS[Phospho]PTDSTPPSTHTEDSKR-3	0.010807838	0.9951	64	AVS[Phospho]PTDSTPPSTHTEDSK[8.01]R[10.01]-3	0.005108969	0.9994	16
sp|P0C2J0|YP13B_YEAST	994	S	0	Gold	446	TNIRAPREVDPNIS[Phospho]ESNILPSK-14	0.007229839	0.9874	15	EVDPNIS[Phospho]ESNILPSKK-7	0.000711046	0.9918	3	EVDPNIS[Phospho]ESNILPSKK-7	0.002886559	0.998	16	EVDPNIS[Phospho]ESNILPSKK-7	0.002814788	0.9979	2	EVDPNIS[Phospho]ES[Phospho]NILPSK[8.01]-7	0.004832482	0.9981	2	[Dehydrated]EVDPNIS[Phospho]ESNILPSK[8.01]-7	0.003753439	0.99760023	2	EVDPNIS[Phospho]ESNILPSKK-7	0.010824465	0.98782937	2	EVDPNIS[Phospho]ESNILPSK-7	0.006789875	0.9988	16
sp|P0C2J1|YP14B_YEAST	1004	S	0	Silver	59	K[4.03]RS[Phospho]STPQISNIESTGSGGMHK[4.03]-3	0.042587951	0.911	1					KRS[Phospho]S[Phospho]TPQISNIESTGSGGMHK-3	0.003938183	0.9934	6													KRS[Phospho]S[Phospho]TPQISNIESTGSGGM[Oxidation]HK-3	0.01319737	0.9967	10	K[8.01]R[10.01]S[Phospho]S[Phospho]TPQISNIESTGSGGMHK[8.01]-3	0.012997855	0.99350064	2
sp|P0C2J1|YP14B_YEAST	1005	S	0	Gold	347	RSS[Phospho]TPQISNIESTGSGGMHK[8.01]-3	0.013884252	0.9789	2	RSS[Phospho]T[Phospho]PQISNIESTGSGGMHK-3	0.003050942	0.99450666	6	R[10.01]SS[Phospho]T[Phospho]PQISNIESTGSGGMHK[8.01]-3	0.003720475	0.99430702	2	RSS[Phospho]TPQISNIESTGSGGM[Oxidation]HK-3	0.004455872	0.9908	5	RSS[Phospho]TPQISNIESTGSGGM[Oxidation]HK-3	0.009376923	0.987499967	2	RSS[Phospho]TPQISNIESTGSGGM[Oxidation]HK-3	0.008630155	0.9870843	2	RSS[Phospho]TPQISNIESTGSGGM[Oxidation]HK-3	0.011457125	0.982	9	R[10.01]SS[Phospho]T[Phospho]PQISNIESTGSGGMHK[8.01]-3	0.007050244	0.99820045	3
sp|P0C2J1|YP14B_YEAST	1006	T	0	Gold	740	RSST[Phospho]PQISNIESTGSGGMHK-4	0.015673957	0.978035205	1	SST[Phospho]PQISNIESTGSGGMHK[8.01]-3	0.001164023	0.99520047	13	KRSST[Phospho]PQISNIESTGSGGM[Oxidation]HK-5	0.003212432	0.9961	1	SST[Phospho]PQISN[Deamidated]IESTGSGGM[Oxidation]HK-3	0.00395977	0.9973	11	SST[Phospho]PQISNIESTGSGGMHK[8.01]-3	0.004832482	0.9981	16	SST[Phospho]PQISNIESTGSGGMHK-3	0.003753439	0.9974	9	SST[Phospho]PQISNIESTGSGGM[Oxidation]HK-3	0.010807838	0.9917	17	SST[Phospho]PQISNIESTGSGGM[Oxidation]HK[4.03]-3	0.005690534	0.9992	15
sp|P0C2J1|YP14B_YEAST	1051	S	0	Bronze	12	DFRHS[Phospho]DSYSNNETNHTN[Deamidated]VPISSTGGTNNK-5	0.026755093	0.955728322	1																					DFRHS[Phospho]DSYSNNETNHTNVPISSTGGTNNK-5	0.01321272	0.9958	1	DFRHS[Phospho]DSYSNNETNHTNVPISSTGGTNNK-5	0.025156259	0.979219332	1
sp|P0C2J1|YP14B_YEAST	1055	S	0	Silver	31	DFRHSDSYS[Phospho]NNETNHTNVPISSTGGTNNK[8.01]-9	0.016374478	0.976138437	1					HSDSYS[Phospho]NNETNHTNVPISSTGGTNNK-6	0.008136875	0.979028172	1	HSDSYS[Phospho]NNETNHTNVPISSTGGTNNK[6.02]-6	0.032300015	0.911790062	1	HSDSYS[Phospho]NNETNHTNVPISSTGGTNNK[4.03]-6	0.049498698	0.945275543	1					HSDSYS[Phospho]NNETNHTNVPISSTGGTNNK-6	0.015107809	0.9912	9	HSDSYS[Phospho]NNETNHTNVPISSTGGTNNK-6	0.010495448	0.995704419	1
sp|P0C2J1|YP14B_YEAST	1081	S	0	Gold	797	TVPQIS[Phospho]DQETEK[8.01]-6	0.006268215	0.9914	6	TVPQIS[Phospho]DQETEK[8.01]R[10.01]-6	0	0.9969	87	TVPQIS[Phospho]DQETEKR-6	0.002886559	0.9983	50	TVPQ[Deamidated]IS[Phospho]DQETEK-6	0.00395977	0.9973	3	TVPQ[Deamidated]IS[Phospho]DQETEK[8.01]-6	0.005420509	0.9969015	5	TVPQIS[Phospho]DQETEK[8.01]-6	0.003753439	0.9978	14	TVPQIS[Phospho]DQETEKR-6	0.010807838	0.99460288	41	TVPQIS[Phospho]DQETEK-6	0.005455719	0.99520351	12
sp|P0C2J1|YP14B_YEAST	1095	S	0	Gold	1846	RIIHRSPS[Phospho]IDASPPEN[Deamidated]NSSHNIVPIK-8	0.008175495	0.9854	24	SPS[Phospho]IDASPPENNSSHNIVPIK-3	0	0.9953	63	SPS[Phospho]IDASPPENNSSHNIVPIK[8.01]-3	0.002886559	0.9982	44	SPS[Phospho]IDASPPENNSSHNIVPIK-3	0.000806447	0.99800036	81	SPS[Phospho]IDASPPENNSSHNIVPIK[8.01]-3	0.004832482	0.9984	46	SPS[Phospho]IDASPPENN[Deamidated]SSHNIVPIK[8.01]-3	0.003753439	0.99800051	22	SPS[Phospho]IDASPPENNSSHNIVPIK-3	0.010807838	0.9938	65	SPS[Phospho]IDASPPENNSSHNIVPIK-3	0.005455719	0.9954	6
sp|P0C2J1|YP14B_YEAST	1181	S	0	Gold	215	K[4.03]RS[Phospho]LEDNETEIK[4.03]-3	0.005097582	0.996799998	1	K[8.01]R[10.01]S[Phospho]LEDNETEIK[8.01]-3	0	0.9987	1	K[8.01]R[10.01]S[Phospho]LEDNETEIK[8.01]-3	0.002886559	0.999	18	K[6.02]R[6.02]S[Phospho]LEDN[Deamidated]ETEIK[6.02]-3	0.000806447	0.9991	6	K[8.01]R[10.01]S[Phospho]LEDNETEIK[8.01]-3	0.004832482	0.9993	4	S[Phospho]LEDNETEIK-1	0.008630155	0.987869252	2	KRS[Phospho]LEDNETEIK-3	0.010807838	0.9979	36	K[4.03]R[6.02]S[Phospho]LEDNETEIK-3	0.00245982	0.99950006	1
sp|P0C2J1|YP14B_YEAST	177	S	0	Gold	113	YVRPPPM[Oxidation]LTS[Phospho]PNDFPNWVK[8.01]-10	0.005097582	0.9945	10	YVRPPPMLTS[Phospho]PNDFPNWVK-10	0.001164023	0.9935	11	YVRPPPMLTS[Phospho]PNDFPNWVK-10	0.002886559	0.9977812	1					YVR[10.01]PPPMLTS[Phospho]PNDFPNWVK[8.01]-10	0.00547066	0.9968	3	YVRPPPMLTS[Phospho]PNDFPNWVK-10	0.003753439	0.99771346	1	YVRPPPM[Oxidation]LTS[Phospho]PNDFPNWVK-10	0.017913945	0.95140241	1	YVRPPPMLTS[Phospho]PNDFPNWVK-10	0.005690534	0.9992	4
sp|P0C2J1|YP14B_YEAST	36	S	0	Gold	294	EVHTNQDPLDVS[Phospho]ASK[8.01]-12	0.019781629	0.9671	7	EVHTNQDPLDVS[Phospho]ASK[8.01]TEEC[Carbamidomethyl]EK[8.01]-12	0.00213173	0.98899998	2	EVHTNQDPLDVS[Phospho]ASKTEEC[Carbamidomethyl]EK-12	0.003513562	0.994899946	4	EVHTNQDPLDVS[Phospho]ASKTEEC[Carbamidomethyl]EK-12	0.00395977	0.995092357	2	EVHTNQDPLDVS[Phospho]ASK[8.01]TEEC[Carbamidomethyl]EK[8.01]-12	0.005420509	0.997	6	EVHTNQDPLDVS[Phospho]ASK[8.01]TEEC[Carbamidomethyl]EK[8.01]-12	0.003753439	0.997499902	4	EVHTNQDPLDVS[Phospho]ASKTEEC[Carbamidomethyl]EK-12	0.010824465	0.9885	6	EVHTNQDPLDVS[Phospho]ASK[8.01]TEEC[Carbamidomethyl]EK[8.01]-12	0.00677192	0.999	5
sp|P0C2J1|YP14B_YEAST	373	S	0	Gold	85	NDSRS[Phospho]YTNTTK[8.01]PK[8.01]-5	0.006268215	0.992181989	1					NDSR[10.01]S[Phospho]YTNTTK[8.01]PK[8.01]-5	0.003720475	0.994299978	4	S[Phospho]YTN[Deamidated]TTKPK-1	0.04215845	0.868370185	1	NDSRS[Phospho]YTNTTKPK-5	0.007439994	0.99210438	2	NDSRS[Phospho]YTNTTKPK-5	0.005546626	0.994303407	2	NDSRS[Phospho]YTNTTKPK-5	0.010807838	0.99250758	2	NDSRS[Phospho]YTNTTKPK-5	0.007972304	0.9977	4
sp|P0C2J1|YP14B_YEAST	38	S	0	Gold	223	EVHTNQDPLDVSAS[Phospho]K[4.03]-14	0.016783687	0.973749751	3	EVHTNQDPLDVSAS[Phospho]KTEEC[Carbamidomethyl]EK-14	0.010396336	0.990188007	3	EVHTNQDPLDVSAS[Phospho]KTEEC[Carbamidomethyl]EK-14	0.003550694	0.9959	11	EVHTNQDPLDVSAS[Phospho]K[6.02]-14	0.006827108	0.985399897	2	EVHTNQDPLDVSAS[Phospho]K-14	0.006750873	0.99470282	5	EVHTNQDPLDVSAS[Phospho]K-14	0.003753439	0.9965	7	EVHTNQDPLDVSAS[Phospho]KTEEC[Carbamidomethyl]EK-14	0.01319737	0.995910438	3	EVHTNQDPLDVSAS[Phospho]KTEEC[Carbamidomethyl]EK-14	0.007050244	0.99810018	6
sp|P0C2J1|YP14B_YEAST	411	S	0	Silver	58	TARAHNVSTSN[Deamidated]NSPS[Phospho]TDNDSISK[8.01]-15	0.042242352	0.9121	1					AHNVSTSNNSPS[Phospho]TDNDSISK-12	0.014737115	0.979311811	1					AHNVSTSNNSPS[Phospho]TDNDSISK-12	0.012298246	0.997199999	6	AHNVSTSNNSPS[Phospho]TDNDSISK-12	0.015209645	0.970236605	3	AHNVSTSNNSPS[Phospho]TDNDSISK-12	0.029942672	0.968928377	2	AHNVSTSNNSPS[Phospho]T[Phospho]DNDSISK-12	0.005455719	0.9976008	2
sp|P0C2J1|YP14B_YEAST	412	T	0	Gold	65	TARAHNVSTSNNSPST[Phospho]DNDSISK-16	0.046608477	0.902715302	1					AHNVSTSNNSPST[Phospho]DNDSISK-13	0.006645725	0.992899368	3	AHNVSTSNNSPST[Phospho]DNDSISK[6.02]-13	0.005151292	0.990419759	1	AHNVSTSNNSPST[Phospho]DNDSISK[4.03]-13	0.011134544	0.998099402	3	AHNVSTSNNSPST[Phospho]DNDSISK[8.01]-13	0.01174193	0.980789673	3	AHNVSTSNNSPST[Phospho]DNDSISK-13	0.031605122	0.94984409	3	AHNVSTSNNSPS[Phospho]T[Phospho]DNDSISK-13	0.005455719	0.99760007	2
sp|P0C2J1|YP14B_YEAST	416	S	0	Gold	284	TARAHNVSTSNNSPSTDNDS[Phospho]ISK-20	0.007393617	0.987001651	3	AHNVSTSNNSPSTDNDS[Phospho]ISK[8.01]-17	0	0.9943	17	AHNVSTSNNSPSTDNDS[Phospho]ISKSTTEPIQLNNK-17	0.002886559	0.9984	3	AHNVSTSNNSPSTDNDS[Phospho]ISK-17	0.00395977	0.996	7	AHNVSTSNNSPSTDNDS[Phospho]ISK[8.01]-17	0.006568011	0.9949	8	AHNVSTSNNSPSTDNDS[Phospho]ISK[8.01]-17	0.003753439	0.996499999	6	AHNVSTSNNSPSTDNDS[Phospho]ISKSTTEPIQLNNK-17	0.010807838	0.9956	13	AHNVSTSNNSPSTDN[Deamidated]DS[Phospho]ISK-17	0.005455719	0.9971	6
sp|P0C2J1|YP14B_YEAST	422	T	0	Gold	79	STT[Phospho]EPIQLNNK-3	0.036648542	0.929635313	1	STT[Phospho]EPIQLNNK-3	0.016776584	0.98895316	1	STT[Phospho]EPIQLNNK[8.01]-3	0.003720475	0.994500526	5	STT[Phospho]EPIQLN[Deamidated]NK-3	0.00395977	0.995500429	2	STT[Phospho]EPIQLNNK-3	0.006925664	0.9935	6	STT[Phospho]EPIQLNNK-3	0.006250944	0.9939006	5	STT[Phospho]EPIQLNNK-3	0.018857428	0.984358929	3	STT[Phospho]EPIQLNNK-3	0.009825988	0.996086721	5
sp|P0C2J3|YL21B_YEAST	1014	S	0	Gold	97	ESTEMGGTIESDTTS[Phospho]PRHSSTFTARNQK-15	0.037897511	0.924214351	2	ESTEMGGTIESDTTS[Phospho]PR[10.01]-15	0.006782663	0.9907	9	ESTEM[Oxidation]GGTIESDTTS[Phospho]PR[10.01]-15	0.007895187	0.979399509	2	ESTEM[Oxidation]GGTIESDTTS[Phospho]PR-15	0.037927119	0.888881231	2	ESTEMGGTIESDTTS[Phospho]PR[10.01]-15	0.008053321	0.9902	5	ESTEMGGTIESDTTS[Phospho]PR-15	0.007014471	0.99220152	3	ESTEM[Oxidation]GGTIESDTTS[Phospho]PR-15	0.01319737	0.9963	6	ESTEM[Oxidation]GGTIESDTTS[Phospho]PR-15	0.0118697	0.9945	1
sp|P0C2J3|YL21B_YEAST	1068	S	0	Gold	69	TTRLGGTEEPYIQRNS[Phospho]DTNIK-16	0.040201182	0.918790819	2	LGGTEEPYIQR[10.01]NS[Phospho]DTNIK[8.01]-13	0	0.9935	8	LGGTEEPYIQR[10.01]NS[Phospho]DTNIK[8.01]-13	0.003550694	0.9956	3					LGGTEEPYIQRNS[Phospho]DTNIK-13	0.004832482	0.9979	2	LGGTEEPYIQR[10.01]NS[Phospho]DTNIK[8.01]-13	0.003753439	0.996400675	3	LGGTEEPYIQRNS[Phospho]DTNIK-13	0.010807838	0.993198009	4	LGGTEEPYIQRNS[Phospho]DTNIK-13	0.007050244	0.9985	8
sp|P0C2J3|YL21B_YEAST	36	S	0	Gold	177	EVPSN[Deamidated]QDPLAVS[Phospho]ASNLPEFDRDSTK[8.01]-12	0.011309976	0.983170742	2	EVPSNQDPLAVS[Phospho]ASNLPEFDRDSTK-12	0.001707904	0.9914	16	EVPSNQDPLAVS[Phospho]ASNLPEFDRDSTK-12	0.003550694	0.995899998	5	EVPSNQDPLAVS[Phospho]ASNLPEFDRDSTK-12	0.00395977	0.9966	6	EVPSNQDPLAVS[Phospho]ASNLPEFDR[10.01]-12	0.006172961	0.9952	5	EVPSNQDPLAVS[Phospho]ASNLPEFDR[10.01]DSTK[8.01]-12	0.005546626	0.9944	5	EVPSNQDPLAVS[Phospho]ASNLPEFDRDSTK-12	0.010824465	0.98640268	7	EVPSNQDPLAVS[Phospho]ASNLPEFDR[6.02]DSTK[4.03]-12	0.006789875	0.99880011	7
sp|P0C2J3|YL21B_YEAST	424	S	0	Gold	34	FSRVNNDHINESTVSSQYLS[Phospho]DDNELSLGQQQK-20	0.005097582	0.994260255	4	VNNDHINESTVSSQYLS[Phospho]DDNELSLGQQQK-17	0.002354215	0.9969	4	VNNDHINESTVSSQYLS[Phospho]DDNELSLGQQQK[4.03]-17	0.020147183	0.960953624	1					VNNDHINESTVSSQYLS[Phospho]DDNELSLGQQQK[8.01]-17	0.013890826	0.975220946	1	VNNDHINESTVSSQYLS[Phospho]DDNELSLGQQQK[8.01]-17	0.008224897	0.996820768	1	VNNDHINESTVSSQYLS[Phospho]DDNELSLGQQQK-17	0.01319737	0.998270217	3	VNNDHINESTVSSQYLS[Phospho]DDNELSLGQQQK-17	0.00245982	0.999599998	4
sp|P0C2J3|YL21B_YEAST	47	S	0	Gold	195	EVPSNQDPLAVSASNLPEFDRDS[Phospho]TK[8.01]-23	0.010494221	0.98419999	5	EVPSNQDPLAVSASNLPEFDR[10.01]DS[Phospho]TK[8.01]-23	0.007290682	0.9884076	7	EVPSNQDPLAVSASNLPEFDR[6.02]DS[Phospho]TK[4.03]-23	0.011043438	0.9875	4	EVPSNQDPLAVSASNLPEFDRDS[Phospho]TK-23	0.004455872	0.9923	9	EVPSNQDPLAVSASNLPEFDR[10.01]DS[Phospho]TK[8.01]-23	0.006525188	0.995	16	EVPSNQDPLAVSASNLPEFDRDS[Phospho]TK-23	0.003976378	0.9955	6	EVPSNQDPLAVSASNLPEFDRDS[Phospho]TK-23	0.014161714	0.99224484	3	EVPSNQDPLAVSASNLPEFDR[10.01]DS[Phospho]TK[8.01]-23	0.00794743	0.99770022	23
sp|P0C2J4|YL21A_YEAST	36	S	0	Gold	177	EVPSN[Deamidated]QDPLAVS[Phospho]ASNLPEFDRDSTK[8.01]-12	0.011309976	0.983170742	2	EVPSNQDPLAVS[Phospho]ASNLPEFDRDSTK-12	0.001707904	0.9914	16	EVPSNQDPLAVS[Phospho]ASNLPEFDRDSTK-12	0.003550694	0.995899998	5	EVPSNQDPLAVS[Phospho]ASNLPEFDRDSTK-12	0.00395977	0.9966	6	EVPSNQDPLAVS[Phospho]ASNLPEFDR[10.01]-12	0.006172961	0.9952	5	EVPSNQDPLAVS[Phospho]ASNLPEFDR[10.01]DSTK[8.01]-12	0.005546626	0.9944	5	EVPSNQDPLAVS[Phospho]ASNLPEFDRDSTK-12	0.010824465	0.98640268	7	EVPSNQDPLAVS[Phospho]ASNLPEFDR[6.02]DSTK[4.03]-12	0.006789875	0.99880011	7
sp|P0C2J4|YL21A_YEAST	419	S	0	Bronze	3	FSRVNNDHINESTVS[Phospho]S[Phospho]QYLSDDNELSLRPATERI-15	0.039704915	0.919253174	1													VNNDHINESTVS[Phospho]SQYLSDDNELSLR[6.02]PATER[6.02]I-12	0.033370553	0.972090265	1									VNNDHINESTVS[Phospho]SQYLS[Phospho]DDNELSLRPATER-12	0.035097955	0.95009686	1
sp|P0C2J4|YL21A_YEAST	420	S	0	Silver	13	FSRVNNDHINESTVS[Phospho]S[Phospho]QYLSDDNELSLRPATERI-16	0.039704915	0.919253174	1																					VNNDHINES[Phospho]TVSS[Phospho]QYLSDDNELSLRPATER-13	0.023870083	0.977997519	2	VNNDHINESTVSS[Phospho]QYLSDDNELSLR[10.01]PATER[10.01]I-13	0.007050244	0.998062924	3
sp|P0C2J4|YL21A_YEAST	424	S	0	Gold	364	FSRVNNDHINESTVSSQYLS[Phospho]DDNELSLRPATERI-20	0.005097582	0.9952	33	VNNDHINESTVSSQYLS[Phospho]DDNELSLRPATERI-17	0	0.9984	29	VNNDHINESTVSSQYLS[Phospho]DDNELSLR[10.01]PATER[10.01]-17	0.002886559	0.9982	1	VNNDHINESTVSSQYLS[Phospho]DDNELSLRPATER-17	0.00395977	0.995999849	2	VNNDHINESTVSSQYLS[Phospho]DDNELSLR[10.01]PATER[10.01]I-17	0.004832482	0.9989	3	VNNDHINESTVSSQYLS[Phospho]DDNELSLRPATERI-17	0.003753439	0.9984	6	VNNDHINESTVSSQYLS[Phospho]DDNELSLRPATER-17	0.010824465	0.9908	74	VNNDHINESTVSSQYLS[Phospho]DDNELSLR[10.01]PATER[10.01]-17	0.004250744	0.9995	9
sp|P0C2J4|YL21A_YEAST	47	S	0	Gold	195	EVPSNQDPLAVSASNLPEFDRDS[Phospho]TK[8.01]-23	0.010494221	0.98419999	5	EVPSNQDPLAVSASNLPEFDR[10.01]DS[Phospho]TK[8.01]-23	0.007290682	0.9884076	7	EVPSNQDPLAVSASNLPEFDR[6.02]DS[Phospho]TK[4.03]-23	0.011043438	0.9875	4	EVPSNQDPLAVSASNLPEFDRDS[Phospho]TK-23	0.004455872	0.9923	9	EVPSNQDPLAVSASNLPEFDR[10.01]DS[Phospho]TK[8.01]-23	0.006525188	0.995	16	EVPSNQDPLAVSASNLPEFDRDS[Phospho]TK-23	0.003976378	0.9955	6	EVPSNQDPLAVSASNLPEFDRDS[Phospho]TK-23	0.014161714	0.99224484	3	EVPSNQDPLAVSASNLPEFDR[10.01]DS[Phospho]TK[8.01]-23	0.00794743	0.99770022	23
sp|P0CG63|UBI4P_YEAST	57	S	0	Gold	92	QLEDGRTLS[Phospho]DYNIQK[8.01]-9	0.029771079	0.944899188	1	TLS[Phospho]DYNIQK[8.01]-3	0.001117655	0.9909	5	TLS[Phospho]DYNIQK-3	0.003212432	0.996284236	4					TLS[Phospho]DYNIQK-3	0.005420509	0.9972	2	TLS[Phospho]DYNIQK-3	0.003753439	0.99670032	3	TLS[Phospho]DYNIQK-3	0.010807838	0.991537997	4	TLS[Phospho]DYNIQK-3	0.007050244	0.9987	4
sp|P0CH08|RL40A_YEAST	57	S	0	Gold	92	QLEDGRTLS[Phospho]DYNIQK[8.01]-9	0.029771079	0.944899188	1	TLS[Phospho]DYNIQK[8.01]-3	0.001117655	0.9909	5	TLS[Phospho]DYNIQK-3	0.003212432	0.996284236	4					TLS[Phospho]DYNIQK-3	0.005420509	0.9972	2	TLS[Phospho]DYNIQK-3	0.003753439	0.99670032	3	TLS[Phospho]DYNIQK-3	0.010807838	0.991537997	4	TLS[Phospho]DYNIQK-3	0.007050244	0.9987	4
sp|P0CH09|RL40B_YEAST	57	S	0	Gold	92	QLEDGRTLS[Phospho]DYNIQK[8.01]-9	0.029771079	0.944899188	1	TLS[Phospho]DYNIQK[8.01]-3	0.001117655	0.9909	5	TLS[Phospho]DYNIQK-3	0.003212432	0.996284236	4					TLS[Phospho]DYNIQK-3	0.005420509	0.9972	2	TLS[Phospho]DYNIQK-3	0.003753439	0.99670032	3	TLS[Phospho]DYNIQK-3	0.010807838	0.991537997	4	TLS[Phospho]DYNIQK-3	0.007050244	0.9987	4
sp|P0CT04|IPB2_YEAST	31	S	0	Bronze	3	FLDSVHHAGGS[Phospho]IVHEFDIIK[8.01]-11	0.031473531	0.939161829	2
sp|P0CT04|IPB2_YEAST	74	T	0	Gold	215	HN[Deamidated]DVIENVEEDK[8.01]EVHT[Phospho]N-16	0	1	7	[Acetyl]HN[Deamidated]DVIENVEEDK[8.01]EVHT[Phospho]N-16	0	1	1	HNDVIENVEEDK[8.01]EVHT[Phospho]N-16	0	1	7	HNDVIENVEEDK[6.02]EVHT[Phospho]N-16	0.000806447	1	5					HNDVIENVEEDK[4.03]EVHT[Phospho]N-16	0.002748325	0.999998002	1	HNDVIENVEEDKEVHT[Phospho]N-16	0	1	42	HNDVIENVEEDKEVHT[Phospho]N-16	0.001103713	0.999650232	1
sp|P0CX12|COS2_YEAST	11	S	0	Gold	64	S[Phospho]VDVLSFK[8.01]-1	0.007687999	0.98680874	4					S[Phospho]VDVLSFK-1	0.004897676	0.988261313	3					S[Phospho]VDVLS[Phospho]FK[8.01]-1	0.002122178	1	1	S[Phospho]VDVLS[Phospho]FK[8.01]-1	0.00256412	1	2	S[Phospho]VDVLS[Phospho]FK-1	0.016545736	0.988175554	1	S[Phospho]VDVLSFK[4.03]-1	0.009209475	0.99720027	4
sp|P0CX12|COS2_YEAST	16	S	0	Gold	161	SVDVLS[Phospho]FK-6	0.005097582	0.99560043	10	SVDVLS[Phospho]FK[8.01]-6	0	0.99800019	21	SVDVLS[Phospho]FK-6	0.001969391	0.99650034	7	SVDVLS[Phospho]FK[6.02]-6	0.000806447	0.9987	4	S[Phospho]VDVLS[Phospho]FK[8.01]-6	0.002122178	1	1	S[Phospho]VDVLS[Phospho]FK[8.01]-6	0.00256412	1	2	SVDVLS[Phospho]FKQLESQK-6	0.010807838	0.9966	4	SVDVLS[Phospho]FK-6	0.005455719	0.997370748	3
sp|P0CX13|COS3_YEAST	11	S	0	Gold	64	S[Phospho]VDVLSFK[8.01]-1	0.007687999	0.98680874	4					S[Phospho]VDVLSFK-1	0.004897676	0.988261313	3					S[Phospho]VDVLS[Phospho]FK[8.01]-1	0.002122178	1	1	S[Phospho]VDVLS[Phospho]FK[8.01]-1	0.00256412	1	2	S[Phospho]VDVLS[Phospho]FK-1	0.016545736	0.988175554	1	S[Phospho]VDVLSFK[4.03]-1	0.009209475	0.99720027	4
sp|P0CX13|COS3_YEAST	16	S	0	Gold	161	SVDVLS[Phospho]FK-6	0.005097582	0.99560043	10	SVDVLS[Phospho]FK[8.01]-6	0	0.99800019	21	SVDVLS[Phospho]FK-6	0.001969391	0.99650034	7	SVDVLS[Phospho]FK[6.02]-6	0.000806447	0.9987	4	S[Phospho]VDVLS[Phospho]FK[8.01]-6	0.002122178	1	1	S[Phospho]VDVLS[Phospho]FK[8.01]-6	0.00256412	1	2	SVDVLS[Phospho]FKQLESQK-6	0.010807838	0.9966	4	SVDVLS[Phospho]FK-6	0.005455719	0.997370748	3
sp|P0CX23|RL20A_YEAST	169	S	0	Bronze	12	TFSYK[4.03]RPS[Phospho]TFY-8	0.013250279	0.98040955	5
sp|P0CX23|RL20A_YEAST	18	S	0	Gold	159	EYQVIGRRLPTES[Phospho]VPEPK-13	0.026565666	0.956345898	6	RLPTES[Phospho]VPEPK-6	0	0.99330066	5	R[10.01]LPTES[Phospho]VPEPK[8.01]-6	0.003550694	0.9957046	10	RLPTES[Phospho]VPEPK-6	0.00395977	0.99470052	5	LPTES[Phospho]VPEPK-5	0.005000878	0.9975	2	R[10.01]LPTES[Phospho]VPEPK[8.01]-6	0.003753439	0.9979	4	LPTES[Phospho]VPEPK-5	0.010807838	0.992600729	3	RLPT[Phospho]ES[Phospho]VPEPK-6	0.005455719	0.9996	10
sp|P0CX23|RL20A_YEAST	60	S	0	Silver	27	ASGEIVS[Phospho]INQINEAHPTK[4.03]-7	0.04150285	0.914150531	1	ASGEIVS[Phospho]INQINEAHPTK-7	0.027305143	0.939681619	1																	ASGEIVS[Phospho]INQINEAHPTK-7	0.013660942	0.973018456	2	ASGEIVS[Phospho]INQINEAHPTK-7	0.005455719	0.99850026	7
sp|P0CX24|RL20B_YEAST	169	S	0	Bronze	12	TFSYK[4.03]RPS[Phospho]TFY-8	0.013250279	0.98040955	5
sp|P0CX24|RL20B_YEAST	18	S	0	Gold	159	EYQVIGRRLPTES[Phospho]VPEPK-13	0.026565666	0.956345898	6	RLPTES[Phospho]VPEPK-6	0	0.99330066	5	R[10.01]LPTES[Phospho]VPEPK[8.01]-6	0.003550694	0.9957046	10	RLPTES[Phospho]VPEPK-6	0.00395977	0.99470052	5	LPTES[Phospho]VPEPK-5	0.005000878	0.9975	2	R[10.01]LPTES[Phospho]VPEPK[8.01]-6	0.003753439	0.9979	4	LPTES[Phospho]VPEPK-5	0.010807838	0.992600729	3	RLPT[Phospho]ES[Phospho]VPEPK-6	0.005455719	0.9996	10
sp|P0CX24|RL20B_YEAST	60	S	0	Silver	27	ASGEIVS[Phospho]INQINEAHPTK[4.03]-7	0.04150285	0.914150531	1	ASGEIVS[Phospho]INQINEAHPTK-7	0.027305143	0.939681619	1																	ASGEIVS[Phospho]INQINEAHPTK-7	0.013660942	0.973018456	2	ASGEIVS[Phospho]INQINEAHPTK-7	0.005455719	0.99850026	7
sp|P0CX31|RS24A_YEAST	56	S	0	Gold	78	DAVS[Phospho]VFGFRTQFGGGK[8.01]-4	0.006268215	0.991399979	5					DAVS[Phospho]VFGFR[10.01]-4	0.003513562	0.994801	5	DAVS[Phospho]VFGFR-4	0.00395977	0.996792344	2	DAVS[Phospho]VFGFR-4	0.005420509	0.9973	4	DAVS[Phospho]VFGFR-4	0.003753439	0.997400245	2	DAVS[Phospho]VFGFR-4	0.010807838	0.993701217	3	DAVS[Phospho]VFGFRT[Phospho]QFGGGK-4	0.005455719	0.9971	4
sp|P0CX32|RS24B_YEAST	56	S	0	Gold	78	DAVS[Phospho]VFGFRTQFGGGK[8.01]-4	0.006268215	0.991399979	5					DAVS[Phospho]VFGFR[10.01]-4	0.003513562	0.994801	5	DAVS[Phospho]VFGFR-4	0.00395977	0.996792344	2	DAVS[Phospho]VFGFR-4	0.005420509	0.9973	4	DAVS[Phospho]VFGFR-4	0.003753439	0.997400245	2	DAVS[Phospho]VFGFR-4	0.010807838	0.993701217	3	DAVS[Phospho]VFGFRT[Phospho]QFGGGK-4	0.005455719	0.9971	4
sp|P0CX37|RS6A_YEAST	125	T	0	Silver	73	K[8.01]GEQELEGLT[Phospho]DTTVPK[8.01]-10	0.020595543	0.965573419	1					K[4.03]GEQELEGLT[Phospho]DTTVPK[4.03]-10	0.016036962	0.991182584	1																	KGEQELEGLT[Phospho]DT[Phospho]T[Phospho]VPK-10	0	1	28
sp|P0CX37|RS6A_YEAST	40	A	1	Bronze	2	RIGQEVDGEA[Phospho]VGDEFK[4.03]-10	0.039704915	0.919942119	1													IGQEVDGEA[Phospho]VGDEFK[4.03]GY[Phospho]VFK[4.03]-9	0.040748463	0.962521182	1
sp|P0CX38|RS6B_YEAST	125	T	0	Silver	73	K[8.01]GEQELEGLT[Phospho]DTTVPK[8.01]-10	0.020595543	0.965573419	1					K[4.03]GEQELEGLT[Phospho]DTTVPK[4.03]-10	0.016036962	0.991182584	1																	KGEQELEGLT[Phospho]DT[Phospho]T[Phospho]VPK-10	0	1	28
sp|P0CX38|RS6B_YEAST	40	A	1	Bronze	2	RIGQEVDGEA[Phospho]VGDEFK[4.03]-10	0.039704915	0.919942119	1													IGQEVDGEA[Phospho]VGDEFK[4.03]GY[Phospho]VFK[4.03]-9	0.040748463	0.962521182	1
sp|P0CX39|RS8A_YEAST	95	T	0	Gold	43	TRIAGVVYHPSNNELVRTNT[Phospho]LTK[8.01]-20	0.007229839	0.988999998	4																									IAGVVYHPSNNELVRT[Phospho]NT[Phospho]LTK-18	0.006991954	0.9937	26
sp|P0CX40|RS8B_YEAST	95	T	0	Gold	43	TRIAGVVYHPSNNELVRTNT[Phospho]LTK[8.01]-20	0.007229839	0.988999998	4																									IAGVVYHPSNNELVRT[Phospho]NT[Phospho]LTK-18	0.006991954	0.9937	26
sp|P0CX43|RL1A_YEAST	129	S	0	Gold	83	QVPRLLGPQLS[Phospho]K[8.01]-11	0.006268215	0.990709323	1	LLGPQLS[Phospho]K[8.01]-7	0.006382615	0.995797534	3	LLGPQLS[Phospho]K[8.01]-7	0.003860322	1	3	LLGPQLS[Phospho]K-7	0.035471426	0.899103365	1	LLGPQLS[Phospho]K-7	0.00902581	0.988399693	3	LLGPQLS[Phospho]K-7	0.003753439	0.997799763	3	LLGPQLS[Phospho]K-7	0.010807838	0.999746741	3	LLGPQLS[Phospho]K[4.03]A[Phospho]GK[4.03]-7	0.004934855	0.9997	5
sp|P0CX43|RL1A_YEAST	7	S	0	Gold	169	ITSS[Phospho]Q[Deamidated]VREHVK[4.03]-4	0.028919914	0.94877208	2	ITSS[Phospho]QVR-4	0.037446871	0.923797583	4	ITSS[Phospho]QVR-4	0.008878219	0.9739128	17	ITSS[Phospho]QVR[6.02]-4	0.006638746	0.98922772	4	ITSS[Phospho]Q[Deamidated]VR-4	0.011810723	0.98120915	1	ITSS[Phospho]QVR[10.01]-4	0.012057667	0.977903837	5	ITSS[Phospho]QVR-4	0.043446896	0.92613312	12	ITSS[Phospho]QVR[10.01]-4	0.014479597	0.96327612	10
sp|P0CX44|RL1B_YEAST	129	S	0	Gold	83	QVPRLLGPQLS[Phospho]K[8.01]-11	0.006268215	0.990709323	1	LLGPQLS[Phospho]K[8.01]-7	0.006382615	0.995797534	3	LLGPQLS[Phospho]K[8.01]-7	0.003860322	1	3	LLGPQLS[Phospho]K-7	0.035471426	0.899103365	1	LLGPQLS[Phospho]K-7	0.00902581	0.988399693	3	LLGPQLS[Phospho]K-7	0.003753439	0.997799763	3	LLGPQLS[Phospho]K-7	0.010807838	0.999746741	3	LLGPQLS[Phospho]K[4.03]A[Phospho]GK[4.03]-7	0.004934855	0.9997	5
sp|P0CX44|RL1B_YEAST	7	S	0	Gold	169	ITSS[Phospho]Q[Deamidated]VREHVK[4.03]-4	0.028919914	0.94877208	2	ITSS[Phospho]QVR-4	0.037446871	0.923797583	4	ITSS[Phospho]QVR-4	0.008878219	0.9739128	17	ITSS[Phospho]QVR[6.02]-4	0.006638746	0.98922772	4	ITSS[Phospho]Q[Deamidated]VR-4	0.011810723	0.98120915	1	ITSS[Phospho]QVR[10.01]-4	0.012057667	0.977903837	5	ITSS[Phospho]QVR-4	0.043446896	0.92613312	12	ITSS[Phospho]QVR[10.01]-4	0.014479597	0.96327612	10
sp|P0CX47|RS11A_YEAST	52	S	0	Gold	192	TAIEGS[Phospho]YIDK-6	0.036737904	0.928406906	3	TAIEGS[Phospho]YIDKK-6	0.006782663	0.98990744	11	TAIEGS[Phospho]YIDK-6	0.005953409	0.9842	2					TAIEGS[Phospho]YIDK[8.01]-6	0.008593822	0.98910108	3	TAIEGS[Phospho]YIDK[8.01]-6	0.007541884	0.99100089	3	TAIEGS[Phospho]YIDKK-6	0.011457125	0.984599148	4	TAIEGS[Phospho]Y[Phospho]IDKK-6	0.005455719	0.99730182	2
sp|P0CX48|RS11B_YEAST	52	S	0	Gold	192	TAIEGS[Phospho]YIDK-6	0.036737904	0.928406906	3	TAIEGS[Phospho]YIDKK-6	0.006782663	0.98990744	11	TAIEGS[Phospho]YIDK-6	0.005953409	0.9842	2					TAIEGS[Phospho]YIDK[8.01]-6	0.008593822	0.98910108	3	TAIEGS[Phospho]YIDK[8.01]-6	0.007541884	0.99100089	3	TAIEGS[Phospho]YIDKK-6	0.011457125	0.984599148	4	TAIEGS[Phospho]Y[Phospho]IDKK-6	0.005455719	0.99730182	2
sp|P0CX51|RS16A_YEAST	34	S	0	Gold	120	VNGS[Phospho]PITLVEPEILRFK[4.03]-4	0.005097582	0.9956	6	VNGS[Phospho]PITLVEPEILR-4	0	0.994	7	VNGS[Phospho]PITLVEPEILR[10.01]-4	0.001969391	0.99659399	2	VNGS[Phospho]PITLVEPEILR-4	0.012957746	0.978113102	1	VNGS[Phospho]PITLVEPEILR[10.01]-4	0.004832482	0.9987	8	VN[Deamidated]GS[Phospho]PITLVEPEILR[10.01]-4	0.003753439	0.9989	2	VNGS[Phospho]PITLVEPEILR-4	0.010807838	0.994946996	3	VNGS[Phospho]PIT[Phospho]LVEPEILR-4	0	1	3
sp|P0CX52|RS16B_YEAST	34	S	0	Gold	120	VNGS[Phospho]PITLVEPEILRFK[4.03]-4	0.005097582	0.9956	6	VNGS[Phospho]PITLVEPEILR-4	0	0.994	7	VNGS[Phospho]PITLVEPEILR[10.01]-4	0.001969391	0.99659399	2	VNGS[Phospho]PITLVEPEILR-4	0.012957746	0.978113102	1	VNGS[Phospho]PITLVEPEILR[10.01]-4	0.004832482	0.9987	8	VN[Deamidated]GS[Phospho]PITLVEPEILR[10.01]-4	0.003753439	0.9989	2	VNGS[Phospho]PITLVEPEILR-4	0.010807838	0.994946996	3	VNGS[Phospho]PIT[Phospho]LVEPEILR-4	0	1	3
sp|P0CX53|RL12A_YEAST	101	S	0	Silver	11	HS[Phospho]GNIQLDEIIEIARQMRDK[4.03]-2	0.005097582	0.996800598	1																					NVKHS[Phospho]GNIQLDEIIEIAR-5	0.01319737	0.999270188	1
sp|P0CX53|RL12A_YEAST	38	S	0	Gold	862	IGPLGLS[Phospho]PK[8.01]-7	0	1	9	[Acetyl]IGPLGLS[Phospho]PK[8.01]-7	0	1	7	IGPLGLS[Phospho]PK[8.01]K[8.01]-7	0	1	7	[Acetyl]IGPLGLS[Phospho]PK[6.02]K[6.02]-7	0	1	1	IGPLGLS[Phospho]PK[8.01]K[8.01]-7	0	1	24	[Acetyl]IGPLGLS[Phospho]PK[8.01]K[8.01]-7	0	1	3	IGPLGLS[Phospho]PK-7	0	1	39	IGPLGLS[Phospho]PK[8.01]-7	0	1	27
sp|P0CX54|RL12B_YEAST	101	S	0	Silver	11	HS[Phospho]GNIQLDEIIEIARQMRDK[4.03]-2	0.005097582	0.996800598	1																					NVKHS[Phospho]GNIQLDEIIEIAR-5	0.01319737	0.999270188	1
sp|P0CX54|RL12B_YEAST	38	S	0	Gold	862	IGPLGLS[Phospho]PK[8.01]-7	0	1	9	[Acetyl]IGPLGLS[Phospho]PK[8.01]-7	0	1	7	IGPLGLS[Phospho]PK[8.01]K[8.01]-7	0	1	7	[Acetyl]IGPLGLS[Phospho]PK[6.02]K[6.02]-7	0	1	1	IGPLGLS[Phospho]PK[8.01]K[8.01]-7	0	1	24	[Acetyl]IGPLGLS[Phospho]PK[8.01]K[8.01]-7	0	1	3	IGPLGLS[Phospho]PK-7	0	1	39	IGPLGLS[Phospho]PK[8.01]-7	0	1	27
sp|P0CX55|RS18A_YEAST	93	T	0	Gold	18	IPAWFLNRQNDIT[Phospho]DGK[4.03]-13	0.007229839	0.987416365	1					QNDIT[Phospho]DGK-5	0.001368311	0.999009079	1					QNDIT[Phospho]DGK[4.03]-5	0.004679912	0.999983625	1	QNDIT[Phospho]DGK-5	0.003753439	0.999089249	1					QNDIT[Phospho]DGKDYHT[Phospho]LANNVESK-5	0.010648408	0.987501531	4
sp|P0CX56|RS18B_YEAST	93	T	0	Gold	18	IPAWFLNRQNDIT[Phospho]DGK[4.03]-13	0.007229839	0.987416365	1					QNDIT[Phospho]DGK-5	0.001368311	0.999009079	1					QNDIT[Phospho]DGK[4.03]-5	0.004679912	0.999983625	1	QNDIT[Phospho]DGK-5	0.003753439	0.999089249	1					QNDIT[Phospho]DGKDYHT[Phospho]LANNVESK-5	0.010648408	0.987501531	4
sp|P0CX57|YA11A_YEAST	10	S	0	Gold	3256	[Acetyl]M[Oxidation]ESQQLSQHS[Phospho]PISHGSAC[Carbamidomethyl]ASVTSK-10	0.005097582	0.994499986	4	[Acetyl]MESQQLSQHS[Phospho]PISHGSAC[Carbamidomethyl]ASVTSK-10	0	0.9985	33	[Acetyl]MESQQLSQHS[Phospho]PISHGSAC[Carbamidomethyl]ASVTSK[8.01]-10	0.001969391	0.9972	21	[Acetyl]M[Oxidation]ESQQLSQHS[Phospho]PISHGSAC[Carbamidomethyl]ASVTSK-10	0.000806447	0.9986	26	[Acetyl]MESQQLSQHS[Phospho]PIS[Phospho]HGSAC[Carbamidomethyl]ASVTSK[8.01]-10	0.004832482	0.99890018	2	[Acetyl]MESQQ[Deamidated]LSQHS[Phospho]PISHGSAC[Carbamidomethyl]ASVTSK-10	0.003753439	0.99900009	12	[Acetyl]M[Oxidation]ESQQLSQHS[Phospho]PISHGSAC[Carbamidomethyl]ASVTSK-10	0.010807838	0.9965	184	[Acetyl]M[Oxidation]ESQQLSQHS[Phospho]PISHGSAC[Carbamidomethyl]ASVTSK[4.03]-10	0.004250744	0.9995	15
sp|P0CX57|YA11A_YEAST	177	S	0	Gold	113	YVRPPPM[Oxidation]LTS[Phospho]PNDFPNWVK[8.01]-10	0.005097582	0.9945	10	YVRPPPMLTS[Phospho]PNDFPNWVK-10	0.001164023	0.9935	11	YVRPPPMLTS[Phospho]PNDFPNWVK-10	0.002886559	0.9977812	1					YVR[10.01]PPPMLTS[Phospho]PNDFPNWVK[8.01]-10	0.00547066	0.9968	3	YVRPPPMLTS[Phospho]PNDFPNWVK-10	0.003753439	0.99771346	1	YVRPPPM[Oxidation]LTS[Phospho]PNDFPNWVK-10	0.017913945	0.95140241	1	YVRPPPMLTS[Phospho]PNDFPNWVK-10	0.005690534	0.9992	4
sp|P0CX57|YA11A_YEAST	36	S	0	Gold	294	EVHTNQDPLDVS[Phospho]ASK[8.01]-12	0.019781629	0.9671	7	EVHTNQDPLDVS[Phospho]ASK[8.01]TEEC[Carbamidomethyl]EK[8.01]-12	0.00213173	0.98899998	2	EVHTNQDPLDVS[Phospho]ASKTEEC[Carbamidomethyl]EK-12	0.003513562	0.994899946	4	EVHTNQDPLDVS[Phospho]ASKTEEC[Carbamidomethyl]EK-12	0.00395977	0.995092357	2	EVHTNQDPLDVS[Phospho]ASK[8.01]TEEC[Carbamidomethyl]EK[8.01]-12	0.005420509	0.997	6	EVHTNQDPLDVS[Phospho]ASK[8.01]TEEC[Carbamidomethyl]EK[8.01]-12	0.003753439	0.997499902	4	EVHTNQDPLDVS[Phospho]ASKTEEC[Carbamidomethyl]EK-12	0.010824465	0.9885	6	EVHTNQDPLDVS[Phospho]ASK[8.01]TEEC[Carbamidomethyl]EK[8.01]-12	0.00677192	0.999	5
sp|P0CX57|YA11A_YEAST	373	S	0	Gold	73	NDSRS[Phospho]YTNTTK[8.01]PK[8.01]-5	0.006268215	0.992181989	1					NDSR[10.01]S[Phospho]YTNTTK[8.01]PK[8.01]-5	0.003720475	0.994299978	4	S[Phospho]YTN[Deamidated]TTKPK-1	0.04215845	0.868370185	1	NDSRS[Phospho]YTNTTKPK-5	0.007439994	0.99210438	2	NDSRS[Phospho]YTNTTKPK-5	0.005546626	0.994303407	2	NDSRS[Phospho]YTNTTKPK-5	0.010807838	0.99250758	2	NDSRS[Phospho]YTNTTKPK-5	0.007972304	0.9977	4
sp|P0CX57|YA11A_YEAST	38	S	0	Gold	223	EVHTNQDPLDVSAS[Phospho]K[4.03]-14	0.016783687	0.973749751	3	EVHTNQDPLDVSAS[Phospho]KTEEC[Carbamidomethyl]EK-14	0.010396336	0.990188007	3	EVHTNQDPLDVSAS[Phospho]KTEEC[Carbamidomethyl]EK-14	0.003550694	0.9959	11	EVHTNQDPLDVSAS[Phospho]K[6.02]-14	0.006827108	0.985399897	2	EVHTNQDPLDVSAS[Phospho]K-14	0.006750873	0.99470282	5	EVHTNQDPLDVSAS[Phospho]K-14	0.003753439	0.9965	7	EVHTNQDPLDVSAS[Phospho]KTEEC[Carbamidomethyl]EK-14	0.01319737	0.995910438	3	EVHTNQDPLDVSAS[Phospho]KTEEC[Carbamidomethyl]EK-14	0.007050244	0.99810018	6
sp|P0CX57|YA11A_YEAST	411	S	0	Silver	58	TARAHNVSTSN[Deamidated]NSPS[Phospho]TDNDSISK[8.01]-15	0.042242352	0.9121	1					AHNVSTSNNSPS[Phospho]TDNDSISK-12	0.014737115	0.979311811	1					AHNVSTSNNSPS[Phospho]TDNDSISK-12	0.012298246	0.997199999	6	AHNVSTSNNSPS[Phospho]TDNDSISK-12	0.015209645	0.970236605	3	AHNVSTSNNSPS[Phospho]TDNDSISK-12	0.029942672	0.968928377	2	AHNVSTSNNSPS[Phospho]T[Phospho]DNDSISK-12	0.005455719	0.9976008	2
sp|P0CX57|YA11A_YEAST	412	T	0	Gold	65	TARAHNVSTSNNSPST[Phospho]DNDSISK-16	0.046608477	0.902715302	1					AHNVSTSNNSPST[Phospho]DNDSISK-13	0.006645725	0.992899368	3	AHNVSTSNNSPST[Phospho]DNDSISK[6.02]-13	0.005151292	0.990419759	1	AHNVSTSNNSPST[Phospho]DNDSISK[4.03]-13	0.011134544	0.998099402	3	AHNVSTSNNSPST[Phospho]DNDSISK[8.01]-13	0.01174193	0.980789673	3	AHNVSTSNNSPST[Phospho]DNDSISK-13	0.031605122	0.94984409	3	AHNVSTSNNSPS[Phospho]T[Phospho]DNDSISK-13	0.005455719	0.99760007	2
sp|P0CX57|YA11A_YEAST	416	S	0	Gold	284	TARAHNVSTSNNSPSTDNDS[Phospho]ISK-20	0.007393617	0.987001651	3	AHNVSTSNNSPSTDNDS[Phospho]ISK[8.01]-17	0	0.9943	17	AHNVSTSNNSPSTDNDS[Phospho]ISKSTTEPIQLNNK-17	0.002886559	0.9984	3	AHNVSTSNNSPSTDNDS[Phospho]ISK-17	0.00395977	0.996	7	AHNVSTSNNSPSTDNDS[Phospho]ISK[8.01]-17	0.006568011	0.9949	8	AHNVSTSNNSPSTDNDS[Phospho]ISK[8.01]-17	0.003753439	0.996499999	6	AHNVSTSNNSPSTDNDS[Phospho]ISKSTTEPIQLNNK-17	0.010807838	0.9956	13	AHNVSTSNNSPSTDN[Deamidated]DS[Phospho]ISK-17	0.005455719	0.9971	6
sp|P0CX57|YA11A_YEAST	422	T	0	Gold	79	STT[Phospho]EPIQLNNK-3	0.036648542	0.929635313	1	STT[Phospho]EPIQLNNK-3	0.016776584	0.98895316	1	STT[Phospho]EPIQLNNK[8.01]-3	0.003720475	0.994500526	5	STT[Phospho]EPIQLN[Deamidated]NK-3	0.00395977	0.995500429	2	STT[Phospho]EPIQLNNK-3	0.006925664	0.9935	6	STT[Phospho]EPIQLNNK-3	0.006250944	0.9939006	5	STT[Phospho]EPIQLNNK-3	0.018857428	0.984358929	3	STT[Phospho]EPIQLNNK-3	0.009825988	0.996086721	5
sp|P0CX57|YA11A_YEAST	439	T	0	Bronze	3	STTEPIQLN[Deamidated]NK[4.03]HDLHLRPET[Phospho]Y-20	0.022187839	0.960662894	1	HDLHLRPET[Phospho]Y-9	0.045913982	0.924298869	1
sp|P0CX58|YP12A_YEAST	10	S	0	Gold	3256	[Acetyl]M[Oxidation]ESQQLSQHS[Phospho]PISHGSAC[Carbamidomethyl]ASVTSK-10	0.005097582	0.994499986	4	[Acetyl]MESQQLSQHS[Phospho]PISHGSAC[Carbamidomethyl]ASVTSK-10	0	0.9985	33	[Acetyl]MESQQLSQHS[Phospho]PISHGSAC[Carbamidomethyl]ASVTSK[8.01]-10	0.001969391	0.9972	21	[Acetyl]M[Oxidation]ESQQLSQHS[Phospho]PISHGSAC[Carbamidomethyl]ASVTSK-10	0.000806447	0.9986	26	[Acetyl]MESQQLSQHS[Phospho]PIS[Phospho]HGSAC[Carbamidomethyl]ASVTSK[8.01]-10	0.004832482	0.99890018	2	[Acetyl]MESQQ[Deamidated]LSQHS[Phospho]PISHGSAC[Carbamidomethyl]ASVTSK-10	0.003753439	0.99900009	12	[Acetyl]M[Oxidation]ESQQLSQHS[Phospho]PISHGSAC[Carbamidomethyl]ASVTSK-10	0.010807838	0.9965	184	[Acetyl]M[Oxidation]ESQQLSQHS[Phospho]PISHGSAC[Carbamidomethyl]ASVTSK[4.03]-10	0.004250744	0.9995	15
sp|P0CX58|YP12A_YEAST	177	S	0	Gold	113	YVRPPPM[Oxidation]LTS[Phospho]PNDFPNWVK[8.01]-10	0.005097582	0.9945	10	YVRPPPMLTS[Phospho]PNDFPNWVK-10	0.001164023	0.9935	11	YVRPPPMLTS[Phospho]PNDFPNWVK-10	0.002886559	0.9977812	1					YVR[10.01]PPPMLTS[Phospho]PNDFPNWVK[8.01]-10	0.00547066	0.9968	3	YVRPPPMLTS[Phospho]PNDFPNWVK-10	0.003753439	0.99771346	1	YVRPPPM[Oxidation]LTS[Phospho]PNDFPNWVK-10	0.017913945	0.95140241	1	YVRPPPMLTS[Phospho]PNDFPNWVK-10	0.005690534	0.9992	4
sp|P0CX58|YP12A_YEAST	36	S	0	Gold	294	EVHTNQDPLDVS[Phospho]ASK[8.01]-12	0.019781629	0.9671	7	EVHTNQDPLDVS[Phospho]ASK[8.01]TEEC[Carbamidomethyl]EK[8.01]-12	0.00213173	0.98899998	2	EVHTNQDPLDVS[Phospho]ASKTEEC[Carbamidomethyl]EK-12	0.003513562	0.994899946	4	EVHTNQDPLDVS[Phospho]ASKTEEC[Carbamidomethyl]EK-12	0.00395977	0.995092357	2	EVHTNQDPLDVS[Phospho]ASK[8.01]TEEC[Carbamidomethyl]EK[8.01]-12	0.005420509	0.997	6	EVHTNQDPLDVS[Phospho]ASK[8.01]TEEC[Carbamidomethyl]EK[8.01]-12	0.003753439	0.997499902	4	EVHTNQDPLDVS[Phospho]ASKTEEC[Carbamidomethyl]EK-12	0.010824465	0.9885	6	EVHTNQDPLDVS[Phospho]ASK[8.01]TEEC[Carbamidomethyl]EK[8.01]-12	0.00677192	0.999	5
sp|P0CX58|YP12A_YEAST	373	S	0	Gold	73	NDSRS[Phospho]YTNTTK[8.01]PK[8.01]-5	0.006268215	0.992181989	1					NDSR[10.01]S[Phospho]YTNTTK[8.01]PK[8.01]-5	0.003720475	0.994299978	4	S[Phospho]YTN[Deamidated]TTKPK-1	0.04215845	0.868370185	1	NDSRS[Phospho]YTNTTKPK-5	0.007439994	0.99210438	2	NDSRS[Phospho]YTNTTKPK-5	0.005546626	0.994303407	2	NDSRS[Phospho]YTNTTKPK-5	0.010807838	0.99250758	2	NDSRS[Phospho]YTNTTKPK-5	0.007972304	0.9977	4
sp|P0CX58|YP12A_YEAST	38	S	0	Gold	223	EVHTNQDPLDVSAS[Phospho]K[4.03]-14	0.016783687	0.973749751	3	EVHTNQDPLDVSAS[Phospho]KTEEC[Carbamidomethyl]EK-14	0.010396336	0.990188007	3	EVHTNQDPLDVSAS[Phospho]KTEEC[Carbamidomethyl]EK-14	0.003550694	0.9959	11	EVHTNQDPLDVSAS[Phospho]K[6.02]-14	0.006827108	0.985399897	2	EVHTNQDPLDVSAS[Phospho]K-14	0.006750873	0.99470282	5	EVHTNQDPLDVSAS[Phospho]K-14	0.003753439	0.9965	7	EVHTNQDPLDVSAS[Phospho]KTEEC[Carbamidomethyl]EK-14	0.01319737	0.995910438	3	EVHTNQDPLDVSAS[Phospho]KTEEC[Carbamidomethyl]EK-14	0.007050244	0.99810018	6
sp|P0CX58|YP12A_YEAST	411	S	0	Silver	58	TARAHNVSTSN[Deamidated]NSPS[Phospho]TDNDSISK[8.01]-15	0.042242352	0.9121	1					AHNVSTSNNSPS[Phospho]TDNDSISK-12	0.014737115	0.979311811	1					AHNVSTSNNSPS[Phospho]TDNDSISK-12	0.012298246	0.997199999	6	AHNVSTSNNSPS[Phospho]TDNDSISK-12	0.015209645	0.970236605	3	AHNVSTSNNSPS[Phospho]TDNDSISK-12	0.029942672	0.968928377	2	AHNVSTSNNSPS[Phospho]T[Phospho]DNDSISK-12	0.005455719	0.9976008	2
sp|P0CX58|YP12A_YEAST	412	T	0	Gold	65	TARAHNVSTSNNSPST[Phospho]DNDSISK-16	0.046608477	0.902715302	1					AHNVSTSNNSPST[Phospho]DNDSISK-13	0.006645725	0.992899368	3	AHNVSTSNNSPST[Phospho]DNDSISK[6.02]-13	0.005151292	0.990419759	1	AHNVSTSNNSPST[Phospho]DNDSISK[4.03]-13	0.011134544	0.998099402	3	AHNVSTSNNSPST[Phospho]DNDSISK[8.01]-13	0.01174193	0.980789673	3	AHNVSTSNNSPST[Phospho]DNDSISK-13	0.031605122	0.94984409	3	AHNVSTSNNSPS[Phospho]T[Phospho]DNDSISK-13	0.005455719	0.99760007	2
sp|P0CX58|YP12A_YEAST	416	S	0	Gold	284	TARAHNVSTSNNSPSTDNDS[Phospho]ISK-20	0.007393617	0.987001651	3	AHNVSTSNNSPSTDNDS[Phospho]ISK[8.01]-17	0	0.9943	17	AHNVSTSNNSPSTDNDS[Phospho]ISKSTTEPIQLNNK-17	0.002886559	0.9984	3	AHNVSTSNNSPSTDNDS[Phospho]ISK-17	0.00395977	0.996	7	AHNVSTSNNSPSTDNDS[Phospho]ISK[8.01]-17	0.006568011	0.9949	8	AHNVSTSNNSPSTDNDS[Phospho]ISK[8.01]-17	0.003753439	0.996499999	6	AHNVSTSNNSPSTDNDS[Phospho]ISKSTTEPIQLNNK-17	0.010807838	0.9956	13	AHNVSTSNNSPSTDN[Deamidated]DS[Phospho]ISK-17	0.005455719	0.9971	6
sp|P0CX58|YP12A_YEAST	422	T	0	Gold	79	STT[Phospho]EPIQLNNK-3	0.036648542	0.929635313	1	STT[Phospho]EPIQLNNK-3	0.016776584	0.98895316	1	STT[Phospho]EPIQLNNK[8.01]-3	0.003720475	0.994500526	5	STT[Phospho]EPIQLN[Deamidated]NK-3	0.00395977	0.995500429	2	STT[Phospho]EPIQLNNK-3	0.006925664	0.9935	6	STT[Phospho]EPIQLNNK-3	0.006250944	0.9939006	5	STT[Phospho]EPIQLNNK-3	0.018857428	0.984358929	3	STT[Phospho]EPIQLNNK-3	0.009825988	0.996086721	5
sp|P0CX58|YP12A_YEAST	439	T	0	Bronze	3	STTEPIQLN[Deamidated]NK[4.03]HDLHLRPET[Phospho]Y-20	0.022187839	0.960662894	1	HDLHLRPET[Phospho]Y-9	0.045913982	0.924298869	1
sp|P0CX59|YO12A_YEAST	177	S	0	Gold	113	YVRPPPM[Oxidation]LTS[Phospho]PNDFPNWVK[8.01]-10	0.005097582	0.9945	10	YVRPPPMLTS[Phospho]PNDFPNWVK-10	0.001164023	0.9935	11	YVRPPPMLTS[Phospho]PNDFPNWVK-10	0.002886559	0.9977812	1					YVR[10.01]PPPMLTS[Phospho]PNDFPNWVK[8.01]-10	0.00547066	0.9968	3	YVRPPPMLTS[Phospho]PNDFPNWVK-10	0.003753439	0.99771346	1	YVRPPPM[Oxidation]LTS[Phospho]PNDFPNWVK-10	0.017913945	0.95140241	1	YVRPPPMLTS[Phospho]PNDFPNWVK-10	0.005690534	0.9992	4
sp|P0CX59|YO12A_YEAST	36	S	0	Gold	249	EVHTNQDPLDVS[Phospho]ASKIQEYDK-12	0.012380127	0.9814	2	EVHTNQDPLDVS[Phospho]ASKIQEYDK-12	0.003777433	0.9936	1	EVHTNQDPLDVS[Phospho]ASKIQEYDK-12	0.003550694	0.9958	4	EVHTNQDPLDVS[Phospho]ASK[6.02]-12	0.005991718	0.9897	8	EVHTNQDPLDVS[Phospho]ASK-12	0.006568011	0.9949	5	EVHTNQDPLDVS[Phospho]ASK-12	0.003887988	0.9956	6	EVHTNQDPLDVS[Phospho]ASKIQEYDK-12	0.01319737	0.996	2	EVHTNQDPLDVS[Phospho]ASK-12	0.010863181	0.9955	18
sp|P0CX59|YO12A_YEAST	373	S	0	Gold	73	NDSRS[Phospho]YTNTTK[8.01]PK[8.01]-5	0.006268215	0.992181989	1					NDSR[10.01]S[Phospho]YTNTTK[8.01]PK[8.01]-5	0.003720475	0.994299978	4	S[Phospho]YTN[Deamidated]TTKPK-1	0.04215845	0.868370185	1	NDSRS[Phospho]YTNTTKPK-5	0.007439994	0.99210438	2	NDSRS[Phospho]YTNTTKPK-5	0.005546626	0.994303407	2	NDSRS[Phospho]YTNTTKPK-5	0.010807838	0.99250758	2	NDSRS[Phospho]YTNTTKPK-5	0.007972304	0.9977	4
sp|P0CX59|YO12A_YEAST	38	S	0	Gold	155	EVHTNQDPLDVSAS[Phospho]K[4.03]-14	0.016783687	0.973749751	3					EVHTNQDPLDVSAS[Phospho]K[8.01]IQEYDK[8.01]-14	0.003212432	0.99629986	2	EVHTNQDPLDVSAS[Phospho]K[6.02]-14	0.006827108	0.985399897	2	EVHTNQDPLDVSAS[Phospho]K[8.01]IQEY[Phospho]DK[8.01]-14	0.00547066	0.9967009	2	EVHTNQDPLDVSAS[Phospho]K-14	0.003753439	0.9965	7					EVHTNQDPLDVSAS[Phospho]K-14	0.008232218	0.9975	13
sp|P0CX59|YO12A_YEAST	411	S	0	Silver	58	TARAHNVSTSN[Deamidated]NSPS[Phospho]TDNDSISK[8.01]-15	0.042242352	0.9121	1					AHNVSTSNNSPS[Phospho]TDNDSISK-12	0.014737115	0.979311811	1					AHNVSTSNNSPS[Phospho]TDNDSISK-12	0.012298246	0.997199999	6	AHNVSTSNNSPS[Phospho]TDNDSISK-12	0.015209645	0.970236605	3	AHNVSTSNNSPS[Phospho]TDNDSISK-12	0.029942672	0.968928377	2	AHNVSTSNNSPS[Phospho]T[Phospho]DNDSISK-12	0.005455719	0.9976008	2
sp|P0CX59|YO12A_YEAST	412	T	0	Gold	65	TARAHNVSTSNNSPST[Phospho]DNDSISK-16	0.046608477	0.902715302	1					AHNVSTSNNSPST[Phospho]DNDSISK-13	0.006645725	0.992899368	3	AHNVSTSNNSPST[Phospho]DNDSISK[6.02]-13	0.005151292	0.990419759	1	AHNVSTSNNSPST[Phospho]DNDSISK[4.03]-13	0.011134544	0.998099402	3	AHNVSTSNNSPST[Phospho]DNDSISK[8.01]-13	0.01174193	0.980789673	3	AHNVSTSNNSPST[Phospho]DNDSISK-13	0.031605122	0.94984409	3	AHNVSTSNNSPS[Phospho]T[Phospho]DNDSISK-13	0.005455719	0.99760007	2
sp|P0CX59|YO12A_YEAST	416	S	0	Gold	284	TARAHNVSTSNNSPSTDNDS[Phospho]ISK-20	0.007393617	0.987001651	3	AHNVSTSNNSPSTDNDS[Phospho]ISK[8.01]-17	0	0.9943	17	AHNVSTSNNSPSTDNDS[Phospho]ISKSTTEPIQLNNK-17	0.002886559	0.9984	3	AHNVSTSNNSPSTDNDS[Phospho]ISK-17	0.00395977	0.996	7	AHNVSTSNNSPSTDNDS[Phospho]ISK[8.01]-17	0.006568011	0.9949	8	AHNVSTSNNSPSTDNDS[Phospho]ISK[8.01]-17	0.003753439	0.996499999	6	AHNVSTSNNSPSTDNDS[Phospho]ISKSTTEPIQLNNK-17	0.010807838	0.9956	13	AHNVSTSNNSPSTDN[Deamidated]DS[Phospho]ISK-17	0.005455719	0.9971	6
sp|P0CX59|YO12A_YEAST	422	T	0	Gold	79	STT[Phospho]EPIQLNNK-3	0.036648542	0.929635313	1	STT[Phospho]EPIQLNNK-3	0.016776584	0.98895316	1	STT[Phospho]EPIQLNNK[8.01]-3	0.003720475	0.994500526	5	STT[Phospho]EPIQLN[Deamidated]NK-3	0.00395977	0.995500429	2	STT[Phospho]EPIQLNNK-3	0.006925664	0.9935	6	STT[Phospho]EPIQLNNK-3	0.006250944	0.9939006	5	STT[Phospho]EPIQLNNK-3	0.018857428	0.984358929	3	STT[Phospho]EPIQLNNK-3	0.009825988	0.996086721	5
sp|P0CX59|YO12A_YEAST	43	Y	0	Gold	23	EVHTNQDPLDVSASK[4.03]IQ[Deamidated]EY[Phospho]DK-19	0.017372171	0.97181925	1					EVHTNQDPLDVSAS[Phospho]K[8.01]IQEY[Phospho]DK[8.01]-19	0.028709494	0.936739378	1					EVHTNQDPLDVSAS[Phospho]K[8.01]IQEY[Phospho]DK[8.01]-19	0.006124757	0.995746491	2	EVHTNQDPLDVSAS[Phospho]K[8.01]IQEY[Phospho]DK[8.01]-19	0.027697634	0.975278678	2					EVHTNQDPLDVSAS[Phospho]K[8.01]IQEY[Phospho]DK[8.01]-19	0.009825988	0.996497225	6
sp|P0CX59|YO12A_YEAST	439	T	0	Bronze	3	STTEPIQLN[Deamidated]NK[4.03]HDLHLRPET[Phospho]Y-20	0.022187839	0.960662894	1	HDLHLRPET[Phospho]Y-9	0.045913982	0.924298869	1
sp|P0CX59|YO12A_YEAST	47	S	0	Gold	103	IQEYDK[8.01]AS[Phospho]TK[8.01]-8	0.028540577	0.9494	4	IQEYDKAS[Phospho]TK-8	0.023631135	0.959816019	6	IQEYDK[8.01]AS[Phospho]TK[8.01]-8	0.005104911	0.9861175	3	IQ[Deamidated]EYDKAS[Phospho]TK-8	0.038803799	0.885012226	1	IQ[Deamidated]EYDK[8.01]AS[Phospho]TK[8.01]-8	0.011044106	0.983916458	2	IQ[Deamidated]EYDK[8.01]AS[Phospho]TK[8.01]-8	0.008630155	0.9874212	1	IQEYDKAS[Phospho]TK-8	0.013660942	0.9709029	12	IQEYDKAS[Phospho]TK-8	0.018809146	0.95717247	9
sp|P0CX60|YP13A_YEAST	177	S	0	Gold	113	YVRPPPM[Oxidation]LTS[Phospho]PNDFPNWVK[8.01]-10	0.005097582	0.9945	10	YVRPPPMLTS[Phospho]PNDFPNWVK-10	0.001164023	0.9935	11	YVRPPPMLTS[Phospho]PNDFPNWVK-10	0.002886559	0.9977812	1					YVR[10.01]PPPMLTS[Phospho]PNDFPNWVK[8.01]-10	0.00547066	0.9968	3	YVRPPPMLTS[Phospho]PNDFPNWVK-10	0.003753439	0.99771346	1	YVRPPPM[Oxidation]LTS[Phospho]PNDFPNWVK-10	0.017913945	0.95140241	1	YVRPPPMLTS[Phospho]PNDFPNWVK-10	0.005690534	0.9992	4
sp|P0CX60|YP13A_YEAST	36	S	0	Gold	249	EVHTNQDPLDVS[Phospho]ASKIQEYDK-12	0.012380127	0.9814	2	EVHTNQDPLDVS[Phospho]ASKIQEYDK-12	0.003777433	0.9936	1	EVHTNQDPLDVS[Phospho]ASKIQEYDK-12	0.003550694	0.9958	4	EVHTNQDPLDVS[Phospho]ASK[6.02]-12	0.005991718	0.9897	8	EVHTNQDPLDVS[Phospho]ASK-12	0.006568011	0.9949	5	EVHTNQDPLDVS[Phospho]ASK-12	0.003887988	0.9956	6	EVHTNQDPLDVS[Phospho]ASKIQEYDK-12	0.01319737	0.996	2	EVHTNQDPLDVS[Phospho]ASK-12	0.010863181	0.9955	18
sp|P0CX60|YP13A_YEAST	373	S	0	Gold	73	NDSRS[Phospho]YTNTTK[8.01]PK[8.01]-5	0.006268215	0.992181989	1					NDSR[10.01]S[Phospho]YTNTTK[8.01]PK[8.01]-5	0.003720475	0.994299978	4	S[Phospho]YTN[Deamidated]TTKPK-1	0.04215845	0.868370185	1	NDSRS[Phospho]YTNTTKPK-5	0.007439994	0.99210438	2	NDSRS[Phospho]YTNTTKPK-5	0.005546626	0.994303407	2	NDSRS[Phospho]YTNTTKPK-5	0.010807838	0.99250758	2	NDSRS[Phospho]YTNTTKPK-5	0.007972304	0.9977	4
sp|P0CX60|YP13A_YEAST	38	S	0	Gold	155	EVHTNQDPLDVSAS[Phospho]K[4.03]-14	0.016783687	0.973749751	3					EVHTNQDPLDVSAS[Phospho]K[8.01]IQEYDK[8.01]-14	0.003212432	0.99629986	2	EVHTNQDPLDVSAS[Phospho]K[6.02]-14	0.006827108	0.985399897	2	EVHTNQDPLDVSAS[Phospho]K[8.01]IQEY[Phospho]DK[8.01]-14	0.00547066	0.9967009	2	EVHTNQDPLDVSAS[Phospho]K-14	0.003753439	0.9965	7					EVHTNQDPLDVSAS[Phospho]K-14	0.008232218	0.9975	13
sp|P0CX60|YP13A_YEAST	411	S	0	Silver	58	TARAHNVSTSN[Deamidated]NSPS[Phospho]TDNDSISK[8.01]-15	0.042242352	0.9121	1					AHNVSTSNNSPS[Phospho]TDNDSISK-12	0.014737115	0.979311811	1					AHNVSTSNNSPS[Phospho]TDNDSISK-12	0.012298246	0.997199999	6	AHNVSTSNNSPS[Phospho]TDNDSISK-12	0.015209645	0.970236605	3	AHNVSTSNNSPS[Phospho]TDNDSISK-12	0.029942672	0.968928377	2	AHNVSTSNNSPS[Phospho]T[Phospho]DNDSISK-12	0.005455719	0.9976008	2
sp|P0CX60|YP13A_YEAST	412	T	0	Gold	65	TARAHNVSTSNNSPST[Phospho]DNDSISK-16	0.046608477	0.902715302	1					AHNVSTSNNSPST[Phospho]DNDSISK-13	0.006645725	0.992899368	3	AHNVSTSNNSPST[Phospho]DNDSISK[6.02]-13	0.005151292	0.990419759	1	AHNVSTSNNSPST[Phospho]DNDSISK[4.03]-13	0.011134544	0.998099402	3	AHNVSTSNNSPST[Phospho]DNDSISK[8.01]-13	0.01174193	0.980789673	3	AHNVSTSNNSPST[Phospho]DNDSISK-13	0.031605122	0.94984409	3	AHNVSTSNNSPS[Phospho]T[Phospho]DNDSISK-13	0.005455719	0.99760007	2
sp|P0CX60|YP13A_YEAST	416	S	0	Gold	284	TARAHNVSTSNNSPSTDNDS[Phospho]ISK-20	0.007393617	0.987001651	3	AHNVSTSNNSPSTDNDS[Phospho]ISK[8.01]-17	0	0.9943	17	AHNVSTSNNSPSTDNDS[Phospho]ISKSTTEPIQLNNK-17	0.002886559	0.9984	3	AHNVSTSNNSPSTDNDS[Phospho]ISK-17	0.00395977	0.996	7	AHNVSTSNNSPSTDNDS[Phospho]ISK[8.01]-17	0.006568011	0.9949	8	AHNVSTSNNSPSTDNDS[Phospho]ISK[8.01]-17	0.003753439	0.996499999	6	AHNVSTSNNSPSTDNDS[Phospho]ISKSTTEPIQLNNK-17	0.010807838	0.9956	13	AHNVSTSNNSPSTDN[Deamidated]DS[Phospho]ISK-17	0.005455719	0.9971	6
sp|P0CX60|YP13A_YEAST	422	T	0	Gold	79	STT[Phospho]EPIQLNNK-3	0.036648542	0.929635313	1	STT[Phospho]EPIQLNNK-3	0.016776584	0.98895316	1	STT[Phospho]EPIQLNNK[8.01]-3	0.003720475	0.994500526	5	STT[Phospho]EPIQLN[Deamidated]NK-3	0.00395977	0.995500429	2	STT[Phospho]EPIQLNNK-3	0.006925664	0.9935	6	STT[Phospho]EPIQLNNK-3	0.006250944	0.9939006	5	STT[Phospho]EPIQLNNK-3	0.018857428	0.984358929	3	STT[Phospho]EPIQLNNK-3	0.009825988	0.996086721	5
sp|P0CX60|YP13A_YEAST	43	Y	0	Gold	23	EVHTNQDPLDVSASK[4.03]IQ[Deamidated]EY[Phospho]DK-19	0.017372171	0.97181925	1					EVHTNQDPLDVSAS[Phospho]K[8.01]IQEY[Phospho]DK[8.01]-19	0.028709494	0.936739378	1					EVHTNQDPLDVSAS[Phospho]K[8.01]IQEY[Phospho]DK[8.01]-19	0.006124757	0.995746491	2	EVHTNQDPLDVSAS[Phospho]K[8.01]IQEY[Phospho]DK[8.01]-19	0.027697634	0.975278678	2					EVHTNQDPLDVSAS[Phospho]K[8.01]IQEY[Phospho]DK[8.01]-19	0.009825988	0.996497225	6
sp|P0CX60|YP13A_YEAST	439	T	0	Bronze	3	STTEPIQLN[Deamidated]NK[4.03]HDLHLRPET[Phospho]Y-20	0.022187839	0.960662894	1	HDLHLRPET[Phospho]Y-9	0.045913982	0.924298869	1
sp|P0CX60|YP13A_YEAST	47	S	0	Gold	103	IQEYDK[8.01]AS[Phospho]TK[8.01]-8	0.028540577	0.9494	4	IQEYDKAS[Phospho]TK-8	0.023631135	0.959816019	6	IQEYDK[8.01]AS[Phospho]TK[8.01]-8	0.005104911	0.9861175	3	IQ[Deamidated]EYDKAS[Phospho]TK-8	0.038803799	0.885012226	1	IQ[Deamidated]EYDK[8.01]AS[Phospho]TK[8.01]-8	0.011044106	0.983916458	2	IQ[Deamidated]EYDK[8.01]AS[Phospho]TK[8.01]-8	0.008630155	0.9874212	1	IQEYDKAS[Phospho]TK-8	0.013660942	0.9709029	12	IQEYDKAS[Phospho]TK-8	0.018809146	0.95717247	9
sp|P0CX61|YF21A_YEAST	36	S	0	Gold	177	EVPSN[Deamidated]QDPLAVS[Phospho]ASNLPEFDRDSTK[8.01]-12	0.011309976	0.983170742	2	EVPSNQDPLAVS[Phospho]ASNLPEFDRDSTK-12	0.001707904	0.9914	16	EVPSNQDPLAVS[Phospho]ASNLPEFDRDSTK-12	0.003550694	0.995899998	5	EVPSNQDPLAVS[Phospho]ASNLPEFDRDSTK-12	0.00395977	0.9966	6	EVPSNQDPLAVS[Phospho]ASNLPEFDR[10.01]-12	0.006172961	0.9952	5	EVPSNQDPLAVS[Phospho]ASNLPEFDR[10.01]DSTK[8.01]-12	0.005546626	0.9944	5	EVPSNQDPLAVS[Phospho]ASNLPEFDRDSTK-12	0.010824465	0.98640268	7	EVPSNQDPLAVS[Phospho]ASNLPEFDR[6.02]DSTK[4.03]-12	0.006789875	0.99880011	7
sp|P0CX61|YF21A_YEAST	419	S	0	Bronze	3	FSRVNNDHINESTVS[Phospho]S[Phospho]QYLSDDNELSLRPATERI-15	0.039704915	0.919253174	1													VNNDHINESTVS[Phospho]SQYLSDDNELSLR[6.02]PATER[6.02]I-12	0.033370553	0.972090265	1									VNNDHINESTVS[Phospho]SQYLS[Phospho]DDNELSLRPATER-12	0.035097955	0.95009686	1
sp|P0CX61|YF21A_YEAST	420	S	0	Silver	13	FSRVNNDHINESTVS[Phospho]S[Phospho]QYLSDDNELSLRPATERI-16	0.039704915	0.919253174	1																					VNNDHINES[Phospho]TVSS[Phospho]QYLSDDNELSLRPATER-13	0.023870083	0.977997519	2	VNNDHINESTVSS[Phospho]QYLSDDNELSLR[10.01]PATER[10.01]I-13	0.007050244	0.998062924	3
sp|P0CX61|YF21A_YEAST	424	S	0	Gold	364	FSRVNNDHINESTVSSQYLS[Phospho]DDNELSLRPATERI-20	0.005097582	0.9952	33	VNNDHINESTVSSQYLS[Phospho]DDNELSLRPATERI-17	0	0.9984	29	VNNDHINESTVSSQYLS[Phospho]DDNELSLR[10.01]PATER[10.01]-17	0.002886559	0.9982	1	VNNDHINESTVSSQYLS[Phospho]DDNELSLRPATER-17	0.00395977	0.995999849	2	VNNDHINESTVSSQYLS[Phospho]DDNELSLR[10.01]PATER[10.01]I-17	0.004832482	0.9989	3	VNNDHINESTVSSQYLS[Phospho]DDNELSLRPATERI-17	0.003753439	0.9984	6	VNNDHINESTVSSQYLS[Phospho]DDNELSLRPATER-17	0.010824465	0.9908	74	VNNDHINESTVSSQYLS[Phospho]DDNELSLR[10.01]PATER[10.01]-17	0.004250744	0.9995	9
sp|P0CX61|YF21A_YEAST	47	S	0	Gold	195	EVPSNQDPLAVSASNLPEFDRDS[Phospho]TK[8.01]-23	0.010494221	0.98419999	5	EVPSNQDPLAVSASNLPEFDR[10.01]DS[Phospho]TK[8.01]-23	0.007290682	0.9884076	7	EVPSNQDPLAVSASNLPEFDR[6.02]DS[Phospho]TK[4.03]-23	0.011043438	0.9875	4	EVPSNQDPLAVSASNLPEFDRDS[Phospho]TK-23	0.004455872	0.9923	9	EVPSNQDPLAVSASNLPEFDR[10.01]DS[Phospho]TK[8.01]-23	0.006525188	0.995	16	EVPSNQDPLAVSASNLPEFDRDS[Phospho]TK-23	0.003976378	0.9955	6	EVPSNQDPLAVSASNLPEFDRDS[Phospho]TK-23	0.014161714	0.99224484	3	EVPSNQDPLAVSASNLPEFDR[10.01]DS[Phospho]TK[8.01]-23	0.00794743	0.99770022	23
sp|P0CX62|YG22A_YEAST	36	S	0	Gold	177	EVPSN[Deamidated]QDPLAVS[Phospho]ASNLPEFDRDSTK[8.01]-12	0.011309976	0.983170742	2	EVPSNQDPLAVS[Phospho]ASNLPEFDRDSTK-12	0.001707904	0.9914	16	EVPSNQDPLAVS[Phospho]ASNLPEFDRDSTK-12	0.003550694	0.995899998	5	EVPSNQDPLAVS[Phospho]ASNLPEFDRDSTK-12	0.00395977	0.9966	6	EVPSNQDPLAVS[Phospho]ASNLPEFDR[10.01]-12	0.006172961	0.9952	5	EVPSNQDPLAVS[Phospho]ASNLPEFDR[10.01]DSTK[8.01]-12	0.005546626	0.9944	5	EVPSNQDPLAVS[Phospho]ASNLPEFDRDSTK-12	0.010824465	0.98640268	7	EVPSNQDPLAVS[Phospho]ASNLPEFDR[6.02]DSTK[4.03]-12	0.006789875	0.99880011	7
sp|P0CX62|YG22A_YEAST	419	S	0	Bronze	3	FSRVNNDHINESTVS[Phospho]S[Phospho]QYLSDDNELSLRPATERI-15	0.039704915	0.919253174	1													VNNDHINESTVS[Phospho]SQYLSDDNELSLR[6.02]PATER[6.02]I-12	0.033370553	0.972090265	1									VNNDHINESTVS[Phospho]SQYLS[Phospho]DDNELSLRPATER-12	0.035097955	0.95009686	1
sp|P0CX62|YG22A_YEAST	420	S	0	Silver	13	FSRVNNDHINESTVS[Phospho]S[Phospho]QYLSDDNELSLRPATERI-16	0.039704915	0.919253174	1																					VNNDHINES[Phospho]TVSS[Phospho]QYLSDDNELSLRPATER-13	0.023870083	0.977997519	2	VNNDHINESTVSS[Phospho]QYLSDDNELSLR[10.01]PATER[10.01]I-13	0.007050244	0.998062924	3
sp|P0CX62|YG22A_YEAST	424	S	0	Gold	364	FSRVNNDHINESTVSSQYLS[Phospho]DDNELSLRPATERI-20	0.005097582	0.9952	33	VNNDHINESTVSSQYLS[Phospho]DDNELSLRPATERI-17	0	0.9984	29	VNNDHINESTVSSQYLS[Phospho]DDNELSLR[10.01]PATER[10.01]-17	0.002886559	0.9982	1	VNNDHINESTVSSQYLS[Phospho]DDNELSLRPATER-17	0.00395977	0.995999849	2	VNNDHINESTVSSQYLS[Phospho]DDNELSLR[10.01]PATER[10.01]I-17	0.004832482	0.9989	3	VNNDHINESTVSSQYLS[Phospho]DDNELSLRPATERI-17	0.003753439	0.9984	6	VNNDHINESTVSSQYLS[Phospho]DDNELSLRPATER-17	0.010824465	0.9908	74	VNNDHINESTVSSQYLS[Phospho]DDNELSLR[10.01]PATER[10.01]-17	0.004250744	0.9995	9
sp|P0CX62|YG22A_YEAST	47	S	0	Gold	195	EVPSNQDPLAVSASNLPEFDRDS[Phospho]TK[8.01]-23	0.010494221	0.98419999	5	EVPSNQDPLAVSASNLPEFDR[10.01]DS[Phospho]TK[8.01]-23	0.007290682	0.9884076	7	EVPSNQDPLAVSASNLPEFDR[6.02]DS[Phospho]TK[4.03]-23	0.011043438	0.9875	4	EVPSNQDPLAVSASNLPEFDRDS[Phospho]TK-23	0.004455872	0.9923	9	EVPSNQDPLAVSASNLPEFDR[10.01]DS[Phospho]TK[8.01]-23	0.006525188	0.995	16	EVPSNQDPLAVSASNLPEFDRDS[Phospho]TK-23	0.003976378	0.9955	6	EVPSNQDPLAVSASNLPEFDRDS[Phospho]TK-23	0.014161714	0.99224484	3	EVPSNQDPLAVSASNLPEFDR[10.01]DS[Phospho]TK[8.01]-23	0.00794743	0.99770022	23
sp|P0CX63|YF21B_YEAST	1068	S	0	Gold	69	TTRLGGTEEPYIQRNS[Phospho]DTNIK-16	0.040201182	0.918790819	2	LGGTEEPYIQR[10.01]NS[Phospho]DTNIK[8.01]-13	0	0.9935	8	LGGTEEPYIQR[10.01]NS[Phospho]DTNIK[8.01]-13	0.003550694	0.9956	3					LGGTEEPYIQRNS[Phospho]DTNIK-13	0.004832482	0.9979	2	LGGTEEPYIQR[10.01]NS[Phospho]DTNIK[8.01]-13	0.003753439	0.996400675	3	LGGTEEPYIQRNS[Phospho]DTNIK-13	0.010807838	0.993198009	4	LGGTEEPYIQRNS[Phospho]DTNIK-13	0.007050244	0.9985	8
sp|P0CX63|YF21B_YEAST	36	S	0	Gold	177	EVPSN[Deamidated]QDPLAVS[Phospho]ASNLPEFDRDSTK[8.01]-12	0.011309976	0.983170742	2	EVPSNQDPLAVS[Phospho]ASNLPEFDRDSTK-12	0.001707904	0.9914	16	EVPSNQDPLAVS[Phospho]ASNLPEFDRDSTK-12	0.003550694	0.995899998	5	EVPSNQDPLAVS[Phospho]ASNLPEFDRDSTK-12	0.00395977	0.9966	6	EVPSNQDPLAVS[Phospho]ASNLPEFDR[10.01]-12	0.006172961	0.9952	5	EVPSNQDPLAVS[Phospho]ASNLPEFDR[10.01]DSTK[8.01]-12	0.005546626	0.9944	5	EVPSNQDPLAVS[Phospho]ASNLPEFDRDSTK-12	0.010824465	0.98640268	7	EVPSNQDPLAVS[Phospho]ASNLPEFDR[6.02]DSTK[4.03]-12	0.006789875	0.99880011	7
sp|P0CX63|YF21B_YEAST	424	S	0	Gold	34	FSRVNNDHINESTVSSQYLS[Phospho]DDNELSLGQQQK-20	0.005097582	0.994260255	4	VNNDHINESTVSSQYLS[Phospho]DDNELSLGQQQK-17	0.002354215	0.9969	4	VNNDHINESTVSSQYLS[Phospho]DDNELSLGQQQK[4.03]-17	0.020147183	0.960953624	1					VNNDHINESTVSSQYLS[Phospho]DDNELSLGQQQK[8.01]-17	0.013890826	0.975220946	1	VNNDHINESTVSSQYLS[Phospho]DDNELSLGQQQK[8.01]-17	0.008224897	0.996820768	1	VNNDHINESTVSSQYLS[Phospho]DDNELSLGQQQK-17	0.01319737	0.998270217	3	VNNDHINESTVSSQYLS[Phospho]DDNELSLGQQQK-17	0.00245982	0.999599998	4
sp|P0CX63|YF21B_YEAST	47	S	0	Gold	195	EVPSNQDPLAVSASNLPEFDRDS[Phospho]TK[8.01]-23	0.010494221	0.98419999	5	EVPSNQDPLAVSASNLPEFDR[10.01]DS[Phospho]TK[8.01]-23	0.007290682	0.9884076	7	EVPSNQDPLAVSASNLPEFDR[6.02]DS[Phospho]TK[4.03]-23	0.011043438	0.9875	4	EVPSNQDPLAVSASNLPEFDRDS[Phospho]TK-23	0.004455872	0.9923	9	EVPSNQDPLAVSASNLPEFDR[10.01]DS[Phospho]TK[8.01]-23	0.006525188	0.995	16	EVPSNQDPLAVSASNLPEFDRDS[Phospho]TK-23	0.003976378	0.9955	6	EVPSNQDPLAVSASNLPEFDRDS[Phospho]TK-23	0.014161714	0.99224484	3	EVPSNQDPLAVSASNLPEFDR[10.01]DS[Phospho]TK[8.01]-23	0.00794743	0.99770022	23
sp|P0CX64|YG22B_YEAST	1068	S	0	Gold	69	TTRLGGTEEPYIQRNS[Phospho]DTNIK-16	0.040201182	0.918790819	2	LGGTEEPYIQR[10.01]NS[Phospho]DTNIK[8.01]-13	0	0.9935	8	LGGTEEPYIQR[10.01]NS[Phospho]DTNIK[8.01]-13	0.003550694	0.9956	3					LGGTEEPYIQRNS[Phospho]DTNIK-13	0.004832482	0.9979	2	LGGTEEPYIQR[10.01]NS[Phospho]DTNIK[8.01]-13	0.003753439	0.996400675	3	LGGTEEPYIQRNS[Phospho]DTNIK-13	0.010807838	0.993198009	4	LGGTEEPYIQRNS[Phospho]DTNIK-13	0.007050244	0.9985	8
sp|P0CX64|YG22B_YEAST	36	S	0	Gold	177	EVPSN[Deamidated]QDPLAVS[Phospho]ASNLPEFDRDSTK[8.01]-12	0.011309976	0.983170742	2	EVPSNQDPLAVS[Phospho]ASNLPEFDRDSTK-12	0.001707904	0.9914	16	EVPSNQDPLAVS[Phospho]ASNLPEFDRDSTK-12	0.003550694	0.995899998	5	EVPSNQDPLAVS[Phospho]ASNLPEFDRDSTK-12	0.00395977	0.9966	6	EVPSNQDPLAVS[Phospho]ASNLPEFDR[10.01]-12	0.006172961	0.9952	5	EVPSNQDPLAVS[Phospho]ASNLPEFDR[10.01]DSTK[8.01]-12	0.005546626	0.9944	5	EVPSNQDPLAVS[Phospho]ASNLPEFDRDSTK-12	0.010824465	0.98640268	7	EVPSNQDPLAVS[Phospho]ASNLPEFDR[6.02]DSTK[4.03]-12	0.006789875	0.99880011	7
sp|P0CX64|YG22B_YEAST	424	S	0	Gold	34	FSRVNNDHINESTVSSQYLS[Phospho]DDNELSLGQQQK-20	0.005097582	0.994260255	4	VNNDHINESTVSSQYLS[Phospho]DDNELSLGQQQK-17	0.002354215	0.9969	4	VNNDHINESTVSSQYLS[Phospho]DDNELSLGQQQK[4.03]-17	0.020147183	0.960953624	1					VNNDHINESTVSSQYLS[Phospho]DDNELSLGQQQK[8.01]-17	0.013890826	0.975220946	1	VNNDHINESTVSSQYLS[Phospho]DDNELSLGQQQK[8.01]-17	0.008224897	0.996820768	1	VNNDHINESTVSSQYLS[Phospho]DDNELSLGQQQK-17	0.01319737	0.998270217	3	VNNDHINESTVSSQYLS[Phospho]DDNELSLGQQQK-17	0.00245982	0.999599998	4
sp|P0CX64|YG22B_YEAST	47	S	0	Gold	195	EVPSNQDPLAVSASNLPEFDRDS[Phospho]TK[8.01]-23	0.010494221	0.98419999	5	EVPSNQDPLAVSASNLPEFDR[10.01]DS[Phospho]TK[8.01]-23	0.007290682	0.9884076	7	EVPSNQDPLAVSASNLPEFDR[6.02]DS[Phospho]TK[4.03]-23	0.011043438	0.9875	4	EVPSNQDPLAVSASNLPEFDRDS[Phospho]TK-23	0.004455872	0.9923	9	EVPSNQDPLAVSASNLPEFDR[10.01]DS[Phospho]TK[8.01]-23	0.006525188	0.995	16	EVPSNQDPLAVSASNLPEFDRDS[Phospho]TK-23	0.003976378	0.9955	6	EVPSNQDPLAVSASNLPEFDRDS[Phospho]TK-23	0.014161714	0.99224484	3	EVPSNQDPLAVSASNLPEFDR[10.01]DS[Phospho]TK[8.01]-23	0.00794743	0.99770022	23
sp|P0CX65|YD14A_YEAST	177	S	0	Gold	113	YVRPPPM[Oxidation]LTS[Phospho]PNDFPNWVK[8.01]-10	0.005097582	0.9945	10	YVRPPPMLTS[Phospho]PNDFPNWVK-10	0.001164023	0.9935	11	YVRPPPMLTS[Phospho]PNDFPNWVK-10	0.002886559	0.9977812	1					YVR[10.01]PPPMLTS[Phospho]PNDFPNWVK[8.01]-10	0.00547066	0.9968	3	YVRPPPMLTS[Phospho]PNDFPNWVK-10	0.003753439	0.99771346	1	YVRPPPM[Oxidation]LTS[Phospho]PNDFPNWVK-10	0.017913945	0.95140241	1	YVRPPPMLTS[Phospho]PNDFPNWVK-10	0.005690534	0.9992	4
sp|P0CX65|YD14A_YEAST	36	S	0	Gold	249	EVHTNQDPLDVS[Phospho]ASKIQEYDK-12	0.012380127	0.9814	2	EVHTNQDPLDVS[Phospho]ASKIQEYDK-12	0.003777433	0.9936	1	EVHTNQDPLDVS[Phospho]ASKIQEYDK-12	0.003550694	0.9958	4	EVHTNQDPLDVS[Phospho]ASK[6.02]-12	0.005991718	0.9897	8	EVHTNQDPLDVS[Phospho]ASK-12	0.006568011	0.9949	5	EVHTNQDPLDVS[Phospho]ASK-12	0.003887988	0.9956	6	EVHTNQDPLDVS[Phospho]ASKIQEYDK-12	0.01319737	0.996	2	EVHTNQDPLDVS[Phospho]ASK-12	0.010863181	0.9955	18
sp|P0CX65|YD14A_YEAST	373	S	0	Gold	73	NDSRS[Phospho]YTNTTK[8.01]PK[8.01]-5	0.006268215	0.992181989	1					NDSR[10.01]S[Phospho]YTNTTK[8.01]PK[8.01]-5	0.003720475	0.994299978	4	S[Phospho]YTN[Deamidated]TTKPK-1	0.04215845	0.868370185	1	NDSRS[Phospho]YTNTTKPK-5	0.007439994	0.99210438	2	NDSRS[Phospho]YTNTTKPK-5	0.005546626	0.994303407	2	NDSRS[Phospho]YTNTTKPK-5	0.010807838	0.99250758	2	NDSRS[Phospho]YTNTTKPK-5	0.007972304	0.9977	4
sp|P0CX65|YD14A_YEAST	38	S	0	Gold	155	EVHTNQDPLDVSAS[Phospho]K[4.03]-14	0.016783687	0.973749751	3					EVHTNQDPLDVSAS[Phospho]K[8.01]IQEYDK[8.01]-14	0.003212432	0.99629986	2	EVHTNQDPLDVSAS[Phospho]K[6.02]-14	0.006827108	0.985399897	2	EVHTNQDPLDVSAS[Phospho]K[8.01]IQEY[Phospho]DK[8.01]-14	0.00547066	0.9967009	2	EVHTNQDPLDVSAS[Phospho]K-14	0.003753439	0.9965	7					EVHTNQDPLDVSAS[Phospho]K-14	0.008232218	0.9975	13
sp|P0CX65|YD14A_YEAST	411	S	0	Silver	58	TARAHNVSTSN[Deamidated]NSPS[Phospho]TDNDSISK[8.01]-15	0.042242352	0.9121	1					AHNVSTSNNSPS[Phospho]TDNDSISK-12	0.014737115	0.979311811	1					AHNVSTSNNSPS[Phospho]TDNDSISK-12	0.012298246	0.997199999	6	AHNVSTSNNSPS[Phospho]TDNDSISK-12	0.015209645	0.970236605	3	AHNVSTSNNSPS[Phospho]TDNDSISK-12	0.029942672	0.968928377	2	AHNVSTSNNSPS[Phospho]T[Phospho]DNDSISK-12	0.005455719	0.9976008	2
sp|P0CX65|YD14A_YEAST	412	T	0	Gold	65	TARAHNVSTSNNSPST[Phospho]DNDSISK-16	0.046608477	0.902715302	1					AHNVSTSNNSPST[Phospho]DNDSISK-13	0.006645725	0.992899368	3	AHNVSTSNNSPST[Phospho]DNDSISK[6.02]-13	0.005151292	0.990419759	1	AHNVSTSNNSPST[Phospho]DNDSISK[4.03]-13	0.011134544	0.998099402	3	AHNVSTSNNSPST[Phospho]DNDSISK[8.01]-13	0.01174193	0.980789673	3	AHNVSTSNNSPST[Phospho]DNDSISK-13	0.031605122	0.94984409	3	AHNVSTSNNSPS[Phospho]T[Phospho]DNDSISK-13	0.005455719	0.99760007	2
sp|P0CX65|YD14A_YEAST	416	S	0	Gold	284	TARAHNVSTSNNSPSTDNDS[Phospho]ISK-20	0.007393617	0.987001651	3	AHNVSTSNNSPSTDNDS[Phospho]ISK[8.01]-17	0	0.9943	17	AHNVSTSNNSPSTDNDS[Phospho]ISKSTTEPIQLNNK-17	0.002886559	0.9984	3	AHNVSTSNNSPSTDNDS[Phospho]ISK-17	0.00395977	0.996	7	AHNVSTSNNSPSTDNDS[Phospho]ISK[8.01]-17	0.006568011	0.9949	8	AHNVSTSNNSPSTDNDS[Phospho]ISK[8.01]-17	0.003753439	0.996499999	6	AHNVSTSNNSPSTDNDS[Phospho]ISKSTTEPIQLNNK-17	0.010807838	0.9956	13	AHNVSTSNNSPSTDN[Deamidated]DS[Phospho]ISK-17	0.005455719	0.9971	6
sp|P0CX65|YD14A_YEAST	422	T	0	Gold	79	STT[Phospho]EPIQLNNK-3	0.036648542	0.929635313	1	STT[Phospho]EPIQLNNK-3	0.016776584	0.98895316	1	STT[Phospho]EPIQLNNK[8.01]-3	0.003720475	0.994500526	5	STT[Phospho]EPIQLN[Deamidated]NK-3	0.00395977	0.995500429	2	STT[Phospho]EPIQLNNK-3	0.006925664	0.9935	6	STT[Phospho]EPIQLNNK-3	0.006250944	0.9939006	5	STT[Phospho]EPIQLNNK-3	0.018857428	0.984358929	3	STT[Phospho]EPIQLNNK-3	0.009825988	0.996086721	5
sp|P0CX65|YD14A_YEAST	43	Y	0	Gold	23	EVHTNQDPLDVSASK[4.03]IQ[Deamidated]EY[Phospho]DK-19	0.017372171	0.97181925	1					EVHTNQDPLDVSAS[Phospho]K[8.01]IQEY[Phospho]DK[8.01]-19	0.028709494	0.936739378	1					EVHTNQDPLDVSAS[Phospho]K[8.01]IQEY[Phospho]DK[8.01]-19	0.006124757	0.995746491	2	EVHTNQDPLDVSAS[Phospho]K[8.01]IQEY[Phospho]DK[8.01]-19	0.027697634	0.975278678	2					EVHTNQDPLDVSAS[Phospho]K[8.01]IQEY[Phospho]DK[8.01]-19	0.009825988	0.996497225	6
sp|P0CX65|YD14A_YEAST	439	T	0	Bronze	3	STTEPIQLN[Deamidated]NK[4.03]HDLHLRPET[Phospho]Y-20	0.022187839	0.960662894	1	HDLHLRPET[Phospho]Y-9	0.045913982	0.924298869	1
sp|P0CX65|YD14A_YEAST	47	S	0	Gold	103	IQEYDK[8.01]AS[Phospho]TK[8.01]-8	0.028540577	0.9494	4	IQEYDKAS[Phospho]TK-8	0.023631135	0.959816019	6	IQEYDK[8.01]AS[Phospho]TK[8.01]-8	0.005104911	0.9861175	3	IQ[Deamidated]EYDKAS[Phospho]TK-8	0.038803799	0.885012226	1	IQ[Deamidated]EYDK[8.01]AS[Phospho]TK[8.01]-8	0.011044106	0.983916458	2	IQ[Deamidated]EYDK[8.01]AS[Phospho]TK[8.01]-8	0.008630155	0.9874212	1	IQEYDKAS[Phospho]TK-8	0.013660942	0.9709029	12	IQEYDKAS[Phospho]TK-8	0.018809146	0.95717247	9
sp|P0CX66|YE12A_YEAST	177	S	0	Gold	113	YVRPPPM[Oxidation]LTS[Phospho]PNDFPNWVK[8.01]-10	0.005097582	0.9945	10	YVRPPPMLTS[Phospho]PNDFPNWVK-10	0.001164023	0.9935	11	YVRPPPMLTS[Phospho]PNDFPNWVK-10	0.002886559	0.9977812	1					YVR[10.01]PPPMLTS[Phospho]PNDFPNWVK[8.01]-10	0.00547066	0.9968	3	YVRPPPMLTS[Phospho]PNDFPNWVK-10	0.003753439	0.99771346	1	YVRPPPM[Oxidation]LTS[Phospho]PNDFPNWVK-10	0.017913945	0.95140241	1	YVRPPPMLTS[Phospho]PNDFPNWVK-10	0.005690534	0.9992	4
sp|P0CX66|YE12A_YEAST	36	S	0	Gold	249	EVHTNQDPLDVS[Phospho]ASKIQEYDK-12	0.012380127	0.9814	2	EVHTNQDPLDVS[Phospho]ASKIQEYDK-12	0.003777433	0.9936	1	EVHTNQDPLDVS[Phospho]ASKIQEYDK-12	0.003550694	0.9958	4	EVHTNQDPLDVS[Phospho]ASK[6.02]-12	0.005991718	0.9897	8	EVHTNQDPLDVS[Phospho]ASK-12	0.006568011	0.9949	5	EVHTNQDPLDVS[Phospho]ASK-12	0.003887988	0.9956	6	EVHTNQDPLDVS[Phospho]ASKIQEYDK-12	0.01319737	0.996	2	EVHTNQDPLDVS[Phospho]ASK-12	0.010863181	0.9955	18
sp|P0CX66|YE12A_YEAST	373	S	0	Gold	73	NDSRS[Phospho]YTNTTK[8.01]PK[8.01]-5	0.006268215	0.992181989	1					NDSR[10.01]S[Phospho]YTNTTK[8.01]PK[8.01]-5	0.003720475	0.994299978	4	S[Phospho]YTN[Deamidated]TTKPK-1	0.04215845	0.868370185	1	NDSRS[Phospho]YTNTTKPK-5	0.007439994	0.99210438	2	NDSRS[Phospho]YTNTTKPK-5	0.005546626	0.994303407	2	NDSRS[Phospho]YTNTTKPK-5	0.010807838	0.99250758	2	NDSRS[Phospho]YTNTTKPK-5	0.007972304	0.9977	4
sp|P0CX66|YE12A_YEAST	38	S	0	Gold	155	EVHTNQDPLDVSAS[Phospho]K[4.03]-14	0.016783687	0.973749751	3					EVHTNQDPLDVSAS[Phospho]K[8.01]IQEYDK[8.01]-14	0.003212432	0.99629986	2	EVHTNQDPLDVSAS[Phospho]K[6.02]-14	0.006827108	0.985399897	2	EVHTNQDPLDVSAS[Phospho]K[8.01]IQEY[Phospho]DK[8.01]-14	0.00547066	0.9967009	2	EVHTNQDPLDVSAS[Phospho]K-14	0.003753439	0.9965	7					EVHTNQDPLDVSAS[Phospho]K-14	0.008232218	0.9975	13
sp|P0CX66|YE12A_YEAST	411	S	0	Silver	58	TARAHNVSTSN[Deamidated]NSPS[Phospho]TDNDSISK[8.01]-15	0.042242352	0.9121	1					AHNVSTSNNSPS[Phospho]TDNDSISK-12	0.014737115	0.979311811	1					AHNVSTSNNSPS[Phospho]TDNDSISK-12	0.012298246	0.997199999	6	AHNVSTSNNSPS[Phospho]TDNDSISK-12	0.015209645	0.970236605	3	AHNVSTSNNSPS[Phospho]TDNDSISK-12	0.029942672	0.968928377	2	AHNVSTSNNSPS[Phospho]T[Phospho]DNDSISK-12	0.005455719	0.9976008	2
sp|P0CX66|YE12A_YEAST	412	T	0	Gold	65	TARAHNVSTSNNSPST[Phospho]DNDSISK-16	0.046608477	0.902715302	1					AHNVSTSNNSPST[Phospho]DNDSISK-13	0.006645725	0.992899368	3	AHNVSTSNNSPST[Phospho]DNDSISK[6.02]-13	0.005151292	0.990419759	1	AHNVSTSNNSPST[Phospho]DNDSISK[4.03]-13	0.011134544	0.998099402	3	AHNVSTSNNSPST[Phospho]DNDSISK[8.01]-13	0.01174193	0.980789673	3	AHNVSTSNNSPST[Phospho]DNDSISK-13	0.031605122	0.94984409	3	AHNVSTSNNSPS[Phospho]T[Phospho]DNDSISK-13	0.005455719	0.99760007	2
sp|P0CX66|YE12A_YEAST	416	S	0	Gold	284	TARAHNVSTSNNSPSTDNDS[Phospho]ISK-20	0.007393617	0.987001651	3	AHNVSTSNNSPSTDNDS[Phospho]ISK[8.01]-17	0	0.9943	17	AHNVSTSNNSPSTDNDS[Phospho]ISKSTTEPIQLNNK-17	0.002886559	0.9984	3	AHNVSTSNNSPSTDNDS[Phospho]ISK-17	0.00395977	0.996	7	AHNVSTSNNSPSTDNDS[Phospho]ISK[8.01]-17	0.006568011	0.9949	8	AHNVSTSNNSPSTDNDS[Phospho]ISK[8.01]-17	0.003753439	0.996499999	6	AHNVSTSNNSPSTDNDS[Phospho]ISKSTTEPIQLNNK-17	0.010807838	0.9956	13	AHNVSTSNNSPSTDN[Deamidated]DS[Phospho]ISK-17	0.005455719	0.9971	6
sp|P0CX66|YE12A_YEAST	422	T	0	Gold	79	STT[Phospho]EPIQLNNK-3	0.036648542	0.929635313	1	STT[Phospho]EPIQLNNK-3	0.016776584	0.98895316	1	STT[Phospho]EPIQLNNK[8.01]-3	0.003720475	0.994500526	5	STT[Phospho]EPIQLN[Deamidated]NK-3	0.00395977	0.995500429	2	STT[Phospho]EPIQLNNK-3	0.006925664	0.9935	6	STT[Phospho]EPIQLNNK-3	0.006250944	0.9939006	5	STT[Phospho]EPIQLNNK-3	0.018857428	0.984358929	3	STT[Phospho]EPIQLNNK-3	0.009825988	0.996086721	5
sp|P0CX66|YE12A_YEAST	43	Y	0	Gold	23	EVHTNQDPLDVSASK[4.03]IQ[Deamidated]EY[Phospho]DK-19	0.017372171	0.97181925	1					EVHTNQDPLDVSAS[Phospho]K[8.01]IQEY[Phospho]DK[8.01]-19	0.028709494	0.936739378	1					EVHTNQDPLDVSAS[Phospho]K[8.01]IQEY[Phospho]DK[8.01]-19	0.006124757	0.995746491	2	EVHTNQDPLDVSAS[Phospho]K[8.01]IQEY[Phospho]DK[8.01]-19	0.027697634	0.975278678	2					EVHTNQDPLDVSAS[Phospho]K[8.01]IQEY[Phospho]DK[8.01]-19	0.009825988	0.996497225	6
sp|P0CX66|YE12A_YEAST	439	T	0	Bronze	3	STTEPIQLN[Deamidated]NK[4.03]HDLHLRPET[Phospho]Y-20	0.022187839	0.960662894	1	HDLHLRPET[Phospho]Y-9	0.045913982	0.924298869	1
sp|P0CX66|YE12A_YEAST	47	S	0	Gold	103	IQEYDK[8.01]AS[Phospho]TK[8.01]-8	0.028540577	0.9494	4	IQEYDKAS[Phospho]TK-8	0.023631135	0.959816019	6	IQEYDK[8.01]AS[Phospho]TK[8.01]-8	0.005104911	0.9861175	3	IQ[Deamidated]EYDKAS[Phospho]TK-8	0.038803799	0.885012226	1	IQ[Deamidated]EYDK[8.01]AS[Phospho]TK[8.01]-8	0.011044106	0.983916458	2	IQ[Deamidated]EYDK[8.01]AS[Phospho]TK[8.01]-8	0.008630155	0.9874212	1	IQEYDKAS[Phospho]TK-8	0.013660942	0.9709029	12	IQEYDKAS[Phospho]TK-8	0.018809146	0.95717247	9
sp|P0CX67|YG13A_YEAST	177	S	0	Gold	113	YVRPPPM[Oxidation]LTS[Phospho]PNDFPNWVK[8.01]-10	0.005097582	0.9945	10	YVRPPPMLTS[Phospho]PNDFPNWVK-10	0.001164023	0.9935	11	YVRPPPMLTS[Phospho]PNDFPNWVK-10	0.002886559	0.9977812	1					YVR[10.01]PPPMLTS[Phospho]PNDFPNWVK[8.01]-10	0.00547066	0.9968	3	YVRPPPMLTS[Phospho]PNDFPNWVK-10	0.003753439	0.99771346	1	YVRPPPM[Oxidation]LTS[Phospho]PNDFPNWVK-10	0.017913945	0.95140241	1	YVRPPPMLTS[Phospho]PNDFPNWVK-10	0.005690534	0.9992	4
sp|P0CX67|YG13A_YEAST	36	S	0	Gold	249	EVHTNQDPLDVS[Phospho]ASKIQEYDK-12	0.012380127	0.9814	2	EVHTNQDPLDVS[Phospho]ASKIQEYDK-12	0.003777433	0.9936	1	EVHTNQDPLDVS[Phospho]ASKIQEYDK-12	0.003550694	0.9958	4	EVHTNQDPLDVS[Phospho]ASK[6.02]-12	0.005991718	0.9897	8	EVHTNQDPLDVS[Phospho]ASK-12	0.006568011	0.9949	5	EVHTNQDPLDVS[Phospho]ASK-12	0.003887988	0.9956	6	EVHTNQDPLDVS[Phospho]ASKIQEYDK-12	0.01319737	0.996	2	EVHTNQDPLDVS[Phospho]ASK-12	0.010863181	0.9955	18
sp|P0CX67|YG13A_YEAST	373	S	0	Gold	73	NDSRS[Phospho]YTNTTK[8.01]PK[8.01]-5	0.006268215	0.992181989	1					NDSR[10.01]S[Phospho]YTNTTK[8.01]PK[8.01]-5	0.003720475	0.994299978	4	S[Phospho]YTN[Deamidated]TTKPK-1	0.04215845	0.868370185	1	NDSRS[Phospho]YTNTTKPK-5	0.007439994	0.99210438	2	NDSRS[Phospho]YTNTTKPK-5	0.005546626	0.994303407	2	NDSRS[Phospho]YTNTTKPK-5	0.010807838	0.99250758	2	NDSRS[Phospho]YTNTTKPK-5	0.007972304	0.9977	4
sp|P0CX67|YG13A_YEAST	38	S	0	Gold	155	EVHTNQDPLDVSAS[Phospho]K[4.03]-14	0.016783687	0.973749751	3					EVHTNQDPLDVSAS[Phospho]K[8.01]IQEYDK[8.01]-14	0.003212432	0.99629986	2	EVHTNQDPLDVSAS[Phospho]K[6.02]-14	0.006827108	0.985399897	2	EVHTNQDPLDVSAS[Phospho]K[8.01]IQEY[Phospho]DK[8.01]-14	0.00547066	0.9967009	2	EVHTNQDPLDVSAS[Phospho]K-14	0.003753439	0.9965	7					EVHTNQDPLDVSAS[Phospho]K-14	0.008232218	0.9975	13
sp|P0CX67|YG13A_YEAST	411	S	0	Silver	58	TARAHNVSTSN[Deamidated]NSPS[Phospho]TDNDSISK[8.01]-15	0.042242352	0.9121	1					AHNVSTSNNSPS[Phospho]TDNDSISK-12	0.014737115	0.979311811	1					AHNVSTSNNSPS[Phospho]TDNDSISK-12	0.012298246	0.997199999	6	AHNVSTSNNSPS[Phospho]TDNDSISK-12	0.015209645	0.970236605	3	AHNVSTSNNSPS[Phospho]TDNDSISK-12	0.029942672	0.968928377	2	AHNVSTSNNSPS[Phospho]T[Phospho]DNDSISK-12	0.005455719	0.9976008	2
sp|P0CX67|YG13A_YEAST	412	T	0	Gold	65	TARAHNVSTSNNSPST[Phospho]DNDSISK-16	0.046608477	0.902715302	1					AHNVSTSNNSPST[Phospho]DNDSISK-13	0.006645725	0.992899368	3	AHNVSTSNNSPST[Phospho]DNDSISK[6.02]-13	0.005151292	0.990419759	1	AHNVSTSNNSPST[Phospho]DNDSISK[4.03]-13	0.011134544	0.998099402	3	AHNVSTSNNSPST[Phospho]DNDSISK[8.01]-13	0.01174193	0.980789673	3	AHNVSTSNNSPST[Phospho]DNDSISK-13	0.031605122	0.94984409	3	AHNVSTSNNSPS[Phospho]T[Phospho]DNDSISK-13	0.005455719	0.99760007	2
sp|P0CX67|YG13A_YEAST	416	S	0	Gold	284	TARAHNVSTSNNSPSTDNDS[Phospho]ISK-20	0.007393617	0.987001651	3	AHNVSTSNNSPSTDNDS[Phospho]ISK[8.01]-17	0	0.9943	17	AHNVSTSNNSPSTDNDS[Phospho]ISKSTTEPIQLNNK-17	0.002886559	0.9984	3	AHNVSTSNNSPSTDNDS[Phospho]ISK-17	0.00395977	0.996	7	AHNVSTSNNSPSTDNDS[Phospho]ISK[8.01]-17	0.006568011	0.9949	8	AHNVSTSNNSPSTDNDS[Phospho]ISK[8.01]-17	0.003753439	0.996499999	6	AHNVSTSNNSPSTDNDS[Phospho]ISKSTTEPIQLNNK-17	0.010807838	0.9956	13	AHNVSTSNNSPSTDN[Deamidated]DS[Phospho]ISK-17	0.005455719	0.9971	6
sp|P0CX67|YG13A_YEAST	422	T	0	Gold	79	STT[Phospho]EPIQLNNK-3	0.036648542	0.929635313	1	STT[Phospho]EPIQLNNK-3	0.016776584	0.98895316	1	STT[Phospho]EPIQLNNK[8.01]-3	0.003720475	0.994500526	5	STT[Phospho]EPIQLN[Deamidated]NK-3	0.00395977	0.995500429	2	STT[Phospho]EPIQLNNK-3	0.006925664	0.9935	6	STT[Phospho]EPIQLNNK-3	0.006250944	0.9939006	5	STT[Phospho]EPIQLNNK-3	0.018857428	0.984358929	3	STT[Phospho]EPIQLNNK-3	0.009825988	0.996086721	5
sp|P0CX67|YG13A_YEAST	43	Y	0	Gold	23	EVHTNQDPLDVSASK[4.03]IQ[Deamidated]EY[Phospho]DK-19	0.017372171	0.97181925	1					EVHTNQDPLDVSAS[Phospho]K[8.01]IQEY[Phospho]DK[8.01]-19	0.028709494	0.936739378	1					EVHTNQDPLDVSAS[Phospho]K[8.01]IQEY[Phospho]DK[8.01]-19	0.006124757	0.995746491	2	EVHTNQDPLDVSAS[Phospho]K[8.01]IQEY[Phospho]DK[8.01]-19	0.027697634	0.975278678	2					EVHTNQDPLDVSAS[Phospho]K[8.01]IQEY[Phospho]DK[8.01]-19	0.009825988	0.996497225	6
sp|P0CX67|YG13A_YEAST	439	T	0	Bronze	3	STTEPIQLN[Deamidated]NK[4.03]HDLHLRPET[Phospho]Y-20	0.022187839	0.960662894	1	HDLHLRPET[Phospho]Y-9	0.045913982	0.924298869	1
sp|P0CX67|YG13A_YEAST	47	S	0	Gold	103	IQEYDK[8.01]AS[Phospho]TK[8.01]-8	0.028540577	0.9494	4	IQEYDKAS[Phospho]TK-8	0.023631135	0.959816019	6	IQEYDK[8.01]AS[Phospho]TK[8.01]-8	0.005104911	0.9861175	3	IQ[Deamidated]EYDKAS[Phospho]TK-8	0.038803799	0.885012226	1	IQ[Deamidated]EYDK[8.01]AS[Phospho]TK[8.01]-8	0.011044106	0.983916458	2	IQ[Deamidated]EYDK[8.01]AS[Phospho]TK[8.01]-8	0.008630155	0.9874212	1	IQEYDKAS[Phospho]TK-8	0.013660942	0.9709029	12	IQEYDKAS[Phospho]TK-8	0.018809146	0.95717247	9
sp|P0CX68|YL11A_YEAST	177	S	0	Gold	113	YVRPPPM[Oxidation]LTS[Phospho]PNDFPNWVK[8.01]-10	0.005097582	0.9945	10	YVRPPPMLTS[Phospho]PNDFPNWVK-10	0.001164023	0.9935	11	YVRPPPMLTS[Phospho]PNDFPNWVK-10	0.002886559	0.9977812	1					YVR[10.01]PPPMLTS[Phospho]PNDFPNWVK[8.01]-10	0.00547066	0.9968	3	YVRPPPMLTS[Phospho]PNDFPNWVK-10	0.003753439	0.99771346	1	YVRPPPM[Oxidation]LTS[Phospho]PNDFPNWVK-10	0.017913945	0.95140241	1	YVRPPPMLTS[Phospho]PNDFPNWVK-10	0.005690534	0.9992	4
sp|P0CX68|YL11A_YEAST	36	S	0	Gold	249	EVHTNQDPLDVS[Phospho]ASKIQEYDK-12	0.012380127	0.9814	2	EVHTNQDPLDVS[Phospho]ASKIQEYDK-12	0.003777433	0.9936	1	EVHTNQDPLDVS[Phospho]ASKIQEYDK-12	0.003550694	0.9958	4	EVHTNQDPLDVS[Phospho]ASK[6.02]-12	0.005991718	0.9897	8	EVHTNQDPLDVS[Phospho]ASK-12	0.006568011	0.9949	5	EVHTNQDPLDVS[Phospho]ASK-12	0.003887988	0.9956	6	EVHTNQDPLDVS[Phospho]ASKIQEYDK-12	0.01319737	0.996	2	EVHTNQDPLDVS[Phospho]ASK-12	0.010863181	0.9955	18
sp|P0CX68|YL11A_YEAST	373	S	0	Gold	73	NDSRS[Phospho]YTNTTK[8.01]PK[8.01]-5	0.006268215	0.992181989	1					NDSR[10.01]S[Phospho]YTNTTK[8.01]PK[8.01]-5	0.003720475	0.994299978	4	S[Phospho]YTN[Deamidated]TTKPK-1	0.04215845	0.868370185	1	NDSRS[Phospho]YTNTTKPK-5	0.007439994	0.99210438	2	NDSRS[Phospho]YTNTTKPK-5	0.005546626	0.994303407	2	NDSRS[Phospho]YTNTTKPK-5	0.010807838	0.99250758	2	NDSRS[Phospho]YTNTTKPK-5	0.007972304	0.9977	4
sp|P0CX68|YL11A_YEAST	38	S	0	Gold	155	EVHTNQDPLDVSAS[Phospho]K[4.03]-14	0.016783687	0.973749751	3					EVHTNQDPLDVSAS[Phospho]K[8.01]IQEYDK[8.01]-14	0.003212432	0.99629986	2	EVHTNQDPLDVSAS[Phospho]K[6.02]-14	0.006827108	0.985399897	2	EVHTNQDPLDVSAS[Phospho]K[8.01]IQEY[Phospho]DK[8.01]-14	0.00547066	0.9967009	2	EVHTNQDPLDVSAS[Phospho]K-14	0.003753439	0.9965	7					EVHTNQDPLDVSAS[Phospho]K-14	0.008232218	0.9975	13
sp|P0CX68|YL11A_YEAST	411	S	0	Silver	58	TARAHNVSTSN[Deamidated]NSPS[Phospho]TDNDSISK[8.01]-15	0.042242352	0.9121	1					AHNVSTSNNSPS[Phospho]TDNDSISK-12	0.014737115	0.979311811	1					AHNVSTSNNSPS[Phospho]TDNDSISK-12	0.012298246	0.997199999	6	AHNVSTSNNSPS[Phospho]TDNDSISK-12	0.015209645	0.970236605	3	AHNVSTSNNSPS[Phospho]TDNDSISK-12	0.029942672	0.968928377	2	AHNVSTSNNSPS[Phospho]T[Phospho]DNDSISK-12	0.005455719	0.9976008	2
sp|P0CX68|YL11A_YEAST	412	T	0	Gold	65	TARAHNVSTSNNSPST[Phospho]DNDSISK-16	0.046608477	0.902715302	1					AHNVSTSNNSPST[Phospho]DNDSISK-13	0.006645725	0.992899368	3	AHNVSTSNNSPST[Phospho]DNDSISK[6.02]-13	0.005151292	0.990419759	1	AHNVSTSNNSPST[Phospho]DNDSISK[4.03]-13	0.011134544	0.998099402	3	AHNVSTSNNSPST[Phospho]DNDSISK[8.01]-13	0.01174193	0.980789673	3	AHNVSTSNNSPST[Phospho]DNDSISK-13	0.031605122	0.94984409	3	AHNVSTSNNSPS[Phospho]T[Phospho]DNDSISK-13	0.005455719	0.99760007	2
sp|P0CX68|YL11A_YEAST	416	S	0	Gold	284	TARAHNVSTSNNSPSTDNDS[Phospho]ISK-20	0.007393617	0.987001651	3	AHNVSTSNNSPSTDNDS[Phospho]ISK[8.01]-17	0	0.9943	17	AHNVSTSNNSPSTDNDS[Phospho]ISKSTTEPIQLNNK-17	0.002886559	0.9984	3	AHNVSTSNNSPSTDNDS[Phospho]ISK-17	0.00395977	0.996	7	AHNVSTSNNSPSTDNDS[Phospho]ISK[8.01]-17	0.006568011	0.9949	8	AHNVSTSNNSPSTDNDS[Phospho]ISK[8.01]-17	0.003753439	0.996499999	6	AHNVSTSNNSPSTDNDS[Phospho]ISKSTTEPIQLNNK-17	0.010807838	0.9956	13	AHNVSTSNNSPSTDN[Deamidated]DS[Phospho]ISK-17	0.005455719	0.9971	6
sp|P0CX68|YL11A_YEAST	422	T	0	Gold	79	STT[Phospho]EPIQLNNK-3	0.036648542	0.929635313	1	STT[Phospho]EPIQLNNK-3	0.016776584	0.98895316	1	STT[Phospho]EPIQLNNK[8.01]-3	0.003720475	0.994500526	5	STT[Phospho]EPIQLN[Deamidated]NK-3	0.00395977	0.995500429	2	STT[Phospho]EPIQLNNK-3	0.006925664	0.9935	6	STT[Phospho]EPIQLNNK-3	0.006250944	0.9939006	5	STT[Phospho]EPIQLNNK-3	0.018857428	0.984358929	3	STT[Phospho]EPIQLNNK-3	0.009825988	0.996086721	5
sp|P0CX68|YL11A_YEAST	43	Y	0	Gold	23	EVHTNQDPLDVSASK[4.03]IQ[Deamidated]EY[Phospho]DK-19	0.017372171	0.97181925	1					EVHTNQDPLDVSAS[Phospho]K[8.01]IQEY[Phospho]DK[8.01]-19	0.028709494	0.936739378	1					EVHTNQDPLDVSAS[Phospho]K[8.01]IQEY[Phospho]DK[8.01]-19	0.006124757	0.995746491	2	EVHTNQDPLDVSAS[Phospho]K[8.01]IQEY[Phospho]DK[8.01]-19	0.027697634	0.975278678	2					EVHTNQDPLDVSAS[Phospho]K[8.01]IQEY[Phospho]DK[8.01]-19	0.009825988	0.996497225	6
sp|P0CX68|YL11A_YEAST	439	T	0	Bronze	3	STTEPIQLN[Deamidated]NK[4.03]HDLHLRPET[Phospho]Y-20	0.022187839	0.960662894	1	HDLHLRPET[Phospho]Y-9	0.045913982	0.924298869	1
sp|P0CX68|YL11A_YEAST	47	S	0	Gold	103	IQEYDK[8.01]AS[Phospho]TK[8.01]-8	0.028540577	0.9494	4	IQEYDKAS[Phospho]TK-8	0.023631135	0.959816019	6	IQEYDK[8.01]AS[Phospho]TK[8.01]-8	0.005104911	0.9861175	3	IQ[Deamidated]EYDKAS[Phospho]TK-8	0.038803799	0.885012226	1	IQ[Deamidated]EYDK[8.01]AS[Phospho]TK[8.01]-8	0.011044106	0.983916458	2	IQ[Deamidated]EYDK[8.01]AS[Phospho]TK[8.01]-8	0.008630155	0.9874212	1	IQEYDKAS[Phospho]TK-8	0.013660942	0.9709029	12	IQEYDKAS[Phospho]TK-8	0.018809146	0.95717247	9
sp|P0CX69|YM14A_YEAST	177	S	0	Gold	113	YVRPPPM[Oxidation]LTS[Phospho]PNDFPNWVK[8.01]-10	0.005097582	0.9945	10	YVRPPPMLTS[Phospho]PNDFPNWVK-10	0.001164023	0.9935	11	YVRPPPMLTS[Phospho]PNDFPNWVK-10	0.002886559	0.9977812	1					YVR[10.01]PPPMLTS[Phospho]PNDFPNWVK[8.01]-10	0.00547066	0.9968	3	YVRPPPMLTS[Phospho]PNDFPNWVK-10	0.003753439	0.99771346	1	YVRPPPM[Oxidation]LTS[Phospho]PNDFPNWVK-10	0.017913945	0.95140241	1	YVRPPPMLTS[Phospho]PNDFPNWVK-10	0.005690534	0.9992	4
sp|P0CX69|YM14A_YEAST	36	S	0	Gold	249	EVHTNQDPLDVS[Phospho]ASKIQEYDK-12	0.012380127	0.9814	2	EVHTNQDPLDVS[Phospho]ASKIQEYDK-12	0.003777433	0.9936	1	EVHTNQDPLDVS[Phospho]ASKIQEYDK-12	0.003550694	0.9958	4	EVHTNQDPLDVS[Phospho]ASK[6.02]-12	0.005991718	0.9897	8	EVHTNQDPLDVS[Phospho]ASK-12	0.006568011	0.9949	5	EVHTNQDPLDVS[Phospho]ASK-12	0.003887988	0.9956	6	EVHTNQDPLDVS[Phospho]ASKIQEYDK-12	0.01319737	0.996	2	EVHTNQDPLDVS[Phospho]ASK-12	0.010863181	0.9955	18
sp|P0CX69|YM14A_YEAST	373	S	0	Gold	73	NDSRS[Phospho]YTNTTK[8.01]PK[8.01]-5	0.006268215	0.992181989	1					NDSR[10.01]S[Phospho]YTNTTK[8.01]PK[8.01]-5	0.003720475	0.994299978	4	S[Phospho]YTN[Deamidated]TTKPK-1	0.04215845	0.868370185	1	NDSRS[Phospho]YTNTTKPK-5	0.007439994	0.99210438	2	NDSRS[Phospho]YTNTTKPK-5	0.005546626	0.994303407	2	NDSRS[Phospho]YTNTTKPK-5	0.010807838	0.99250758	2	NDSRS[Phospho]YTNTTKPK-5	0.007972304	0.9977	4
sp|P0CX69|YM14A_YEAST	38	S	0	Gold	155	EVHTNQDPLDVSAS[Phospho]K[4.03]-14	0.016783687	0.973749751	3					EVHTNQDPLDVSAS[Phospho]K[8.01]IQEYDK[8.01]-14	0.003212432	0.99629986	2	EVHTNQDPLDVSAS[Phospho]K[6.02]-14	0.006827108	0.985399897	2	EVHTNQDPLDVSAS[Phospho]K[8.01]IQEY[Phospho]DK[8.01]-14	0.00547066	0.9967009	2	EVHTNQDPLDVSAS[Phospho]K-14	0.003753439	0.9965	7					EVHTNQDPLDVSAS[Phospho]K-14	0.008232218	0.9975	13
sp|P0CX69|YM14A_YEAST	411	S	0	Silver	58	TARAHNVSTSN[Deamidated]NSPS[Phospho]TDNDSISK[8.01]-15	0.042242352	0.9121	1					AHNVSTSNNSPS[Phospho]TDNDSISK-12	0.014737115	0.979311811	1					AHNVSTSNNSPS[Phospho]TDNDSISK-12	0.012298246	0.997199999	6	AHNVSTSNNSPS[Phospho]TDNDSISK-12	0.015209645	0.970236605	3	AHNVSTSNNSPS[Phospho]TDNDSISK-12	0.029942672	0.968928377	2	AHNVSTSNNSPS[Phospho]T[Phospho]DNDSISK-12	0.005455719	0.9976008	2
sp|P0CX69|YM14A_YEAST	412	T	0	Gold	65	TARAHNVSTSNNSPST[Phospho]DNDSISK-16	0.046608477	0.902715302	1					AHNVSTSNNSPST[Phospho]DNDSISK-13	0.006645725	0.992899368	3	AHNVSTSNNSPST[Phospho]DNDSISK[6.02]-13	0.005151292	0.990419759	1	AHNVSTSNNSPST[Phospho]DNDSISK[4.03]-13	0.011134544	0.998099402	3	AHNVSTSNNSPST[Phospho]DNDSISK[8.01]-13	0.01174193	0.980789673	3	AHNVSTSNNSPST[Phospho]DNDSISK-13	0.031605122	0.94984409	3	AHNVSTSNNSPS[Phospho]T[Phospho]DNDSISK-13	0.005455719	0.99760007	2
sp|P0CX69|YM14A_YEAST	416	S	0	Gold	284	TARAHNVSTSNNSPSTDNDS[Phospho]ISK-20	0.007393617	0.987001651	3	AHNVSTSNNSPSTDNDS[Phospho]ISK[8.01]-17	0	0.9943	17	AHNVSTSNNSPSTDNDS[Phospho]ISKSTTEPIQLNNK-17	0.002886559	0.9984	3	AHNVSTSNNSPSTDNDS[Phospho]ISK-17	0.00395977	0.996	7	AHNVSTSNNSPSTDNDS[Phospho]ISK[8.01]-17	0.006568011	0.9949	8	AHNVSTSNNSPSTDNDS[Phospho]ISK[8.01]-17	0.003753439	0.996499999	6	AHNVSTSNNSPSTDNDS[Phospho]ISKSTTEPIQLNNK-17	0.010807838	0.9956	13	AHNVSTSNNSPSTDN[Deamidated]DS[Phospho]ISK-17	0.005455719	0.9971	6
sp|P0CX69|YM14A_YEAST	422	T	0	Gold	79	STT[Phospho]EPIQLNNK-3	0.036648542	0.929635313	1	STT[Phospho]EPIQLNNK-3	0.016776584	0.98895316	1	STT[Phospho]EPIQLNNK[8.01]-3	0.003720475	0.994500526	5	STT[Phospho]EPIQLN[Deamidated]NK-3	0.00395977	0.995500429	2	STT[Phospho]EPIQLNNK-3	0.006925664	0.9935	6	STT[Phospho]EPIQLNNK-3	0.006250944	0.9939006	5	STT[Phospho]EPIQLNNK-3	0.018857428	0.984358929	3	STT[Phospho]EPIQLNNK-3	0.009825988	0.996086721	5
sp|P0CX69|YM14A_YEAST	43	Y	0	Gold	23	EVHTNQDPLDVSASK[4.03]IQ[Deamidated]EY[Phospho]DK-19	0.017372171	0.97181925	1					EVHTNQDPLDVSAS[Phospho]K[8.01]IQEY[Phospho]DK[8.01]-19	0.028709494	0.936739378	1					EVHTNQDPLDVSAS[Phospho]K[8.01]IQEY[Phospho]DK[8.01]-19	0.006124757	0.995746491	2	EVHTNQDPLDVSAS[Phospho]K[8.01]IQEY[Phospho]DK[8.01]-19	0.027697634	0.975278678	2					EVHTNQDPLDVSAS[Phospho]K[8.01]IQEY[Phospho]DK[8.01]-19	0.009825988	0.996497225	6
sp|P0CX69|YM14A_YEAST	439	T	0	Bronze	3	STTEPIQLN[Deamidated]NK[4.03]HDLHLRPET[Phospho]Y-20	0.022187839	0.960662894	1	HDLHLRPET[Phospho]Y-9	0.045913982	0.924298869	1
sp|P0CX69|YM14A_YEAST	47	S	0	Gold	103	IQEYDK[8.01]AS[Phospho]TK[8.01]-8	0.028540577	0.9494	4	IQEYDKAS[Phospho]TK-8	0.023631135	0.959816019	6	IQEYDK[8.01]AS[Phospho]TK[8.01]-8	0.005104911	0.9861175	3	IQ[Deamidated]EYDKAS[Phospho]TK-8	0.038803799	0.885012226	1	IQ[Deamidated]EYDK[8.01]AS[Phospho]TK[8.01]-8	0.011044106	0.983916458	2	IQ[Deamidated]EYDK[8.01]AS[Phospho]TK[8.01]-8	0.008630155	0.9874212	1	IQEYDKAS[Phospho]TK-8	0.013660942	0.9709029	12	IQEYDKAS[Phospho]TK-8	0.018809146	0.95717247	9
sp|P0CX70|YD15A_YEAST	10	S	0	Gold	3256	[Acetyl]M[Oxidation]ESQQLSQHS[Phospho]PISHGSAC[Carbamidomethyl]ASVTSK-10	0.005097582	0.994499986	4	[Acetyl]MESQQLSQHS[Phospho]PISHGSAC[Carbamidomethyl]ASVTSK-10	0	0.9985	33	[Acetyl]MESQQLSQHS[Phospho]PISHGSAC[Carbamidomethyl]ASVTSK[8.01]-10	0.001969391	0.9972	21	[Acetyl]M[Oxidation]ESQQLSQHS[Phospho]PISHGSAC[Carbamidomethyl]ASVTSK-10	0.000806447	0.9986	26	[Acetyl]MESQQLSQHS[Phospho]PIS[Phospho]HGSAC[Carbamidomethyl]ASVTSK[8.01]-10	0.004832482	0.99890018	2	[Acetyl]MESQQ[Deamidated]LSQHS[Phospho]PISHGSAC[Carbamidomethyl]ASVTSK-10	0.003753439	0.99900009	12	[Acetyl]M[Oxidation]ESQQLSQHS[Phospho]PISHGSAC[Carbamidomethyl]ASVTSK-10	0.010807838	0.9965	184	[Acetyl]M[Oxidation]ESQQLSQHS[Phospho]PISHGSAC[Carbamidomethyl]ASVTSK[4.03]-10	0.004250744	0.9995	15
sp|P0CX70|YD15A_YEAST	177	S	0	Gold	113	YVRPPPM[Oxidation]LTS[Phospho]PNDFPNWVK[8.01]-10	0.005097582	0.9945	10	YVRPPPMLTS[Phospho]PNDFPNWVK-10	0.001164023	0.9935	11	YVRPPPMLTS[Phospho]PNDFPNWVK-10	0.002886559	0.9977812	1					YVR[10.01]PPPMLTS[Phospho]PNDFPNWVK[8.01]-10	0.00547066	0.9968	3	YVRPPPMLTS[Phospho]PNDFPNWVK-10	0.003753439	0.99771346	1	YVRPPPM[Oxidation]LTS[Phospho]PNDFPNWVK-10	0.017913945	0.95140241	1	YVRPPPMLTS[Phospho]PNDFPNWVK-10	0.005690534	0.9992	4
sp|P0CX70|YD15A_YEAST	36	S	0	Gold	294	EVHTNQDPLDVS[Phospho]ASK[8.01]-12	0.019781629	0.9671	7	EVHTNQDPLDVS[Phospho]ASK[8.01]TEEC[Carbamidomethyl]EK[8.01]-12	0.00213173	0.98899998	2	EVHTNQDPLDVS[Phospho]ASKTEEC[Carbamidomethyl]EK-12	0.003513562	0.994899946	4	EVHTNQDPLDVS[Phospho]ASKTEEC[Carbamidomethyl]EK-12	0.00395977	0.995092357	2	EVHTNQDPLDVS[Phospho]ASK[8.01]TEEC[Carbamidomethyl]EK[8.01]-12	0.005420509	0.997	6	EVHTNQDPLDVS[Phospho]ASK[8.01]TEEC[Carbamidomethyl]EK[8.01]-12	0.003753439	0.997499902	4	EVHTNQDPLDVS[Phospho]ASKTEEC[Carbamidomethyl]EK-12	0.010824465	0.9885	6	EVHTNQDPLDVS[Phospho]ASK[8.01]TEEC[Carbamidomethyl]EK[8.01]-12	0.00677192	0.999	5
sp|P0CX70|YD15A_YEAST	373	S	0	Gold	85	NDSRS[Phospho]YTNTTK[8.01]PK[8.01]-5	0.006268215	0.992181989	1					NDSR[10.01]S[Phospho]YTNTTK[8.01]PK[8.01]-5	0.003720475	0.994299978	4	S[Phospho]YTN[Deamidated]TTKPK-1	0.04215845	0.868370185	1	NDSRS[Phospho]YTNTTKPK-5	0.007439994	0.99210438	2	NDSRS[Phospho]YTNTTKPK-5	0.005546626	0.994303407	2	NDSRS[Phospho]YTNTTKPK-5	0.010807838	0.99250758	2	NDSRS[Phospho]YTNTTKPK-5	0.007972304	0.9977	4
sp|P0CX70|YD15A_YEAST	38	S	0	Gold	223	EVHTNQDPLDVSAS[Phospho]K[4.03]-14	0.016783687	0.973749751	3	EVHTNQDPLDVSAS[Phospho]KTEEC[Carbamidomethyl]EK-14	0.010396336	0.990188007	3	EVHTNQDPLDVSAS[Phospho]KTEEC[Carbamidomethyl]EK-14	0.003550694	0.9959	11	EVHTNQDPLDVSAS[Phospho]K[6.02]-14	0.006827108	0.985399897	2	EVHTNQDPLDVSAS[Phospho]K-14	0.006750873	0.99470282	5	EVHTNQDPLDVSAS[Phospho]K-14	0.003753439	0.9965	7	EVHTNQDPLDVSAS[Phospho]KTEEC[Carbamidomethyl]EK-14	0.01319737	0.995910438	3	EVHTNQDPLDVSAS[Phospho]KTEEC[Carbamidomethyl]EK-14	0.007050244	0.99810018	6
sp|P0CX70|YD15A_YEAST	411	S	0	Silver	58	TARAHNVSTSN[Deamidated]NSPS[Phospho]TDNDSISK[8.01]-15	0.042242352	0.9121	1					AHNVSTSNNSPS[Phospho]TDNDSISK-12	0.014737115	0.979311811	1					AHNVSTSNNSPS[Phospho]TDNDSISK-12	0.012298246	0.997199999	6	AHNVSTSNNSPS[Phospho]TDNDSISK-12	0.015209645	0.970236605	3	AHNVSTSNNSPS[Phospho]TDNDSISK-12	0.029942672	0.968928377	2	AHNVSTSNNSPS[Phospho]T[Phospho]DNDSISK-12	0.005455719	0.9976008	2
sp|P0CX70|YD15A_YEAST	412	T	0	Gold	65	TARAHNVSTSNNSPST[Phospho]DNDSISK-16	0.046608477	0.902715302	1					AHNVSTSNNSPST[Phospho]DNDSISK-13	0.006645725	0.992899368	3	AHNVSTSNNSPST[Phospho]DNDSISK[6.02]-13	0.005151292	0.990419759	1	AHNVSTSNNSPST[Phospho]DNDSISK[4.03]-13	0.011134544	0.998099402	3	AHNVSTSNNSPST[Phospho]DNDSISK[8.01]-13	0.01174193	0.980789673	3	AHNVSTSNNSPST[Phospho]DNDSISK-13	0.031605122	0.94984409	3	AHNVSTSNNSPS[Phospho]T[Phospho]DNDSISK-13	0.005455719	0.99760007	2
sp|P0CX70|YD15A_YEAST	416	S	0	Gold	287	TARAHNVSTSNNSPSTDNDS[Phospho]ISK-20	0.007393617	0.987001651	3	AHNVSTSNNSPSTDNDS[Phospho]ISK[8.01]-17	0	0.9943	17	AHNVSTSNNSPSTDNDS[Phospho]ISKSTTEPIQLNNK-17	0.002886559	0.9984	3	AHNVSTSNNSPSTDNDS[Phospho]ISK-17	0.00395977	0.996	7	AHNVSTSNNSPSTDNDS[Phospho]ISK[8.01]-17	0.006568011	0.9949	8	AHNVSTSNNSPSTDNDS[Phospho]ISK[8.01]-17	0.003753439	0.996499999	6	AHNVSTSNNSPSTDNDS[Phospho]ISKSTTEPIQLNNK-17	0.010807838	0.9956	13	AHNVSTSNNSPSTDN[Deamidated]DS[Phospho]ISK-17	0.005455719	0.9971	6
sp|P0CX70|YD15A_YEAST	422	T	0	Gold	81	STT[Phospho]EPIQLNNK-3	0.036648542	0.929635313	1	STT[Phospho]EPIQLNNK-3	0.016776584	0.98895316	1	STT[Phospho]EPIQLNNK[8.01]-3	0.003720475	0.994500526	5	STT[Phospho]EPIQLN[Deamidated]NK-3	0.00395977	0.995500429	2	STT[Phospho]EPIQLNNK-3	0.006925664	0.9935	6	STT[Phospho]EPIQLNNK-3	0.006250944	0.9939006	5	STT[Phospho]EPIQLNNK-3	0.018857428	0.984358929	3	STT[Phospho]EPIQLNNK-3	0.009825988	0.996086721	5
sp|P0CX71|YE11A_YEAST	10	S	0	Gold	3256	[Acetyl]M[Oxidation]ESQQLSQHS[Phospho]PISHGSAC[Carbamidomethyl]ASVTSK-10	0.005097582	0.994499986	4	[Acetyl]MESQQLSQHS[Phospho]PISHGSAC[Carbamidomethyl]ASVTSK-10	0	0.9985	33	[Acetyl]MESQQLSQHS[Phospho]PISHGSAC[Carbamidomethyl]ASVTSK[8.01]-10	0.001969391	0.9972	21	[Acetyl]M[Oxidation]ESQQLSQHS[Phospho]PISHGSAC[Carbamidomethyl]ASVTSK-10	0.000806447	0.9986	26	[Acetyl]MESQQLSQHS[Phospho]PIS[Phospho]HGSAC[Carbamidomethyl]ASVTSK[8.01]-10	0.004832482	0.99890018	2	[Acetyl]MESQQ[Deamidated]LSQHS[Phospho]PISHGSAC[Carbamidomethyl]ASVTSK-10	0.003753439	0.99900009	12	[Acetyl]M[Oxidation]ESQQLSQHS[Phospho]PISHGSAC[Carbamidomethyl]ASVTSK-10	0.010807838	0.9965	184	[Acetyl]M[Oxidation]ESQQLSQHS[Phospho]PISHGSAC[Carbamidomethyl]ASVTSK[4.03]-10	0.004250744	0.9995	15
sp|P0CX71|YE11A_YEAST	177	S	0	Gold	113	YVRPPPM[Oxidation]LTS[Phospho]PNDFPNWVK[8.01]-10	0.005097582	0.9945	10	YVRPPPMLTS[Phospho]PNDFPNWVK-10	0.001164023	0.9935	11	YVRPPPMLTS[Phospho]PNDFPNWVK-10	0.002886559	0.9977812	1					YVR[10.01]PPPMLTS[Phospho]PNDFPNWVK[8.01]-10	0.00547066	0.9968	3	YVRPPPMLTS[Phospho]PNDFPNWVK-10	0.003753439	0.99771346	1	YVRPPPM[Oxidation]LTS[Phospho]PNDFPNWVK-10	0.017913945	0.95140241	1	YVRPPPMLTS[Phospho]PNDFPNWVK-10	0.005690534	0.9992	4
sp|P0CX71|YE11A_YEAST	36	S	0	Gold	294	EVHTNQDPLDVS[Phospho]ASK[8.01]-12	0.019781629	0.9671	7	EVHTNQDPLDVS[Phospho]ASK[8.01]TEEC[Carbamidomethyl]EK[8.01]-12	0.00213173	0.98899998	2	EVHTNQDPLDVS[Phospho]ASKTEEC[Carbamidomethyl]EK-12	0.003513562	0.994899946	4	EVHTNQDPLDVS[Phospho]ASKTEEC[Carbamidomethyl]EK-12	0.00395977	0.995092357	2	EVHTNQDPLDVS[Phospho]ASK[8.01]TEEC[Carbamidomethyl]EK[8.01]-12	0.005420509	0.997	6	EVHTNQDPLDVS[Phospho]ASK[8.01]TEEC[Carbamidomethyl]EK[8.01]-12	0.003753439	0.997499902	4	EVHTNQDPLDVS[Phospho]ASKTEEC[Carbamidomethyl]EK-12	0.010824465	0.9885	6	EVHTNQDPLDVS[Phospho]ASK[8.01]TEEC[Carbamidomethyl]EK[8.01]-12	0.00677192	0.999	5
sp|P0CX71|YE11A_YEAST	373	S	0	Gold	85	NDSRS[Phospho]YTNTTK[8.01]PK[8.01]-5	0.006268215	0.992181989	1					NDSR[10.01]S[Phospho]YTNTTK[8.01]PK[8.01]-5	0.003720475	0.994299978	4	S[Phospho]YTN[Deamidated]TTKPK-1	0.04215845	0.868370185	1	NDSRS[Phospho]YTNTTKPK-5	0.007439994	0.99210438	2	NDSRS[Phospho]YTNTTKPK-5	0.005546626	0.994303407	2	NDSRS[Phospho]YTNTTKPK-5	0.010807838	0.99250758	2	NDSRS[Phospho]YTNTTKPK-5	0.007972304	0.9977	4
sp|P0CX71|YE11A_YEAST	38	S	0	Gold	223	EVHTNQDPLDVSAS[Phospho]K[4.03]-14	0.016783687	0.973749751	3	EVHTNQDPLDVSAS[Phospho]KTEEC[Carbamidomethyl]EK-14	0.010396336	0.990188007	3	EVHTNQDPLDVSAS[Phospho]KTEEC[Carbamidomethyl]EK-14	0.003550694	0.9959	11	EVHTNQDPLDVSAS[Phospho]K[6.02]-14	0.006827108	0.985399897	2	EVHTNQDPLDVSAS[Phospho]K-14	0.006750873	0.99470282	5	EVHTNQDPLDVSAS[Phospho]K-14	0.003753439	0.9965	7	EVHTNQDPLDVSAS[Phospho]KTEEC[Carbamidomethyl]EK-14	0.01319737	0.995910438	3	EVHTNQDPLDVSAS[Phospho]KTEEC[Carbamidomethyl]EK-14	0.007050244	0.99810018	6
sp|P0CX71|YE11A_YEAST	411	S	0	Silver	58	TARAHNVSTSN[Deamidated]NSPS[Phospho]TDNDSISK[8.01]-15	0.042242352	0.9121	1					AHNVSTSNNSPS[Phospho]TDNDSISK-12	0.014737115	0.979311811	1					AHNVSTSNNSPS[Phospho]TDNDSISK-12	0.012298246	0.997199999	6	AHNVSTSNNSPS[Phospho]TDNDSISK-12	0.015209645	0.970236605	3	AHNVSTSNNSPS[Phospho]TDNDSISK-12	0.029942672	0.968928377	2	AHNVSTSNNSPS[Phospho]T[Phospho]DNDSISK-12	0.005455719	0.9976008	2
sp|P0CX71|YE11A_YEAST	412	T	0	Gold	65	TARAHNVSTSNNSPST[Phospho]DNDSISK-16	0.046608477	0.902715302	1					AHNVSTSNNSPST[Phospho]DNDSISK-13	0.006645725	0.992899368	3	AHNVSTSNNSPST[Phospho]DNDSISK[6.02]-13	0.005151292	0.990419759	1	AHNVSTSNNSPST[Phospho]DNDSISK[4.03]-13	0.011134544	0.998099402	3	AHNVSTSNNSPST[Phospho]DNDSISK[8.01]-13	0.01174193	0.980789673	3	AHNVSTSNNSPST[Phospho]DNDSISK-13	0.031605122	0.94984409	3	AHNVSTSNNSPS[Phospho]T[Phospho]DNDSISK-13	0.005455719	0.99760007	2
sp|P0CX71|YE11A_YEAST	416	S	0	Gold	287	TARAHNVSTSNNSPSTDNDS[Phospho]ISK-20	0.007393617	0.987001651	3	AHNVSTSNNSPSTDNDS[Phospho]ISK[8.01]-17	0	0.9943	17	AHNVSTSNNSPSTDNDS[Phospho]ISKSTTEPIQLNNK-17	0.002886559	0.9984	3	AHNVSTSNNSPSTDNDS[Phospho]ISK-17	0.00395977	0.996	7	AHNVSTSNNSPSTDNDS[Phospho]ISK[8.01]-17	0.006568011	0.9949	8	AHNVSTSNNSPSTDNDS[Phospho]ISK[8.01]-17	0.003753439	0.996499999	6	AHNVSTSNNSPSTDNDS[Phospho]ISKSTTEPIQLNNK-17	0.010807838	0.9956	13	AHNVSTSNNSPSTDN[Deamidated]DS[Phospho]ISK-17	0.005455719	0.9971	6
sp|P0CX71|YE11A_YEAST	422	T	0	Gold	81	STT[Phospho]EPIQLNNK-3	0.036648542	0.929635313	1	STT[Phospho]EPIQLNNK-3	0.016776584	0.98895316	1	STT[Phospho]EPIQLNNK[8.01]-3	0.003720475	0.994500526	5	STT[Phospho]EPIQLN[Deamidated]NK-3	0.00395977	0.995500429	2	STT[Phospho]EPIQLNNK-3	0.006925664	0.9935	6	STT[Phospho]EPIQLNNK-3	0.006250944	0.9939006	5	STT[Phospho]EPIQLNNK-3	0.018857428	0.984358929	3	STT[Phospho]EPIQLNNK-3	0.009825988	0.996086721	5
sp|P0CX72|YL12A_YEAST	10	S	0	Gold	3256	[Acetyl]M[Oxidation]ESQQLSQHS[Phospho]PISHGSAC[Carbamidomethyl]ASVTSK-10	0.005097582	0.994499986	4	[Acetyl]MESQQLSQHS[Phospho]PISHGSAC[Carbamidomethyl]ASVTSK-10	0	0.9985	33	[Acetyl]MESQQLSQHS[Phospho]PISHGSAC[Carbamidomethyl]ASVTSK[8.01]-10	0.001969391	0.9972	21	[Acetyl]M[Oxidation]ESQQLSQHS[Phospho]PISHGSAC[Carbamidomethyl]ASVTSK-10	0.000806447	0.9986	26	[Acetyl]MESQQLSQHS[Phospho]PIS[Phospho]HGSAC[Carbamidomethyl]ASVTSK[8.01]-10	0.004832482	0.99890018	2	[Acetyl]MESQQ[Deamidated]LSQHS[Phospho]PISHGSAC[Carbamidomethyl]ASVTSK-10	0.003753439	0.99900009	12	[Acetyl]M[Oxidation]ESQQLSQHS[Phospho]PISHGSAC[Carbamidomethyl]ASVTSK-10	0.010807838	0.9965	184	[Acetyl]M[Oxidation]ESQQLSQHS[Phospho]PISHGSAC[Carbamidomethyl]ASVTSK[4.03]-10	0.004250744	0.9995	15
sp|P0CX72|YL12A_YEAST	177	S	0	Gold	113	YVRPPPM[Oxidation]LTS[Phospho]PNDFPNWVK[8.01]-10	0.005097582	0.9945	10	YVRPPPMLTS[Phospho]PNDFPNWVK-10	0.001164023	0.9935	11	YVRPPPMLTS[Phospho]PNDFPNWVK-10	0.002886559	0.9977812	1					YVR[10.01]PPPMLTS[Phospho]PNDFPNWVK[8.01]-10	0.00547066	0.9968	3	YVRPPPMLTS[Phospho]PNDFPNWVK-10	0.003753439	0.99771346	1	YVRPPPM[Oxidation]LTS[Phospho]PNDFPNWVK-10	0.017913945	0.95140241	1	YVRPPPMLTS[Phospho]PNDFPNWVK-10	0.005690534	0.9992	4
sp|P0CX72|YL12A_YEAST	36	S	0	Gold	294	EVHTNQDPLDVS[Phospho]ASK[8.01]-12	0.019781629	0.9671	7	EVHTNQDPLDVS[Phospho]ASK[8.01]TEEC[Carbamidomethyl]EK[8.01]-12	0.00213173	0.98899998	2	EVHTNQDPLDVS[Phospho]ASKTEEC[Carbamidomethyl]EK-12	0.003513562	0.994899946	4	EVHTNQDPLDVS[Phospho]ASKTEEC[Carbamidomethyl]EK-12	0.00395977	0.995092357	2	EVHTNQDPLDVS[Phospho]ASK[8.01]TEEC[Carbamidomethyl]EK[8.01]-12	0.005420509	0.997	6	EVHTNQDPLDVS[Phospho]ASK[8.01]TEEC[Carbamidomethyl]EK[8.01]-12	0.003753439	0.997499902	4	EVHTNQDPLDVS[Phospho]ASKTEEC[Carbamidomethyl]EK-12	0.010824465	0.9885	6	EVHTNQDPLDVS[Phospho]ASK[8.01]TEEC[Carbamidomethyl]EK[8.01]-12	0.00677192	0.999	5
sp|P0CX72|YL12A_YEAST	373	S	0	Gold	85	NDSRS[Phospho]YTNTTK[8.01]PK[8.01]-5	0.006268215	0.992181989	1					NDSR[10.01]S[Phospho]YTNTTK[8.01]PK[8.01]-5	0.003720475	0.994299978	4	S[Phospho]YTN[Deamidated]TTKPK-1	0.04215845	0.868370185	1	NDSRS[Phospho]YTNTTKPK-5	0.007439994	0.99210438	2	NDSRS[Phospho]YTNTTKPK-5	0.005546626	0.994303407	2	NDSRS[Phospho]YTNTTKPK-5	0.010807838	0.99250758	2	NDSRS[Phospho]YTNTTKPK-5	0.007972304	0.9977	4
sp|P0CX72|YL12A_YEAST	38	S	0	Gold	223	EVHTNQDPLDVSAS[Phospho]K[4.03]-14	0.016783687	0.973749751	3	EVHTNQDPLDVSAS[Phospho]KTEEC[Carbamidomethyl]EK-14	0.010396336	0.990188007	3	EVHTNQDPLDVSAS[Phospho]KTEEC[Carbamidomethyl]EK-14	0.003550694	0.9959	11	EVHTNQDPLDVSAS[Phospho]K[6.02]-14	0.006827108	0.985399897	2	EVHTNQDPLDVSAS[Phospho]K-14	0.006750873	0.99470282	5	EVHTNQDPLDVSAS[Phospho]K-14	0.003753439	0.9965	7	EVHTNQDPLDVSAS[Phospho]KTEEC[Carbamidomethyl]EK-14	0.01319737	0.995910438	3	EVHTNQDPLDVSAS[Phospho]KTEEC[Carbamidomethyl]EK-14	0.007050244	0.99810018	6
sp|P0CX72|YL12A_YEAST	411	S	0	Silver	58	TARAHNVSTSN[Deamidated]NSPS[Phospho]TDNDSISK[8.01]-15	0.042242352	0.9121	1					AHNVSTSNNSPS[Phospho]TDNDSISK-12	0.014737115	0.979311811	1					AHNVSTSNNSPS[Phospho]TDNDSISK-12	0.012298246	0.997199999	6	AHNVSTSNNSPS[Phospho]TDNDSISK-12	0.015209645	0.970236605	3	AHNVSTSNNSPS[Phospho]TDNDSISK-12	0.029942672	0.968928377	2	AHNVSTSNNSPS[Phospho]T[Phospho]DNDSISK-12	0.005455719	0.9976008	2
[truncated: 59,830 more rows]
