# Supplementary material for: An AI-Ready Phosphorylation Meta-Analysis for Saccharomyces cerevisiae
Source: J Proteome Res. 2026 May 4;25(6):2915–26. doi: 10.1021/acs.jproteome.5c01263 (PMC13247961; doi:10.1021/acs.jproteome.5c01263)
Supplement: Supplementary file 5 [file pr5c01263_si_005.csv]

# Data S4. Motifs found in the Gold category (rmotifx results).
motif	score	fg.matches	fg.size	bg.matches	bg.size	fold.increase	proteins_with_motif (UniProt ID)	proteins_with_motif (gene names)
.....P.[ST]P......	318.332169050692	406	19682	948	261282	5.68535988032502	sp|O13527|YA11B_YEAST:sp|P00817|IPYR_YEAST:sp|P02829|HSP82_YEAST:sp|P03069|GCN4_YEAST:sp|P06102|NOT3_YEAST:sp|P07259|PYR1_YEAST:sp|P07261|GCR1_YEAST:sp|P08153|SWI5_YEAST:sp|P08518|RPB2_YEAST:sp|P08678|CYAA_YEAST:sp|P11792|SCH9_YEAST:sp|P12383|PDR1_YEAST:sp|P14843|AROF_YEAST:sp|P16861|PFKA1_YEAST:sp|P17119|KAR3_YEAST:sp|P18888|SNF6_YEAST:sp|P19524|MYO2_YEAST:sp|P20449|DBP5_YEAST:sp|P21192|ACE2_YEA…	TY1B-A:IPP1:HSP82:GCN4:NOT3:URA2:GCR1:SWI5:RPB2:CYR1:SCH9:PDR1:ARO3:PFK1:KAR3:SNF6:MYO2:DBP5:ACE2:UBC1:TAF2:GSY1:KAR4:HSP30:PPZ1:APL1:CPS1:BUD14:PRR1:PTP2:PSO2:PSK1:EFT1; EFT2:MCM10:SPC110:PDB1:KAR9:CHD1:ORC2:RAD5:CYM1:PPQ1:YOX1:MNR2:SWH1:SNU114:RCN1:MSA2:VRP1:HEK2:PAF1:YNG2:DNA2:AXL2:PIK1:MBP1:RPH1:BEM2:ZRG8:GIP2:DDI1:COG3:VPS27:HOS4:AIM21:GLC8:BNI1:YRB1:VNX1:STB1:BLM10:P43597:LSB3:SUM1:NET1:ZAP…
.......[ST]P..S...	315.497296284518	608	19276	1634	260334	5.02534058499061	sp|D6VTK4|STE2_YEAST:sp|O13527|YA11B_YEAST:sp|P00817|IPYR_YEAST:sp|P06102|NOT3_YEAST:sp|P06105|SC160_YEAST:sp|P06367|RS14A_YEAST:sp|P06778-2|RAD52_YEAST:sp|P06786|TOP2_YEAST:sp|P07245|C1TC_YEAST:sp|P07248|ADR1_YEAST:sp|P08153|SWI5_YEAST:sp|P09547|SWI1_YEAST:sp|P0C0W9|RL11A_YEAST:sp|P0C2J3|YL21B_YEAST:sp|P11433|CDC24_YEAST:sp|P11972|SST2_YEAST:sp|P13517|CAPZB_YEAST:sp|P14680|YAK1_YEAST:sp|P14747|P…	STE2:TY1B-A:IPP1:NOT3:SCP160:RPS14A:P06778-2:TOP2:ADE3:ADR1:SWI5:SWI1:RPL11A:TY2B-LR1:CDC24:SST2:CAP2:YAK1:CMP2:NSP1:GAL11:DBP5:MSB1:DAL81:RNR3:AFT1:PRP28:SSD1:PKC1:STE50:ELO2:PRD1:KCC4:BUD3:HSP30:CDC39:MIG1:BEM1:PSK1:FUN30:NUP2:PAN1:KAR9:PAH1:SWI3:SAC6:STE5:TYE7:XRS2:RIM101:EDE1:ASH1:COY1:SPT7:SIS2:RCN1:ALY1:SET3:PXL1:BOI1:UBP13:HEK2:LDB7:AIM3:SHE3:AME1:SDH8:PAF1:MSG5:RCK2:CRP1:RTT107:NVJ1:ASP1:…
....R..[ST]P......	314.435909148698	278	18668	703	258700	5.48009525432191	sp|O13527|YA11B_YEAST:sp|P04819-2|DNLI1_YEAST:sp|P07270|PHO4_YEAST:sp|P13186|KIN2_YEAST:sp|P13259|PCY1_YEAST:sp|P14742|GFA1_YEAST:sp|P17106|CBF1_YEAST:sp|P20676|NUP1_YEAST:sp|P21524|RIR1_YEAST:sp|P23201|SPA2_YEAST:sp|P25441|RPC4_YEAST:sp|P25558|BUD3_YEAST:sp|P25583|MET14_YEAST:sp|P25655|NOT1_YEAST:sp|P31380|FUN30_YEAST:sp|P32324|EF2_YEAST:sp|P32379|PSA5_YEAST:sp|P32521|PAN1_YEAST:sp|P32833|ORC2_Y…	TY1B-A:P04819-2:PHO4:KIN2:PCT1:GFA1:CBF1:NUP1:RNR1:SPA2:RPC53:BUD3:KAR4:CDC39:FUN30:EFT1; EFT2:PUP2:PAN1:ORC2:PRP40:SHP1:MAC1:EAP1:AIM3:CRP1:TDA11:PIK1:P39542:RPH1:BOI2:ZRG8:VID27:VPS27:PRK1:AIM21:BUD6:TFG1:KRI1:BLM10:SET2:ALY2:MPP10:POL32:ACF4:ARO8:ITC1:SGF73:ARE2:P53857:BOP3:SEN1:Q02864:SYH1:ELP4:PKH3:Q04835:YSP2:PLP2:MSL5:Q12523:NHA1:TY1B-H:CDC19:RPS14A:P06778-2:ADE3:ADR1:URA2:PPR1:CHS1:ILS1:T…
.......[ST]P.K....	314.781876604906	366	18390	986	257997	5.20759375134427	sp|P00899|TRPE_YEAST:sp|P04147|PABP_YEAST:sp|P04819-2|DNLI1_YEAST:sp|P06701|SIR3_YEAST:sp|P07866|LTE1_YEAST:sp|P08153|SWI5_YEAST:sp|P09620|KEX1_YEAST:sp|P09959|SWI6_YEAST:sp|P0CX53|RL12A_YEAST:sp|P11978|SIR4_YEAST:sp|P12954|SRS2_YEAST:sp|P13259|PCY1_YEAST:sp|P13382|DPOLA_YEAST:sp|P13574|STE12_YEAST:sp|P17119|KAR3_YEAST:sp|P18494|GLN3_YEAST:sp|P18888|SNF6_YEAST:sp|P19524|MYO2_YEAST:sp|P19659|MED15…	TRP2:PAB1:P04819-2:SIR3:LTE1:SWI5:KEX1:SWI6:RPL12A:SIR4:SRS2:PCT1:POL1:STE12:KAR3:GLN3:SNF6:MYO2:GAL11:ACE2:DAL81:SPA2:SSD1:PKC1:KCC4:BUD3:SRO9:CDC48:CDC15:CIN8:BEM1:ITR1:PSO2:PSK1:EFT1; EFT2:DBF20:NUD1:MCM10:SPC110:NGG1:NAB2:KAR9:ORC2:BEM3:SMY2:CBF5:SEC3:PTC3:SEG2:WHI3:ASK1:SIS2:DOA1:TFA2:VRP1:AKL1:UBP13:PSY4:STU1:RPG1:SHE3:RCK2:KIC1:RPN1:ORC6:KEL1:TDA11:DNA2:NVJ1:SSN2:BFR1:ASP1:SAK1:P39523:NUP6…
.......[ST]P......	307.652655568589	2852	18024	10447	257011	3.89276744097221	sp|D6VTK4|STE2_YEAST:sp|O13297|CET1_YEAST:sp|O13329|FOB1_YEAST:sp|O13527|YA11B_YEAST:sp|O13535|YH11B_YEAST:sp|O14467|MBF1_YEAST:sp|O74302|YD13A_YEAST:sp|P00445|SODC_YEAST:sp|P00549|KPYK1_YEAST:sp|P00817|IPYR_YEAST:sp|P00899|TRPE_YEAST:sp|P00950|PMG1_YEAST:sp|P02829|HSP82_YEAST:sp|P03069|GCN4_YEAST:sp|P04050|RPB1_YEAST:sp|P04147|PABP_YEAST:sp|P04786|TOP1_YEAST:sp|P04801|SYTC_YEAST:sp|P04802|SYDC_Y…	STE2:CET1:FOB1:TY1B-A:TY1B-H:MBF1:TY1A-DR4:SOD1:CDC19:IPP1:TRP2:GPM1:HSP82:GCN4:RPO21:PAB1:TOP1:THS1:DPS1:HXK1:HXK2:P04819-2:POR1:SUP35:MET6:RPL7A:RPL17A:RPL22A:NOT3:SCP160:ILV5:PDC1:RPS14A:SIR2:SIR3:HAP2:P06778-2:SNF1:TOP2:SPT2:TOM70:ADE57:ADE3:ADR1:URA2:CDC33:GCR1:LEU1:PHO4:RAD2:BCY1:RPS19A:P07806-2:LTE1:PBS2:SWI5:RPB2:LEU3:CYR1:SWI1:KEX1:SWI6:RPL11A:RPS28B:TY2B-LR1:RPS16A:RPL12A:HOM3:HSF1:RPA1…
....RR.[ST].......	615.305311137178	369	15172	1069	246564	5.60964649320779	sp|P00549|KPYK1_YEAST:sp|P04817|CAN1_YEAST:sp|P06738|PHSG_YEAST:sp|P07259|PYR1_YEAST:sp|P07270|PHO4_YEAST:sp|P08678|CYAA_YEAST:sp|P19882|HSP60_YEAST:sp|P20485|KICH_YEAST:sp|P21339|MSB1_YEAST:sp|P24276|SSD1_YEAST:sp|P25294|SIS1_YEAST:sp|P25339|PUF4_YEAST:sp|P25579|LRE1_YEAST:sp|P25655|NOT1_YEAST:sp|P32567|PAH1_YEAST:sp|P33748|MSN2_YEAST:sp|P33749|MSN4_YEAST:sp|P34163|TGL1_YEAST:sp|P34221|PP2C3_YEA…	CDC19:CAN1:GPH1:URA2:PHO4:CYR1:HSP60:CKI1:MSB1:SSD1:SIS1:PUF4:LRE1:CDC39:PAH1:MSN2:MSN4:TGL1:PTC3:HSL1:MNR2:BDF1:CAB3:BOI1:ECM21:VHC1:KSP1:RIM4:TOM71:SSN2:MSS4:P40361:PFK26:AIM21:MAF1:SBE2:IGD1:MHP1:RSF2:BBC1:SEC16:NUP145:INO80:PRP43:SPC105:CWC24:SLG1:JIP4:GRH1:HFD1:IVY1:FMP42:RGC1:DCS1:GIC2:NVJ2:BSC6:TFB6:STB3:OSH2:KCS1:DPS1:HXK2:CDC25:DCD1:TOM70:ADR1:BCY1:RPS19A:CHO1:RPS18A:HSF1:BIK1:SIR4:PEP5:…
....RS.[ST].......	615.305311137178	435	14803	1567	245495	4.60376527274758	sp|O13527|YA11B_YEAST:sp|O13535|YH11B_YEAST:sp|P06102|NOT3_YEAST:sp|P07866|LTE1_YEAST:sp|P08018|PBS2_YEAST:sp|P08678|CYAA_YEAST:sp|P13186|KIN2_YEAST:sp|P14164|ABF1_YEAST:sp|P14772|BPT1_YEAST:sp|P20676|NUP1_YEAST:sp|P22211|NPR1_YEAST:sp|P24276|SSD1_YEAST:sp|P25042|ROX1_YEAST:sp|P25558|BUD3_YEAST:sp|P27515|URK1_YEAST:sp|P29468|PAP_YEAST:sp|P31688|TPS2_YEAST:sp|P32047|MLF3_YEAST:sp|P32333|BTAF1_YEAS…	TY1B-A:TY1B-H:NOT3:LTE1:PBS2:CYR1:KIN2:ABF1:BPT1:NUP1:NPR1:SSD1:ROX1:BUD3:URK1:PAP1:TPS2:MLF3:MOT1:NUD1:VPH2:RPC82:SMY1:PAN1:SLA1:LHP1:PIN4:SWH1:EAP1:GLY1:BOI1:ECM21:TPS3:OSH3:SBE22:MSS4:PIK1:NPT1:GIP4:RPH1:BOI2:EDC3:GIP2:PTP3:DOT6:PIG2:TGL3:PDS1:SOK1:TAO3:HOS4:SGN1:CDC1:SBE2:ALK1:SUM1:P46996:NET1:BBC1:P50089:PSP2:SEH1:ART5:ZRG17:FAR11:NIS1:BOP3:ZDS2:GPD1:RPA49:HPC2:GIP3:NAB6:SND1:GIS4:Q04835:MSC…
.R..S..[ST].......	615.305311137178	276	14368	1880	243928	2.49239326162157	sp|P01120|RAS2_YEAST:sp|P02829|HSP82_YEAST:sp|P08678|CYAA_YEAST:sp|P14747|PP2B2_YEAST:sp|P18494|GLN3_YEAST:sp|P25558|BUD3_YEAST:sp|P25623|SYP1_YEAST:sp|P27515|URK1_YEAST:sp|P29056|TF3B_YEAST:sp|P32341|VPH2_YEAST:sp|P32578|SIP1_YEAST:sp|P34217|PIN4_YEAST:sp|P34233|ASH1_YEAST:sp|P34244|HSL1_YEAST:sp|P37370|VRP1_YEAST:sp|P38041|BOB1_YEAST:sp|P38283|SLI15_YEAST:sp|P38346|BIT2_YEAST:sp|P40017|YAT2_YEA…	RAS2:HSP82:CYR1:CMP2:GLN3:BUD3:SYP1:URK1:BRF1:VPH2:SIP1:PIN4:ASH1:HSL1:VRP1:BOI1:SLI15:BIT2:YAT2:RTT106:TAO3:CDC1:SBE2:ALY2:SEC16:MON2:GNP1:MDS3:P53275:BNI4:SLG1:GPD1:VTC3:ROD1:Q03559:NAB6:Q04336:ERB1:IVY1:EIS1:RGC1:Q06146:ATG39:IMH1:NVJ2:SSK1:HBT1:WHI4:PSR2:TOS7:TCO89:DUF1:NHA1:AIM44:CDC25:LTE1:PBS2:CHO1:RPS21A:SEC7:KIN2:GCN2:RGP1:PFK1:SEC2:YPK2:IRA2:CLN2:CKI1:NPR1:AMS1:SPA2:SSD1:KIN82:LRE1:CMK1…
.......[ST]D.E....	615.305311137178	467	14092	1486	242048	5.3979261068105	sp|O13297|CET1_YEAST:sp|O13527|YA11B_YEAST:sp|O13535|YH11B_YEAST:sp|O13563-2|RPN13_YEAST:sp|P02829|HSP82_YEAST:sp|P06101|CDC37_YEAST:sp|P06105|SC160_YEAST:sp|P06779|RAD7_YEAST:sp|P07271-2|PIF1_YEAST:sp|P09232|PRTB_YEAST:sp|P09938|RIR2_YEAST:sp|P16521|EF3A_YEAST:sp|P19880|AP1_YEAST:sp|P20459|IF2A_YEAST:sp|P20484|MAK11_YEAST:sp|P20676|NUP1_YEAST:sp|P21372|PRP5_YEAST:sp|P21827|RCC1_YEAST:sp|P22082|S…	CET1:TY1B-A:TY1B-H:O13563-2:HSP82:CDC37:SCP160:RAD7:P07271-2:PRB1:RNR2:YEF3:YAP1:SUI2:MAK11:NUP1:PRP5:SRM1:SNF2:CHL1:HYP2:PPH22:UBP1:USO1:BUD3:SPB1:MRC1:PWP2:RPS5:DPB3:BUD14:RAD16:SWC3:AAR2:MET4:EFB1:NIP1:NUP2:PAN1:ECM32:CHD1:SEG2:SLD2:MRP8:MIA40:EBP2:ELF1:RRP14:P36158:TGL4:SHM2:YRO2:BAP2:TBS1:MCM7:ISW1:FUI1:AIM3:PAF1:TSL1:P38431-2:RFC1:RRP3:HSE1:SSZ1:RRP4:SOL3:RGD3:IFH1:SLN1:TIF4631:TIF4632:PTC2…
....R..[ST]..S....	318.381861096024	308	13625	1298	240562	4.18954190639092	sp|P01120|RAS2_YEAST:sp|P07278|KAPR_YEAST:sp|P08018|PBS2_YEAST:sp|P08678|CYAA_YEAST:sp|P10961|HSF_YEAST:sp|P18494|GLN3_YEAST:sp|P22211|NPR1_YEAST:sp|P25558|BUD3_YEAST:sp|P27515|URK1_YEAST:sp|P29056|TF3B_YEAST:sp|P32341|VPH2_YEAST:sp|P32525|ECM25_YEAST:sp|P32578|SIP1_YEAST:sp|P32862|RGT1_YEAST:sp|P33332|SEC3_YEAST:sp|P33749|MSN4_YEAST:sp|P34217|PIN4_YEAST:sp|P34244|HSL1_YEAST:sp|P38041|BOB1_YEAST:…	RAS2:BCY1:PBS2:CYR1:HSF1:GLN3:NPR1:BUD3:URK1:BRF1:VPH2:ECM25:SIP1:RGT1:SEC3:MSN4:PIN4:HSL1:BOI1:KSP1:OSH3:KEL1:MSS4:PIK1:GIP4:ZRG8:TAO3:PRK1:CDC1:BUD6:SBE2:KRI1:BLM10:ALK1:SEC16:MON2:MDS3:VPS73:UTP22:BNI4:NSG2:NIS1:GPD1:ROD1:SYH1:Q03559:HFD1:ERB1:IVY1:EIS1:HOF1:RGC1:Q06146:WHI4:PSR2:TOS7:NBA1:ALR1:TCO89:RCN2:RUD3:HER1:STB3:NHA1:O13585:INH1:HTB1:HSP82:CDC25:ADR1:URA2:SEC4:LTE1:CHO1:RPS21A:SBP1:SEC…
....KR.[ST].......	615.305311137178	184	13317	1130	239264	2.92556895471289	sp|O13527|YA11B_YEAST:sp|P04387|GAL80_YEAST:sp|P08964|MYO1_YEAST:sp|P11433|CDC24_YEAST:sp|P14540|ALF_YEAST:sp|P15436|DPOD_YEAST:sp|P15454|KGUA_YEAST:sp|P23561|STE11_YEAST:sp|P24276|SSD1_YEAST:sp|P25336|MSH3_YEAST:sp|P29465|CHS3_YEAST:sp|P32330|DGR2_YEAST:sp|P32788|YBB0_YEAST:sp|P32917|STE5_YEAST:sp|P32944|SWE1_YEAST:sp|P33749|MSN4_YEAST:sp|P34244|HSL1_YEAST:sp|P36006|MYO3_YEAST:sp|P36041|EAP1_YEA…	TY1B-A:GAL80:MYO1:CDC24:FBA1:POL3:GUK1:STE11:SSD1:MSH3:CHS3:DGR2:LAA2:STE5:SWE1:MSN4:HSL1:MYO3:EAP1:IST2:SHE3:CRP1:DNA2:RGD3:P39523:NUP60:BEM2:BOI2:DOT6:MOB2:SAP155:ALK1:STU2:PTK2:YPT11:ZDS1:AVT4:DCP2:CAF120:BNI5:ZDS2:NUM1:ARG5,6:PTA1:GCR2:TOF2:STE20:Q03703:MYO5:Q06251:SYT1:PSR1:USV1:GIN4:MED1:KCS1:Q12523:APM4:HHF1; HHF2:ADE4:CHO2:PHO4:LTE1:CDC16:P0CT86:RAD9:GLK1:SAN1:PRP22:PKC1:KIN82:KCC4:CLB5:M…
.......[ST]DDD....	622.21492858253	74	13133	169	238134	7.93967047191748	sp|P02400|RLA4_YEAST:sp|P04786|TOP1_YEAST:sp|P05317|RLA0_YEAST:sp|P05318|RLA1_YEAST:sp|P05319|RLA2_YEAST:sp|P09032|EI2BG_YEAST:sp|P13185|KIN1_YEAST:sp|P23201|SPA2_YEAST:sp|P25389|KCC4_YEAST:sp|P25582|SPB1_YEAST:sp|P25588|MRC1_YEAST:sp|P26570|PPZ1_YEAST:sp|P27637|BUD14_YEAST:sp|P31244|RAD16_YEAST:sp|P32499|NUP2_YEAST:sp|P36097|TTI1_YEAST:sp|P36152|DRE2_YEAST:sp|P38431-2|IF5_YEAST:sp|P39744|NOC2_YE…	RPP2B:TOP1:RPP0:RPP1A:RPP2A:GCD1:KIN1:SPA2:KCC4:SPB1:MRC1:PPZ1:BUD14:RAD16:NUP2:TTI1:DRE2:P38431-2:NOC2:GEA2:ZRG8:CST6:MAD1:BUD6:BUD27:MIC19:MAD3:SEC16:AVT4:SDA1:TNA1:PAP2:JJJ1:NST1:PTA1:RMT2:ENT5:MSH6:PDS5:TVP18:RQC1:BCP1:SPN1:MAK21:DGK1:HSF1:SEC7:TAF13:CKI1:MSB1:BUD3:CHD1:SAP190:CCL1:ISW1:RXT2:PDS1:P53120:VPS30:LCD1:Q08909:ATG29:AIR2:NHA1:Q99296:MCM2:RQT4:APM2:ERB1:BUD21:ISW2:MDN1:NOP14
.......[ST]D.D....	615.305311137178	207	13059	1005	237965	3.75324960312154	sp|O13535|YH11B_YEAST:sp|P00549|KPYK1_YEAST:sp|P00950|PMG1_YEAST:sp|P02400|RLA4_YEAST:sp|P04786|TOP1_YEAST:sp|P05317|RLA0_YEAST:sp|P05318|RLA1_YEAST:sp|P05319|RLA2_YEAST:sp|P07245|C1TC_YEAST:sp|P09032|EI2BG_YEAST:sp|P11927|KAR1_YEAST:sp|P12945|NAT1_YEAST:sp|P13185|KIN1_YEAST:sp|P13382|DPOLA_YEAST:sp|P17065|SEC2_YEAST:sp|P20448|DBP4_YEAST:sp|P23201|SPA2_YEAST:sp|P25040|TSR4_YEAST:sp|P25389|KCC4_YE…	TY1B-H:CDC19:GPM1:RPP2B:TOP1:RPP0:RPP1A:RPP2A:ADE3:GCD1:KAR1:NAT1:KIN1:POL1:SEC2:HCA4:SPA2:TSR4:KCC4:BUD3:SPB1:LDB16:MRC1:PPZ1:CMK1:BUD14:SPT5:RIF1:HOM6:RAD16:EFT1; EFT2:NUP2:PAN1:MFT1:COY1:SWH1:EAP1:EBP2:RRP14:TTI1:ALY1:DRE2:MAK5:MCM7:PBP2:AIM3:OPY1:P38431-2:LEO1:RTT107:HRB1:NOC2:BEM2:GEA2:RPN3:ZRG8:P40022:NUP159:CST6:MAD1:BUD6:NSE4:RIM15:BUD27:MIC19:BDP1:FYV8:RPA34:MAD3:P47087:BIR1:SEC16:TOM22:…
.......[ST]E.E....	615.305311137178	262	12852	1501	236960	3.21828812952378	sp|O13527|YA11B_YEAST:sp|P06787|CALM_YEAST:sp|P07264|LEUC_YEAST:sp|P11484|SSB1_YEAST:sp|P12962|CAF20_YEAST:sp|P14772|BPT1_YEAST:sp|P15891|ABP1_YEAST:sp|P16861|PFKA1_YEAST:sp|P19145|GAP1_YEAST:sp|P20134|SFL1_YEAST:sp|P20449|DBP5_YEAST:sp|P20484|MAK11_YEAST:sp|P22138|RPA2_YEAST:sp|P22579|SIN3_YEAST:sp|P22936|APN1_YEAST:sp|P23201|SPA2_YEAST:sp|P23615|SPT6_YEAST:sp|P24279|MCM3_YEAST:sp|P25037|UBP1_YE…	TY1B-A:CMD1:LEU1:SSB1:CAF20:BPT1:ABP1:PFK1:GAP1:SFL1:DBP5:MAK11:RPA135:SIN3:APN1:SPA2:SPT6:MCM3:UBP1:NAP1:RPC53:SPB1:MRC1:BUD14:HIR1:GCD11:NUP2:ZUO1:SMI1:HBS1:CBF5:YEL1:PEX5:MIF2:CAB3:BYE1:P36114:GPT2:TAT1:BRN1:RPG1:RXT2:AIM3:PAF1:SIC1:CIC1:LAM1:FPR3:NAB3:ATG3:TPM2:VHS2:HOS4:UTP25:RLP7:TFG1:LEM3:KRI1:IES1:VTC2:RPN11:P43597:BDP1:SET2:MTC1:POL32:ACF4:BUD4:RPS7B:HGH1:PUS4:NUP145:RTF1:NOP7:PXR1:ESF2:…
...SR..[ST].......	313.88901841221	203	12590	946	235459	4.01323384947616	sp|P06102|NOT3_YEAST:sp|P07278|KAPR_YEAST:sp|P08678|CYAA_YEAST:sp|P13185|KIN1_YEAST:sp|P21524|RIR1_YEAST:sp|P22211|NPR1_YEAST:sp|P23201|SPA2_YEAST:sp|P23615|SPT6_YEAST:sp|P23642|VAN1_YEAST:sp|P24276|SSD1_YEAST:sp|P25042|ROX1_YEAST:sp|P25293|NAP1_YEAST:sp|P29465|CHS3_YEAST:sp|P32336|NUD1_YEAST:sp|P32386|YBT1_YEAST:sp|P32525|ECM25_YEAST:sp|P32567|PAH1_YEAST:sp|P32618|YEF3_YEAST:sp|P32790|SLA1_YEAST…	NOT3:BCY1:CYR1:KIN1:RNR1:NPR1:SPA2:SPT6:VAN1:SSD1:ROX1:NAP1:CHS3:NUD1:YBT1:ECM25:PAH1:P32618:SLA1:ORC2:SEC3:MSN2:SEG2:MNR2:EAP1:SET3:BOI1:AKL1:IMD2:CRP1:SPP41:RGA1:P39542:BEM2:EDC3:TAO3:PRK1:AIM21:ALY2:ITC1:VIR1:NOP13:NSG2:SLG1:ROD1:SYH1:Q03177:MSC3:RGA2:IMH1:PSR2:BSC6:Q08748:RCN2:RUD3:LCB4:HER1:DUF1:TY1B-H:O13585:CDC25:ATP4:DED1:TOP2:ADR1:ATP1:CHO1:MYO1:ILS1:RPS21A:HAP1:SEC7:BIK1:TCP1:TRK1:KIN2:…
..L.K..[ST].......	322.60724533878	236	12387	1907	234513	2.34294500522796	sp|O13527|YA11B_YEAST:sp|P00560|PGK_YEAST:sp|P06105|SC160_YEAST:sp|P06169|PDC1_YEAST:sp|P07271-2|PIF1_YEAST:sp|P08678|CYAA_YEAST:sp|P10080|SSBP1_YEAST:sp|P12709|G6PI_YEAST:sp|P14737|RAD9_YEAST:sp|P15380|PUT4_YEAST:sp|P17076|RL8A_YEAST:sp|P18494|GLN3_YEAST:sp|P21373|UTR1_YEAST:sp|P25366|OCA4_YEAST:sp|P25376|AGP1_YEAST:sp|P25558|BUD3_YEAST:sp|P29366|BEM1_YEAST:sp|P31385|DEP1_YEAST:sp|P32336|NUD1_YE…	TY1B-A:PGK1:SCP160:PDC1:P07271-2:CYR1:SBP1:PGI1:RAD9:PUT4:RPL8A:GLN3:UTR1:OCA4:AGP1:BUD3:BEM1:DEP1:NUD1:SIP1:STH1:PMD1:ALK2:MOT2:MRP8:DEF1:EBP2:LAS1:AKL1:CDS1:IST2:NPR3:P38750:CIC1:P38809:SBE22:BFR1:HAL5:DUN1:SNF7:SAH1:BEM2:ZRG8:COG3:PDS1:ATG32:HOS4:PRK1:RPL10:ALY2:IML2:BIT61:PTK2:TAF4:PSP2:P53278:TPO2:BTN2:CUS2:P53852:MDG1:BNI5:NAM8:REG1:ARG5,6:TDA1:EFR3:GIS4:SEG1:MFB1:RTN1:THI7:RGC1:Q06146:FMP2…
....S..[ST]L......	318.962727972878	233	12151	2290	232606	1.94773258908372	sp|P07866|LTE1_YEAST:sp|P11075|SEC7_YEAST:sp|P12611|WHI2_YEAST:sp|P13185|KIN1_YEAST:sp|P13259|PCY1_YEAST:sp|P21304|PWP1_YEAST:sp|P25366|OCA4_YEAST:sp|P25558|BUD3_YEAST:sp|P29366|BEM1_YEAST:sp|P31374|PSK1_YEAST:sp|P32334|MSB2_YEAST:sp|P32341|VPH2_YEAST:sp|P32386|YBT1_YEAST:sp|P32873|BEM3_YEAST:sp|P34217|PIN4_YEAST:sp|P34233|ASH1_YEAST:sp|P35845|OSH1_YEAST:sp|P37370|VRP1_YEAST:sp|P38041|BOB1_YEAST:…	LTE1:SEC7:WHI2:KIN1:PCT1:PWP1:OCA4:BUD3:BEM1:PSK1:MSB2:VPH2:YBT1:BEM3:PIN4:ASH1:SWH1:VRP1:BOI1:UBP13:P38243:WSC4:TDA3:LAM4:SBE22:CRP1:KEL1:MSS4:YTA6:AGE2:AIM21:BNI1:SBE2:MOB2:ALK1:FYV8:MTC1:NET1:PTK2:P47139:BUL1:CLA4:MDS3:MON1:PIB2:FPK1:BNI4:GPD1:REG1:BCK1:GCR2:ROD1:Q03780:SEG1:Q04336:VBA4:RGC1:Q06251:IMH1:NVJ2:PUF3:YEH2:NBA1:NEW1:RCN2:RTK1:Q12110:SFM1:LDB17:HAA1:DUF1:AIM44:HIS1:CDC25:RPS21A:HAP1…
....RN.[ST].......	615.305311137178	118	11918	635	230316	3.59111249707648	sp|P01120|RAS2_YEAST:sp|P02829|HSP82_YEAST:sp|P23642|VAN1_YEAST:sp|P25587|LDB16_YEAST:sp|P29465|CHS3_YEAST:sp|P32324|EF2_YEAST:sp|P32525|ECM25_YEAST:sp|P32833|ORC2_YEAST:sp|P33332|SEC3_YEAST:sp|P36166|PXL1_YEAST:sp|P38041|BOB1_YEAST:sp|P38853|KEL1_YEAST:sp|P38925|SMF1_YEAST:sp|P39109|YCFI_YEAST:sp|P39523|YM11_YEAST:sp|P40021|ZRG8_YEAST:sp|P40476|PRM5_YEAST:sp|P48563|MON2_YEAST:sp|P51862|ROM2_YEAS…	RAS2:HSP82:VAN1:LDB16:CHS3:EFT1; EFT2:ECM25:ORC2:SEC3:PXL1:BOI1:KEL1:SMF1:YCF1:P39523:ZRG8:PRM5:MON2:ROM2:NOP13:FAR11:P53947:UBP2:Q02864:HEH2:SND1:EIS1:HOF1:Q06146:VAC14:CTI6:NHA1:TY1B-H:CDC19:CDC25:PRT1:PDC1:LTE1:GPA1:SSA3:TY1B-DR6:HAP1:SEC7:BIK1:PDR1:RSR1:HAP4:KGD1:NPR1:URE2:MBR1:KIN82:ADP1:GBP2:MCM4:PSK1:ISF1:ZUO1:P32618:ABD1:SKG6:LST4:HSL1:P34251:MOT2:YUH1:AVT3:IRS4:SET3:SPO14:SKG1:STV1:LAG1:…
....D.D[ST].......	320.144547930678	160	11800	1075	229681	2.89704059913283	sp|O13535|YH11B_YEAST:sp|P0C2J3|YL21B_YEAST:sp|P13382|DPOLA_YEAST:sp|P14164|ABF1_YEAST:sp|P19807|HNM1_YEAST:sp|P21538|REB1_YEAST:sp|P23595|PP2A2_YEAST:sp|P24276|SSD1_YEAST:sp|P25389|KCC4_YEAST:sp|P25588|MRC1_YEAST:sp|P26321|RL5_YEAST:sp|P32567|PAH1_YEAST:sp|P32660|ATC5_YEAST:sp|P32797|CDC13_YEAST:sp|P33314|BUD2_YEAST:sp|P34250|SEG2_YEAST:sp|P35177|SPT7_YEAST:sp|P35845|OSH1_YEAST:sp|P36046|MIA40_Y…	TY1B-H:TY2B-LR1:POL1:ABF1:HNM1:REB1:PPH22:SSD1:KCC4:MRC1:RPL5:PAH1:DNF1:CDC13:BUD2:SEG2:SPT7:SWH1:MIA40:RRP14:SAP190:ASC1:AKL1:MAK5:FUI1:IST2:PAF1:RFC1:GLO3:TRA1:KEL1:SPT8:TIF4632:PTC2:COG3:PIG2:SSM4:YTA7:UTP25:GLC8:MIL1:STU2:FYV8:RPA34:ENT3:ASK10:TOM22:MUP1:SKP1:PGA2:P53952:RHO4:HOS3:PEX25:FCP1:JIP4:CLU1:SRC1:MSH6:ECM16:SEG1:BUD22:VBA4:ERB1:HCR1:LCB5:PDP3:VTA1:GGA1:BCP1:ESF1:Q07454:AVO1:DSE3:FEX…
....R..[ST].E.....	323.005185347452	96	11640	473	228606	3.98606830714239	sp|P01120|RAS2_YEAST:sp|P0CX84|RL35A_YEAST:sp|P11484|SSB1_YEAST:sp|P23503|NAR1_YEAST:sp|P31380|FUN30_YEAST:sp|P32607|RTG1_YEAST:sp|P34216|EDE1_YEAST:sp|P34244|HSL1_YEAST:sp|P35845|OSH1_YEAST:sp|P37303|GLY1_YEAST:sp|P38041|BOB1_YEAST:sp|P38335|MTC4_YEAST:sp|P38691|KSP1_YEAST:sp|P38750|YHA8_YEAST:sp|P38850|RT107_YEAST:sp|P38904|SPP41_YEAST:sp|P38925|SMF1_YEAST:sp|P39109|YCFI_YEAST:sp|P39969|BOI2_YE…	RAS2:RPL35A:SSB1:NAR1:FUN30:RTG1:EDE1:HSL1:SWH1:GLY1:BOI1:MTC4:KSP1:P38750:RTT107:SPP41:SMF1:YCF1:BOI2:TAO3:AIM21:KRI1:RSF2:ALY2:NET1:INO80:PRP43:FAR11:TRS120:IOC4:ERB1:VTS1:LCB4:TY1B-H:YRF1-4:DIF1:ADH1:CDC28:ILV1:ADR1:URA2:LTE1:CYR1:TY1B-DR6:MRP1:SEC7:BIK1:CHS2:ABP1:YEF3:APA1:PFK2:IRA2:RGR1:CKI1:ACE2:UTR1:RNR1:STE11:CTR86:SNT1:LRE1:VAC17:ARE1:PAT1:KIP1:SNC1:DEG1:RAD16:HSP104:DBF4:SMY1:APE2:PAN1:…
....R.N[ST].......	615.305311137178	94	11544	457	228133	4.06483991987274	sp|P06208-2|LEU1_YEAST:sp|P0CX39|RS8A_YEAST:sp|P10961|HSF_YEAST:sp|P14164|ABF1_YEAST:sp|P18494|GLN3_YEAST:sp|P25364|HCM1_YEAST:sp|P25579|LRE1_YEAST:sp|P31374|PSK1_YEAST:sp|P32386|YBT1_YEAST:sp|P34216|EDE1_YEAST:sp|P36168|ESL2_YEAST:sp|P38041|BOB1_YEAST:sp|P38827|SET1_YEAST:sp|P38994|MSS4_YEAST:sp|P39104|PIK1_YEAST:sp|P39732|GIP4_YEAST:sp|P39998|EDC3_YEAST:sp|P40021|ZRG8_YEAST:sp|P40036|GIP2_YEAST…	P06208-2:RPS8A:HSF1:ABF1:GLN3:HCM1:LRE1:PSK1:YBT1:EDE1:ESL2:BOI1:SET1:MSS4:PIK1:GIP4:EDC3:ZRG8:GIP2:DOT6:PRK1:GAT1:BUD4:IST1:NOP13:NIS1:RSC9:SND1:SML1:EIS1:MSC3:GIC2:WHI4:NBA1:BSC6:LCB4:DUF1:O13585:RPO21:RPL7A:RPL17A:RPL15A:PRT1:RPS14A:DED1:ADR1:URA2:LTE1:GPA1:CYR1:HOM3:SCH9:PDR1:TRK1:CHS2:HPR1:SFL1:KIN82:CTR86:VAC17:SYP1:ARE1:PPZ1:RFA2:APL1:IDH2:BEM1:MCM4:MLF3:CDC11:ISF1:GCD7:SIP1:P32618:NRP1:SM…
.......[ST].DD....	615.305311137178	185	11450	1122	227676	3.27861663124956	sp|O13297|CET1_YEAST:sp|P00358|G3P2_YEAST:sp|P02400|RLA4_YEAST:sp|P04147|PABP_YEAST:sp|P04786|TOP1_YEAST:sp|P05317|RLA0_YEAST:sp|P05318|RLA1_YEAST:sp|P05319|RLA2_YEAST:sp|P06244|KAPA_YEAST:sp|P06777|RAD1_YEAST:sp|P07260|IF4E_YEAST:sp|P08004|CHS1_YEAST:sp|P08518|RPB2_YEAST:sp|P09032|EI2BG_YEAST:sp|P09064|IF2B_YEAST:sp|P13185|KIN1_YEAST:sp|P14164|ABF1_YEAST:sp|P19097|FAS2_YEAST:sp|P19659|MED15_YEAS…	CET1:TDH2:RPP2B:PAB1:TOP1:RPP0:RPP1A:RPP2A:TPK1:RAD1:CDC33:CHS1:RPB2:GCD1:SUI3:KIN1:ABF1:FAS2:GAL11:HCA4:MSB1:SRM1:SLY41:SPA2:UBP1:KCC4:BUD3:SPB1:MRC1:PWP2:PPZ1:BUD14:RAD16:NUP2:SIP1:BRR2:DNF1:RGT1:TIF3:EBP2:TTI1:DRE2:SIF2:P38431-2:LEO1:GLO3:ETP1:SBE22:CRP1:TDA11:AXL2:HAL5:MET30:PIK1:NOC2:POL5:GEA2:ZRG8:KRE29:GIP2:DOT6:TMN3:VID27:YTA7:SEC9:NEO1:CST6:MAD1:BUD6:BUD27:MIC19:MAD3:PTK2:SEC16:AVT4:SNU7…
.....N.[ST]Q......	317.576461090985	91	11265	646	226554	2.83301851401434	sp|P14922|CYC8_YEAST:sp|P25558|BUD3_YEAST:sp|P26570|PPZ1_YEAST:sp|P31244|RAD16_YEAST:sp|P32457|CDC3_YEAST:sp|P32466|HXT3_YEAST:sp|P32499|NUP2_YEAST:sp|P32916|SRPR_YEAST:sp|P33332|SEC3_YEAST:sp|P34244|HSL1_YEAST:sp|P38114|TBS1_YEAST:sp|P38427|TSL1_YEAST:sp|P40450|BNR1_YEAST:sp|P42223|SBE2_YEAST:sp|P43123|UAP1_YEAST:sp|P48415|SEC16_YEAST:sp|Q02206|RSC4_YEAST:sp|Q06409|DCK1_YEAST:sp|Q06833|NVJ2_YEAS…	CYC8:BUD3:PPZ1:RAD16:CDC3:HXT3:NUP2:SRP101:SEC3:HSL1:TBS1:TSL1:BNR1:SBE2:QRI1:SEC16:RSC4:DCK1:NVJ2:OSH2:RAD2:CIT2:SSC1:SSA1:RSR1:ZRC1:NUP1:SPA2:URE2:RNA15:RIF1:MCM4:SPC110:MET4:SKG6:MSN2:SHP1:P36103:IRS4:ESL2:RPL32:P38088-2:NSG1:EGD2:UME6:NUP60:TIF4632:ZRG8:YTA7:VHS2:RPS10B:POL31:BBC1:CLA4:UBA2:PBP1:TDA7:DMA2:DNM1:CDC14:MEC3:PKH3:ESC1:TAF12:MSH6:CYK3:NBA1:SLK19:MET7:MRN1:UIP4:TAF10:HOS1:RGT2:HAT1…
.......[ST]QE.....	316.015930093681	91	11174	634	225908	2.90185079265239	sp|P04912|H2A2_YEAST:sp|P14922|CYC8_YEAST:sp|P15992|HSP26_YEAST:sp|P16140|VATB_YEAST:sp|P17106|CBF1_YEAST:sp|P21304|PWP1_YEAST:sp|P25037|UBP1_YEAST:sp|P31385|DEP1_YEAST:sp|P32349|RPC3_YEAST:sp|P32364|SMY1_YEAST:sp|P32457|CDC3_YEAST:sp|P32499|NUP2_YEAST:sp|P32597|STH1_YEAST:sp|P33322|CBF5_YEAST:sp|P35817|BDF1_YEAST:sp|P36049|EBP2_YEAST:sp|P36166|PXL1_YEAST:sp|P38085|TAT1_YEAST:sp|P38114|TBS1_YEAST…	HTA2:CYC8:HSP26:VMA2:CBF1:PWP1:UBP1:DEP1:RPC82:SMY1:CDC3:NUP2:STH1:CBF5:BDF1:EBP2:PXL1:TAT1:TBS1:YTA7:TFG2:MTC1:BUD4:MUP1:SPC105:BCK1:CWC27:SEG1:RPN7:ESC2:ATG13:FEX1:FLC1:MDN1:HTA1:RAD2:CIT2:RAD50:KIN2:RPL30:P17695-2:PRE8:MIH1:ERG6:ARO2:ITR1:DEG1:MET4:SWI3:PMD1:RAD54:SPT7:IRS4:PET10:TRZ1:ESL2:CCL1:MEC1:PSY4:P38306:REI1:TSL1:RCK2:P38740:SFB3:SPC97:MLH1:NUP60:GEA2:NDC80:GCD10:GDS1:IES1:SUM1:TMA22:B…
....K..[ST]...L...	317.396506375016	145	11083	1282	225274	2.29897217182561	sp|P03069|GCN4_YEAST:sp|P04802|SYDC_YEAST:sp|P06777|RAD1_YEAST:sp|P06843|SPT2_YEAST:sp|P07271-2|PIF1_YEAST:sp|P08678|CYAA_YEAST:sp|P16521|EF3A_YEAST:sp|P16862|PFKA2_YEAST:sp|P18494|GLN3_YEAST:sp|P18961|YPK2_YEAST:sp|P21192|ACE2_YEAST:sp|P25558|BUD3_YEAST:sp|P27637|BUD14_YEAST:sp|P29366|BEM1_YEAST:sp|P29465|CHS3_YEAST:sp|P32047|MLF3_YEAST:sp|P32389|MET4_YEAST:sp|P32600|TOR2_YEAST:sp|P33327|DHE2_YE…	GCN4:DPS1:RAD1:SPT2:P07271-2:CYR1:YEF3:PFK2:GLN3:YPK2:ACE2:BUD3:BUD14:BEM1:CHS3:MLF3:MET4:TOR2:GDH2:SIP2:PIN4:MOT2:KES1:SDS22:MAK5:SLI15:RCK2:GLO3:NPR3:P38775:SBE22:RGD3:HSP10:BFR1:HAL5:PSD1:SNF7:YND1:ZRG8:COG3:BNR1:SNM1:GDS1:SBE2:VNX1:RPN11:P43597:NET1:P47048:PTK2:ASK10:CLA4:PSP2:AVT4:MON1:RSC1:TPO2:HHO1:FPK1:CDC55:REG1:HPC2:GCR2:KIN4:SKO1:TDA1:GIS1:SND1:SEG1:RGC1:SFH1:Q06251:IMH1:CYK3:SHS1:PSR1…
...DD..[ST].......	316.950714017038	141	10938	1089	223992	2.65146452809147	sp|P06783|STE3_YEAST:sp|P07261|GCR1_YEAST:sp|P07347|ARD1_YEAST:sp|P08004|CHS1_YEAST:sp|P09620|KEX1_YEAST:sp|P13382|DPOLA_YEAST:sp|P14724|CDC26_YEAST:sp|P19807|HNM1_YEAST:sp|P21524|RIR1_YEAST:sp|P21538|REB1_YEAST:sp|P25441|RPC4_YEAST:sp|P25635|PWP2_YEAST:sp|P29311|BMH1_YEAST:sp|P29539|RIF1_YEAST:sp|P32361|IRE1_YEAST:sp|P32521|PAN1_YEAST:sp|P32567|PAH1_YEAST:sp|P32916|SRPR_YEAST:sp|P35734|ASK1_YEAS…	STE3:GCR1:ARD1:CHS1:KEX1:POL1:CDC26:HNM1:RNR1:REB1:RPC53:PWP2:BMH1:RIF1:IRE1:PAN1:PAH1:SRP101:ASK1:SWH1:MIA40:SPC42:VPS51:SAP190:TRZ1:PXL1:NOP4:ASC1:TAT1:SIF2:PAF1:GUA1:P38809:SPT8:FHL1:DRS2:FCY21:NUP159:SLM1:P40825-2:GCD10:MIL1:UBP6:RPA43:BIT61:ASK10:SEC16:TOM22:SKP1:PIB2:MTL1:VHT1:PBP1:LSC2:ALF1:NST1:MPS1:PEX25:JIP4:MSH6:MRD1:FMP27:VTA1:ESF1:NVJ2:SLK19:RPN8:TCO89:NEW1:VPS68:FAP7:GRE2:MAK21:LSP1…
....R..[ST]..N....	615.305311137178	91	10797	526	222903	3.57164643326146	sp|P05759|RS31_YEAST:sp|P06102|NOT3_YEAST:sp|P17106|CBF1_YEAST:sp|P19158|IRA2_YEAST:sp|P21657|DAL81_YEAST:sp|P23642|VAN1_YEAST:sp|P24276|SSD1_YEAST:sp|P25341|KIN82_YEAST:sp|P25623|SYP1_YEAST:sp|P27636|CDC15_YEAST:sp|P32336|NUD1_YEAST:sp|P32386|YBT1_YEAST:sp|P32567|PAH1_YEAST:sp|P32582|CBS_YEAST:sp|P32790|SLA1_YEAST:sp|P34072|MKS1_YEAST:sp|P34250|SEG2_YEAST:sp|P36004|KKQ8_YEAST:sp|P36041|EAP1_YEAS…	RPS31:NOT3:CBF1:IRA2:DAL81:VAN1:SSD1:KIN82:SYP1:CDC15:NUD1:YBT1:PAH1:CYS4:SLA1:MKS1:SEG2:KKQ8:EAP1:CAB3:SPC42:SET3:RIM4:RGA1:PIK1:FHL1:NPT1:UBP9:PCL6:PRM5:ULP2:MAF1:PIB2:FPK1:CWC24:FAR11:GIP3:PKH3:TAF12:SND1:YSP2:ATG20:WHI4:TCO89:PKH2:KCS1:HIS4:DCD1:SEC7:RPL8A:SFL1:UTR1:NPR1:URE2:PKC1:CWH43:SPT5:CIN8:KIP1:KIP2:RAD16:PSK1:MLF3:KRE6:ISF1:PAN1:P32618:NRP1:CDC13:COT1:SLX5:BEM3:SUR1:AFR1:PPZ2:LST4:HSL…
.....N.[ST].E.....	314.885495453224	106	10706	963	222377	2.28634732632142	sp|P01120|RAS2_YEAST:sp|P02829|HSP82_YEAST:sp|P04819-2|DNLI1_YEAST:sp|P06701|SIR3_YEAST:sp|P0CX82|RL19A_YEAST:sp|P14922|CYC8_YEAST:sp|P17065|SEC2_YEAST:sp|P25293|NAP1_YEAST:sp|P26786|RS7A_YEAST:sp|P31374|PSK1_YEAST:sp|P32457|CDC3_YEAST:sp|P32501|EI2BE_YEAST:sp|P32521|PAN1_YEAST:sp|P32660|ATC5_YEAST:sp|P36029|TPO5_YEAST:sp|P38114|TBS1_YEAST:sp|P38177|YBI6_YEAST:sp|P38255|RXT2_YEAST:sp|P38266|AIM3_…	RAS2:HSP82:P04819-2:SIR3:RPL19A:CYC8:SEC2:NAP1:RPS7A:PSK1:CDC3:GCD6:PAN1:DNF1:TPO5:TBS1:P38177:RXT2:AIM3:RCK2:KEL1:SET5:SMF1:YCF1:FLC2:ZRG8:AIM21:P43597:RSC8:ENP2:ITC1:THO2:HST3:BCK1:TRM44:ESC1:Q03722:GIS1:BUD22:UTP14:MFB1:EIS1:Q06146:PEX30:SPP382:YCG1:YSP2:PEX19:SIL1:NOP8:CWC2:CHS5:RRP6:SNU66:RQC2:TY1B-H:RAD2:CIT2:TY1B-DR6:SSA1:SEC7:SST2:RAD9:STI1:VMA2:ACE2:SNF2:CHC1:XRN1:BUD3:SRO9:LRE1:MRC1:KNS…
.......[ST].DE....	615.305311137178	160	10600	1036	221414	3.22596342973701	sp|O13563-2|RPN13_YEAST:sp|P02829|HSP82_YEAST:sp|P05319|RLA2_YEAST:sp|P07264|LEUC_YEAST:sp|P07271-2|PIF1_YEAST:sp|P08518|RPB2_YEAST:sp|P11484|SSB1_YEAST:sp|P12962|CAF20_YEAST:sp|P15274|AMPD_YEAST:sp|P16521|EF3A_YEAST:sp|P16861|PFKA1_YEAST:sp|P16862|PFKA2_YEAST:sp|P19880|AP1_YEAST:sp|P20459|IF2A_YEAST:sp|P21372|PRP5_YEAST:sp|P21827|RCC1_YEAST:sp|P22082|SNF2_YEAST:sp|P22138|RPA2_YEAST:sp|P22516|CHL…	O13563-2:HSP82:RPP2A:LEU1:P07271-2:RPB2:SSB1:CAF20:AMD1:YEF3:PFK1:PFK2:YAP1:SUI2:PRP5:SRM1:SNF2:RPA135:CHL1:SIN3:UBP1:TSR4:CTR86:USO1:BUD3:SPB1:PWP2:BUD14:PEP3:RPC19:RAD16:EFB1:LYP1:NIP1:NUP2:PAN1:CHD1:SMY2:UBC6:SEC3:TFC3:MIF2:MIA40:EBP2:ELF1:CAB3:BYE1:P36114:ALY1:GPT2:P36158:BRN1:AIM3:PAF1:SIC1:GLO3:HSE1:SSZ1:RRP4:RTT107:HAL5:IFH1:NOC2:SLN1:TIF4631:TIF4632:HAT2:GTT3:ZRG8:YTA7:ASG1:UTP25:FAF1:TFG…
....R..[ST]..D....	320.015401927555	74	10440	404	220378	3.86650070179432	sp|O13297|CET1_YEAST:sp|P04806|HXKA_YEAST:sp|P08678|CYAA_YEAST:sp|P13188|SYQ_YEAST:sp|P14772|BPT1_YEAST:sp|P15992|HSP26_YEAST:sp|P20485|KICH_YEAST:sp|P21339|MSB1_YEAST:sp|P25587|LDB16_YEAST:sp|P31244|RAD16_YEAST:sp|P32356|TREA_YEAST:sp|P32364|SMY1_YEAST:sp|P34216|EDE1_YEAST:sp|P34217|PIN4_YEAST:sp|P34221|PP2C3_YEAST:sp|P36076|CAB3_YEAST:sp|P36118|NTR2_YEAST:sp|P36169|SKG1_YEAST:sp|P38266|AIM3_YEA…	CET1:HXK1:CYR1:GLN4:BPT1:HSP26:CKI1:MSB1:LDB16:RAD16:NTH1:SMY1:EDE1:PIN4:PTC3:CAB3:NTR2:SKG1:AIM3:KSP1:IMD2:P40361:PFK26:CST6:SBE2:SAC3:P46996:LSG1:FAR11:UTP14:CTI6:ELG1:HER1:THS1:TOP2:LTE1:MYO1:ILS1:TY2B-LR1:HAP1:SEC7:SCH9:SIR4:TRK1:PEP5:YEF3:RGP1:SPO12:IRA1:YAP1:SUI2:KGD1:OSM1:SSD1:UBP1:SWI4:SNT1:HCM1:YDJ1:CDC48:MIG1:SUA7:NAM7:SNC1:MLF3:APE2:ISF1:HBS1:UGX2:SMY2:AFR1:SNC2:SHP1:URB1:HSL1:TSA1:NTH…
....S..[ST]I......	313.678208927997	133	10366	1460	219974	1.93312052838706	sp|P08678|CYAA_YEAST:sp|P11484|SSB1_YEAST:sp|P12611|WHI2_YEAST:sp|P13185|KIN1_YEAST:sp|P14065|GCY1_YEAST:sp|P23201|SPA2_YEAST:sp|P25567|SRO9_YEAST:sp|P27515|URK1_YEAST:sp|P29056|TF3B_YEAST:sp|P32501|EI2BE_YEAST:sp|P34216|EDE1_YEAST:sp|P34226|SKT5_YEAST:sp|P38079|YRO2_YEAST:sp|P38080|AKL1_YEAST:sp|P38284|ICS2_YEAST:sp|P38853|KEL1_YEAST:sp|P40161|RT106_YEAST:sp|P40529|AGE2_YEAST:sp|P43612|SA155_YEA…	CYR1:SSB1:WHI2:KIN1:GCY1:SPA2:SRO9:URK1:BRF1:GCD6:EDE1:SKT5:YRO2:AKL1:ICS2:KEL1:RTT106:AGE2:SAP155:NET1:PEX14:PIB2:DCP2:RHO4:KIN4:JIP4:BCH1:Q06146:ATG13:SWA2:YCG1:SHS1:TCO89:HFI1:VAM3:PAR32:VPS5:CET1:TPI1:LTE1:CHO1:TY2B-LR1:SCH9:RPL30:APE1:GCN2:ABP1:CLB3:BUD14:CCR4:PMD1:DNF1:RGT1:MSN2:HSL1:MYO3:AUR1:SET3:GPT2:APL3:BAP2:P38088-2:P38355:VMR1:ECM29:HSP10:VTC5:P40052:TSC11:GPD2:STU2:TRS85:SEC16:MDS3:…
....D..[ST].......	307.652655568589	869	10233	12464	218514	1.48880777812777	sp|O13329|FOB1_YEAST:sp|O13527|YA11B_YEAST:sp|O13535|YH11B_YEAST:sp|P00925|ENO2_YEAST:sp|P00931|TRP_YEAST:sp|P00950|PMG1_YEAST:sp|P04806|HXKA_YEAST:sp|P04807|HXKB_YEAST:sp|P04817|CAN1_YEAST:sp|P04819-2|DNLI1_YEAST:sp|P05030|PMA1_YEAST:sp|P05694|METE_YEAST:sp|P05749|RL22A_YEAST:sp|P05750|RS3_YEAST:sp|P06101|CDC37_YEAST:sp|P06115|CATT_YEAST:sp|P06169|PDC1_YEAST:sp|P06783|STE3_YEAST:sp|P07149|FAS1_Y…	FOB1:TY1B-A:TY1B-H:ENO2:TRP5:GPM1:HXK1:HXK2:CAN1:P04819-2:PMA1:MET6:RPL22A:RPS3:CDC37:CTT1:PDC1:STE3:FAS1:ADR1:GCR1:LEU1:ARD1:LTE1:CHS1:SWI5:CYR1:SUI3:KEX1:RNR2:SWI6:RPL11A:RPS28B:TY2B-LR1:COS2:RPS24A:RPL4A:RPA190:SEC7:PGI1:POL1:ENA1:ABF1:CDC26:BPT1:ARO3:NSP1:ABP1:TUP1:SEC2:TPM1:P17695-2:RPC31:GLN3:IRA1:HNM1:YAP1:FPR1:HCA4:DBP5:RNR1:REB1:SRM1:SPA2:PPH22:SSD1:PKC1:UBP1:PHO87:HCM1:KCC4:RPC53:BUD3:K…
....E.D[ST].......	315.632949400754	117	9364	1112	206050	2.31522012206553	sp|P04449|RL24A_YEAST:sp|P08004|CHS1_YEAST:sp|P09959|SWI6_YEAST:sp|P14164|ABF1_YEAST:sp|P15938|PRP16_YEAST:sp|P17065|SEC2_YEAST:sp|P19812|UBR1_YEAST:sp|P22516|CHL1_YEAST:sp|P24000|RL24B_YEAST:sp|P25582|SPB1_YEAST:sp|P25588|MRC1_YEAST:sp|P25635|PWP2_YEAST:sp|P27466|KCC1_YEAST:sp|P30605|ITR1_YEAST:sp|P32379|PSA5_YEAST:sp|P32469|DPH5_YEAST:sp|P32499|NUP2_YEAST:sp|P32561|RPD3_YEAST:sp|P32639|BRR2_YEA…	RPL24A:CHS1:SWI6:ABF1:PRP16:SEC2:UBR1:CHL1:RPL24B:SPB1:MRC1:PWP2:CMK1:ITR1:PUP2:DPH5:NUP2:RPD3:BRR2:DRS1:MFT1:COY1:EBP2:ELF1:CAB3:RRP14:TTI1:RPC37:SHM2:AIM3:RRP3:BCD1:KEL1:RRT14:FKH2:TFG1:SBE2:P43597:RSC8:MPS3:VPS55:BIR1:TOM22:NUP145:ATG1:MLC1:SNU71:NOP7:SDA1:UBP10:EAF7:ARP5:MLP1:DIG1:Q03780:PDS5:EIS1:SGD1:GGA1:Q06689:CDC73:SHS1:RLP24:BMS1:DBP10:PAB1:CDC25:RAD7:SEC7:RNA1:PGI1:RAD9:STI1:IRA1:FAR1:…
....K.N[ST].......	314.662532375931	111	9247	1097	204938	2.24252858277523	sp|P06786|TOP2_YEAST:sp|P08964|MYO1_YEAST:sp|P12611|WHI2_YEAST:sp|P14922|CYC8_YEAST:sp|P18961|YPK2_YEAST:sp|P20676|NUP1_YEAST:sp|P21192|ACE2_YEAST:sp|P32597|STH1_YEAST:sp|P34078|LTV1_YEAST:sp|P34228|SEF1_YEAST:sp|P36036|YRA2_YEAST:sp|P36165|TGL4_YEAST:sp|P38112|MAK5_YEAST:sp|P38250|IST2_YEAST:sp|P38742|NPR3_YEAST:sp|P38750|YHA8_YEAST:sp|P38809|YHP7_YEAST:sp|P38853|KEL1_YEAST:sp|P39960|BEM2_YEAST:…	TOP2:MYO1:WHI2:CYC8:YPK2:NUP1:ACE2:STH1:LTV1:SEF1:YRA2:TGL4:MAK5:IST2:NPR3:P38750:P38809:KEL1:BEM2:BOI2:BNR1:MLP2:AIM21:SAP185:SNM1:STB1:POL32:SEC16:DCP2:FPK1:ESF2:TOF2:STE20:TDA1:PDS5:SEG1:ASM4:RGC1:Q06146:PDP3:Q06251:Q08206:TGL5:PKH2:KCS1:RQC2:HAA1:DUF1:MES1:FAS1:P07271-2:RAD9:NSP1:POL3:FRS2:ABP1:OM45:SEN2:GAL11:SEC15:ESS1:PRP28:MBR1:SWI4:KIN82:VAC17:PCL2:GSY2:KIP2:CLB5:FUN30:MLF3:HXT1:CDC5:PMD…
....S..[ST].......	307.652655568589	1211	9136	21236	203841	1.27235082806383	sp|O13297|CET1_YEAST:sp|O13535|YH11B_YEAST:sp|O13563-2|RPN13_YEAST:sp|O43137|YB085_YEAST:sp|O74302|YD13A_YEAST:sp|P00549|KPYK1_YEAST:sp|P00924|ENO1_YEAST:sp|P00925|ENO2_YEAST:sp|P01120|RAS2_YEAST:sp|P02829|HSP82_YEAST:sp|P04386|GAL4_YEAST:sp|P04786|TOP1_YEAST:sp|P05030|PMA1_YEAST:sp|P05319|RLA2_YEAST:sp|P05756|RS13_YEAST:sp|P06101|CDC37_YEAST:sp|P06102|NOT3_YEAST:sp|P06105|SC160_YEAST:sp|P06787|C…	CET1:TY1B-H:O13563-2:O43137:TY1A-DR4:CDC19:ENO1:ENO2:RAS2:HSP82:GAL4:TOP1:PMA1:RPP2A:RPS13:CDC37:NOT3:SCP160:CMD1:FAS1:ADR1:PHO4:LTE1:CYR1:SWI6:RPL11A:SEC7:PYC1:SSB1:PDR1:WHI2:PGI1:SRS2:KIN1:KIN2:PCT1:POL1:STE12:GCY1:RAD9:CMP2:CPR1:NSP1:CYC8:HSP26:THR4:PFK2:CBF1:KAR3:SAC7:GLN3:DDR48:MYO2:RDS2:GAL11:NUP1:PWP1:REB1:DAL81:HSP12:SPA2:TAF2:FPS1:SSD1:PKC1:SAT4:OCA4:AGP1:KCC4:BUD3:SRO9:SYP1:PPZ1:RPL16B:…
....R.G[ST].......	315.730170871854	52	7925	329	182605	3.64183981667034	sp|P00924|ENO1_YEAST:sp|P04806|HXKA_YEAST:sp|P04817|CAN1_YEAST:sp|P06102|NOT3_YEAST:sp|P14742|GFA1_YEAST:sp|P19882|HSP60_YEAST:sp|P20134|SFL1_YEAST:sp|P20676|NUP1_YEAST:sp|P22211|NPR1_YEAST:sp|P23642|VAN1_YEAST:sp|P25293|NAP1_YEAST:sp|P32324|EF2_YEAST:sp|P32349|RPC3_YEAST:sp|P32578|SIP1_YEAST:sp|P32583|SRP40_YEAST:sp|P32618|YEF3_YEAST:sp|P32862|RGT1_YEAST:sp|P33749|MSN4_YEAST:sp|P34223|UBX1_YEAST…	ENO1:HXK1:CAN1:NOT3:GFA1:HSP60:SFL1:NUP1:NPR1:VAN1:NAP1:EFT1; EFT2:RPC82:SIP1:SRP40:P32618:RGT1:MSN4:SHP1:TFA2:BOI1:PIK1:CST6:BUD6:BDP1:JSN1:INO80:P53962:UBP2:ELP4:NMA1:IMH1:LAM6:RPL36B:DED1:ATP1:CHS1:RPS28B:TY2B-LR1:HAP1:RPS4A:HSF1:KIN1:RPL3:SEC63:FRS2:PFK2:STF2:RPL8A:RGR1:RPA135:SPA2:URE2:MBR1:CLB3:PUP3:SGF29:LRE1:CDC48:CHS3:NTH1:DPH5:HSP150:PMD1:MRE11:SEC3:SIP2:NTH2:GCS1:SRY1:PMU1:IRS4:ALY1:SP…
.......[ST].E.....	307.652655568589	648	7873	10488	182276	1.43044632162583	sp|O13297|CET1_YEAST:sp|O13527|YA11B_YEAST:sp|O13563-2|RPN13_YEAST:sp|P00549|KPYK1_YEAST:sp|P00560|PGK_YEAST:sp|P01120|RAS2_YEAST:sp|P02829|HSP82_YEAST:sp|P02994|EF1A_YEAST:sp|P04786|TOP1_YEAST:sp|P04801|SYTC_YEAST:sp|P04802|SYDC_YEAST:sp|P04817|CAN1_YEAST:sp|P04819-2|DNLI1_YEAST:sp|P04912|H2A2_YEAST:sp|P05030|PMA1_YEAST:sp|P05694|METE_YEAST:sp|P05737|RL7A_YEAST:sp|P05749|RL22A_YEAST:sp|P06101|CD…	CET1:TY1B-A:O13563-2:CDC19:PGK1:RAS2:HSP82:TEF1; TEF2:TOP1:THS1:DPS1:CAN1:P04819-2:HTA2:PMA1:MET6:RPL7A:RPL22A:CDC37:TPK1:SIR3:RAD7:TOP2:SPT2:ADR1:GCR1:RAD2:CYR1:SUI3:KEX1:RPL19A:RPL35A:SBP1:RPA190:SEC7:CDC24:SSB1:KAR1:CAF20:KIN1:POL1:STE12:HOM2:ABF1:FBA1:BPT1:CYC8:HSP26:VMA2:YEF3:SEC2:CBF1:SAC7:TPM1:SNF5:YPK2:IRA1:FAS2:UBR1:SFL1:CLN1:OLE1:PWP1:REB1:SNF2:SIN3:HSP12:SPA2:RPS1B:TAF2:HYP2:NAR1:STE11…
....R..[ST].......	307.652655568589	589	7225	4929	171788	2.84126308459011	sp|O13297|CET1_YEAST:sp|O13516|RS9A_YEAST:sp|O13527|YA11B_YEAST:sp|O13535|YH11B_YEAST:sp|P00358|G3P2_YEAST:sp|P00549|KPYK1_YEAST:sp|P00812|ARGI_YEAST:sp|P00924|ENO1_YEAST:sp|P01120|RAS2_YEAST:sp|P02829|HSP82_YEAST:sp|P04050|RPB1_YEAST:sp|P04806|HXKA_YEAST:sp|P04817|CAN1_YEAST:sp|P04819-2|DNLI1_YEAST:sp|P05030|PMA1_YEAST:sp|P05759|RS31_YEAST:sp|P05986|KAPC_YEAST:sp|P06101|CDC37_YEAST:sp|P06102|NOT…	CET1:RPS9A:TY1B-A:TY1B-H:TDH2:CDC19:CAR1:ENO1:RAS2:HSP82:RPO21:HXK1:CAN1:P04819-2:PMA1:RPS31:TPK3:CDC37:NOT3:P06208-2:GPH1:URA2:PHO4:P07271-2:BCY1:LTE1:PBS2:CYR1:RPS8A:RPL35A:HSF1:SSB1:KIN1:KIN2:GLN4:PCT1:ABF1:CHS2:GFA1:BPT1:AMD1:HSP26:CBF1:GLN3:FAS2:IRA2:GAL11:HSP60:SFL1:CKI1:NUP1:ACE2:MSB1:RNR1:DAL81:DBF2:NPR1:SEC22:RAD53:SPA2:GSY1:NAR1:SPT6:VAN1:SSD1:ROX1:NAP1:SIS1:PUF4:KIN82:HCM1:RPC53:BUD3:L…
....E..[ST].......	307.652655568589	751	6636	13439	166859	1.40512914582315	sp|O13563-2|RPN13_YEAST:sp|O14468|YO304_YEAST:sp|P00560|PGK_YEAST:sp|P00950|PMG1_YEAST:sp|P01123|YPT1_YEAST:sp|P02293|H2B1_YEAST:sp|P02994|EF1A_YEAST:sp|P04449|RL24A_YEAST:sp|P04786|TOP1_YEAST:sp|P04821|CDC25_YEAST:sp|P05317|RLA0_YEAST:sp|P05319|RLA2_YEAST:sp|P06101|CDC37_YEAST:sp|P06244|KAPA_YEAST:sp|P06367|RS14A_YEAST:sp|P06701|SIR3_YEAST:sp|P07250|IPMK_YEAST:sp|P07251|ATPA_YEAST:sp|P07257|QCR2…	O13563-2:O14468:PGK1:GPM1:YPT1:HTB1:TEF1; TEF2:RPL24A:TOP1:CDC25:RPP0:RPP2A:CDC37:TPK1:RPS14A:SIR3:ARG82:ATP1:QCR2:CDC33:LEU1:RAD2:P07806-2:CHS1:SWI5:CYR1:SUI3:PRB1:SSA3:ILS1:SWI1:SWI6:RPL27A:PBI2:SBP1:PRI1:SSA1:SNF3:SEC7:ARF1:SSB1:BIK1:KAR1:SST2:SIR4:CAF20:POL1:RPL3:ABF1:CDC34:BPT1:ABP1:PRP16:HSP26:YEF3:PFK1:SEC2:TPM1:TEC1:UBR1:HSP60:SUI2:MAK11:NUP1:OLE1:PWP1:MSB1:REB1:VPS1:AFT1:CHL1:SIN3:APN1:H…
....K..[ST].......	307.652655568589	700	5885	12575	153420	1.45119427867797	sp|O13527|YA11B_YEAST:sp|O13535|YH11B_YEAST:sp|P00560|PGK_YEAST:sp|P00817|IPYR_YEAST:sp|P02400|RLA4_YEAST:sp|P02829|HSP82_YEAST:sp|P03069|GCN4_YEAST:sp|P04050|RPB1_YEAST:sp|P04387|GAL80_YEAST:sp|P04802|SYDC_YEAST:sp|P05318|RLA1_YEAST:sp|P05737|RL7A_YEAST:sp|P05756|RS13_YEAST:sp|P06105|SC160_YEAST:sp|P06169|PDC1_YEAST:sp|P06777|RAD1_YEAST:sp|P06786|TOP2_YEAST:sp|P06843|SPT2_YEAST:sp|P07245|C1TC_YE…	TY1B-A:TY1B-H:PGK1:IPP1:RPP2B:HSP82:GCN4:RPO21:GAL80:DPS1:RPP1A:RPL7A:RPS13:SCP160:PDC1:RAD1:TOP2:SPT2:ADE3:ADR1:P07271-2:RAD2:BCY1:CYR1:MYO1:SUI3:SBP1:CDC24:WHI2:YPK1:LAT1:PGI1:CAF20:KIN2:STE12:HOM2:ABF1:FBA1:YAK1:RAD9:NSP1:CYC8:PUT4:POL3:GUK1:ABP1:VMA2:YEF3:NCP1:PFK2:RPL8A:SAC7:TEC1:GLN3:SEC18:SNF6:YPK2:FAS2:GAL11:SFL1:NUP1:ACE2:UTR1:REB1:RNR3:BAS1:SNF2:RAD53:TRX1:HSP12:SPA2:RPS1B:TAF2:SGV1:STE…
.....RN[ST].......	315.411386893743	58	5185	490	140845	3.21532285045166	sp|P08964|MYO1_YEAST:sp|P0C2J3|YL21B_YEAST:sp|P25579|LRE1_YEAST:sp|P32330|DGR2_YEAST:sp|P34909|NOT4_YEAST:sp|P38041|BOB1_YEAST:sp|P38085|TAT1_YEAST:sp|P38200|SHE1_YEAST:sp|P38250|IST2_YEAST:sp|P38994|MSS4_YEAST:sp|P39744|NOC2_YEAST:sp|P39969|BOI2_YEAST:sp|P40460|NDC80_YEAST:sp|P48582|BRO1_YEAST:sp|P53388|DIP5_YEAST:sp|P53550|DCP2_YEAST:sp|Q02208|TOF2_YEAST:sp|Q03497|STE20_YEAST:sp|Q03661|ESC1_YEA…	MYO1:TY2B-LR1:LRE1:DGR2:MOT2:BOI1:TAT1:SHE1:IST2:MSS4:NOC2:BOI2:NDC80:BRO1:DIP5:DCP2:TOF2:STE20:ESC1:UTP14:PEX30:GIC2:YSP2:BSC6:DDC1:SRL2:KCS1:PAR32:RPL36B:RAS2:CDC25:TPK3:CYR1:SSA3:HSF1:SSB1:CHS2:RAD9:ABP1:SAC7:SFL1:KIN82:CLB5:KNS1:CDC11:SPT16:P32618:PMD1:ECM32:AFR1:LHP1:MSN2:TOD6:TOM20:LRG1:NNK1:STB6:SKG1:APL3:ICS2:LAG1:TDA3:RPN10:RTS1:HAL5:SAK1:IPL1:UBP9:EMP65:SIP5:VPS27:SEC9:VHS2:CST6:GTS1:NS…
......G[ST].......	15.653559774527	433	5127	7924	140355	1.49591873234582	sp|O13297|CET1_YEAST:sp|O14467|MBF1_YEAST:sp|O43137|YB085_YEAST:sp|P00445|SODC_YEAST:sp|P00549|KPYK1_YEAST:sp|P00560|PGK_YEAST:sp|P00924|ENO1_YEAST:sp|P00942|TPIS_YEAST:sp|P04806|HXKA_YEAST:sp|P04807|HXKB_YEAST:sp|P04817|CAN1_YEAST:sp|P05374|CHO2_YEAST:sp|P05694|METE_YEAST:sp|P05737|RL7A_YEAST:sp|P06102|NOT3_YEAST:sp|P06105|SC160_YEAST:sp|P06169|PDC1_YEAST:sp|P06777|RAD1_YEAST:sp|P07248|ADR1_YEAS…	CET1:MBF1:O43137:SOD1:CDC19:PGK1:ENO1:TPI1:HXK1:HXK2:CAN1:CHO2:MET6:RPL7A:NOT3:SCP160:PDC1:RAD1:ADR1:GCR1:RAD2:P07806-2:LTE1:SWI5:SUI3:SSA3:SWI6:RPS11A:RPS16A:SBP1:SSA1:HSF1:RPA190:CDC24:PDR1:CAF20:KIN1:KIN2:RPL3:RAD9:GFA1:CPR1:TUP1:RPC31:DDR48:FAS2:GAL11:HSP60:FPR1:SFL1:HCA4:NUP1:ACE2:PRP5:REB1:UBC1:MCK1:SNF2:NPR1:RPS1B:GSY1:VAN1:NAP1:BUD3:SPB1:SYP1:RFA2:MIG1:FUN19:ARO2:BEM1:PRE2:RAD16:PSK1:SWC3…
......D[ST].......	14.386388046124	423	4694	8092	132431	1.47479299622303	sp|O13516|RS9A_YEAST:sp|O13535|YH11B_YEAST:sp|P00445|SODC_YEAST:sp|P00817|IPYR_YEAST:sp|P03069|GCN4_YEAST:sp|P04147|PABP_YEAST:sp|P04449|RL24A_YEAST:sp|P04786|TOP1_YEAST:sp|P04819-2|DNLI1_YEAST:sp|P06101|CDC37_YEAST:sp|P06777|RAD1_YEAST:sp|P06779|RAD7_YEAST:sp|P06787|CALM_YEAST:sp|P07244|PUR2_YEAST:sp|P07248|ADR1_YEAST:sp|P07250|IPMK_YEAST:sp|P07260|IF4E_YEAST:sp|P07866|LTE1_YEAST:sp|P08004|CHS1_…	RPS9A:TY1B-H:SOD1:IPP1:GCN4:PAB1:RPL24A:TOP1:P04819-2:CDC37:RAD1:RAD7:CMD1:ADE57:ADR1:ARG82:CDC33:LTE1:CHS1:KEX1:RNR2:SWI6:TY2B-LR1:RPA190:YPK1:KIN1:POL1:CAP2:ABF1:RAD9:BPT1:FRS1:PRP16:PFK1:SEC2:SAC7:YPK2:GAL11:HNM1:UBR1:YAP1:PHO13:ACE2:PWP1:MSB1:REB1:SRM1:SEC22:CHL1:HSP12:SPA2:TAF2:PPH22:SPT6:VPS3:RPL24B:SSD1:UBP1:TSR4:NAP1:PUF4:KCC4:BUD3:SPB1:MRC1:SYP1:P25631:PWP2:RPL5:RFA2:DPB3:CMK1:BUD14:ARO2…
......N[ST].......	307.652655568589	522	4271	10446	124339	1.4547832106007	sp|O14468|YO304_YEAST:sp|P00445|SODC_YEAST:sp|P04817|CAN1_YEAST:sp|P04821|CDC25_YEAST:sp|P06102|NOT3_YEAST:sp|P06105|SC160_YEAST:sp|P06208-2|LEU1_YEAST:sp|P06786|TOP2_YEAST:sp|P07261|GCR1_YEAST:sp|P07866|LTE1_YEAST:sp|P08004|CHS1_YEAST:sp|P08153|SWI5_YEAST:sp|P08964|MYO1_YEAST:sp|P09547|SWI1_YEAST:sp|P0C2J3|YL21B_YEAST:sp|P0CX39|RS8A_YEAST:sp|P10961|HSF_YEAST:sp|P10964|RPA1_YEAST:sp|P12611|WHI2_Y…	O14468:SOD1:CAN1:CDC25:NOT3:SCP160:P06208-2:TOP2:GCR1:LTE1:CHS1:SWI5:MYO1:SWI1:TY2B-LR1:RPS8A:HSF1:RPA190:WHI2:PGI1:KIN1:KIN2:POL1:STE12:ABF1:NSP1:CYC8:ABP1:GLN3:YPK2:HCA4:DBP5:NUP1:ACE2:PWP1:MSB1:RPA135:DBF2:RFA1:SIN3:SPA2:STE11:PKC1:GRR1:NAP1:SAT4:STE50:HCM1:BUD3:LRE1:STP22:SYP1:GSY2:MIG1:CAP1:ITR1:PSK1:CCR4:MLF3:SEC21:DBF20:DGR2:MSB2:NUD1:YBT1:HXT1:ECM25:KAR9:RPD3:SMI1:SWI3:STH1:CHD1:ORC2:RGT1…
.....R.[ST].......	13.1370244006312	266	3749	4988	113893	1.620081206365	sp|O13527|YA11B_YEAST:sp|P00549|KPYK1_YEAST:sp|P00950|PMG1_YEAST:sp|P04387|GAL80_YEAST:sp|P04817|CAN1_YEAST:sp|P05030|PMA1_YEAST:sp|P06738|PHSG_YEAST:sp|P07250|IPMK_YEAST:sp|P07251|ATPA_YEAST:sp|P07257|QCR2_YEAST:sp|P07259|PYR1_YEAST:sp|P07270|PHO4_YEAST:sp|P08678|CYAA_YEAST:sp|P08964|MYO1_YEAST:sp|P0C2J3|YL21B_YEAST:sp|P11433|CDC24_YEAST:sp|P11484|SSB1_YEAST:sp|P12688|YPK1_YEAST:sp|P13186|KIN2_Y…	TY1B-A:CDC19:GPM1:GAL80:CAN1:PMA1:GPH1:ARG82:ATP1:QCR2:URA2:PHO4:CYR1:MYO1:TY2B-LR1:CDC24:SSB1:YPK1:KIN2:FBA1:CDC34:POL3:GUK1:FRS1:YEF3:PFK2:GLN3:HSP60:FPR1:MRPL33:CKI1:NUP1:MSB1:DAL81:SPA2:STE11:SSD1:SIS1:MSH3:PUF4:SNT1:LRE1:FEN2:CDC39:APL1:ARO2:CHS3:MLF3:DGR2:PAH1:CHD1:LAA2:RPS0A:STE5:SWE1:SEC3:MSN2:MSN4:TGL1:PTC3:HSL1:SEG2:FAB1:MOT2:LRG1:MNR2:BDF1:MYO3:SIS2:EAP1:CAB3:PXL1:VRP1:BOI1:PDX3:TAT1:E…
.......[ST]Q......	12.0413058684306	233	3483	4461	108905	1.6331197941415	sp|O13329|FOB1_YEAST:sp|P00359|G3P3_YEAST:sp|P01123|YPT1_YEAST:sp|P04786|TOP1_YEAST:sp|P04821|CDC25_YEAST:sp|P04912|H2A2_YEAST:sp|P05030|PMA1_YEAST:sp|P05737|RL7A_YEAST:sp|P06169|PDC1_YEAST:sp|P06208-2|LEU1_YEAST:sp|P07149|FAS1_YEAST:sp|P07261|GCR1_YEAST:sp|P0C2H6|RL27A_YEAST:sp|P0CX43|RL1A_YEAST:sp|P11484|SSB1_YEAST:sp|P11709|BIK1_YEAST:sp|P11978|SIR4_YEAST:sp|P12695|ODP2_YEAST:sp|P13186|KIN2_YE…	FOB1:TDH3:YPT1:TOP1:CDC25:HTA2:PMA1:RPL7A:PDC1:P06208-2:FAS1:GCR1:RPL27A:RPL1A:SSB1:BIK1:SIR4:LAT1:KIN2:CDC34:CYC8:HSP26:VMA2:CBF1:FAS2:HSP60:PWP1:REB1:RAD53:RFA1:HSP12:SGV1:SSD1:UBP1:ERG6:BUD3:PAT1:PPZ1:RFA2:BUD14:RAD16:DEP1:RPC82:SMY1:CDC3:HXT3:EFB1:NUP2:RPD3:SIP1:SWI3:STH1:SKG6:SRP101:CBF5:SEC3:EDE1:HSL1:MNR2:BDF1:EAP1:EBP2:DRE2:PXL1:SKG1:AKL1:TAT1:TBS1:SLI15:TSL1:LEO1:FKS1:SIC1:NPR3:RPN1:BCD1…
.....N.[ST].......	10.917290790267	340	3250	7515	104444	1.453951993449	sp|O13297|CET1_YEAST:sp|O13527|YA11B_YEAST:sp|O13535|YH11B_YEAST:sp|O13563-2|RPN13_YEAST:sp|P00549|KPYK1_YEAST:sp|P00560|PGK_YEAST:sp|P00817|IPYR_YEAST:sp|P00924|ENO1_YEAST:sp|P00942|TPIS_YEAST:sp|P01120|RAS2_YEAST:sp|P02829|HSP82_YEAST:sp|P04147|PABP_YEAST:sp|P04819-2|DNLI1_YEAST:sp|P04840|VDAC1_YEAST:sp|P06101|CDC37_YEAST:sp|P06701|SIR3_YEAST:sp|P06787|CALM_YEAST:sp|P07260|IF4E_YEAST:sp|P07270|…	CET1:TY1B-A:TY1B-H:O13563-2:CDC19:PGK1:IPP1:ENO1:TPI1:RAS2:HSP82:PAB1:P04819-2:POR1:CDC37:SIR3:CMD1:CDC33:PHO4:RAD2:SEC4:PBS2:SWI5:GPA1:SUI3:SWI1:RPS16A:RPL19A:PYC1:CDC24:SSB1:SIR4:WHI2:PGI1:KIN1:KIN2:PCT1:POL1:GCY1:ABF1:FBA1:NSP1:CYC8:ABP1:THR4:SEC2:TPM1:SRV2:GLN3:GAP1:GAL11:YAP1:HCA4:PWP1:REB1:CHL1:SPA2:TAF2:VAN1:UBP1:NAP1:AGP1:KCC4:BUD3:SRO9:KAR4:LDB16:MRC1:SYP1:PWP2:PPZ1:RPS7A:BUD14:SPT5:FUN1…
....T..[ST].......	9.51549181673453	401	2910	9742	96929	1.37106167294903	sp|O13329|FOB1_YEAST:sp|O43137|YB085_YEAST:sp|P00817|IPYR_YEAST:sp|P02992|EFTU_YEAST:sp|P04449|RL24A_YEAST:sp|P04807|HXKB_YEAST:sp|P04840|VDAC1_YEAST:sp|P05374|CHO2_YEAST:sp|P05694|METE_YEAST:sp|P05737|RL7A_YEAST:sp|P05743|RL26A_YEAST:sp|P06102|NOT3_YEAST:sp|P07251|ATPA_YEAST:sp|P07260|IF4E_YEAST:sp|P08153|SWI5_YEAST:sp|P08518|RPB2_YEAST:sp|P09435|HSP73_YEAST:sp|P11433|CDC24_YEAST:sp|P11792|SCH9_…	FOB1:O43137:IPP1:TUF1:RPL24A:HXK2:POR1:CHO2:MET6:RPL7A:RPL26A:NOT3:ATP1:CDC33:SWI5:RPB2:SSA3:CDC24:SCH9:SIR4:YPK1:CAF20:KIN1:PCT1:STE12:CHS2:FBA1:NSP1:DAL5:ABP1:NCP1:TUP1:PFK1:PFK2:GLN3:IRA2:GAL11:MSB1:DAL81:MCK1:SPA2:TAF2:NAP1:STE50:KCC4:BUD3:SYP1:CDC39:RPC19:ARO2:PSK1:NUD1:SMY1:EFB1:LYP1:NUP2:PAN1:SMI1:SAC6:ECM32:CHD1:SLA1:COT1:UGP1:RGT1:BEM3:SMY2:MRT4:CBF5:PPZ2:EDE1:PIN4:SEF1:SWH1:SIS2:EAP1:CA…
....G..[ST].......	10.7600143816178	333	2509	7951	87187	1.455370451308	sp|P00358|G3P2_YEAST:sp|P00560|PGK_YEAST:sp|P04050|RPB1_YEAST:sp|P05756|RS13_YEAST:sp|P06102|NOT3_YEAST:sp|P06169|PDC1_YEAST:sp|P06244|KAPA_YEAST:sp|P07560|SEC4_YEAST:sp|P08539|GPA1_YEAST:sp|P09064|IF2B_YEAST:sp|P0C2H6|RL27A_YEAST:sp|P10869|AK_YEAST:sp|P11075|SEC7_YEAST:sp|P11484|SSB1_YEAST:sp|P12683|HMDH1_YEAST:sp|P12684|HMDH2_YEAST:sp|P13186|KIN2_YEAST:sp|P13382|DPOLA_YEAST:sp|P13517|CAPZB_YEAS…	TDH2:PGK1:RPO21:RPS13:NOT3:PDC1:TPK1:SEC4:GPA1:SUI3:RPL27A:HOM3:SEC7:SSB1:HMG1:HMG2:KIN2:POL1:CAP2:BPT1:PDA1:YEF3:NCP1:PFK2:CBF1:FAS2:HCA4:MAK11:SIN3:RPS1B:UBP1:KCC4:RPC53:BUD3:SRO9:RFA2:DPB3:SPT5:TPS2:EFT1; EFT2:TFC1:LYP1:NGG1:NUP2:PAH1:SWI3:CHD1:DNF1:RPS0A:RPT3:PDR5:CBF5:RIM101:SHP1:SEG2:FAB1:SPT7:CTF13:SWH1:MYO3:SIS2:EAP1:GPT2:PXL1:VRP1:RDH54:ISW1:RTG3:PFF1:AIM3:ICS2:MTC4:SDH8:P38431-2:GLO3:KS…
....A..[ST].......	13.5105449742729	364	2176	8862	79236	1.49566141622526	sp|P00358|G3P2_YEAST:sp|P00445|SODC_YEAST:sp|P00560|PGK_YEAST:sp|P00924|ENO1_YEAST:sp|P00942|TPIS_YEAST:sp|P02994|EF1A_YEAST:sp|P04806|HXKA_YEAST:sp|P04807|HXKB_YEAST:sp|P04840|VDAC1_YEAST:sp|P04912|H2A2_YEAST:sp|P05319|RLA2_YEAST:sp|P06101|CDC37_YEAST:sp|P06102|NOT3_YEAST:sp|P06169|PDC1_YEAST:sp|P06244|KAPA_YEAST:sp|P06774|HAP2_YEAST:sp|P06778-2|RAD52_YEAST:sp|P07213|TOM70_YEAST:sp|P07261|GCR1_Y…	TDH2:SOD1:PGK1:ENO1:TPI1:TEF1; TEF2:HXK1:HXK2:POR1:HTA2:RPP2A:CDC37:NOT3:PDC1:TPK1:HAP2:P06778-2:TOM70:GCR1:PHO4:SES1:LTE1:PBS2:SWI5:RPB2:GCD1:SWI1:RAD18:SSB1:BIK1:SCH9:WHI2:NAT1:CAF20:KIN1:KIN2:PCT1:CDC34:RAD9:CYC8:YEF3:PFK1:TPM1:RPC31:SNF6:YAP1:NUP1:FAR1:REB1:VPS1:SRM1:MCK1:AFT1:SPA2:SPT6:UBP1:CDC10:RVS161:KCC4:RPC53:SYP1:RPL16A:RPL16B:CHS3:SWC3:FUN30:CCR4:YBT1:RIM1:HXT1:HIR1:NUP2:PAN1:SRB4:SIP…
.......[ST]F......	8.85826919930113	123	1812	2678	70374	1.7838099500962	sp|O43137|YB085_YEAST:sp|P00445|SODC_YEAST:sp|P00560|PGK_YEAST:sp|P00950|PMG1_YEAST:sp|P04386|GAL4_YEAST:sp|P04449|RL24A_YEAST:sp|P05694|METE_YEAST:sp|P05737|RL7A_YEAST:sp|P05739|RL6B_YEAST:sp|P06843|SPT2_YEAST:sp|P07271-2|PIF1_YEAST:sp|P09620|KEX1_YEAST:sp|P09959|SWI6_YEAST:sp|P0CX12|COS2_YEAST:sp|P10869|AK_YEAST:sp|P10964|RPA1_YEAST:sp|P11433|CDC24_YEAST:sp|P12611|WHI2_YEAST:sp|P12688|YPK1_YEAS…	O43137:SOD1:PGK1:GPM1:GAL4:RPL24A:MET6:RPL7A:RPL6B:SPT2:P07271-2:KEX1:SWI6:COS2:HOM3:RPA190:CDC24:WHI2:YPK1:NSP1:ABP1:SAC7:IRA1:IRA2:NUP1:NPR1:SPA2:TKL1:RPL24B:ERG6:PUF4:KIN82:BUD3:RPS5:URK1:BUD14:ARO2:PRE2:SEC21:HXT1:NUP2:SNQ2:SIP1:RTG1:DNF1:SMY2:GDH2:LHP1:TIF3:EDE1:HSL1:GCS1:TMA19:SFK1:EAP1:CAB3:TGL4:ASC1:BOI1:BAP2:TAT1:DSF2:SHE3:ICS2:RCK2:GLO3:KSP1:SBE22:NSG1:RTT107:KEL1:NVJ1:VTC5:PIK1:P39523:…
.......[ST]...SP..	15.4421982715967	43	1689	454	67696	3.79617269557098	sp|O13527|YA11B_YEAST:sp|P06102|NOT3_YEAST:sp|P06105|SC160_YEAST:sp|P07248|ADR1_YEAST:sp|P21192|ACE2_YEAST:sp|P22204|DBF2_YEAST:sp|P23337|GYS1_YEAST:sp|P25344|STE50_YEAST:sp|P25358|ELO2_YEAST:sp|P28003|FUN19_YEAST:sp|P30605|ITR1_YEAST:sp|P30620|PSO2_YEAST:sp|P32328|DBF20_YEAST:sp|P33749|MSN4_YEAST:sp|P34216|EDE1_YEAST:sp|P34233|ASH1_YEAST:sp|P36054|RCN1_YEAST:sp|P36117|ALY1_YEAST:sp|P38129|TAF5_Y…	TY1B-A:NOT3:SCP160:ADR1:ACE2:DBF2:GSY1:STE50:ELO2:FUN19:ITR1:PSO2:DBF20:MSN4:EDE1:ASH1:RCN1:ALY1:TAF5:AME1:AXL2:RPH1:BOI2:EDC3:PRK1:EGH1:RIM15:POL32:ACF4:MON2:EDC1:FPK1:BNI5:FAR11:P53947:UBP3:VIP1:SSK1:CYK3:TGL5:CHS5:LCB4:MAM3:TY1B-H:SNF1:LTE1:SWI5:KIN1:CHS2:CYC8:ABP1:PFK1:YPK2:IRA2:UBR1:NUP1:MSB1:SPA2:MCM3:MEF1:GBP2:VAC17:P25639:GSY2:CDC15:RIF1:MLF3:ECM25:PAH1:SIP1:SEC3:SKN1:TGL1:TOD6:SLD2:KKQ8:…
......P[ST].......	6.76792029623651	169	1646	4609	67242	1.49792747930709	sp|D6VTK4|STE2_YEAST:sp|O13527|YA11B_YEAST:sp|O13535|YH11B_YEAST:sp|P00358|G3P2_YEAST:sp|P00560|PGK_YEAST:sp|P00924|ENO1_YEAST:sp|P00925|ENO2_YEAST:sp|P02829|HSP82_YEAST:sp|P04050|RPB1_YEAST:sp|P04786|TOP1_YEAST:sp|P04807|HXKB_YEAST:sp|P05743|RL26A_YEAST:sp|P05750|RS3_YEAST:sp|P06102|NOT3_YEAST:sp|P06105|SC160_YEAST:sp|P06367|RS14A_YEAST:sp|P06701|SIR3_YEAST:sp|P07245|C1TC_YEAST:sp|P07261|GCR1_YE…	STE2:TY1B-A:TY1B-H:TDH2:PGK1:ENO1:ENO2:HSP82:RPO21:TOP1:HXK2:RPL26A:RPS3:NOT3:SCP160:RPS14A:SIR3:ADE3:GCR1:LTE1:PBS2:SWI5:CYR1:PRB1:RPL27A:SBP1:SNF3:PYC1:SSB1:NAT1:KIN2:STE12:CHS2:NSP1:AMD1:PUT4:ABP1:PFK2:KAR3:SNF5:FAS2:RDS2:GAL11:YAP1:NUP1:REB1:CHC1:AFT1:SPA2:HYP2:MBR1:STE11:SPT6:TSR4:ERG6:NAP1:PUF4:STE50:ELO2:RPC53:BUD3:P25617:SYP1:RPS7A:CHS3:PSK1:FUN30:SEC21:SPC110:NIP1:NUP2:PAN1:RPD3:SMI1:SIP…
......K[ST].......	7.16982636525552	205	1477	5999	62633	1.44909786927927	sp|O13297|CET1_YEAST:sp|P00560|PGK_YEAST:sp|P00924|ENO1_YEAST:sp|P02829|HSP82_YEAST:sp|P02994|EF1A_YEAST:sp|P05319|RLA2_YEAST:sp|P06102|NOT3_YEAST:sp|P06105|SC160_YEAST:sp|P06244|KAPA_YEAST:sp|P06786|TOP2_YEAST:sp|P07276|RAD2_YEAST:sp|P07278|KAPR_YEAST:sp|P08678|CYAA_YEAST:sp|P09064|IF2B_YEAST:sp|P09435|HSP73_YEAST:sp|P0C0X0|RS28B_YEAST:sp|P0C2H6|RL27A_YEAST:sp|P0CX12|COS2_YEAST:sp|P0CX84|RL35A_Y…	CET1:PGK1:ENO1:HSP82:TEF1; TEF2:RPP2A:NOT3:SCP160:TPK1:TOP2:RAD2:BCY1:CYR1:SUI3:SSA3:RPS28B:RPL27A:COS2:RPL35A:SEC7:SSB1:SIR4:WHI2:KIN1:KIN2:FBA1:CYC8:ABP1:SAC7:GLN3:FAS2:GAL11:MRPL33:NUP1:MSB1:REB1:VPS1:VMA4:APN1:HSP12:SPA2:TKL1:SIS1:KIN82:SNT1:BUD3:SYP1:PPZ1:APL1:CDC15:SPT5:PRR1:HRR25:PAP1:DEP1:EFT1; EFT2:VPH2:IMP2':IRE1:YBT1:HXT1:RPN12:PAN1:SLA1:ORC2:UGP1:BEM3:CYM1:SKG6:SEC3:MSN2:MSN4:NIC96:TI…
.......[ST].S.....	6.05974331391069	214	1272	6874	56634	1.38609938461032	sp|O13329|FOB1_YEAST:sp|O13527|YA11B_YEAST:sp|O13535|YH11B_YEAST:sp|O13563-2|RPN13_YEAST:sp|O43137|YB085_YEAST:sp|P00358|G3P2_YEAST:sp|P00549|KPYK1_YEAST:sp|P03069|GCN4_YEAST:sp|P04386|GAL4_YEAST:sp|P04387|GAL80_YEAST:sp|P04449|RL24A_YEAST:sp|P05739|RL6B_YEAST:sp|P05740|RL17A_YEAST:sp|P05756|RS13_YEAST:sp|P06102|NOT3_YEAST:sp|P06105|SC160_YEAST:sp|P06169|PDC1_YEAST:sp|P06208-2|LEU1_YEAST:sp|P0636…	FOB1:TY1B-A:TY1B-H:O13563-2:O43137:TDH2:CDC19:GCN4:GAL4:GAL80:RPL24A:RPL6B:RPL17A:RPS13:NOT3:SCP160:PDC1:P06208-2:RPS14A:HAP2:TOP2:FAS1:ADE57:ADR1:ARG82:CDC33:GCR1:LTE1:PBS2:SWI5:SUI3:PRB1:SWI1:RNR2:SWI6:RPS21A:TY2B-LR1:SBP1:RPA190:SEC7:SSB1:SIR4:PDR1:WHI2:HMG1:KIN2:PCT1:STE12:ENA1:RPL3:FBA1:CDC34:BPT1:CPR1:NSP1:CYC8:AMD1:ABP1:PDA1:YEF3:TUP1:PFK1:CBF1:KAR3:SAC7:TPM1:GLN3:YPK2:FAS2:GAL11:NUP1:UTR1…
