# Supplementary material for: An AI-Ready Phosphorylation Meta-Analysis for Saccharomyces cerevisiae
Source: J Proteome Res. 2026 May 4;25(6):2915–26. doi: 10.1021/acs.jproteome.5c01263 (PMC13247961; doi:10.1021/acs.jproteome.5c01263)
Supplement: Supplementary file 6 [file pr5c01263_si_006.xlsx]

## Sheet: rmotifx
Data S5. Description of the columns in the rmotifx and clusterProfiler results.
	Key (from rmotifx)
	Column name	Description
	motif	Overrepresented motif
	score	Motif score (Significant and more specific motifs tend to have a higher score)
	fg.matches	Number of matches in the foreground
	fg.size	Number of foreground sequences
	bg.matches	Number of matches in the background
	bg.size	Number of background sequences
	fold.increase	Enrichment (foreground matches / foreground size) / (background matches / background size)
	proteins_with_motif (UniProt ID)	UniProt IDs of proteins which contain the motif
	proteins_with_motif (gene names)	Gene names of proteins which contain the motif (if there is no gene name, the UniProt accession is given)

## Sheet: clusterProfiler
	Key (from clusterProfiler)
	Column name	Description
	ONTOLOGY	Gene ontology group - BP (biological process), MF (molecular function) or CC (cellular component)
	ID	Gene ontology term ID
	Description	Gene ontology term description
	GeneRatio	Genes annotated with this GO ID in the foreground / all genes in foreground
	BgRatio	Genes annotated with this GO ID in the background / all genes in background
	pvalue
	p.adjust	Benjamini-Hochberg adjusted p value
	qvalue
	geneID	Gene IDs annotated with this GO ID
	Count	Number of gene IDs annotated with this GO ID
	motif_group	Motif group (eg acidophilic, basophilic, proline-directed or the other categories) that the foreground IDs belong to
