# Supplementary material for: An AI-Ready Phosphorylation Meta-Analysis for Saccharomyces cerevisiae
Source: J Proteome Res. 2026 May 4;25(6):2915–26. doi: 10.1021/acs.jproteome.5c01263 (PMC13247961; doi:10.1021/acs.jproteome.5c01263)
Supplement: Supplementary file 7 [file pr5c01263_si_007.csv]

# Data S6. Motifs found in the Gold-Silver-Bronze input (rmotifx results).
motif	score	fg.matches	fg.size	bg.matches	bg.size	fold.increase	proteins_with_motif (UniProt ID)	proteins_with_motif (gene names)
.......[ST]P..S...	316.705798024736	996	48886	1753	261282	3.03670364424454	sp|D6VTK4|STE2_YEAST:sp|O13527|YA11B_YEAST:sp|P00817|IPYR_YEAST:sp|P06102|NOT3_YEAST:sp|P06105|SC160_YEAST:sp|P06367|RS14A_YEAST:sp|P06778-2|RAD52_YEAST:sp|P06786|TOP2_YEAST:sp|P07245|C1TC_YEAST:sp|P07248|ADR1_YEAST:sp|P08153|SWI5_YEAST:sp|P09547|SWI1_YEAST:sp|P0C0W9|RL11A_YEAST:sp|P0C2J3|YL21B_YEAST:sp|P11433|CDC24_YEAST:sp|P11972|SST2_YEAST:sp|P13517|CAPZB_YEAST:sp|P14065|GCY1_YEAST:sp|P14680|Y…	STE2:TY1B-A:IPP1:NOT3:SCP160:RPS14A:P06778-2:TOP2:ADE3:ADR1:SWI5:SWI1:RPL11A:TY2B-LR1:CDC24:SST2:CAP2:GCY1:YAK1:CMP2:NSP1:GAL11:DBP5:MSB1:DAL81:RNR3:AFT1:PRP28:SSD1:PKC1:ROX1:STE50:ELO2:PRD1:KCC4:BUD3:HSP30:CDC39:MIG1:BEM1:PSK1:FUN30:NUP2:PAN1:KAR9:PAH1:SWI3:SAC6:STE5:TYE7:XRS2:RIM101:EDE1:ASH1:COY1:SPT7:SIS2:RCN1:ALY1:SET3:PXL1:BOI1:UBP13:HEK2:LDB7:AIM3:SHE3:ICS2:AME1:SDH8:PAF1:MSG5:RCK2:KIC1:CR…
.....S.[ST]P......	615.305311137178	812	47890	1546	259529	2.84634537373676	sp|O13527|YA11B_YEAST:sp|P04801|SYTC_YEAST:sp|P04840|VDAC1_YEAST:sp|P06102|NOT3_YEAST:sp|P06105|SC160_YEAST:sp|P06774|HAP2_YEAST:sp|P06782|SNF1_YEAST:sp|P07248|ADR1_YEAST:sp|P07261|GCR1_YEAST:sp|P07270|PHO4_YEAST:sp|P0C0X0|RS28B_YEAST:sp|P13186|KIN2_YEAST:sp|P14747|PP2B2_YEAST:sp|P14922|CYC8_YEAST:sp|P15891|ABP1_YEAST:sp|P16649|TUP1_YEAST:sp|P17121|SAC7_YEAST:sp|P18494|GLN3_YEAST:sp|P18888|SNF6_Y…	TY1B-A:THS1:POR1:NOT3:SCP160:HAP2:SNF1:ADR1:GCR1:PHO4:RPS28B:KIN2:CMP2:CYC8:ABP1:TUP1:SAC7:GLN3:SNF6:GAL11:NUP1:ACE2:MSB1:SNF2:AFT1:SPA2:PRP28:PRE8:ROX1:ELO2:SYP1:BEM1:PSK1:EFT1; EFT2:NUD1:SFP1:ATP11:CDC3:NUP2:PAN1:CDC5:PAH1:PMD1:CHD1:ALK2:ORC2:RGT1:STE5:XRS2:SEC3:MSN2:MKS1:PTC3:SHP1:SLD2:WHI3:MNR2:KES1:SIS2:EAP1:SET3:VRP1:BOI1:APL3:ECM21:UBP13:NCL1:CDS1:EXO84:AIM3:SHE3:HSL7:SLI15:MTC4:SDH8:P3843…
....R..[ST].S.....	615.305311137178	770	47078	1816	257983	2.32352829300254	sp|P06102|NOT3_YEAST:sp|P06208-2|LEU1_YEAST:sp|P08018|PBS2_YEAST:sp|P09436|SYIC_YEAST:sp|P15274|AMPD_YEAST:sp|P16664|RGP1_YEAST:sp|P17106|CBF1_YEAST:sp|P18494|GLN3_YEAST:sp|P22211|NPR1_YEAST:sp|P22216|RAD53_YEAST:sp|P23615|SPT6_YEAST:sp|P25042|ROX1_YEAST:sp|P25339|PUF4_YEAST:sp|P25441|RPC4_YEAST:sp|P25558|BUD3_YEAST:sp|P25623|SYP1_YEAST:sp|P27636|CDC15_YEAST:sp|P29539|RIF1_YEAST:sp|P32336|NUD1_YE…	NOT3:P06208-2:PBS2:ILS1:AMD1:RGP1:CBF1:GLN3:NPR1:RAD53:SPT6:ROX1:PUF4:RPC53:BUD3:SYP1:CDC15:RIF1:NUD1:PAN1:DUR1,2:RGT1:SEC3:SHP1:NTR2:SET3:BOI1:AKL1:ECM21:TPS3:MSG5:KSP1:IMD2:TDA11:HAL5:MSS4:PIK1:EDC3:DOT6:TGL3:YTA6:PRM5:BUD6:MAF1:RIM15:MHP1:SUM1:P46996:MON2:NUP145:CCH1:INO80:PIB2:PEX31:FPK1:NOP13:SYH1:GIP3:PKH3:NSE5:TAF12:SND1:AGE1:HFD1:UTP14:HOF1:PAL1:MSC3:NMA1:RGA2:YSP2:SSK1:HBT1:WHI4:MED7:ALE…
.R..S..[ST].......	615.305311137178	671	46308	1960	256167	1.89379779444818	sp|P01120|RAS2_YEAST:sp|P02829|HSP82_YEAST:sp|P08678|CYAA_YEAST:sp|P14747|PP2B2_YEAST:sp|P17555|CAP_YEAST:sp|P18494|GLN3_YEAST:sp|P25558|BUD3_YEAST:sp|P25623|SYP1_YEAST:sp|P27515|URK1_YEAST:sp|P29056|TF3B_YEAST:sp|P32341|VPH2_YEAST:sp|P32578|SIP1_YEAST:sp|P34217|PIN4_YEAST:sp|P34233|ASH1_YEAST:sp|P34244|HSL1_YEAST:sp|P37370|VRP1_YEAST:sp|P38041|BOB1_YEAST:sp|P38283|SLI15_YEAST:sp|P38346|BIT2_YEAS…	RAS2:HSP82:CYR1:CMP2:SRV2:GLN3:BUD3:SYP1:URK1:BRF1:VPH2:SIP1:PIN4:ASH1:HSL1:VRP1:BOI1:SLI15:BIT2:PIK1:YAT2:RTT106:TAO3:CDC1:SBE2:VNX1:ALY2:SEC16:MON2:GNP1:MDS3:P53275:BNI4:SLG1:GPD1:VTC3:ROD1:Q03177:JIP4:Q03559:NAB6:Q04336:ERB1:IVY1:EIS1:RGC1:Q06146:ATG39:IMH1:NVJ2:SSK1:HBT1:WHI4:PSR2:TOS7:ALR1:CUE5:TCO89:OSH2:DUF1:NHA1:AIM44:CDC25:RPL22A:URA2:SEC4:LTE1:PBS2:CHO1:RPS21A:HAP1:HSF1:SEC7:CDC24:BIK1:…
....R..[ST]..S....	615.305311137178	642	45637	1510	254207	2.36825519319096	sp|P01120|RAS2_YEAST:sp|P07278|KAPR_YEAST:sp|P08018|PBS2_YEAST:sp|P08678|CYAA_YEAST:sp|P10961|HSF_YEAST:sp|P18494|GLN3_YEAST:sp|P22211|NPR1_YEAST:sp|P25558|BUD3_YEAST:sp|P27515|URK1_YEAST:sp|P29056|TF3B_YEAST:sp|P32341|VPH2_YEAST:sp|P32525|ECM25_YEAST:sp|P32578|SIP1_YEAST:sp|P32862|RGT1_YEAST:sp|P33332|SEC3_YEAST:sp|P33749|MSN4_YEAST:sp|P34217|PIN4_YEAST:sp|P34244|HSL1_YEAST:sp|P38041|BOB1_YEAST:…	RAS2:BCY1:PBS2:CYR1:HSF1:GLN3:NPR1:BUD3:URK1:BRF1:VPH2:ECM25:SIP1:RGT1:SEC3:MSN4:PIN4:HSL1:BOI1:AKL1:KSP1:OSH3:P38809:KEL1:MSS4:PIK1:GIP4:ZRG8:YTA6:TAO3:PRK1:CDC1:BUD6:SBE2:KRI1:BLM10:ALK1:SEC16:MON2:MDS3:VPS73:CDH1:UTP22:LSB1:BNI4:NSG2:NIS1:GPD1:ROD1:SYH1:Q03177:JIP4:Q03559:HFD1:ERB1:IVY1:EIS1:HOF1:RGC1:Q06146:WHI4:PSR2:TOS7:NBA1:ALR1:CUE5:TCO89:RCN2:NFI1:RUD3:GIN4:HER1:STB3:NHA1:O13585:ILV1:INH…
....S..[ST]P......	615.305311137178	531	44995	1088	252697	2.74095216053418	sp|O13297|CET1_YEAST:sp|O74302|YD13A_YEAST:sp|P00549|KPYK1_YEAST:sp|P02829|HSP82_YEAST:sp|P04786|TOP1_YEAST:sp|P06102|NOT3_YEAST:sp|P07248|ADR1_YEAST:sp|P07270|PHO4_YEAST:sp|P0C0W9|RL11A_YEAST:sp|P12383|PDR1_YEAST:sp|P12954|SRS2_YEAST:sp|P13186|KIN2_YEAST:sp|P13574|STE12_YEAST:sp|P14737|RAD9_YEAST:sp|P14747|PP2B2_YEAST:sp|P14832|CYPH_YEAST:sp|P14922|CYC8_YEAST:sp|P17119|KAR3_YEAST:sp|P17121|SAC7_…	CET1:TY1A-DR4:CDC19:HSP82:TOP1:NOT3:ADR1:PHO4:RPL11A:PDR1:SRS2:KIN2:STE12:RAD9:CMP2:CPR1:CYC8:KAR3:SAC7:MYO2:RDS2:GAL11:DAL81:SPA2:TAF2:SSD1:PKC1:AGP1:CIN8:BEM1:NUD1:NUP2:PAN1:SRB4:RTG1:PMD1:CHD1:ALK2:BEM3:SEC3:MSN4:YOX1:PTC3:MNR2:DOA1:SNU114:MSA2:VRP1:APL3:AKL1:ISW1:NCL1:HSL7:SDH8:MSG5:GLO3:RPN1:ORC6:SET1:KEL1:TDA11:SEC31:MBP1:NUP60:OAF1:FUN12:TIF4631:RPH1:BOI2:ZRG8:YEN1:THO1:P40052:PCL7:SOK1:NU…
.......[ST]PS.....	615.305311137178	531	44464	1081	251609	2.77962666593211	sp|O13329|FOB1_YEAST:sp|O13535|YH11B_YEAST:sp|P03069|GCN4_YEAST:sp|P05740|RL17A_YEAST:sp|P06102|NOT3_YEAST:sp|P06105|SC160_YEAST:sp|P06774|HAP2_YEAST:sp|P06786|TOP2_YEAST:sp|P07244|PUR2_YEAST:sp|P07261|GCR1_YEAST:sp|P07866|LTE1_YEAST:sp|P08018|PBS2_YEAST:sp|P08153|SWI5_YEAST:sp|P10964|RPA1_YEAST:sp|P11978|SIR4_YEAST:sp|P12383|PDR1_YEAST:sp|P13574|STE12_YEAST:sp|P14832|CYPH_YEAST:sp|P14907|NSP1_YE…	FOB1:TY1B-H:GCN4:RPL17A:NOT3:SCP160:HAP2:TOP2:ADE57:GCR1:LTE1:PBS2:SWI5:RPA190:SIR4:PDR1:STE12:CPR1:NSP1:CYC8:ABP1:YEF3:TUP1:PFK1:CBF1:KAR3:YPK2:GAL11:REB1:DAL81:AFT1:TAF2:HYP2:SSD1:PKC1:ROX1:ERG6:ELO2:PRD1:AGP1:RPC53:BUD3:CDC48:GSY2:CPS1:RIF1:ITR1:PSK1:NUD1:HIR2:NUP2:PAN1:ECM25:SWI3:NPL6:ORC2:RGT1:BEM3:STE5:MSN2:EDE1:PTC3:SEF1:LST4:MNR2:SWH1:DOA1:CAB3:SET3:TFA2:PAM1:VRP1:BOI1:RPL32:HEK2:KIC1:YAP…
....RS.[ST].......	615.305311137178	445	43933	1039	250528	2.4423611007811	sp|O13527|YA11B_YEAST:sp|O13535|YH11B_YEAST:sp|P06102|NOT3_YEAST:sp|P07866|LTE1_YEAST:sp|P08018|PBS2_YEAST:sp|P08678|CYAA_YEAST:sp|P13186|KIN2_YEAST:sp|P14164|ABF1_YEAST:sp|P14772|BPT1_YEAST:sp|P20676|NUP1_YEAST:sp|P22211|NPR1_YEAST:sp|P24276|SSD1_YEAST:sp|P25042|ROX1_YEAST:sp|P25558|BUD3_YEAST:sp|P27515|URK1_YEAST:sp|P29468|PAP_YEAST:sp|P31688|TPS2_YEAST:sp|P32047|MLF3_YEAST:sp|P32333|BTAF1_YEAS…	TY1B-A:TY1B-H:NOT3:LTE1:PBS2:CYR1:KIN2:ABF1:BPT1:NUP1:NPR1:SSD1:ROX1:BUD3:URK1:PAP1:TPS2:MLF3:MOT1:NUD1:VPH2:RPC82:SMY1:PAN1:SLA1:LHP1:PIN4:SWH1:EAP1:GLY1:BOI1:ECM21:SHE1:TPS3:OSH3:SBE22:MSS4:PIK1:NPT1:GIP4:RPH1:BOI2:EDC3:YEN1:GIP2:PTP3:DOT6:PIG2:TGL3:PDS1:SOK1:TAO3:HOS4:SGN1:CDC1:SBE2:RIM15:ALK1:SUM1:P46996:NET1:BBC1:BFA1:P50089:PSP2:SEH1:ART5:LSB1:ZRG17:FAR11:NIS1:BOP3:ZDS2:GPD1:RPA49:HPC2:GIP3…
....S..[ST]..E....	317.7942905591	431	43488	1552	249489	1.59318981169352	sp|O13563-2|RPN13_YEAST:sp|P02829|HSP82_YEAST:sp|P05319|RLA2_YEAST:sp|P05756|RS13_YEAST:sp|P06101|CDC37_YEAST:sp|P06105|SC160_YEAST:sp|P06787|CALM_YEAST:sp|P07259|PYR1_YEAST:sp|P19541|RDS2_YEAST:sp|P19880|AP1_YEAST:sp|P20449|DBP5_YEAST:sp|P22943|HSP12_YEAST:sp|P23201|SPA2_YEAST:sp|P25366|OCA4_YEAST:sp|P25558|BUD3_YEAST:sp|P27344|DPB3_YEAST:sp|P31374|PSK1_YEAST:sp|P32341|VPH2_YEAST:sp|P32349|RPC3_…	O13563-2:HSP82:RPP2A:RPS13:CDC37:SCP160:CMD1:URA2:RDS2:YAP1:DBP5:HSP12:SPA2:OCA4:BUD3:DPB3:PSK1:VPH2:RPC82:NUP2:BEM3:CBF5:EDE1:SLD2:FAB1:RRP1:MNR2:SWH1:P36114:YRO2:SIC1:WSC4:SSZ1:YCF1:THO1:YTA7:NUP159:AIM21:IES1:P43597:SAP155:STU2:ALY2:NET1:BUD4:P47139:PEX14:PIL1:P53275:DCP2:FPK1:BNI4:UBP10:IGO1:VAC7:P54072:ZDS2:SLG1:CDC14:VTC3:PEX25:JIP4:SRC1:NAB6:SEG1:PUF6:ERB1:BCH1:COG4:RGC1:GGA1:CRN1:YSP2:IWR…
....S..[ST]..D....	315.960764328741	387	43057	1454	247937	1.53265403695859	sp|O13535|YH11B_YEAST:sp|P04386|GAL4_YEAST:sp|P05030|PMA1_YEAST:sp|P08678|CYAA_YEAST:sp|P12709|G6PI_YEAST:sp|P13382|DPOLA_YEAST:sp|P14747|PP2B2_YEAST:sp|P18899|DDR48_YEAST:sp|P19524|MYO2_YEAST:sp|P20676|NUP1_YEAST:sp|P25558|BUD3_YEAST:sp|P25567|SRO9_YEAST:sp|P27515|URK1_YEAST:sp|P31374|PSK1_YEAST:sp|P32324|EF2_YEAST:sp|P32336|NUD1_YEAST:sp|P32490|MKK1_YEAST:sp|P32499|NUP2_YEAST:sp|P32900|SKG6_YEA…	TY1B-H:GAL4:PMA1:CYR1:PGI1:POL1:CMP2:DDR48:MYO2:NUP1:BUD3:SRO9:URK1:PSK1:EFT1; EFT2:NUD1:MKK1:NUP2:SKG6:GDH2:BOI1:SIF2:GLO3:RPN1:CRP1:KEL1:SET5:AXL2:VTC5:HAL5:PIK1:MBP1:NOC2:SNF7:RPN3:NUP159:MIC19:MTC1:NET1:BIR1:ASK10:CTF18:PSP1:ROM2:DIP5:DCP2:ARK1:DAK1:CTR9:NUM1:REG1:VTC3:GIP3:RMT2:JIP4:Q03559:SRC1:Q03780:GYL1:MFB1:Q06251:TUS1:HBT1:SHS1:TOS7:CTI6:SFM1:DUF1:PGK1:CPA2:SPT3:SEC53:MYO1:TY2B-LR1:SEC7…
....K..[ST]P......	615.305311137178	364	42670	838	246483	2.50912150918997	sp|O13527|YA11B_YEAST:sp|P03069|GCN4_YEAST:sp|P04050|RPB1_YEAST:sp|P05737|RL7A_YEAST:sp|P06105|SC160_YEAST:sp|P06786|TOP2_YEAST:sp|P06843|SPT2_YEAST:sp|P07245|C1TC_YEAST:sp|P07248|ADR1_YEAST:sp|P07276|RAD2_YEAST:sp|P07278|KAPR_YEAST:sp|P13574|STE12_YEAST:sp|P13663|DHAS_YEAST:sp|P14680|YAK1_YEAST:sp|P14922|CYC8_YEAST:sp|P15891|ABP1_YEAST:sp|P18412|TEC1_YEAST:sp|P18888|SNF6_YEAST:sp|P19097|FAS2_YEA…	TY1B-A:GCN4:RPO21:RPL7A:SCP160:TOP2:SPT2:ADE3:ADR1:RAD2:BCY1:STE12:HOM2:YAK1:CYC8:ABP1:TEC1:SNF6:FAS2:GAL11:NUP1:ACE2:RNR3:RAD53:SPA2:TAF2:SGV1:PRE8:PUF4:PRD1:BUD3:CDC60:CMK1:CAM1:PSK1:ATP11:HIR2:TOR2:TMT1:CHD1:NPL6:ORC2:UGP1:SKG6:SMY2:STE5:SWE1:XRS2:MSN2:MKS1:EDE1:SHP1:SPT7:DEF1:YRA2:P36114:LAS1:PAM1:RPL32:AKL1:BAP2:TAT1:IST2:AIM3:SHE3:SLI15:LEO1:RTT107:KEL1:SSN2:IPL1:NUP60:TIF4631:TIF4632:RPH1:…
....KR.[ST].......	615.305311137178	369	42306	1134	245645	1.88937983204754	sp|O13527|YA11B_YEAST:sp|P04387|GAL80_YEAST:sp|P08964|MYO1_YEAST:sp|P0CX23|RL20A_YEAST:sp|P11433|CDC24_YEAST:sp|P14540|ALF_YEAST:sp|P15436|DPOD_YEAST:sp|P15454|KGUA_YEAST:sp|P22035|BAS1_YEAST:sp|P22149|AFT1_YEAST:sp|P23561|STE11_YEAST:sp|P24276|SSD1_YEAST:sp|P25336|MSH3_YEAST:sp|P29465|CHS3_YEAST:sp|P32330|DGR2_YEAST:sp|P32583|SRP40_YEAST:sp|P32607|RTG1_YEAST:sp|P32788|YBB0_YEAST:sp|P32917|STE5_Y…	TY1B-A:GAL80:MYO1:RPL20A:CDC24:FBA1:POL3:GUK1:BAS1:AFT1:STE11:SSD1:MSH3:CHS3:DGR2:SRP40:RTG1:LAA2:STE5:SWE1:MSN4:HSL1:MYO3:EAP1:PXL1:IST2:SHE3:CRP1:DNA2:RGD3:P39523:NUP60:BEM2:BOI2:DOT6:MOB2:SAP155:ALK1:STU2:PTK2:YPT11:ZDS1:AVT4:DCP2:CAF120:BNI5:SUB1:ZDS2:ORC4:NUM1:ARG5,6:PTA1:GCR2:TOF2:FRK1:STE20:Q03703:NAB6:SND1:MYO5:Q06251:SYT1:PSR1:TOS7:USV1:GIN4:MED1:KCS1:Q12523:APM4:TY1B-H:HHF1; HHF2:ADE4:C…
.......[ST]D.E....	615.305311137178	629	41937	1351	244511	2.71454058180076	sp|O13297|CET1_YEAST:sp|O13527|YA11B_YEAST:sp|O13535|YH11B_YEAST:sp|O13563-2|RPN13_YEAST:sp|P01120|RAS2_YEAST:sp|P02829|HSP82_YEAST:sp|P06101|CDC37_YEAST:sp|P06105|SC160_YEAST:sp|P06779|RAD7_YEAST:sp|P07271-2|PIF1_YEAST:sp|P09232|PRTB_YEAST:sp|P09938|RIR2_YEAST:sp|P16521|EF3A_YEAST:sp|P19880|AP1_YEAST:sp|P20459|IF2A_YEAST:sp|P20484|MAK11_YEAST:sp|P20676|NUP1_YEAST:sp|P21242|PSA7_YEAST:sp|P21372|P…	CET1:TY1B-A:TY1B-H:O13563-2:RAS2:HSP82:CDC37:SCP160:RAD7:P07271-2:PRB1:RNR2:YEF3:YAP1:SUI2:MAK11:NUP1:PRE10:PRP5:SRM1:SNF2:CHL1:RPI1:HYP2:PPH22:UBP1:USO1:BUD3:SPB1:MRC1:PWP2:RPS5:DPB3:BUD14:RAD16:SWC3:AAR2:MET4:EFB1:NIP1:NUP2:PAN1:SWI3:ECM32:CHD1:SEG2:SLD2:MRP8:MIA40:EBP2:ELF1:RRP14:P36158:TGL4:SHM2:YRO2:BAP2:MAK5:TBS1:MCM7:ISW1:FUI1:AIM3:PAF1:TSL1:P38431-2:RFC1:RRP3:HSE1:SSZ1:RRP4:SOL3:RGD3:IFH1…
.....N.[ST]P......	615.305311137178	301	41308	631	243160	2.80798706389802	sp|O13297|CET1_YEAST:sp|P04147|PABP_YEAST:sp|P04840|VDAC1_YEAST:sp|P06701|SIR3_YEAST:sp|P07270|PHO4_YEAST:sp|P08153|SWI5_YEAST:sp|P0CX51|RS16A_YEAST:sp|P11433|CDC24_YEAST:sp|P11978|SIR4_YEAST:sp|P13186|KIN2_YEAST:sp|P13382|DPOLA_YEAST:sp|P14680|YAK1_YEAST:sp|P14907|NSP1_YEAST:sp|P14922|CYC8_YEAST:sp|P19659|MED15_YEAST:sp|P23201|SPA2_YEAST:sp|P23255|TAF2_YEAST:sp|P25558|BUD3_YEAST:sp|P25567|SRO9_Y…	CET1:PAB1:POR1:SIR3:PHO4:SWI5:RPS16A:CDC24:SIR4:KIN2:POL1:YAK1:NSP1:CYC8:GAL11:SPA2:TAF2:BUD3:SRO9:KAR4:RPS7A:FUN19:PSK1:DBF20:CDC3:NAB2:RPD3:SAC6:FBP26:CHD1:NPL6:ORC2:SHP1:ASH1:TSA1:YRA2:SRL3:AKL1:RDH54:POL12:SIC1:TRA1:ORC6:P38833:KEL1:AXL2:BOI2:PIG2:SOK1:VPS27:ASG1:NUP159:DSN1:TFG1:GDS1:SBE2:GAT1:IES1:SAC3:NET1:PET130:PTK2:ARP3:ACF4:GYP7:SEC16:CCH1:TAF4:CAF120:EAF7:NST1:NIS1:SKO1:Q02864:ATP25:S…
....S..[ST].P.....	316.65524532207	329	41007	1213	242529	1.60413448402662	sp|O13297|CET1_YEAST:sp|P04786|TOP1_YEAST:sp|P11154|PYC1_YEAST:sp|P13574|STE12_YEAST:sp|P17121|SAC7_YEAST:sp|P30620|PSO2_YEAST:sp|P32047|MLF3_YEAST:sp|P32499|NUP2_YEAST:sp|P32634|PMD1_YEAST:sp|P34161|YOX1_YEAST:sp|P34228|SEF1_YEAST:sp|P36041|EAP1_YEAST:sp|P37370|VRP1_YEAST:sp|P38121|DPOA2_YEAST:sp|P38129|TAF5_YEAST:sp|P38994|MSS4_YEAST:sp|P39955|SAP1_YEAST:sp|P39956|RPH1_YEAST:sp|P42223|SBE2_YEAS…	CET1:TOP1:PYC1:STE12:SAC7:PSO2:MLF3:NUP2:PMD1:YOX1:SEF1:EAP1:VRP1:POL12:TAF5:MSS4:SAP1:RPH1:SBE2:MOB2:RIM15:SAP155:RET2:SAC3:CTK3:ALY2:PTK2:PEX14:HST3:FPK1:FAR11:P53947:RHO4:RSC4:MLP1:VTC3:RGC1:PUF3:ACM1:MMP1:WHI5:HAA1:TY1B-H:MET6:NOT3:ADR1:GDH1:CDC4:SWI5:ARO3:ABP1:SPO7:GLN3:YPK2:FAS2:ZRC1:SFL1:BAS1:SEC15:MBR1:AAT2:HXT2:SSD1:CAD1:SWI4:GID7:PPZ1:RFA2:INO2:KIP2:TRR1:MCM4:PSK1:ARO4:TMT1:ELM1:SIP2:KK…
..L.K..[ST].......	322.160087307438	532	40678	1934	241316	1.63185545845896	sp|O13527|YA11B_YEAST:sp|P00560|PGK_YEAST:sp|P00924|ENO1_YEAST:sp|P06105|SC160_YEAST:sp|P06169|PDC1_YEAST:sp|P07271-2|PIF1_YEAST:sp|P08678|CYAA_YEAST:sp|P10080|SSBP1_YEAST:sp|P12709|G6PI_YEAST:sp|P14737|RAD9_YEAST:sp|P15380|PUT4_YEAST:sp|P17076|RL8A_YEAST:sp|P18494|GLN3_YEAST:sp|P21373|UTR1_YEAST:sp|P25366|OCA4_YEAST:sp|P25376|AGP1_YEAST:sp|P25558|BUD3_YEAST:sp|P28006|GAC1_YEAST:sp|P29366|BEM1_YE…	TY1B-A:PGK1:ENO1:SCP160:PDC1:P07271-2:CYR1:SBP1:PGI1:RAD9:PUT4:RPL8A:GLN3:UTR1:OCA4:AGP1:BUD3:GAC1:BEM1:DEP1:NUD1:SIP1:STH1:PMD1:ALK2:MOT2:MRP8:DEF1:EAP1:EBP2:LAS1:TGL4:AKL1:CDS1:IST2:NPR3:P38750:CIC1:P38809:SBE22:BFR1:HAL5:DUN1:SNF7:SAH1:BEM2:ZRG8:COG3:PDS1:ATG32:HOS4:PRK1:RPL10:ALY2:IML2:BIT61:PTK2:TAF4:PSP2:P53278:TPO2:BTN2:CUS2:P53852:MDG1:BNI5:NAM8:REG1:ARG5,6:TDA1:EFR3:GIS4:SEG1:MFB1:RTN1:T…
....D..[ST]P......	615.305311137178	215	40146	479	239382	2.6764070017089	sp|P00950|PMG1_YEAST:sp|P04806|HXKA_YEAST:sp|P04807|HXKB_YEAST:sp|P05694|METE_YEAST:sp|P05749|RL22A_YEAST:sp|P07248|ADR1_YEAST:sp|P07261|GCR1_YEAST:sp|P07264|LEUC_YEAST:sp|P07866|LTE1_YEAST:sp|P08153|SWI5_YEAST:sp|P08678|CYAA_YEAST:sp|P0C0X0|RS28B_YEAST:sp|P0C2J3|YL21B_YEAST:sp|P11075|SEC7_YEAST:sp|P11412|G6PD_YEAST:sp|P14843|AROF_YEAST:sp|P18494|GLN3_YEAST:sp|P19880|AP1_YEAST:sp|P20081|FKBP_YEAS…	GPM1:HXK1:HXK2:MET6:RPL22A:ADR1:GCR1:LEU1:LTE1:SWI5:CYR1:RPS28B:TY2B-LR1:SEC7:ZWF1:ARO3:GLN3:YAP1:FPR1:DBP5:PKC1:HCM1:KAR4:KAR9:ORC2:BUD2:BYE1:P36158:ISW1:ECM21:PSY4:GLO3:OSH3:TRA1:FHL1:KTD1:BOI2:ZRG8:IES5:P40169:VPS27:ASG1:LYS14:GLC8:BNI1:GDS1:ZAP1:ASK10:PRP24:ROM1:MDS3:PIB2:MTL1:TWF1:ESC1:ANY1:Q04336:ESF1:GDB1:IMH1:SSK1:CSI2:GYP1:NEW1:RUD3:MAM3:LDB17:RPS28A:HRP1:VCX1:STE2:CCP1:TRP2:MES1:RPO21:C…
....R..[ST].E.....	615.305311137178	246	39931	668	238903	2.20328187380717	sp|P01120|RAS2_YEAST:sp|P0CX84|RL35A_YEAST:sp|P11484|SSB1_YEAST:sp|P23503|NAR1_YEAST:sp|P31380|FUN30_YEAST:sp|P32607|RTG1_YEAST:sp|P34216|EDE1_YEAST:sp|P34244|HSL1_YEAST:sp|P34250|SEG2_YEAST:sp|P35845|OSH1_YEAST:sp|P37303|GLY1_YEAST:sp|P38041|BOB1_YEAST:sp|P38335|MTC4_YEAST:sp|P38691|KSP1_YEAST:sp|P38750|YHA8_YEAST:sp|P38850|RT107_YEAST:sp|P38904|SPP41_YEAST:sp|P38925|SMF1_YEAST:sp|P39015|STM1_YE…	RAS2:RPL35A:SSB1:NAR1:FUN30:RTG1:EDE1:HSL1:SEG2:SWH1:GLY1:BOI1:MTC4:KSP1:P38750:RTT107:SPP41:SMF1:STM1:YCF1:BOI2:TAO3:AIM21:KRI1:RIM15:RSF2:ALY2:NET1:INO80:PRP43:FAR11:JIP4:TRS120:IOC4:ERB1:CUE5:VTS1:LCB4:TY1B-H:YRF1-4:DIF1:ADH1:CCP1:CDC28:ILV1:TOM70:ADR1:URA2:LTE1:CYR1:FBP1:TY1B-DR6:MRP1:SEC7:BIK1:SIR4:PCT1:CHS2:ABP1:YEF3:OM45:APA1:PFK2:PET123:PET9:IRA2:KGD2:RGR1:YAP1:SUI2:CKI1:ACE2:FAR1:UTR1:RN…
.......[ST]E.E....	615.305311137178	441	39685	1343	238235	1.9712502337141	sp|O13527|YA11B_YEAST:sp|P06102|NOT3_YEAST:sp|P06787|CALM_YEAST:sp|P07264|LEUC_YEAST:sp|P07276|RAD2_YEAST:sp|P11484|SSB1_YEAST:sp|P12962|CAF20_YEAST:sp|P14772|BPT1_YEAST:sp|P15891|ABP1_YEAST:sp|P16861|PFKA1_YEAST:sp|P19145|GAP1_YEAST:sp|P20134|SFL1_YEAST:sp|P20449|DBP5_YEAST:sp|P20484|MAK11_YEAST:sp|P22138|RPA2_YEAST:sp|P22579|SIN3_YEAST:sp|P22936|APN1_YEAST:sp|P23201|SPA2_YEAST:sp|P23615|SPT6_YE…	TY1B-A:NOT3:CMD1:LEU1:RAD2:SSB1:CAF20:BPT1:ABP1:PFK1:GAP1:SFL1:DBP5:MAK11:RPA135:SIN3:APN1:SPA2:SPT6:MCM3:UBP1:NAP1:RPC53:SPB1:MRC1:BUD14:HIR1:GCD11:NUP2:ZUO1:SMI1:HBS1:CBF5:YEL1:FAB1:PEX5:RRP1:MIF2:CAB3:BYE1:P36114:GPT2:TAT1:MAK5:BRN1:RPG1:RXT2:AIM3:PAF1:SIC1:CIC1:LAM1:FPR3:NAB3:LCP5:ATG3:TPM2:VHS2:HOS4:UTP25:RLP7:TFG1:LEM3:KRI1:IES1:VTC2:RPN11:P43597:BDP1:SET2:MTC1:POL32:ACF4:BUD4:RPS7B:HGH1:PU…
.......[ST]DDD....	622.045514522753	89	39244	150	236892	3.58159005198247	sp|P02400|RLA4_YEAST:sp|P04786|TOP1_YEAST:sp|P05317|RLA0_YEAST:sp|P05318|RLA1_YEAST:sp|P05319|RLA2_YEAST:sp|P09032|EI2BG_YEAST:sp|P13185|KIN1_YEAST:sp|P23201|SPA2_YEAST:sp|P25389|KCC4_YEAST:sp|P25582|SPB1_YEAST:sp|P25588|MRC1_YEAST:sp|P26570|PPZ1_YEAST:sp|P27637|BUD14_YEAST:sp|P31244|RAD16_YEAST:sp|P32499|NUP2_YEAST:sp|P34221|PP2C3_YEAST:sp|P36097|TTI1_YEAST:sp|P36152|DRE2_YEAST:sp|P38431-2|IF5_Y…	RPP2B:TOP1:RPP0:RPP1A:RPP2A:GCD1:KIN1:SPA2:KCC4:SPB1:MRC1:PPZ1:BUD14:RAD16:NUP2:PTC3:TTI1:DRE2:P38431-2:TRA1:NOC2:GEA2:ZRG8:CST6:MAD1:BUD6:BUD27:MIC19:MAD3:SEC16:AVT4:SDA1:TNA1:PAP2:JJJ1:NST1:PTA1:RMT2:ENT5:MSH6:PDS5:TVP18:RQC1:BCP1:SPN1:MAK21:DGK1:HSF1:SEC7:TAF13:CKI1:MSB1:PUT3:BUD3:YIH1:CHD1:RCN1:SAP190:CCL1:ISW1:RXT2:KRE29:PDS1:P53120:VPS30:LCD1:ATG26:Q08909:ATG29:AIR2:NHA1:Q99296:MCM2:RQT4:EF…
...DD..[ST].......	320.834190645416	373	39155	1238	236742	1.82169753655009	sp|P06783|STE3_YEAST:sp|P07261|GCR1_YEAST:sp|P07347|ARD1_YEAST:sp|P08004|CHS1_YEAST:sp|P09620|KEX1_YEAST:sp|P0C0V8|RS21A_YEAST:sp|P12688|YPK1_YEAST:sp|P13382|DPOLA_YEAST:sp|P14724|CDC26_YEAST:sp|P19807|HNM1_YEAST:sp|P21524|RIR1_YEAST:sp|P21538|REB1_YEAST:sp|P23201|SPA2_YEAST:sp|P25441|RPC4_YEAST:sp|P25635|PWP2_YEAST:sp|P29311|BMH1_YEAST:sp|P29539|RIF1_YEAST:sp|P32361|IRE1_YEAST:sp|P32471|EF1B_YEA…	STE3:GCR1:ARD1:CHS1:KEX1:RPS21A:YPK1:POL1:CDC26:HNM1:RNR1:REB1:SPA2:RPC53:PWP2:BMH1:RIF1:IRE1:EFB1:PAN1:PAH1:SRP101:SGS1:ASK1:SWH1:MIA40:SPC42:VPS51:SAP190:TRZ1:PXL1:NOP4:ASC1:TAT1:SIF2:PAF1:GUA1:GLO3:P38809:SPT8:FHL1:DRS2:FCY21:LCP5:NUP159:SLM1:P40825-2:GCD10:MIL1:UBP6:RPA43:BIT61:SGM1:IML1:ASK10:SEC16:TOM22:SKP1:PIB2:MTL1:VHT1:PBP1:LSC2:ALF1:NST1:MPS1:PEX25:JIP4:MSH6:MRD1:FMP27:VTA1:ESF1:NVJ2:P…
..S.S..[ST]L......	321.591861088142	111	38782	286	235504	2.35681249285499	sp|P06105|SC160_YEAST:sp|P31374|PSK1_YEAST:sp|P32341|VPH2_YEAST:sp|P34217|PIN4_YEAST:sp|P38758|TDA3_YEAST:sp|P38800|LAM4_YEAST:sp|P38814|SBE22_YEAST:sp|P38994|MSS4_YEAST:sp|P40529|AGE2_YEAST:sp|P42223|SBE2_YEAST:sp|P43563|MOB2_YEAST:sp|P43633|ALK1_YEAST:sp|P47116|PTK2_YEAST:sp|P47139|YJ68_YEAST:sp|P53129|MON1_YEAST:sp|Q00055|GPD1_YEAST:sp|Q00816|REG1_YEAST:sp|Q06108|RGC1_YEAST:sp|Q06704|IMH1_YEAS…	SCP160:PSK1:VPH2:PIN4:TDA3:LAM4:SBE22:MSS4:AGE2:SBE2:MOB2:ALK1:PTK2:P47139:MON1:GPD1:REG1:RGC1:IMH1:PUF3:NBA1:NEW1:RCN2:RTK1:AIM44:BCY1:HAP1:PPZ1:RTG1:RGT1:TRS65:SKN1:HSL1:NNK1:P38243:SDS24:KIC1:P38835:PIK1:GPB2:MAF1:RAV1:CLA4:INP52:ROM2:MUK1:FRK1:Q03780:Q06821:HER1:AIM45:KCS1:POL1:NCP1:PDI1:IRA1:TPD3:ICS2:RTT107:HAL5:SAK1:PZF1:P40052:P40095:SEC9:BNI1:MIL1:APC1:VAC7:NUM1:ROD1:Q03177:TRS31:NTE1:HO…
.......[ST]P.K....	313.729661030602	324	38671	573	235218	3.43934338826354	sp|P00899|TRPE_YEAST:sp|P04147|PABP_YEAST:sp|P04819-2|DNLI1_YEAST:sp|P06701|SIR3_YEAST:sp|P07866|LTE1_YEAST:sp|P08153|SWI5_YEAST:sp|P09620|KEX1_YEAST:sp|P09959|SWI6_YEAST:sp|P0CX53|RL12A_YEAST:sp|P11978|SIR4_YEAST:sp|P12954|SRS2_YEAST:sp|P13259|PCY1_YEAST:sp|P13382|DPOLA_YEAST:sp|P13574|STE12_YEAST:sp|P14737|RAD9_YEAST:sp|P17119|KAR3_YEAST:sp|P18494|GLN3_YEAST:sp|P18888|SNF6_YEAST:sp|P19524|MYO2_…	TRP2:PAB1:P04819-2:SIR3:LTE1:SWI5:KEX1:SWI6:RPL12A:SIR4:SRS2:PCT1:POL1:STE12:RAD9:KAR3:GLN3:SNF6:MYO2:GAL11:ACE2:DAL81:SPA2:SSD1:PKC1:KCC4:BUD3:SRO9:CDC48:CDC15:CIN8:BEM1:ITR1:SEC1:PSO2:PSK1:EFT1; EFT2:DBF20:NUD1:MCM10:SPC110:NGG1:NAB2:KAR9:ORC2:BEM3:SMY2:CBF5:SEC3:PTC3:SEG2:WHI3:ASK1:SIS2:DOA1:BYE1:TFA2:VRP1:AKL1:UBP13:PSY4:STU1:RPG1:SHE3:RCK2:KIC1:RPN1:ORC6:KEL1:TDA11:DNA2:NVJ1:SSN2:BFR1:ASP1:S…
....RN.[ST].......	318.928044643053	185	38347	572	234645	1.97904473157426	sp|P01120|RAS2_YEAST:sp|P02829|HSP82_YEAST:sp|P23642|VAN1_YEAST:sp|P25587|LDB16_YEAST:sp|P29465|CHS3_YEAST:sp|P32324|EF2_YEAST:sp|P32525|ECM25_YEAST:sp|P32833|ORC2_YEAST:sp|P33332|SEC3_YEAST:sp|P36166|PXL1_YEAST:sp|P38041|BOB1_YEAST:sp|P38853|KEL1_YEAST:sp|P38925|SMF1_YEAST:sp|P38994|MSS4_YEAST:sp|P39109|YCFI_YEAST:sp|P39523|YM11_YEAST:sp|P39969|BOI2_YEAST:sp|P40021|ZRG8_YEAST:sp|P40476|PRM5_YEAS…	RAS2:HSP82:VAN1:LDB16:CHS3:EFT1; EFT2:ECM25:ORC2:SEC3:PXL1:BOI1:KEL1:SMF1:MSS4:YCF1:P39523:BOI2:ZRG8:PRM5:MON2:CCH1:ROM2:NOP13:FAR11:P53947:UBP2:Q02864:HEH2:SND1:EIS1:HOF1:PAL1:Q06146:VAC14:CTI6:NHA1:TY1B-H:CDC19:CDC25:PRT1:PDC1:FAS1:TOM70:LTE1:GPA1:SSA3:ILS1:TY1B-DR6:HAP1:SEC7:BIK1:PDR1:RSR1:HAP4:OM45:KAR3:PET123:YAP1:KGD1:ACE2:NPR1:URE2:MBR1:KIN82:ADP1:SSK22:GBP2:MCM4:PSK1:ISF1:ZUO1:P32618:ABD1…
.......[ST]D.D....	615.305311137178	319	38162	882	234073	2.2184124405313	sp|O13535|YH11B_YEAST:sp|P00549|KPYK1_YEAST:sp|P00950|PMG1_YEAST:sp|P02400|RLA4_YEAST:sp|P04786|TOP1_YEAST:sp|P05317|RLA0_YEAST:sp|P05318|RLA1_YEAST:sp|P05319|RLA2_YEAST:sp|P07245|C1TC_YEAST:sp|P09032|EI2BG_YEAST:sp|P11927|KAR1_YEAST:sp|P12945|NAT1_YEAST:sp|P13185|KIN1_YEAST:sp|P13382|DPOLA_YEAST:sp|P17065|SEC2_YEAST:sp|P17442|PHO81_YEAST:sp|P20448|DBP4_YEAST:sp|P23201|SPA2_YEAST:sp|P25040|TSR4_Y…	TY1B-H:CDC19:GPM1:RPP2B:TOP1:RPP0:RPP1A:RPP2A:ADE3:GCD1:KAR1:NAT1:KIN1:POL1:SEC2:PHO81:HCA4:SPA2:TSR4:KCC4:BUD3:SPB1:LDB16:MRC1:PPZ1:CMK1:BUD14:SPT5:RIF1:HOM6:RAD16:EFT1; EFT2:NUP2:PAN1:MFT1:PTC3:COY1:SWH1:EAP1:EBP2:RRP14:TTI1:ALY1:DRE2:MAK5:MCM7:PBP2:AIM3:OPY1:TSL1:P38431-2:LEO1:TRA1:RTT107:TIF11:HRB1:NOC2:BEM2:GEA2:RPN3:ZRG8:P40022:NUP159:CST6:MAD1:BUD6:NSE4:RIM15:BUD27:MIC19:BDP1:FYV8:RPA34:MA…
.......[ST]PE.....	615.305311137178	176	37843	441	233191	2.45923655336228	sp|P00815|HIS2_YEAST:sp|P04801|SYTC_YEAST:sp|P04802|SYDC_YEAST:sp|P05737|RL7A_YEAST:sp|P05749|RL22A_YEAST:sp|P06701|SIR3_YEAST:sp|P06786|TOP2_YEAST:sp|P07248|ADR1_YEAST:sp|P07261|GCR1_YEAST:sp|P11075|SEC7_YEAST:sp|P11412|G6PD_YEAST:sp|P13663|DHAS_YEAST:sp|P18480|SNF5_YEAST:sp|P20485|KICH_YEAST:sp|P23201|SPA2_YEAST:sp|P23255|TAF2_YEAST:sp|P24870|CG23_YEAST:sp|P25558|BUD3_YEAST:sp|P26786|RS7A_YEAST…	HIS4:THS1:DPS1:RPL7A:RPL22A:SIR3:TOP2:ADR1:GCR1:SEC7:ZWF1:HOM2:SNF5:CKI1:SPA2:TAF2:CLB3:BUD3:RPS7A:PSK1:FUN30:SEC21:HXT1:NUP2:RPD3:CYS4:CHD1:SLA1:ORC2:CBF5:LTV1:SHP1:HSL1:MOT2:SPT7:KES1:SIS2:ISW1:IST2:HSL7:SDH8:PAF1:RFC1:RPN1:PMC1:ASP1:FHL1:BOI2:GEA2:VPS27:PRM5:EGH1:LYS14:GLC8:GDS1:KRI1:RIM15:ALY2:BBC1:LIA1:RPS7B:UFD1:PBP1:HST3:BRE5:ARP5:MLP1:SYH1:ATP25:ESC1:ACL4:FIN1:SEG1:ERB1:NTE1:TRI1:Q06146:B…
....S..[ST].......	307.652655568589	3934	37667	21243	232750	1.14431914530862	sp|O13297|CET1_YEAST:sp|O13535|YH11B_YEAST:sp|O13563-2|RPN13_YEAST:sp|O43137|YB085_YEAST:sp|O74302|YD13A_YEAST:sp|P00549|KPYK1_YEAST:sp|P00924|ENO1_YEAST:sp|P00925|ENO2_YEAST:sp|P00950|PMG1_YEAST:sp|P01120|RAS2_YEAST:sp|P02829|HSP82_YEAST:sp|P04386|GAL4_YEAST:sp|P04786|TOP1_YEAST:sp|P05030|PMA1_YEAST:sp|P05319|RLA2_YEAST:sp|P05756|RS13_YEAST:sp|P06101|CDC37_YEAST:sp|P06102|NOT3_YEAST:sp|P06105|SC…	CET1:TY1B-H:O13563-2:O43137:TY1A-DR4:CDC19:ENO1:ENO2:GPM1:RAS2:HSP82:GAL4:TOP1:PMA1:RPP2A:RPS13:CDC37:NOT3:SCP160:CMD1:FAS1:ADR1:URA2:GCR1:PHO4:LTE1:CYR1:SWI6:RPL11A:TY2A-LR1:SEC7:PYC1:SSB1:PDR1:WHI2:HMG1:PGI1:SRS2:KIN1:KIN2:PCT1:POL1:STE12:GCY1:RAD9:CMP2:CPR1:NSP1:CYC8:HSP26:THR4:PFK2:CBF1:KAR3:SAC7:SRV2:GLN3:DDR48:MYO2:RDS2:GAL11:YAP1:SFL1:DBP5:NUP1:PWP1:UTR1:REB1:DAL81:HSP12:SPA2:TAF2:FPS1:SSD…
..D.D..[ST].......	315.230930336633	266	33733	978	211507	1.70534621180391	sp|P00931|TRP_YEAST:sp|P05694|METE_YEAST:sp|P06102|NOT3_YEAST:sp|P06115|CATT_YEAST:sp|P07264|LEUC_YEAST:sp|P08004|CHS1_YEAST:sp|P17890|RPC7_YEAST:sp|P21827|RCC1_YEAST:sp|P23201|SPA2_YEAST:sp|P25604|STP22_YEAST:sp|P25635|PWP2_YEAST:sp|P26321|RL5_YEAST:sp|P33441|MFT1_YEAST:sp|P34237|CASP_YEAST:sp|P35845|OSH1_YEAST:sp|P36094|SPC42_YEAST:sp|P36123|SA190_YEAST:sp|P38011|GBLP_YEAST:sp|P38080|AKL1_YEAST…	TRP5:MET6:NOT3:CTT1:LEU1:CHS1:RPC31:SRM1:SPA2:STP22:PWP2:RPL5:MFT1:COY1:SWH1:SPC42:SAP190:ASC1:AKL1:PBP2:P38177:IST2:FTH1:RFC1:OSH3:P38809:TDA11:SPT8:BEM2:PTC2:POL5:COG3:VPS27:FKH2:MIL1:SAP155:STU2:APL6:CCT8:SEC16:MDS3:FLC3:PIB2:ZRG17:NUM1:CEG1:MLP1:VTC3:CLU1:SRC1:ECM16:PDS5:GRH1:EIS1:LCB5:PEX30:ECM7:VTA1:BCP1:Q07454:CUE5:HRK1:TCO89:SAS10:MAK21:BUG1:RUP1:PHM7:CEX1:TCB1:POX1:VMA2:REB1:DBF2:ESS1:PP…
....KS.[ST].......	316.057396590384	432	33467	1772	210529	1.53361085253551	sp|O13535|YH11B_YEAST:sp|P00924|ENO1_YEAST:sp|P02829|HSP82_YEAST:sp|P07866|LTE1_YEAST:sp|P08678|CYAA_YEAST:sp|P09064|IF2B_YEAST:sp|P12611|WHI2_YEAST:sp|P12709|G6PI_YEAST:sp|P15380|PUT4_YEAST:sp|P17121|SAC7_YEAST:sp|P19097|FAS2_YEAST:sp|P20134|SFL1_YEAST:sp|P20676|NUP1_YEAST:sp|P21538|REB1_YEAST:sp|P23639|PSA2_YEAST:sp|P25558|BUD3_YEAST:sp|P27636|CDC15_YEAST:sp|P27637|BUD14_YEAST:sp|P28006|GAC1_YE…	TY1B-H:ENO1:HSP82:LTE1:CYR1:SUI3:WHI2:PGI1:PUT4:SAC7:FAS2:SFL1:NUP1:REB1:PRE8:BUD3:CDC15:BUD14:GAC1:ATP11:SIP1:STH1:CHD1:XRS2:SEC3:MSN2:MSN4:MKS1:NIC96:PIN4:YKT6:EAP1:TGL4:MAK5:TBS1:SHE3:SLI15:P38775:SBE22:SSN2:PSD1:BEM2:YND1:PGD1:NUP159:HOS4:ULP2:GCD10:VNX1:IML2:PTK2:ASK10:SEC16:BUL1:RNR4:MDS3:MON1:SDS23:SOK2:FPK1:BNI4:ARP4:REG1:UBP3:NUP116:SYH1:BUL2:ENT5:GIS4:SEG1:Q06146:FMP27:PIG1:EAF1:CRN1:Q0…
....R..[ST]..E....	615.305311137178	224	33035	547	208757	2.58778045223212	sp|P05030|PMA1_YEAST:sp|P07259|PYR1_YEAST:sp|P07271-2|PIF1_YEAST:sp|P19659|MED15_YEAST:sp|P25293|NAP1_YEAST:sp|P25558|BUD3_YEAST:sp|P25644|PAT1_YEAST:sp|P32389|MET4_YEAST:sp|P32914|SPT4_YEAST:sp|P33332|SEC3_YEAST:sp|P35817|BDF1_YEAST:sp|P38041|BOB1_YEAST:sp|P38167|ECM21_YEAST:sp|P38250|IST2_YEAST:sp|P38329|VHC1_YEAST:sp|P38335|MTC4_YEAST:sp|P38704|STP2_YEAST:sp|P38904|SPP41_YEAST:sp|P38970|HAL5_Y…	PMA1:URA2:P07271-2:GAL11:NAP1:BUD3:PAT1:MET4:SPT4:SEC3:BDF1:BOI1:ECM21:IST2:VHC1:MTC4:STP2:SPP41:HAL5:YCF1:RPH1:BOI2:ZRG8:VPS27:FAF1:MAF1:MHP1:BDP1:APL6:FYV8:ALY2:BBC1:BUD4:SEH1:RTF1:SUB1:ZDS2:NUM1:SEN1:RPA49:UBP2:RSC9:IOC4:GRH1:MYO5:Q04835:FMP42:RIX7:BSC6:DSE3:LCB4:CDC28:CPA2:MET6:PDC1:DED1:DCD1:HAP2:RAD3:FAS1:TOM70:RAD2:LTE1:CHS1:CYR1:PDR1:KIN1:PMS1:TUP1:SEC2:CBF1:VMA1:THR1:PET123:KGD2:ACE2:XRN…
.......[ST]P.D....	615.305311137178	158	32811	371	208210	2.70249746136514	sp|O13527|YA11B_YEAST:sp|O13535|YH11B_YEAST:sp|P04802|SYDC_YEAST:sp|P06169|PDC1_YEAST:sp|P09547|SWI1_YEAST:sp|P13574|STE12_YEAST:sp|P14747|PP2B2_YEAST:sp|P14843|AROF_YEAST:sp|P17891|CLC1_YEAST:sp|P19524|MYO2_YEAST:sp|P19659|MED15_YEAST:sp|P19880|AP1_YEAST:sp|P20081|FKBP_YEAST:sp|P21192|ACE2_YEAST:sp|P21657|DAL81_YEAST:sp|P21965|MCK1_YEAST:sp|P24870|CG23_YEAST:sp|P25339|PUF4_YEAST:sp|P25558|BUD3_Y…	TY1B-A:TY1B-H:DPS1:PDC1:SWI1:STE12:CMP2:ARO3:CLC1:MYO2:GAL11:YAP1:FPR1:ACE2:DAL81:MCK1:CLB3:PUF4:BUD3:GSY2:PSK1:NUD1:ATP11:RPD3:NPL6:RGT1:ARA1:GLO3:SSN2:PIK1:MBP1:GET2:COG3:YTA7:VPS27:LYS14:ASN1:ASN2:COG1:RTS3:CAF120:ATG4:EAF7:CUS1:ANY1:NAB6:NUP53:TRS120:VBA4:ERB1:STP3:SKG3:TUS1:SPN1:Q07551:NDD1:CHS5:RRP6:RUD3:AHC1:AIR2:NOP10:Q8J0M4:CCP1:CPA2:RPO21:MET6:RPL33A:NOT3:URA2:P07271-2:SEC53:TY1B-LR3:TY…
....R..[ST].D.....	615.305311137178	200	32653	546	207839	2.33153161521152	sp|O13297|CET1_YEAST:sp|O13527|YA11B_YEAST:sp|O13535|YH11B_YEAST:sp|P00358|G3P2_YEAST:sp|P04819-2|DNLI1_YEAST:sp|P08678|CYAA_YEAST:sp|P10080|SSBP1_YEAST:sp|P14164|ABF1_YEAST:sp|P22214|SEC22_YEAST:sp|P29366|BEM1_YEAST:sp|P31244|RAD16_YEAST:sp|P32618|YEF3_YEAST:sp|P32862|RGT1_YEAST:sp|P33332|SEC3_YEAST:sp|P36008|EF1G2_YEAST:sp|P38266|AIM3_YEAST:sp|P38814|SBE22_YEAST:sp|P38994|MSS4_YEAST:sp|P39009|D…	CET1:TY1B-A:TY1B-H:TDH2:P04819-2:CYR1:SBP1:ABF1:SEC22:BEM1:RAD16:P32618:RGT1:SEC3:TEF4:AIM3:SBE22:MSS4:DUN1:FHL1:NPT1:RPH1:ZRG8:PRK1:FAF1:APL6:NMD5:BBC1:MPP10:ARE2:CWC24:NSG2:SUB1:ROD1:Q02864:ELP4:MYO5:SML1:DCS1:RSC3:BSC6:TCO89:APL5:HER1:ECM3:NHA1:CDC28:CPA2:RPO21:MET6:NOT3:PRT1:P06208-2:SWI5:RPS21A:PEP5:SEC2:IRA1:YAP1:SUI2:UTR1:DAL81:VMA4:PKC1:SNT1:PRD1:USO1:SGF29:GBP2:CMK1:URK1:SBA1:SUA7:CHS3:R…
....E..[ST]P......	615.305311137178	179	32453	427	207293	2.6776569914005	sp|P06367|RS14A_YEAST:sp|P06701|SIR3_YEAST:sp|P07806-2|SYV_YEAST:sp|P08153|SWI5_YEAST:sp|P08678|CYAA_YEAST:sp|P09959|SWI6_YEAST:sp|P11972|SST2_YEAST:sp|P14065|GCY1_YEAST:sp|P15938|PRP16_YEAST:sp|P18412|TEC1_YEAST:sp|P20485|KICH_YEAST:sp|P22149|AFT1_YEAST:sp|P22336|RFA1_YEAST:sp|P23201|SPA2_YEAST:sp|P23301|IF5A1_YEAST:sp|P23394|PRP28_YEAST:sp|P25558|BUD3_YEAST:sp|P26570|PPZ1_YEAST:sp|P26786|RS7A_Y…	RPS14A:SIR3:P07806-2:SWI5:CYR1:SWI6:SST2:GCY1:PRP16:TEC1:CKI1:AFT1:RFA1:SPA2:HYP2:PRP28:BUD3:PPZ1:RPS7A:CPS1:ITR1:SEC1:NRP1:DEF1:CAB3:PAN3:PXL1:BOI1:AKL1:STU1:HEK2:CDS1:AME1:RPN1:KEL1:PMC1:SAK1:P39523:TIF4631:GIP2:PDS1:UBP7:HOS4:AIM21:GLC8:TFG1:SBE2:STB1:SAE2:NET1:BBC1:PTK2:ACF4:RPS7B:LYS20:YKE2:SPC105:LIF1:PBP1:BNI4:EAF7:VPS9:SYH1:ACL4:VHS1:YAP6:NHX1:UTP14:TDA9:ERB1:RSF1:SKG3:RGA2:YSP2:VIP1:VHS3…
.......[ST].DD....	319.390182732927	283	32274	970	206866	1.87004054842269	sp|O13297|CET1_YEAST:sp|P00358|G3P2_YEAST:sp|P02400|RLA4_YEAST:sp|P04147|PABP_YEAST:sp|P04786|TOP1_YEAST:sp|P05317|RLA0_YEAST:sp|P05318|RLA1_YEAST:sp|P05319|RLA2_YEAST:sp|P06244|KAPA_YEAST:sp|P06777|RAD1_YEAST:sp|P07248|ADR1_YEAST:sp|P07260|IF4E_YEAST:sp|P08004|CHS1_YEAST:sp|P08518|RPB2_YEAST:sp|P09032|EI2BG_YEAST:sp|P09064|IF2B_YEAST:sp|P13185|KIN1_YEAST:sp|P14164|ABF1_YEAST:sp|P19097|FAS2_YEAST…	CET1:TDH2:RPP2B:PAB1:TOP1:RPP0:RPP1A:RPP2A:TPK1:RAD1:ADR1:CDC33:CHS1:RPB2:GCD1:SUI3:KIN1:ABF1:FAS2:GAL11:HCA4:PRE10:MSB1:SRM1:SLY41:SPA2:UBP1:KCC4:BUD3:SPB1:MRC1:PWP2:PPZ1:BUD14:RAD16:EFB1:NUP2:SIP1:BRR2:DNF1:RGT1:TIF3:PTC3:TEF4:EBP2:TTI1:DRE2:ASC1:SIF2:P38431-2:LEO1:GLO3:ETP1:LAM4:TRA1:SBE22:CRP1:TDA11:AXL2:HAL5:MET30:PIK1:NOC2:POL5:GEA2:ZRG8:KRE29:GIP2:DOT6:TMN3:LCP5:VID27:YTA7:SEC9:NEO1:CST6:M…
....D..[ST].......	307.652655568589	2360	31991	12650	205896	1.20071952054697	sp|O13329|FOB1_YEAST:sp|O13527|YA11B_YEAST:sp|O13535|YH11B_YEAST:sp|P00549|KPYK1_YEAST:sp|P00924|ENO1_YEAST:sp|P00925|ENO2_YEAST:sp|P00931|TRP_YEAST:sp|P00950|PMG1_YEAST:sp|P04806|HXKA_YEAST:sp|P04807|HXKB_YEAST:sp|P04817|CAN1_YEAST:sp|P04819-2|DNLI1_YEAST:sp|P05030|PMA1_YEAST:sp|P05694|METE_YEAST:sp|P05749|RL22A_YEAST:sp|P05750|RS3_YEAST:sp|P06101|CDC37_YEAST:sp|P06102|NOT3_YEAST:sp|P06115|CATT_…	FOB1:TY1B-A:TY1B-H:CDC19:ENO1:ENO2:TRP5:GPM1:HXK1:HXK2:CAN1:P04819-2:PMA1:MET6:RPL22A:RPS3:CDC37:NOT3:CTT1:PDC1:STE3:FAS1:ADR1:GCR1:LEU1:ARD1:LTE1:CHS1:SWI5:CYR1:SUI3:KEX1:RNR2:SWI6:RPS21A:RPL11A:RPS28B:TY1B-LR3:TY2B-LR1:COS2:RPS24A:SAM1:RPL4A:RPA190:SEC7:ZWF1:SIR4:HMG1:YPK1:PGI1:POL1:ENA1:ABF1:CDC26:BPT1:ARO3:NSP1:TAL1:ABP1:TUP1:SEC2:TPM1:P17695-2:RPC31:GLN3:IRA1:HNM1:YAP1:FPR1:RPB4:HCA4:DBP5:RN…
.......[ST]P......	307.652655568589	2179	29631	5185	193246	2.74077051949848	sp|D6VTK4|STE2_YEAST:sp|O13297|CET1_YEAST:sp|O13329|FOB1_YEAST:sp|O13527|YA11B_YEAST:sp|O13535|YH11B_YEAST:sp|O14467|MBF1_YEAST:sp|O74302|YD13A_YEAST:sp|P00359|G3P3_YEAST:sp|P00360|G3P1_YEAST:sp|P00445|SODC_YEAST:sp|P00549|KPYK1_YEAST:sp|P00815|HIS2_YEAST:sp|P00817|IPYR_YEAST:sp|P00899|TRPE_YEAST:sp|P00950|PMG1_YEAST:sp|P02829|HSP82_YEAST:sp|P03069|GCN4_YEAST:sp|P04050|RPB1_YEAST:sp|P04147|PABP_Y…	STE2:CET1:FOB1:TY1B-A:TY1B-H:MBF1:TY1A-DR4:TDH3:TDH1:SOD1:CDC19:HIS4:IPP1:TRP2:GPM1:HSP82:GCN4:RPO21:PAB1:TOP1:THS1:DPS1:HXK1:HXK2:P04819-2:POR1:SUP35:MET6:RPL7A:RPL17A:RPL22A:NOT3:SCP160:ILV5:PDC1:RPS14A:SIR2:SIR3:HAP2:P06778-2:SNF1:TOP2:SPT2:TOM70:ADE57:ADE3:ADR1:URA2:CDC33:GCR1:LEU1:PHO4:RAD2:BCY1:RPS19A:P07806-2:LTE1:PBS2:SWI5:RPB2:LEU3:CYR1:ILS1:MIS1:SWI1:KEX1:SWI6:RPL11A:RPS28B:TY2B-LR1:RPS…
.......[ST].SP....	313.746770572906	262	27452	1145	188061	1.56754694339051	sp|P06102|NOT3_YEAST:sp|P06105|SC160_YEAST:sp|P07261|GCR1_YEAST:sp|P13186|KIN2_YEAST:sp|P14922|CYC8_YEAST:sp|P15891|ABP1_YEAST:sp|P16861|PFKA1_YEAST:sp|P17119|KAR3_YEAST:sp|P19659|MED15_YEAST:sp|P20676|NUP1_YEAST:sp|P25042|ROX1_YEAST:sp|P25358|ELO2_YEAST:sp|P32350|KNS1_YEAST:sp|P32499|NUP2_YEAST:sp|P32833|ORC2_YEAST:sp|P32862|RGT1_YEAST:sp|P32917|STE5_YEAST:sp|P34223|UBX1_YEAST:sp|P35732|DEF1_YEA…	NOT3:SCP160:GCR1:KIN2:CYC8:ABP1:PFK1:KAR3:GAL11:NUP1:ROX1:ELO2:KNS1:NUP2:ORC2:RGT1:STE5:SHP1:DEF1:SIS2:BOI1:ECM21:SLI15:MTC4:GLO3:PMC1:RPH1:BOI2:VID27:TGL3:SOK1:VPS27:NUP159:HOS4:RIM15:CHA4:SUM1:RSF2:SEC16:SDS23:BOP3:HPC2:UBP3:MLP1:NUP100:PEX25:PKH3:ANY1:MSC3:PIG1:RGA2:CRN1:YSP2:SSK1:Q08234:MED7:VHS3:ISW2:NUR1:IOC2:NBP2:MSL5:PKH2:PST2:WHI5:POM34:THS1:HXK1:P04819-2:PRT1:SNF1:ADR1:PPR1:SWI5:SSC1:SS…
....E..[ST]..E....	317.74962160081	295	27190	1148	186916	1.7665152821864	sp|O13563-2|RPN13_YEAST:sp|P05319|RLA2_YEAST:sp|P07251|ATPA_YEAST:sp|P07264|LEUC_YEAST:sp|P09232|PRTB_YEAST:sp|P09959|SWI6_YEAST:sp|P0C2H6|RL27A_YEAST:sp|P10080|SSBP1_YEAST:sp|P10870|SNF3_YEAST:sp|P11075|SEC7_YEAST:sp|P11076|ARF1_YEAST:sp|P11484|SSB1_YEAST:sp|P14737|RAD9_YEAST:sp|P14772|BPT1_YEAST:sp|P16861|PFKA1_YEAST:sp|P17536|TPM1_YEAST:sp|P18412|TEC1_YEAST:sp|P20459|IF2A_YEAST:sp|P20484|MAK11…	O13563-2:RPP2A:ATP1:LEU1:PRB1:SWI6:RPL27A:SBP1:SNF3:SEC7:ARF1:SSB1:RAD9:BPT1:PFK1:TPM1:TEC1:SUI2:MAK11:CKI1:PWP1:CHL1:SIN3:APN1:SPA2:MCM3:CTR86:USO1:MRC1:PWP2:ACP1:SWI3:HBS1:CBF5:SEG2:FAB1:PEX5:DEF1:ELF1:RPC37:AKL1:BAP2:MAK5:BRN1:RPG1:AIM3:TSL1:FPR3:NOC2:RTT106:YTA7:BNR1:VHS2:RRT14:CST6:TFG1:TFG2:KRI1:LAM5:PTR3:CKB1:FYV8:MPS3:POL32:ACF4:BIR1:ENP2:HGH1:SKP1:ITC1:MLC1:UTP8:PBP1:ZPR1:SDA1:ESF2:TOF1:…
....K..[ST].......	307.652655568589	2505	26895	14191	185768	1.21925371347	sp|O13527|YA11B_YEAST:sp|O13535|YH11B_YEAST:sp|P00358|G3P2_YEAST:sp|P00560|PGK_YEAST:sp|P00817|IPYR_YEAST:sp|P00924|ENO1_YEAST:sp|P02400|RLA4_YEAST:sp|P02829|HSP82_YEAST:sp|P02994|EF1A_YEAST:sp|P03069|GCN4_YEAST:sp|P04050|RPB1_YEAST:sp|P04387|GAL80_YEAST:sp|P04802|SYDC_YEAST:sp|P05318|RLA1_YEAST:sp|P05737|RL7A_YEAST:sp|P05756|RS13_YEAST:sp|P06105|SC160_YEAST:sp|P06169|PDC1_YEAST:sp|P06777|RAD1_YE…	TY1B-A:TY1B-H:TDH2:PGK1:IPP1:ENO1:RPP2B:HSP82:TEF1; TEF2:GCN4:RPO21:GAL80:DPS1:RPP1A:RPL7A:RPS13:SCP160:PDC1:RAD1:TOP2:SPT2:ADE3:ADR1:P07271-2:RAD2:BCY1:LTE1:CYR1:MYO1:SUI3:RPL20A:SBP1:HOM3:CDC24:BIK1:WHI2:YPK1:LAT1:PGI1:CAF20:KIN2:STE12:HOM2:ABF1:FBA1:YAK1:RAD9:NSP1:CYC8:PUT4:POL3:GUK1:ABP1:VMA2:YEF3:NCP1:PFK2:RPL8A:SAC7:PHO81:TEC1:GLN3:SEC18:SNF6:DDR48:YPK2:FAS2:GAL11:SFL1:NUP1:ACE2:UTR1:REB1:R…
....R.K[ST].......	315.080375610401	113	24390	382	171577	2.0809533775966	sp|P08678|CYAA_YEAST:sp|P0CX84|RL35A_YEAST:sp|P16664|RGP1_YEAST:sp|P19659|MED15_YEAST:sp|P25294|SIS1_YEAST:sp|P25341|KIN82_YEAST:sp|P27636|CDC15_YEAST:sp|P28496|LAC1_YEAST:sp|P29468|PAP_YEAST:sp|P32341|VPH2_YEAST:sp|P32567|PAH1_YEAST:sp|P32790|SLA1_YEAST:sp|P32900|SKG6_YEAST:sp|P33748|MSN2_YEAST:sp|P34221|PP2C3_YEAST:sp|P35724|MNR2_YEAST:sp|P36076|CAB3_YEAST:sp|P36169|SKG1_YEAST:sp|P38080|AKL1_YE…	CYR1:RPL35A:RGP1:GAL11:SIS1:KIN82:CDC15:LAC1:PAP1:VPH2:PAH1:SLA1:SKG6:MSN2:PTC3:MNR2:CAB3:SKG1:AKL1:KSP1:RIM4:P38809:SBE22:TDA11:SSN2:FHL1:UBP9:YEN1:GIP2:PIG2:PDS1:IRR1:AIM21:CDC1:MAF1:IGD1:BBC1:BFA1:P50089:PSP2:FPK1:NOP13:FAR11:Q03177:JIP4:Q03559:NSE5:GIS4:COX20:FMP42:PAL1:Q06146:SSK1:ATG20:HBT1:CUE5:Q08748:VTS1:TCO89:HER1:SNU66:STB3:AHC1:PET20:CIT1:RPO21:RPS14A:BCY1:RNR2:RPL1A:NAT1:YAK1:GLN3:OP…
....E..[ST]....P..	314.532377372955	168	24277	652	171195	1.81701178448839	sp|P0CX37|RS6A_YEAST:sp|P14737|RAD9_YEAST:sp|P25441|RPC4_YEAST:sp|P29468|PAP_YEAST:sp|P30605|ITR1_YEAST:sp|P31385|DEP1_YEAST:sp|P32457|CDC3_YEAST:sp|P32639|BRR2_YEAST:sp|P34244|HSL1_YEAST:sp|P38313|CENPU_YEAST:sp|P38687|SRP68_YEAST:sp|P38990|SAK1_YEAST:sp|P39962|KC13_YEAST:sp|P40563|AIM21_YEAST:sp|P42845|STB1_YEAST:sp|P43560|LAM5_YEAST:sp|P48562|CLA4_YEAST:sp|P49687|NU145_YEAST:sp|P54787|VPS9_YEA…	RPS6A:RAD9:RPC53:PAP1:ITR1:DEP1:CDC3:BRR2:HSL1:AME1:SRP68:SAK1:YCK3:AIM21:STB1:LAM5:CLA4:NUP145:VPS9:BCK1:UBP3:VBA4:RGA2:CDC73:RIX7:NBA1:LYS21:UPC2:DED1:GPH1:BCY1:PGI1:CYC8:GCN2:FAR1:SPA2:DPB2:CLB2:RSC6:HOM6:GUT1:PAH1:UGP1:RGT1:RAD54:SIP2:PXL1:VRP1:PSY4:HIS2:SET1:HXT7:YHB1:TIF4632:RSP5:BOI2:YEN1:VPS27:ULP2:BUB1:GLC8:IOC3:FYV8:IDS2:UBP15:CDH1:SPC98:DCP2:DSL1:CSL4:P54072:ARP4:TDA1:CEF1:GYL1:PLM2:PO…
.....N.[ST].......	307.652655568589	2047	24109	12019	170543	1.20477017821731	sp|O13297|CET1_YEAST:sp|O13527|YA11B_YEAST:sp|O13535|YH11B_YEAST:sp|O13563-2|RPN13_YEAST:sp|O43137|YB085_YEAST:sp|P00549|KPYK1_YEAST:sp|P00560|PGK_YEAST:sp|P00817|IPYR_YEAST:sp|P00924|ENO1_YEAST:sp|P00942|TPIS_YEAST:sp|P01120|RAS2_YEAST:sp|P02829|HSP82_YEAST:sp|P04147|PABP_YEAST:sp|P04819-2|DNLI1_YEAST:sp|P04840|VDAC1_YEAST:sp|P06101|CDC37_YEAST:sp|P06701|SIR3_YEAST:sp|P06787|CALM_YEAST:sp|P07260…	CET1:TY1B-A:TY1B-H:O13563-2:O43137:CDC19:PGK1:IPP1:ENO1:TPI1:RAS2:HSP82:PAB1:P04819-2:POR1:CDC37:SIR3:CMD1:CDC33:PHO4:RAD2:SEC4:LTE1:PBS2:SWI5:GPA1:SUI3:SWI1:RPS16A:RPL19A:HOM3:PYC1:CDC24:SSB1:BIK1:SIR4:WHI2:PGI1:KIN1:KIN2:PCT1:POL1:GCY1:ABF1:FBA1:YAK1:RAD9:NSP1:CYC8:ABP1:THR4:SEC2:TPM1:SRV2:GLN3:GAP1:GAL11:YAP1:HCA4:PWP1:REB1:CHL1:SPA2:TAF2:VAN1:PKC1:UBP1:NAP1:OCA4:AGP1:KCC4:BUD3:SRO9:KAR4:LDB16…
....RR.[ST].......	615.305311137178	289	22062	564	158524	3.68187364943798	sp|P00549|KPYK1_YEAST:sp|P04817|CAN1_YEAST:sp|P06738|PHSG_YEAST:sp|P07259|PYR1_YEAST:sp|P07270|PHO4_YEAST:sp|P08678|CYAA_YEAST:sp|P16664|RGP1_YEAST:sp|P19882|HSP60_YEAST:sp|P20485|KICH_YEAST:sp|P21339|MSB1_YEAST:sp|P24276|SSD1_YEAST:sp|P25294|SIS1_YEAST:sp|P25339|PUF4_YEAST:sp|P25579|LRE1_YEAST:sp|P25655|NOT1_YEAST:sp|P28496|LAC1_YEAST:sp|P30624|LCF1_YEAST:sp|P32567|PAH1_YEAST:sp|P32618|YEF3_YEAS…	CDC19:CAN1:GPH1:URA2:PHO4:CYR1:RGP1:HSP60:CKI1:MSB1:SSD1:SIS1:PUF4:LRE1:CDC39:LAC1:FAA1:PAH1:P32618:MSN2:MSN4:TGL1:PTC3:HSL1:MNR2:BDF1:CAB3:BOI1:ECM21:VHC1:KSP1:RIM4:TOM71:SSN2:MSS4:P40361:PFK26:AIM21:MAF1:SBE2:IGD1:MHP1:RSF2:BBC1:SEC16:NUP145:PYK2:INO80:PRP43:SPC105:CDH1:CWC24:SLG1:JIP4:GRH1:HFD1:IVY1:NTE1:FMP42:RGC1:DCS1:GIC2:NVJ2:BSC6:TFB6:NFI1:WTM1:STB3:OSH2:KCS1:DPS1:HXK2:CDC25:SUP35:DCD1:TO…
.......[ST]SP.....	615.305311137178	368	21773	1142	157960	2.33781729536485	sp|P00924|ENO1_YEAST:sp|P00950|PMG1_YEAST:sp|P13382|DPOLA_YEAST:sp|P20676|NUP1_YEAST:sp|P22149|AFT1_YEAST:sp|P23292|KC12_YEAST:sp|P25623|SYP1_YEAST:sp|P32521|PAN1_YEAST:sp|P32525|ECM25_YEAST:sp|P32634|PMD1_YEAST:sp|P32833|ORC2_YEAST:sp|P32849|RAD5_YEAST:sp|P32944|SWE1_YEAST:sp|P34216|EDE1_YEAST:sp|P34223|UBX1_YEAST:sp|P34252|SLD2_YEAST:sp|P35734|ASK1_YEAST:sp|P38121|DPOA2_YEAST:sp|P38129|TAF5_YEA…	ENO1:GPM1:POL1:NUP1:AFT1:YCK2:SYP1:PAN1:ECM25:PMD1:ORC2:RAD5:SWE1:EDE1:SHP1:SLD2:ASK1:POL12:TAF5:SHE3:ICS2:DNA2:P39523:SAP1:BOI2:HOS4:ULP2:RIM15:LSB3:ALY2:BBC1:MPP10:BUD4:ART5:DCP2:ARE2:FAR11:NST1:NIS1:P53947:BCK1:ESC1:SKG3:GGA1:ALE1:SLK19:VTS1:GYP5:STB3:RPS9A:TY1B-H:TRP3:SUP35:RPL22A:NOT3:ADR1:QCR2:URA2:LEU1:SWI5:CYR1:RPS23A:SCH9:SIR4:KIN1:KIN2:YAK1:RAD9:TUP1:PFK2:CBF1:SAC7:GLN3:YPK2:IRA2:GAL11:…
.......[ST].ED....	314.525694957563	197	21405	805	156818	1.79287918159251	sp|O13527|YA11B_YEAST:sp|P04802|SYDC_YEAST:sp|P04817|CAN1_YEAST:sp|P05030|PMA1_YEAST:sp|P06101|CDC37_YEAST:sp|P11927|KAR1_YEAST:sp|P12962|CAF20_YEAST:sp|P13382|DPOLA_YEAST:sp|P17065|SEC2_YEAST:sp|P23201|SPA2_YEAST:sp|P23615|SPT6_YEAST:sp|P24870|CG23_YEAST:sp|P25037|UBP1_YEAST:sp|P25360|PHO87_YEAST:sp|P25567|SRO9_YEAST:sp|P26321|RL5_YEAST:sp|P29539|RIF1_YEAST:sp|P32324|EF2_YEAST:sp|P32499|NUP2_YEA…	TY1B-A:DPS1:CAN1:PMA1:CDC37:KAR1:CAF20:POL1:SEC2:SPA2:SPT6:CLB3:UBP1:PHO87:SRO9:RPL5:RIF1:EFT1; EFT2:NUP2:CBF2:PAN1:MFT1:EDE1:FAB1:GCS1:SWH1:NNK1:SDS22:ALY1:GPT2:MAK5:P38177:RRP3:GND1:RPN1:EGD2:SET5:TIF11:BOI2:ZRG8:LCP5:VPS27:MLP2:RRT14:NUP159:LYS14:P43597:SNG1:P47048:BIR1:BUD4:MUP1:TAN1:NOP7:P53278:OKP1:THO2:PAP2:HST2:HST3:TOF1:MDG1:FAR11:DAK1:CTR9:BCK1:RPS15:MLP1:VPS30:GIP3:ANY1:BUL2:Q03780:MSH…
....R.G[ST].......	317.945033550686	114	21208	332	156013	2.52596797980303	sp|P00924|ENO1_YEAST:sp|P00925|ENO2_YEAST:sp|P04806|HXKA_YEAST:sp|P04817|CAN1_YEAST:sp|P06102|NOT3_YEAST:sp|P14742|GFA1_YEAST:sp|P19882|HSP60_YEAST:sp|P20134|SFL1_YEAST:sp|P20676|NUP1_YEAST:sp|P22211|NPR1_YEAST:sp|P23642|VAN1_YEAST:sp|P25293|NAP1_YEAST:sp|P32324|EF2_YEAST:sp|P32349|RPC3_YEAST:sp|P32578|SIP1_YEAST:sp|P32583|SRP40_YEAST:sp|P32618|YEF3_YEAST:sp|P32862|RGT1_YEAST:sp|P32914|SPT4_YEAST…	ENO1:ENO2:HXK1:CAN1:NOT3:GFA1:HSP60:SFL1:NUP1:NPR1:VAN1:NAP1:EFT1; EFT2:RPC82:SIP1:SRP40:P32618:RGT1:SPT4:MSN4:SHP1:TFA2:BOI1:IST2:PIK1:HOS4:CST6:BUD6:BDP1:JSN1:INO80:ARE2:P53962:UBP2:ELP4:Q03177:NMA1:IMH1:LAM6:MED7:YRF1-4:RPL36B:CPA2:HXK2:DED1:FAS1:ATP1:CHS1:RPS28B:TY1A-LR4:TY2B-LR1:HAP1:RPL20A:RPS4A:HSF1:KIN1:RPL3:SEC63:FRS2:PFK1:PFK2:STF2:RPL8A:RGR1:RPA135:UBA1:SPA2:URE2:TAF2:MBR1:SCO1:CLB3:PU…
.......[ST].S.....	307.652655568589	2567	21094	16111	155681	1.17592613293725	sp|O13329|FOB1_YEAST:sp|O13527|YA11B_YEAST:sp|O13535|YH11B_YEAST:sp|O13563-2|RPN13_YEAST:sp|O43137|YB085_YEAST:sp|P00358|G3P2_YEAST:sp|P00549|KPYK1_YEAST:sp|P03069|GCN4_YEAST:sp|P04386|GAL4_YEAST:sp|P04387|GAL80_YEAST:sp|P04449|RL24A_YEAST:sp|P05739|RL6B_YEAST:sp|P05740|RL17A_YEAST:sp|P05756|RS13_YEAST:sp|P06102|NOT3_YEAST:sp|P06105|SC160_YEAST:sp|P06169|PDC1_YEAST:sp|P06208-2|LEU1_YEAST:sp|P0636…	FOB1:TY1B-A:TY1B-H:O13563-2:O43137:TDH2:CDC19:GCN4:GAL4:GAL80:RPL24A:RPL6B:RPL17A:RPS13:NOT3:SCP160:PDC1:P06208-2:RPS14A:HAP2:TOP2:FAS1:ADE57:ADR1:ARG82:CDC33:GCR1:LTE1:PBS2:SWI5:SUI3:PRB1:ILS1:SWI1:RNR2:SWI6:RPS21A:TY1B-LR3:TY2B-LR1:SBP1:HOM3:RPA190:SEC7:SSB1:SIR4:PDR1:WHI2:HMG1:KIN2:PCT1:STE12:ENA1:RPL3:ABF1:FBA1:CDC34:RAD9:BPT1:CPR1:NSP1:CYC8:AMD1:ABP1:PDA1:YEF3:TUP1:RGP1:PFK1:CBF1:KAR3:SAC7:T…
......K[ST].......	307.652655568589	1606	18527	9669	139570	1.25126978533252	sp|O13297|CET1_YEAST:sp|P00549|KPYK1_YEAST:sp|P00560|PGK_YEAST:sp|P00924|ENO1_YEAST:sp|P01120|RAS2_YEAST:sp|P02829|HSP82_YEAST:sp|P02994|EF1A_YEAST:sp|P04911|H2A1_YEAST:sp|P05319|RLA2_YEAST:sp|P06102|NOT3_YEAST:sp|P06105|SC160_YEAST:sp|P06244|KAPA_YEAST:sp|P06786|TOP2_YEAST:sp|P07276|RAD2_YEAST:sp|P07278|KAPR_YEAST:sp|P07866|LTE1_YEAST:sp|P08678|CYAA_YEAST:sp|P09064|IF2B_YEAST:sp|P09435|HSP73_YEA…	CET1:CDC19:PGK1:ENO1:RAS2:HSP82:TEF1; TEF2:HTA1:RPP2A:NOT3:SCP160:TPK1:TOP2:RAD2:BCY1:LTE1:CYR1:SUI3:SSA3:RPS28B:RPL27A:COS2:RPL35A:SEC7:SSB1:SIR4:WHI2:YPK1:KIN1:KIN2:FBA1:CYC8:ABP1:RGP1:SAC7:GLN3:DDR48:FAS2:GAL11:MRPL33:NUP1:MSB1:UTR1:REB1:VPS1:XRN1:VMA4:APN1:HSP12:SPA2:TKL1:SIS1:KIN82:SNT1:BUD3:SYP1:PPZ1:APL1:CDC15:SPT5:LAC1:PRR1:HRR25:PAP1:DEP1:EFT1; EFT2:VPH2:IMP2':IRE1:YBT1:HXT1:RPN12:PAN1:P…
....R..[ST].......	307.652655568589	1300	16921	4912	129901	2.03175558886698	sp|O13297|CET1_YEAST:sp|O13516|RS9A_YEAST:sp|O13527|YA11B_YEAST:sp|O13535|YH11B_YEAST:sp|O74302|YD13A_YEAST:sp|P00358|G3P2_YEAST:sp|P00549|KPYK1_YEAST:sp|P00812|ARGI_YEAST:sp|P00924|ENO1_YEAST:sp|P00925|ENO2_YEAST:sp|P00931|TRP_YEAST:sp|P01120|RAS2_YEAST:sp|P02829|HSP82_YEAST:sp|P04050|RPB1_YEAST:sp|P04806|HXKA_YEAST:sp|P04817|CAN1_YEAST:sp|P04819-2|DNLI1_YEAST:sp|P05030|PMA1_YEAST:sp|P05759|RS31…	CET1:RPS9A:TY1B-A:TY1B-H:TY1A-DR4:TDH2:CDC19:CAR1:ENO1:ENO2:TRP5:RAS2:HSP82:RPO21:HXK1:CAN1:P04819-2:PMA1:RPS31:TPK3:CDC37:NOT3:P06208-2:GPH1:URA2:PHO4:P07271-2:BCY1:LTE1:PBS2:CYR1:ILS1:MIS1:LPD1:RPS8A:RPL35A:SBP1:HSF1:SSB1:KIN1:KIN2:GLN4:PCT1:ABF1:CHS2:GFA1:BPT1:CYC8:AMD1:HSP26:RGP1:CBF1:SAC7:GLN3:FAS2:IRA2:GAL11:HSP60:SFL1:CKI1:NUP1:ACE2:MSB1:RNR1:DAL81:DBF2:NPR1:SEC22:RAD53:SPA2:GSY1:NAR1:SPT6…
.....S.[ST]..S....	313.943093581309	349	15621	1791	124989	1.55916760251763	sp|P07149|FAS1_YEAST:sp|P08018|PBS2_YEAST:sp|P08678|CYAA_YEAST:sp|P11433|CDC24_YEAST:sp|P11709|BIK1_YEAST:sp|P11978|SIR4_YEAST:sp|P12611|WHI2_YEAST:sp|P16649|TUP1_YEAST:sp|P17121|SAC7_YEAST:sp|P18494|GLN3_YEAST:sp|P18963|IRA1_YEAST:sp|P20134|SFL1_YEAST:sp|P20676|NUP1_YEAST:sp|P22211|NPR1_YEAST:sp|P24276|SSD1_YEAST:sp|P25042|ROX1_YEAST:sp|P27515|URK1_YEAST:sp|P27637|BUD14_YEAST:sp|P31374|PSK1_YEAS…	FAS1:PBS2:CYR1:CDC24:BIK1:SIR4:WHI2:TUP1:SAC7:GLN3:IRA1:SFL1:NUP1:NPR1:SSD1:ROX1:URK1:BUD14:PSK1:VPH2:SIP1:PMD1:ALK2:STE5:GDH2:PIN4:HSL1:P36114:ASC1:AKL1:BAP2:DSF2:SLI15:ICS2:MSG5:OSH3:RPN1:LAM4:SBE22:KEL1:PMC1:MSS4:PIK1:GIP4:YTA7:NUP159:HOS4:AGE2:GVP36:CST6:CDC1:MAF1:GDS1:SBE2:GZF3:SAP155:ALK1:MHP1:IML2:NET1:P47072:PTK2:SEC16:ITC1:MON1:PIB2:BUD9:TWF1:LSB1:BNI4:NIS1:P53947:GPD1:REG1:SYH1:Q03177:S…
....E..[ST].......	307.652655568589	1632	15272	10607	123198	1.24118159711781	sp|O13563-2|RPN13_YEAST:sp|O14468|YO304_YEAST:sp|P00560|PGK_YEAST:sp|P00924|ENO1_YEAST:sp|P00950|PMG1_YEAST:sp|P01123|YPT1_YEAST:sp|P02293|H2B1_YEAST:sp|P02829|HSP82_YEAST:sp|P02994|EF1A_YEAST:sp|P04449|RL24A_YEAST:sp|P04786|TOP1_YEAST:sp|P04821|CDC25_YEAST:sp|P05317|RLA0_YEAST:sp|P05319|RLA2_YEAST:sp|P06101|CDC37_YEAST:sp|P06244|KAPA_YEAST:sp|P06367|RS14A_YEAST:sp|P06701|SIR3_YEAST:sp|P07250|IPM…	O13563-2:O14468:PGK1:ENO1:GPM1:YPT1:HTB1:HSP82:TEF1; TEF2:RPL24A:TOP1:CDC25:RPP0:RPP2A:CDC37:TPK1:RPS14A:SIR3:ARG82:ATP1:QCR2:CDC33:LEU1:RAD2:P07806-2:CHS1:SWI5:CYR1:SUI3:PRB1:SSA3:ILS1:SWI1:SWI6:RPL27A:PBI2:RPL20A:RPS6A:SBP1:PRI1:SSA1:HOM3:SNF3:SEC7:ARF1:SSB1:BIK1:KAR1:SST2:SIR4:CAF20:POL1:GCY1:RPL3:ABF1:CDC34:RAD9:BPT1:ABP1:PRP16:HSP26:YEF3:PFK1:SEC2:TPM1:TEC1:GLN3:SEC18:UBR1:HSP60:RPB4:SUI2:MA…
......G[ST].......	307.652655568589	1100	13640	6732	112591	1.34876995764093	sp|O13297|CET1_YEAST:sp|O14467|MBF1_YEAST:sp|O43137|YB085_YEAST:sp|P00445|SODC_YEAST:sp|P00549|KPYK1_YEAST:sp|P00560|PGK_YEAST:sp|P00817|IPYR_YEAST:sp|P00924|ENO1_YEAST:sp|P00925|ENO2_YEAST:sp|P00942|TPIS_YEAST:sp|P04806|HXKA_YEAST:sp|P04807|HXKB_YEAST:sp|P04817|CAN1_YEAST:sp|P05374|CHO2_YEAST:sp|P05694|METE_YEAST:sp|P05737|RL7A_YEAST:sp|P06102|NOT3_YEAST:sp|P06105|SC160_YEAST:sp|P06169|PDC1_YEAS…	CET1:MBF1:O43137:SOD1:CDC19:PGK1:IPP1:ENO1:ENO2:TPI1:HXK1:HXK2:CAN1:CHO2:MET6:RPL7A:NOT3:SCP160:PDC1:RAD1:ADR1:ARG82:GCR1:RAD2:P07806-2:LTE1:SWI5:CYR1:SUI3:SSA3:ILS1:SWI6:PBI2:RPS11A:RPS16A:SBP1:SSA1:HSF1:RPA190:CDC24:PDR1:CAF20:KIN1:KIN2:RPL3:RAD9:GFA1:CPR1:AMD1:TUP1:PHO81:RPC31:DDR48:FAS2:GAL11:YAP1:HSP60:FPR1:SFL1:HCA4:NUP1:ACE2:PRP5:REB1:UBC1:MCK1:BAS1:SNF2:SSA4:NPR1:RPS1B:GSY1:PPH22:VAN1:PKC…
.......[ST]..E....	307.652655568589	1009	12540	6470	105859	1.3164887013797	sp|O13297|CET1_YEAST:sp|O13527|YA11B_YEAST:sp|O13535|YH11B_YEAST:sp|O13563-2|RPN13_YEAST:sp|P00931|TRP_YEAST:sp|P01120|RAS2_YEAST:sp|P02829|HSP82_YEAST:sp|P02992|EFTU_YEAST:sp|P04819-2|DNLI1_YEAST:sp|P05030|PMA1_YEAST:sp|P05319|RLA2_YEAST:sp|P05749|RL22A_YEAST:sp|P05750|RS3_YEAST:sp|P05756|RS13_YEAST:sp|P06101|CDC37_YEAST:sp|P06102|NOT3_YEAST:sp|P06105|SC160_YEAST:sp|P06169|PDC1_YEAST:sp|P06244|K…	CET1:TY1B-A:TY1B-H:O13563-2:TRP5:RAS2:HSP82:TUF1:P04819-2:PMA1:RPP2A:RPL22A:RPS3:RPS13:CDC37:NOT3:SCP160:PDC1:TPK1:RAD7:CMD1:SPT2:TOM70:ATP1:URA2:GCR1:LEU1:P07271-2:RAD2:LTE1:PBS2:RPB2:LEU3:MYO1:PRB1:RNR2:SWI6:RPL27A:TY1B-LR3:RPL20A:SBP1:HOM3:SNF3:SEC7:ARF1:SSB1:RAP1:HMG1:CAF20:HOM2:RPL3:CHS2:RAD9:BPT1:CYC8:AMD1:ABP1:VMA2:YEF3:PFK1:PFK2:SAC7:TPM1:TEC1:GAP1:RDS2:GAL11:YAP1:SFL1:RPB4:DBP5:SUI2:MAK1…
.....R.[ST].......	307.652655568589	740	11531	4571	99389	1.39537792230852	sp|O13527|YA11B_YEAST:sp|P00549|KPYK1_YEAST:sp|P00950|PMG1_YEAST:sp|P04387|GAL80_YEAST:sp|P04806|HXKA_YEAST:sp|P04817|CAN1_YEAST:sp|P05030|PMA1_YEAST:sp|P06102|NOT3_YEAST:sp|P06738|PHSG_YEAST:sp|P06778-2|RAD52_YEAST:sp|P07250|IPMK_YEAST:sp|P07251|ATPA_YEAST:sp|P07257|QCR2_YEAST:sp|P07259|PYR1_YEAST:sp|P07270|PHO4_YEAST:sp|P08678|CYAA_YEAST:sp|P08964|MYO1_YEAST:sp|P0C2I6|YL13B_YEAST:sp|P0C2J3|YL21…	TY1B-A:CDC19:GPM1:GAL80:HXK1:CAN1:PMA1:NOT3:GPH1:P06778-2:ARG82:ATP1:QCR2:URA2:PHO4:CYR1:MYO1:TY1B-LR3:TY2B-LR1:RPL20A:CDC24:SSB1:YPK1:SRS2:KIN1:KIN2:FBA1:CDC34:POL3:GUK1:FRS1:URA6:YEF3:RGP1:PFK2:GLN3:HSP60:FPR1:MRPL33:CKI1:NUP1:MSB1:DAL81:BAS1:AFT1:SPA2:STE11:SSD1:SIS1:MSH3:PUF4:CDC10:SNT1:LRE1:FEN2:CDC39:APL1:LAC1:ARO2:CHS3:FAA1:MLF3:DGR2:MYO4:PAN1:PAH1:SRP40:RTG1:P32618:CHD1:LAA2:SSO1:RPS0A:ST…
.......[ST]Q......	307.652655568589	677	10791	4188	94818	1.42040140635078	sp|O13329|FOB1_YEAST:sp|P00359|G3P3_YEAST:sp|P00950|PMG1_YEAST:sp|P01123|YPT1_YEAST:sp|P04786|TOP1_YEAST:sp|P04821|CDC25_YEAST:sp|P04912|H2A2_YEAST:sp|P05030|PMA1_YEAST:sp|P05737|RL7A_YEAST:sp|P06169|PDC1_YEAST:sp|P06208-2|LEU1_YEAST:sp|P07149|FAS1_YEAST:sp|P07261|GCR1_YEAST:sp|P0C2H6|RL27A_YEAST:sp|P0C2J4|YL21A_YEAST:sp|P0CX43|RL1A_YEAST:sp|P11484|SSB1_YEAST:sp|P11709|BIK1_YEAST:sp|P11938|RAP1_Y…	FOB1:TDH3:GPM1:YPT1:TOP1:CDC25:HTA2:PMA1:RPL7A:PDC1:P06208-2:FAS1:GCR1:RPL27A:TY2A-LR1:RPL1A:SSB1:BIK1:RAP1:SIR4:LAT1:KIN2:CDC34:CYC8:HSP26:VMA2:CBF1:FAS2:HSP60:PWP1:UTR1:REB1:RAD53:RFA1:HSP12:SGV1:SSD1:UBP1:ERG6:BUD3:PAT1:PPZ1:RFA2:BUD14:RAD16:DEP1:RPC82:SMY1:CDC3:HXT3:EFB1:NUP2:PAN1:RPD3:SIP1:SWI3:STH1:SKG6:SPT4:SRP101:CBF5:SEC3:EDE1:HSL1:MNR2:BDF1:EAP1:EBP2:DRE2:PXL1:SKG1:AKL1:TAT1:TBS1:MMS4:S…
......D[ST].......	12.2274553464305	869	10114	6114	90630	1.27363027143168	sp|O13516|RS9A_YEAST:sp|O13527|YA11B_YEAST:sp|O13535|YH11B_YEAST:sp|P00358|G3P2_YEAST:sp|P00445|SODC_YEAST:sp|P00817|IPYR_YEAST:sp|P02829|HSP82_YEAST:sp|P03069|GCN4_YEAST:sp|P04147|PABP_YEAST:sp|P04449|RL24A_YEAST:sp|P04786|TOP1_YEAST:sp|P04819-2|DNLI1_YEAST:sp|P06101|CDC37_YEAST:sp|P06102|NOT3_YEAST:sp|P06777|RAD1_YEAST:sp|P06779|RAD7_YEAST:sp|P06787|CALM_YEAST:sp|P07244|PUR2_YEAST:sp|P07248|ADR…	RPS9A:TY1B-A:TY1B-H:TDH2:SOD1:IPP1:HSP82:GCN4:PAB1:RPL24A:TOP1:P04819-2:CDC37:NOT3:RAD1:RAD7:CMD1:ADE57:ADR1:ARG82:CDC33:LTE1:CHS1:KEX1:RNR2:SWI6:TY2B-LR1:RPA190:YPK1:KIN1:POL1:CAP2:ABF1:RAD9:BPT1:POL3:FRS1:URA6:PRP16:PFK1:SEC2:SAC7:CLC1:YPK2:GAL11:HNM1:UBR1:YAP1:PHO13:MAK11:ACE2:PRE10:PWP1:MSB1:REB1:SRM1:SEC22:CHL1:HSP12:SPA2:TAF2:PPH22:SPT6:VPS3:FPS1:RPL24B:SSD1:UBP1:TSR4:NAP1:PUF4:KCC4:BUD3:SP…
..R..S.[ST].......	21.8067689805376	150	9245	666	84516	2.05896540131262	sp|P06102|NOT3_YEAST:sp|P11433|CDC24_YEAST:sp|P17121|SAC7_YEAST:sp|P21373|UTR1_YEAST:sp|P24276|SSD1_YEAST:sp|P25042|ROX1_YEAST:sp|P25360|PHO87_YEAST:sp|P27636|CDC15_YEAST:sp|P32432|SFP1_YEAST:sp|P32790|SLA1_YEAST:sp|P33748|MSN2_YEAST:sp|P33749|MSN4_YEAST:sp|P34223|UBX1_YEAST:sp|P38167|ECM21_YEAST:sp|P38426|TPS3_YEAST:sp|P38775|YHK5_YEAST:sp|P39732|GIP4_YEAST:sp|P39969|BOI2_YEAST:sp|P40009|YND1_YE…	NOT3:CDC24:SAC7:UTR1:SSD1:ROX1:PHO87:CDC15:SFP1:SLA1:MSN2:MSN4:SHP1:ECM21:TPS3:P38775:GIP4:BOI2:YND1:CST6:CDC1:SAP155:JSN1:ZRG17:FPK1:GPD1:STE20:TDA1:SND1:MSC3:EAF1:SSK1:RLP24:MED7:CTI6:SNU66:HSP82:FAS1:URA2:BCY1:SEC4:P07806-2:LTE1:HSF1:SEC7:SEC2:HPR1:GAL11:CLN1:MSB1:NPR1:SPA2:HXT2:MCM3:DBP2:SWI4:PUF4:PUP3:LRE1:RSC6:RPS7A:MIG1:LAC1:SWC3:MLF3:DPH5:ECM25:SIP1:SAC6:RAD23:PMD1:RGT1:SKG6:STE5:RPT1:SEC…
....TP.[ST].......	21.8842381428997	144	9095	635	83850	2.09068753706501	sp|P05737|RL7A_YEAST:sp|P06102|NOT3_YEAST:sp|P08153|SWI5_YEAST:sp|P08518|RPB2_YEAST:sp|P11792|SCH9_YEAST:sp|P12962|CAF20_YEAST:sp|P16861|PFKA1_YEAST:sp|P23255|TAF2_YEAST:sp|P25293|NAP1_YEAST:sp|P31374|PSK1_YEAST:sp|P32487|LYP1_YEAST:sp|P34216|EDE1_YEAST:sp|P36114|YKR18_YEAST:sp|P38041|BOB1_YEAST:sp|P38314|SDS24_YEAST:sp|P38426|TPS3_YEAST:sp|P38691|KSP1_YEAST:sp|P38806|YNG2_YEAST:sp|P39104|PIK1_YE…	RPL7A:NOT3:SWI5:RPB2:SCH9:CAF20:PFK1:TAF2:NAP1:PSK1:LYP1:EDE1:P36114:BOI1:SDS24:TPS3:KSP1:YNG2:PIK1:VNX1:P43597:PTK2:ROM1:BNI4:Q04336:RQC1:CRN1:BSP1:CUE5:VAM3:GIN4:MAM3:AHC1:KCS1:NHA1:STE2:COR1:HMG2:TEC1:MYO2:SFL1:ESS1:SPA2:BUD3:MIG1:CCR4:SMY1:DPH5:CDC5:SIP1:SRP40:NRP1:RPS0A:PDR3:FAB1:SKG1:POL12:RPG1:EXO84:PAF1:MSG5:KIC1:CIC1:RTT107:KEL1:SEC31:FIR1:ARB1:DOT6:BUD6:SEC26:STB1:LAM5:MIL1:RSF2:POL32:P…
......N[ST].......	11.0876647524969	1015	8951	7664	83215	1.23123401905853	sp|O13527|YA11B_YEAST:sp|O14468|YO304_YEAST:sp|P00445|SODC_YEAST:sp|P04817|CAN1_YEAST:sp|P04821|CDC25_YEAST:sp|P06102|NOT3_YEAST:sp|P06105|SC160_YEAST:sp|P06208-2|LEU1_YEAST:sp|P06786|TOP2_YEAST:sp|P07261|GCR1_YEAST:sp|P07866|LTE1_YEAST:sp|P08004|CHS1_YEAST:sp|P08153|SWI5_YEAST:sp|P08678|CYAA_YEAST:sp|P08964|MYO1_YEAST:sp|P09547|SWI1_YEAST:sp|P09620|KEX1_YEAST:sp|P0C2J3|YL21B_YEAST:sp|P0CX39|RS8A…	TY1B-A:O14468:SOD1:CAN1:CDC25:NOT3:SCP160:P06208-2:TOP2:GCR1:LTE1:CHS1:SWI5:CYR1:MYO1:SWI1:KEX1:TY2B-LR1:RPS8A:HSF1:RPA190:WHI2:PGI1:KIN1:KIN2:POL1:STE12:ABF1:FBA1:NSP1:CYC8:ABP1:SNF5:GLN3:YPK2:HCA4:DBP5:NUP1:ACE2:PWP1:MSB1:RPA135:DBF2:RFA1:SIN3:SPA2:STE11:PKC1:GRR1:NAP1:SAT4:PUF4:STE50:HCM1:OCA4:BUD3:LRE1:STP22:SYP1:GSY2:MIG1:CAP1:ITR1:PSK1:CCR4:MLF3:SEC21:DBF20:DGR2:MSB2:NUD1:YBT1:HXT1:ECM25:KA…
......P[ST].......	12.548049589757	763	7936	5592	75551	1.29896046501483	sp|D6VTK4|STE2_YEAST:sp|O13527|YA11B_YEAST:sp|O13535|YH11B_YEAST:sp|P00358|G3P2_YEAST:sp|P00560|PGK_YEAST:sp|P00924|ENO1_YEAST:sp|P00925|ENO2_YEAST:sp|P02829|HSP82_YEAST:sp|P04050|RPB1_YEAST:sp|P04786|TOP1_YEAST:sp|P04807|HXKB_YEAST:sp|P05743|RL26A_YEAST:sp|P05750|RS3_YEAST:sp|P06102|NOT3_YEAST:sp|P06105|SC160_YEAST:sp|P06367|RS14A_YEAST:sp|P06701|SIR3_YEAST:sp|P07245|C1TC_YEAST:sp|P07261|GCR1_YE…	STE2:TY1B-A:TY1B-H:TDH2:PGK1:ENO1:ENO2:HSP82:RPO21:TOP1:HXK2:RPL26A:RPS3:NOT3:SCP160:RPS14A:SIR3:ADE3:GCR1:LTE1:PBS2:SWI5:CYR1:SUI3:PRB1:RPL27A:RPL20A:SBP1:SNF3:PYC1:ZWF1:SSB1:RAP1:HMG1:NAT1:SRS2:CAF20:KIN2:STE12:CHS2:NSP1:CYC8:AMD1:PUT4:ABP1:PFK2:KAR3:SNF5:FAS2:RDS2:GAL11:UBR1:YAP1:NUP1:UTR1:REB1:CHC1:AFT1:SPA2:HYP2:MBR1:STE11:SPT6:TSR4:ERG6:NAP1:PUF4:STE50:ELO2:RPC53:BUD3:P25617:SYP1:RPS7A:CHS3…
......R[ST].......	10.4201676462724	567	7173	4192	69959	1.31918148447901	sp|O13527|YA11B_YEAST:sp|O13535|YH11B_YEAST:sp|O14468|YO304_YEAST:sp|P00358|G3P2_YEAST:sp|P00924|ENO1_YEAST:sp|P00950|PMG1_YEAST:sp|P05030|PMA1_YEAST:sp|P06102|NOT3_YEAST:sp|P06774|HAP2_YEAST:sp|P07251|ATPA_YEAST:sp|P08153|SWI5_YEAST:sp|P08678|CYAA_YEAST:sp|P09624|DLDH_YEAST:sp|P10862|RAD18_YEAST:sp|P11709|BIK1_YEAST:sp|P12688|YPK1_YEAST:sp|P13186|KIN2_YEAST:sp|P14164|ABF1_YEAST:sp|P14737|RAD9_YE…	TY1B-A:TY1B-H:O14468:TDH2:ENO1:GPM1:PMA1:NOT3:HAP2:ATP1:SWI5:CYR1:LPD1:RAD18:BIK1:YPK1:KIN2:ABF1:RAD9:APE1:KAR3:NUP1:PPH22:SSD1:CLB3:MSH3:KAR4:RSC6:URK1:SPT5:RIF1:PSK1:MLF3:MOT1:KNS1:MET4:ATP11:ACP1:P32618:PTR2:PDR5:LHP1:SPC29:MSN4:MKS1:TIF3:PIN4:COY1:EAP1:SET3:DRE2:MSA2:PXL1:ASC1:BOI1:BAP2:TAF5:SHE3:TPS3:LEO1:OSH3:SBE22:NVJ1:VTC5:HAL5:RGA1:PIK1:GPB2:RPH1:VAC8:BOI2:NOP16:DOT6:VID27:VHR1:AGE2:GVP3…
...K...[ST].......	10.4492145600231	667	6606	5093	65767	1.30383195304247	sp|O13297|CET1_YEAST:sp|O13527|YA11B_YEAST:sp|P00560|PGK_YEAST:sp|P00931|TRP_YEAST:sp|P01123|YPT1_YEAST:sp|P02293|H2B1_YEAST:sp|P02829|HSP82_YEAST:sp|P02992|EFTU_YEAST:sp|P02994|EF1A_YEAST:sp|P04386|GAL4_YEAST:sp|P05030|PMA1_YEAST:sp|P05374|CHO2_YEAST:sp|P05740|RL17A_YEAST:sp|P05756|RS13_YEAST:sp|P06101|CDC37_YEAST:sp|P06105|SC160_YEAST:sp|P06169|PDC1_YEAST:sp|P06786|TOP2_YEAST:sp|P06787|CALM_YEA…	CET1:TY1B-A:PGK1:TRP5:YPT1:HTB1:HSP82:TUF1:TEF1; TEF2:GAL4:PMA1:CHO2:RPL17A:RPS13:CDC37:SCP160:PDC1:TOP2:CMD1:FAS1:URA2:CDC33:GCR1:LEU1:PHO4:P07271-2:P07806-2:CDC4:LTE1:CHS1:PBS2:SWI5:CYR1:MYO1:SUI3:RPS21A:PBI2:COS2:RPS24A:RPL1A:RPS16A:SSA1:SSA2:HOM3:SNF3:RPA190:PYC1:SSB1:BIK1:CAF20:KIN1:POL1:STE12:FBA1:APE1:ABP1:HSP26:VMA2:YEF3:RGP1:PFK1:RPL8A:GLN3:DDR48:FAS2:GAL11:UBR1:YAP1:SFL1:NUP1:OLE1:ACE2:…
....G..[ST].......	10.9671380246477	674	5939	5270	60674	1.30658775348235	sp|P00358|G3P2_YEAST:sp|P00560|PGK_YEAST:sp|P00815|HIS2_YEAST:sp|P01120|RAS2_YEAST:sp|P04050|RPB1_YEAST:sp|P05756|RS13_YEAST:sp|P06102|NOT3_YEAST:sp|P06169|PDC1_YEAST:sp|P06244|KAPA_YEAST:sp|P07560|SEC4_YEAST:sp|P08539|GPA1_YEAST:sp|P09064|IF2B_YEAST:sp|P0C2H6|RL27A_YEAST:sp|P10869|AK_YEAST:sp|P11075|SEC7_YEAST:sp|P11484|SSB1_YEAST:sp|P12683|HMDH1_YEAST:sp|P12684|HMDH2_YEAST:sp|P13186|KIN2_YEAST:…	TDH2:PGK1:HIS4:RAS2:RPO21:RPS13:NOT3:PDC1:TPK1:SEC4:GPA1:SUI3:RPL27A:HOM3:SEC7:SSB1:HMG1:HMG2:KIN2:POL1:CAP2:BPT1:PDA1:YEF3:NCP1:PFK2:CBF1:FAS2:HCA4:MAK11:NUP1:SIN3:RPS1B:UBP1:KCC4:RPC53:BUD3:SRO9:RFA2:DPB3:SPT5:TPS2:EFT1; EFT2:TFC1:LYP1:NGG1:NUP2:PAH1:SWI3:CHD1:DNF1:RGT1:RPS0A:RPT3:PDR5:CBF5:RIM101:TGL1:EDE1:SHP1:SEG2:FAB1:SPT7:CTF13:SWH1:MYO3:SIS2:EAP1:PAN3:GPT2:PXL1:VRP1:RDH54:MAK5:ISW1:RTG3:P…
...R...[ST].......	9.73135193861778	378	5265	2812	55404	1.41455301455301	sp|O13527|YA11B_YEAST:sp|P00358|G3P2_YEAST:sp|P00549|KPYK1_YEAST:sp|P00924|ENO1_YEAST:sp|P00950|PMG1_YEAST:sp|P04050|RPB1_YEAST:sp|P06102|NOT3_YEAST:sp|P07250|IPMK_YEAST:sp|P07866|LTE1_YEAST:sp|P08678|CYAA_YEAST:sp|P09620|KEX1_YEAST:sp|P09959|SWI6_YEAST:sp|P0C0T4|RS25B_YEAST:sp|P0CX82|RL19A_YEAST:sp|P12611|WHI2_YEAST:sp|P12683|HMDH1_YEAST:sp|P13259|PCY1_YEAST:sp|P13517|CAPZB_YEAST:sp|P14180|CHS2_…	TY1B-A:TDH2:CDC19:ENO1:GPM1:RPO21:NOT3:ARG82:LTE1:CYR1:KEX1:SWI6:RPS25B:RPL19A:WHI2:HMG1:PCT1:CAP2:CHS2:FBA1:BPT1:ABP1:YPK2:FAS2:UTR1:AFT1:SPA2:TKL1:SSD1:PKC1:GRR1:PUP1:RVS161:KCC4:SPB1:LDB16:PSO2:ECM25:DUR1,2:BRR2:DNF1:ORC2:BEM3:SMY2:STE5:PDR5:SEC3:MSN2:MSN4:EDE1:KKQ8:SIS2:EAP1:TTI1:NTR2:SAP190:TGL4:BOI1:ISW1:AME1:PAF1:SIC1:IMD2:OSH3:P38750:SBE22:KEL1:NVJ1:MLH1:VTC5:STM1:RVS167:TIF4631:VAC8:BOI2…
....T..[ST].......	8.87713479668305	640	4887	5398	52592	1.27592292744518	sp|O13329|FOB1_YEAST:sp|O13527|YA11B_YEAST:sp|O43137|YB085_YEAST:sp|P00549|KPYK1_YEAST:sp|P00817|IPYR_YEAST:sp|P02992|EFTU_YEAST:sp|P04449|RL24A_YEAST:sp|P04807|HXKB_YEAST:sp|P04840|VDAC1_YEAST:sp|P05374|CHO2_YEAST:sp|P05694|METE_YEAST:sp|P05737|RL7A_YEAST:sp|P05743|RL26A_YEAST:sp|P06102|NOT3_YEAST:sp|P06105|SC160_YEAST:sp|P07251|ATPA_YEAST:sp|P07260|IF4E_YEAST:sp|P07834|CDC4_YEAST:sp|P08153|SWI5…	FOB1:TY1B-A:O43137:CDC19:IPP1:TUF1:RPL24A:HXK2:POR1:CHO2:MET6:RPL7A:RPL26A:NOT3:SCP160:ATP1:CDC33:CDC4:SWI5:RPB2:SSA3:TY2A-LR1:CDC24:SCH9:SIR4:YPK1:CAF20:KIN1:PCT1:STE12:CHS2:FBA1:RAD9:NSP1:DAL5:ABP1:NCP1:TUP1:PFK1:PFK2:GLN3:IRA2:GAL11:PWP1:MSB1:DAL81:MCK1:AFT1:SPA2:TAF2:FPS1:NAP1:STE50:KCC4:BUD3:P25617:SYP1:CDC39:RPC19:ARO2:ITR2:PSK1:CCR4:NUD1:SMY1:EFB1:LYP1:NUP2:PAN1:SMI1:SAC6:P32618:ECM32:CHD1…
....P..[ST].......	8.91270869948777	530	4247	4493	47194	1.31082277425927	sp|O13527|YA11B_YEAST:sp|P00358|G3P2_YEAST:sp|P00817|IPYR_YEAST:sp|P00924|ENO1_YEAST:sp|P02829|HSP82_YEAST:sp|P04786|TOP1_YEAST:sp|P04911|H2A1_YEAST:sp|P06102|NOT3_YEAST:sp|P06105|SC160_YEAST:sp|P06367|RS14A_YEAST:sp|P06777|RAD1_YEAST:sp|P06778-2|RAD52_YEAST:sp|P06779|RAD7_YEAST:sp|P07213|TOM70_YEAST:sp|P07244|PUR2_YEAST:sp|P07245|C1TC_YEAST:sp|P07251|ATPA_YEAST:sp|P07261|GCR1_YEAST:sp|P08153|SWI…	TY1B-A:TDH2:IPP1:ENO1:HSP82:TOP1:HTA1:NOT3:SCP160:RPS14A:RAD1:P06778-2:RAD7:TOM70:ADE57:ADE3:ATP1:GCR1:SWI5:GCD1:RPL20A:RPL1A:RPL19A:SSA2:WHI2:HMG1:PGI1:KIN2:POL1:AMD1:POL3:ABP1:YEF3:PFK2:GAP1:YAP1:HCA4:NUP1:UTR1:DAL81:UBC1:RPA135:AFT1:SLY41:SIN3:TKL1:UBP1:TSR4:NAP1:PUF4:STE50:SNT1:ELO2:SRO9:SYP1:BUD14:CAP1:NUD1:SPC110:HXT1:PAN1:KAR9:PAH1:SWI3:SAC6:DNF1:SLA1:SKG6:PTR2:PPZ2:SEC3:EDE1:PIN4:SHP1:SEF…
....A..[ST].......	9.30532230051444	607	3717	5399	42701	1.29157862263177	sp|P00358|G3P2_YEAST:sp|P00445|SODC_YEAST:sp|P00560|PGK_YEAST:sp|P00924|ENO1_YEAST:sp|P00942|TPIS_YEAST:sp|P02829|HSP82_YEAST:sp|P02994|EF1A_YEAST:sp|P04806|HXKA_YEAST:sp|P04807|HXKB_YEAST:sp|P04840|VDAC1_YEAST:sp|P04912|H2A2_YEAST:sp|P05319|RLA2_YEAST:sp|P06101|CDC37_YEAST:sp|P06102|NOT3_YEAST:sp|P06169|PDC1_YEAST:sp|P06244|KAPA_YEAST:sp|P06774|HAP2_YEAST:sp|P06778-2|RAD52_YEAST:sp|P07213|TOM70_…	TDH2:SOD1:PGK1:ENO1:TPI1:HSP82:TEF1; TEF2:HXK1:HXK2:POR1:HTA2:RPP2A:CDC37:NOT3:PDC1:TPK1:HAP2:P06778-2:TOM70:ARG82:GCR1:PHO4:SES1:LTE1:PBS2:SWI5:RPB2:GCD1:ILS1:SWI1:RPS25B:PBI2:RAD18:SSB1:BIK1:SCH9:WHI2:NAT1:CAF20:KIN1:KIN2:PCT1:CDC34:RAD9:CYC8:YEF3:PFK1:VMA1:TPM1:RPC31:SNF6:YAP1:NUP1:FAR1:REB1:VPS1:SRM1:MCK1:XRN1:AFT1:SPA2:SGV1:SPT6:PKC1:UBP1:CDC10:RVS161:KCC4:RPC53:SYP1:RPL16A:RPL16B:CHS3:ITR2:…
.....D.[ST].......	8.57712291087351	335	3110	2877	37302	1.39661490901897	sp|O13535|YH11B_YEAST:sp|P00358|G3P2_YEAST:sp|P00549|KPYK1_YEAST:sp|P00560|PGK_YEAST:sp|P00924|ENO1_YEAST:sp|P00925|ENO2_YEAST:sp|P00950|PMG1_YEAST:sp|P02829|HSP82_YEAST:sp|P02994|EF1A_YEAST:sp|P04147|PABP_YEAST:sp|P04806|HXKA_YEAST:sp|P04807|HXKB_YEAST:sp|P06101|CDC37_YEAST:sp|P06367|RS14A_YEAST:sp|P06777|RAD1_YEAST:sp|P07261|GCR1_YEAST:sp|P07276|RAD2_YEAST:sp|P07806-2|SYV_YEAST:sp|P07866|LTE1_Y…	TY1B-H:TDH2:CDC19:PGK1:ENO1:ENO2:GPM1:HSP82:TEF1; TEF2:PAB1:HXK1:HXK2:CDC37:RPS14A:RAD1:GCR1:RAD2:P07806-2:LTE1:CHS1:SUI3:KEX1:SWI6:RPS18A:RPA190:SSB1:YPK1:PGI1:KIN2:POL1:STE12:ABF1:CDC34:BPT1:NSP1:AMD1:VMA2:NCP1:SEC2:RPL8A:RPC31:CLC1:FAS2:MYO2:UBR1:HCA4:SUI2:MAK11:NUP1:ACE2:PRE10:PWP1:UTR1:RNR3:SRM1:CHL1:SPA2:TKL1:HYP2:SPT6:PKC1:GRR1:UBP1:TSR4:KCC4:BUD3:PWP2:RFA2:DPB3:BUD14:RPC19:BEM1:ITR2:FAA1:…
.....P.[ST].......	7.50738177459182	257	2775	2229	34425	1.43032265104943	sp|O13527|YA11B_YEAST:sp|O13535|YH11B_YEAST:sp|O74302|YD13A_YEAST:sp|P00358|G3P2_YEAST:sp|P00549|KPYK1_YEAST:sp|P00560|PGK_YEAST:sp|P00817|IPYR_YEAST:sp|P00931|TRP_YEAST:sp|P00950|PMG1_YEAST:sp|P02829|HSP82_YEAST:sp|P03069|GCN4_YEAST:sp|P04786|TOP1_YEAST:sp|P04802|SYDC_YEAST:sp|P05030|PMA1_YEAST:sp|P05737|RL7A_YEAST:sp|P06102|NOT3_YEAST:sp|P06169|PDC1_YEAST:sp|P07259|PYR1_YEAST:sp|P07261|GCR1_YEA…	TY1B-A:TY1B-H:TY1A-DR4:TDH2:CDC19:PGK1:IPP1:TRP5:GPM1:HSP82:GCN4:TOP1:DPS1:PMA1:RPL7A:NOT3:PDC1:URA2:GCR1:BCY1:SWI5:RPB2:CYR1:GCD1:PRI1:SCH9:PDR1:HMG1:CAF20:KIN1:POL1:ARO3:NSP1:ABP1:PFK1:KAR3:SAC7:GLN3:SEC18:SNF6:MYO2:GAL11:YAP1:DBP5:CKI1:NUP1:ACE2:UBC1:RFA1:SIN3:HSP12:SPA2:TAF2:GSY1:NAR1:PPH22:VAN1:TSR4:NAP1:SIS1:BUD3:SRO9:SPB1:KAR4:HSP30:SYP1:RSC6:PWP2:PPZ1:APL1:CPS1:BUD14:PEP3:PRR1:PTP2:CAM1:P…
.....S.[ST].......	8.00612704924394	393	2518	3756	32196	1.33786767224863	sp|O13297|CET1_YEAST:sp|O13527|YA11B_YEAST:sp|O13535|YH11B_YEAST:sp|O13563-2|RPN13_YEAST:sp|O14468|YO304_YEAST:sp|P00358|G3P2_YEAST:sp|P00359|G3P3_YEAST:sp|P00549|KPYK1_YEAST:sp|P00817|IPYR_YEAST:sp|P00924|ENO1_YEAST:sp|P01123|YPT1_YEAST:sp|P02829|HSP82_YEAST:sp|P04801|SYTC_YEAST:sp|P04821|CDC25_YEAST:sp|P04840|VDAC1_YEAST:sp|P05739|RL6B_YEAST:sp|P05756|RS13_YEAST:sp|P06102|NOT3_YEAST:sp|P06105|S…	CET1:TY1B-A:TY1B-H:O13563-2:O14468:TDH2:TDH3:CDC19:IPP1:ENO1:YPT1:HSP82:THS1:CDC25:POR1:RPL6B:RPS13:NOT3:SCP160:TPK1:HAP2:SNF1:FAS1:ADR1:ARG82:CDC33:GCR1:PHO4:LTE1:PBS2:CYR1:SUI3:SWI6:RPS28B:RPL27A:TY1B-LR3:HOM3:SNF3:CDC24:SSB1:BIK1:SCH9:SIR4:WHI2:HMG1:YPK1:PGI1:KIN2:ABF1:FBA1:CMP2:BPT1:CYC8:PUT4:POL3:ABP1:TUP1:SAC7:GLN3:SNF6:YPK2:IRA1:FAS2:GAL11:SFL1:CLN1:HCA4:MAK11:NUP1:ACE2:MSB1:UTR1:REB1:SNF2…
