# Supplementary material for: An AI-Ready Phosphorylation Meta-Analysis for Saccharomyces cerevisiae
Source: J Proteome Res. 2026 May 4;25(6):2915–26. doi: 10.1021/acs.jproteome.5c01263 (PMC13247961; doi:10.1021/acs.jproteome.5c01263)
Supplement: Supplementary file 8 [file pr5c01263_si_008.csv]

#Data S7. clusterProfiler gene ontology enrichment results for all motif classes (before statistical thresholding).
ONTOLOGY	ID	Description	GeneRatio	BgRatio	pvalue	p.adjust	qvalue	geneID	Count	motif_group
BP	GO:0006325	chromatin organization	164/1574	255/3280	3.51893942830584e-08	4.87725004763189e-05	4.53387564236457e-05	P04786/P04912/P06105/P06701/P06786/P06843/P07248/P07261/P14164/P14922/P17106/P18480/P22082/P22579/P23615/P24279/P25293/P25588/P27692/P29539/P31244/P31376/P31380/P31385/P32479/P32499/P32561/P32597/P32657/P32833/P35177/P35817/P36053/P36097/P38132/P38144/P38255/P38262/P38274/P38351/P38439/P38911/P38915/P39520/P39705/P39984/P40059/P40075/P40154/P40340/P40480/P43132/P43579/P43609/P46995/P47035/P49687/…	164	Acidophilic
BP	GO:0006338	chromatin remodeling	137/1574	211/3280	2.28415799422418e-07	0.000158292148999735	0.000147147862364757	P04786/P06105/P06701/P06786/P06843/P07261/P14164/P14922/P17106/P18480/P22082/P22579/P23615/P24279/P25293/P25588/P27692/P29539/P31244/P31376/P31380/P31385/P32479/P32499/P32561/P32597/P32657/P32833/P35817/P36053/P36097/P38132/P38144/P38255/P38274/P38351/P38911/P39520/P39705/P39984/P40059/P40075/P40154/P40340/P40480/P43132/P43579/P43609/P46995/P47035/P49687/P50111/P53115/P53125/P53330/P53686/P53687/…	137	Acidophilic
BP	GO:0071824	protein-DNA complex organization	193/1574	315/3280	4.47697818097238e-07	0.000206836391960924	0.000192274431351235	P04786/P04912/P06105/P06701/P06786/P06843/P07248/P07261/P14164/P14922/P17106/P18480/P19659/P22082/P22579/P23615/P24279/P25293/P25588/P27692/P29539/P31244/P31376/P31380/P31385/P32479/P32499/P32561/P32597/P32657/P32833/P34252/P35177/P35201/P35203/P35817/P36053/P36097/P38132/P38144/P38255/P38262/P38274/P38351/P38439/P38911/P38915/P39520/P39705/P39984/P40059/P40075/P40154/P40340/P40480/P43132/P43579/…	193	Acidophilic
BP	GO:0022402	cell cycle process	258/1574	449/3280	9.52629355119907e-06	0.0027117454023603	0.00252082962898838	P01120/P04786/P06101/P06105/P06777/P06786/P06787/P11433/P11927/P13382/P17065/P17106/P17536/P20437/P22516/P23201/P23595/P24279/P24870/P25336/P25389/P25558/P25588/P25694/P27637/P29539/P32457/P32504/P32521/P32526/P32561/P32582/P32597/P32657/P32833/P33306/P34216/P34223/P34244/P34252/P35201/P36047/P38132/P38144/P38170/P38198/P38213/P38262/P38274/P38623/P38634/P38850/P38853/P38911/P38928/P39014/P39960/…	258	Acidophilic
BP	GO:0045786	negative regulation of cell cycle	78/1574	115/3280	9.7826313216461e-06	0.0027117454023603	0.00252082962898838	P22516/P25389/P25588/P27637/P29539/P32526/P32561/P34244/P34252/P38213/P38262/P38850/P38853/P38911/P39960/P40957/P46995/P47035/P47074/P47134/P53148/P53316/P53840/P53892/P53917/P54000/P54199/Q03898/Q06340/Q06680/Q06810/Q12263/P00546/P06243/P14737/P21268/P22216/P24814/P28006/P29311/P31384/P32325/P32900/P36124/P38111/P38193/P38257/P38903/P40316/P40537/P40577/P40958/P41695/P43587/P47113/P48581/P50078/…	78	Acidophilic
BP	GO:0016072	rRNA metabolic process	162/1574	271/3280	3.19685061380707e-05	0.00644573367748834	0.00599193287859477	P04786/P05737/P06786/P0CX84/P10964/P11484/P20448/P21304/P22138/P23248/P25040/P25582/P25635/P25694/P26783/P26786/P27692/P32367/P32527/P32769/P32892/P33322/P34111/P36049/P36080/P38112/P38351/P38439/P38712/P38779/P38788/P38792/P38882/P39985/P40498/P40546/P40693/P42846/P43573/P46669/P47006/P47047/P48164/P48234/P53044/P53064/P53131/P53261/P53276/P53335/P53552/P53632/P53725/P53743/P53863/P53914/P53919/…	162	Acidophilic
BP	GO:0022613	ribonucleoprotein complex biogenesis	210/1574	362/3280	3.25542104923654e-05	0.00644573367748834	0.00599193287859477	P02829/P05317/P05737/P07260/P09064/P0CX84/P10964/P11484/P20448/P20459/P20676/P21304/P21372/P21827/P22138/P23248/P25040/P25293/P25582/P25635/P26321/P26783/P26786/P27692/P28000/P32357/P32481/P32497/P32527/P32639/P32892/P33322/P34167/P36049/P36080/P38112/P38249/P38351/P38712/P38779/P38788/P38792/P38882/P38915/P39744/P39935/P39936/P39985/P40477/P40498/P40546/P40693/P41805/P42846/P43573/P46669/P47006/…	210	Acidophilic
BP	GO:0010948	negative regulation of cell cycle process	74/1574	111/3280	4.18332960053354e-05	0.00724761853292435	0.00673736240928033	P22516/P25389/P25588/P27637/P29539/P32526/P32561/P34244/P34252/P38213/P38262/P38850/P38853/P38911/P39960/P40957/P46995/P47035/P47074/P47134/P53148/P53316/P53840/P53892/P53917/P54000/P54199/Q03898/Q06340/Q06680/Q12263/P00546/P06243/P14737/P22216/P28006/P29311/P31384/P32325/P32900/P36124/P38111/P38193/P38257/P38903/P40316/P40537/P40577/P40958/P41695/P43587/P47113/P48581/P50078/P50082/P50090/P53094/…	74	Acidophilic
BP	GO:0040029	epigenetic regulation of gene expression	69/1574	103/3280	6.01780358675154e-05	0.00926741752359738	0.00861496092419168	P04786/P06105/P06701/P06843/P14164/P22579/P24279/P25588/P29539/P31380/P31385/P32499/P32561/P32833/P35817/P36053/P38132/P38255/P38351/P39520/P39705/P39984/P40059/P40075/P43132/P47035/P49687/P50111/P53115/P53125/P53686/P53687/P53874/Q03661/Q04087/Q04437/Q06205/Q06340/Q07478/Q08773/Q08923/P11745/P11978/P22696/P32354/P32447/P36115/P36161/P38826/P38827/P40063/P40161/P46676/P47069/P52891/P54784/Q02208/…	69	Acidophilic
BP	GO:0042254	ribosome biogenesis	175/1574	299/3280	8.20092642283486e-05	0.0106152607654216	0.00986791157961271	P05317/P05737/P0CX84/P10964/P11484/P20448/P20676/P21304/P21827/P22138/P23248/P25040/P25293/P25582/P25635/P26321/P26783/P26786/P27692/P28000/P32527/P32892/P33322/P36049/P36080/P38112/P38351/P38712/P38779/P38788/P38792/P38882/P38915/P39744/P39935/P39985/P40477/P40498/P40546/P40693/P41805/P42846/P43573/P46669/P47006/P47047/P48164/P48234/P53131/P53221/P53261/P53276/P53313/P53335/P53725/P53743/P53863/…	175	Acidophilic
BP	GO:0042274	ribosomal small subunit biogenesis	72/1574	109/3280	8.424810131287e-05	0.0106152607654216	0.00986791157961271	P23248/P25040/P25293/P25635/P26783/P26786/P36080/P38712/P38882/P40498/P40546/P42846/P48164/P48234/P53131/P53261/P53276/P53743/P53914/Q01855/Q03280/Q03532/Q04177/Q04217/Q04347/Q04500/Q05022/Q05775/Q06106/Q06132/Q06506/Q08492/Q08965/Q08972/Q12055/Q12094/Q12136/Q12481/Q12754/O13516/P05755/P07280/P07834/P0CX31/P0CX37/P0CX39/P33750/P34078/P36009/P39730/P40079/P46683/P47077/P53866/Q06631/Q07381/Q08444/…	72	Acidophilic
BP	GO:0031507	heterochromatin formation	67/1574	101/3280	0.000122240562815131	0.012101815718698	0.0112498081868963	P04786/P06105/P06701/P06843/P14164/P22579/P24279/P25588/P29539/P31380/P31385/P32499/P32561/P32833/P35817/P38132/P38255/P38351/P39520/P39705/P39984/P40059/P40075/P43132/P47035/P49687/P50111/P53115/P53125/P53686/P53687/P53874/Q03661/Q04087/Q04437/Q06340/Q07478/Q08773/Q08923/P11745/P11978/P22696/P32354/P32447/P36115/P36161/P38826/P38827/P40063/P40161/P46676/P47069/P52891/P54784/Q02208/Q04781/Q06156/…	67	Acidophilic
BP	GO:0045814	negative regulation of gene expression, epigenetic	67/1574	101/3280	0.000122240562815131	0.012101815718698	0.0112498081868963	P04786/P06105/P06701/P06843/P14164/P22579/P24279/P25588/P29539/P31380/P31385/P32499/P32561/P32833/P35817/P38132/P38255/P38351/P39520/P39705/P39984/P40059/P40075/P43132/P47035/P49687/P50111/P53115/P53125/P53686/P53687/P53874/Q03661/Q04087/Q04437/Q06340/Q07478/Q08773/Q08923/P11745/P11978/P22696/P32354/P32447/P36115/P36161/P38826/P38827/P40063/P40161/P46676/P47069/P52891/P54784/Q02208/Q04781/Q06156/…	67	Acidophilic
BP	GO:0070828	heterochromatin organization	67/1574	101/3280	0.000122240562815131	0.012101815718698	0.0112498081868963	P04786/P06105/P06701/P06843/P14164/P22579/P24279/P25588/P29539/P31380/P31385/P32499/P32561/P32833/P35817/P38132/P38255/P38351/P39520/P39705/P39984/P40059/P40075/P43132/P47035/P49687/P50111/P53115/P53125/P53686/P53687/P53874/Q03661/Q04087/Q04437/Q06340/Q07478/Q08773/Q08923/P11745/P11978/P22696/P32354/P32447/P36115/P36161/P38826/P38827/P40063/P40161/P46676/P47069/P52891/P54784/Q02208/Q04781/Q06156/…	67	Acidophilic
BP	GO:0044770	cell cycle phase transition	104/1574	168/3280	0.000138564399077176	0.0128033504747311	0.0119019525944185	P11433/P20437/P22516/P23595/P24870/P25389/P25588/P27637/P32526/P32582/P33306/P34244/P34252/P38213/P38274/P38634/P38850/P38853/P38911/P39014/P39960/P40957/P43565/P47035/P47074/P47116/P47134/P50111/P52286/P53148/P53172/P53313/P53316/P53840/P53892/P53917/P54199/Q00684/Q03497/Q03898/Q06340/Q06648/Q07657/Q12263/Q12416/P00546/P04821/P06243/P07834/P07866/P14737/P20604/P22147/P22216/P23748/P24869/P25342/…	104	Acidophilic
BP	GO:0006364	rRNA processing	131/1574	221/3280	0.000322691601817352	0.02670657423286	0.0248263437844768	P05737/P0CX84/P11484/P20448/P21304/P23248/P25040/P25582/P25635/P26783/P26786/P27692/P32527/P32892/P33322/P36049/P36080/P38112/P38351/P38712/P38779/P38788/P38792/P38882/P39985/P40498/P40546/P40693/P42846/P43573/P47047/P48164/P48234/P53131/P53261/P53276/P53335/P53725/P53743/P53863/P53914/P53919/P53927/Q03280/Q03532/Q04177/Q04217/Q04347/Q04500/Q04660/Q05022/Q05775/Q06106/Q06344/Q06506/Q06511/Q07896/…	131	Acidophilic
BP	GO:0000278	mitotic cell cycle	160/1574	276/3280	0.000327569813822958	0.02670657423286	0.0248263437844768	P04786/P11433/P13382/P17536/P20437/P22516/P23201/P23595/P24279/P24870/P25389/P25558/P25588/P25694/P27637/P29539/P32457/P32504/P32521/P32526/P32566/P32582/P33306/P34244/P34252/P35201/P36024/P38170/P38198/P38213/P38274/P38630/P38634/P38853/P38928/P39014/P39960/P40414/P40463/P40957/P41697/P43565/P46675/P47035/P47074/P47116/P47134/P47136/P50111/P52286/P53148/P53172/P53226/P53313/P53316/P53892/P53917/…	160	Acidophilic
BP	GO:0000462	maturation of SSU-rRNA from tricistronic rRNA transcript (SSU-rRNA, 5.8S rRNA, LSU-rRNA)	54/1574	81/3280	0.000461530498214622	0.0355378483625259	0.0330358672406256	P23248/P25635/P38712/P38882/P40498/P40546/P42846/P48234/P53131/P53261/P53276/P53743/Q03280/Q03532/Q04177/Q04217/Q04500/Q05022/Q05775/Q06106/Q06506/Q08492/Q08965/Q12055/Q12136/Q12481/Q12754/O13516/P05755/P07834/P0CX31/P0CX37/P0CX39/P33750/P36009/P39730/P40079/P47077/Q06631/Q07381/Q08444/Q08746/Q12035/Q12220/P34247/P38333/P38701/P40362/P47083/P53317/Q12339/Q12499/Q99207/P05756	54	Acidophilic
BP	GO:0030490	maturation of SSU-rRNA	60/1574	92/3280	0.000549896539695314	0.0391050048142804	0.0363518841745873	P23248/P25040/P25635/P26783/P38712/P38882/P40498/P40546/P42846/P48234/P53131/P53261/P53276/P53743/P53914/Q03280/Q03532/Q04177/Q04217/Q04347/Q04500/Q05022/Q05775/Q06106/Q06506/Q08492/Q08965/Q12055/Q12094/Q12136/Q12481/Q12754/O13516/P05755/P07834/P0CX31/P0CX37/P0CX39/P33750/P36009/P39730/P40079/P47077/P53866/Q06631/Q07381/Q08444/Q08746/Q12035/Q12220/P34247/P38333/P38701/P40362/P47083/P53317/Q12339/…	60	Acidophilic
BP	GO:0051276	chromosome organization	152/1574	263/3280	0.000564285783755849	0.0391050048142804	0.0363518841745873	P02829/P04786/P06105/P06701/P06779/P06786/P20676/P22516/P22579/P24279/P24870/P25588/P25694/P29539/P31244/P31380/P32499/P32504/P32561/P32644/P32657/P32833/P34223/P35201/P35203/P35732/P38132/P38144/P38151/P38170/P38198/P38890/P39015/P39520/P39705/P39984/P40059/P40075/P40457/P40957/P43132/P47074/P47122/P47134/P49687/P52286/P53115/P53125/P53148/P53172/P53297/P53335/P53687/P53840/P53874/P53892/P54199/…	152	Acidophilic
BP	GO:1901987	regulation of cell cycle phase transition	82/1574	132/3280	0.000605469886833284	0.0399610125309968	0.0371476261395459	P11433/P20437/P22516/P25389/P25588/P27637/P32526/P32582/P34244/P34252/P38213/P38850/P38853/P38911/P39960/P40957/P43565/P47035/P47074/P47134/P50111/P52286/P53148/P53172/P53313/P53316/P53840/P53892/P53917/P54199/Q00684/Q03497/Q03898/Q06340/Q06648/Q12263/Q12416/P00546/P04821/P06243/P07866/P14737/P22147/P22216/P23748/P28006/P29311/P31384/P32325/P32835/P38111/P38193/P38257/P38903/P40208/P40316/P40537/…	82	Acidophilic
BP	GO:0007010	cytoskeleton organization	135/1574	233/3280	0.00100661799249462	0.0627595155140996	0.0583410397123551	P02994/P06101/P06787/P11433/P11927/P15891/P17121/P17536/P23201/P24870/P25293/P25389/P25694/P27637/P32457/P32471/P32504/P32521/P32526/P32597/P32790/P34216/P35197/P35201/P35203/P38041/P38080/P38198/P38266/P38853/P39960/P39969/P39993/P40414/P40457/P40463/P40494/P40563/P41697/P43597/P46675/P47068/P47120/P47134/P47136/P47160/P52286/P53858/P53890/P53917/P53965/P53974/P54003/P54199/Q00246/Q00402/Q00684/…	135	Acidophilic
BP	GO:0000921	septin ring assembly	12/1574	13/3280	0.00105989606588341	0.0627595155140996	0.0583410397123551	P25389/P32457/P32504/P35203/P52286/P53890/Q07657/Q12263/P25342/P32468/P32801/P53924	12	Acidophilic
BP	GO:1903047	mitotic cell cycle process	150/1574	262/3280	0.00108674485738701	0.0627595155140996	0.0583410397123551	P04786/P11433/P13382/P17536/P20437/P22516/P23201/P23595/P24279/P24870/P25389/P25558/P25588/P25694/P27637/P29539/P32457/P32504/P32521/P32526/P32582/P33306/P34244/P34252/P35201/P38170/P38198/P38213/P38274/P38634/P38853/P38928/P39014/P39960/P40414/P40463/P40957/P41697/P43565/P46675/P47035/P47074/P47116/P47134/P47136/P50111/P52286/P53148/P53172/P53226/P53313/P53316/P53892/P53917/P54199/Q00684/Q03497/…	150	Acidophilic
BP	GO:0034660	ncRNA metabolic process	212/1574	383/3280	0.00128522084782459	0.0712526438033952	0.0662362239047283	P04786/P04801/P04802/P05737/P06786/P0CX84/P10964/P11484/P20448/P21304/P22138/P23248/P25040/P25441/P25582/P25635/P25694/P26783/P26786/P27692/P28000/P32349/P32367/P32527/P32769/P32892/P33322/P34111/P35817/P36049/P36080/P36121/P38112/P38351/P38439/P38712/P38779/P38788/P38792/P38882/P38996/P39985/P40498/P40546/P40693/P42846/P43573/P46669/P46995/P47006/P47047/P48164/P48234/P48567/P53044/P53064/P53072/…	212	Acidophilic
BP	GO:0010564	regulation of cell cycle process	117/1574	200/3280	0.00135111159591365	0.07202464122832	0.0669538701780691	P11433/P20437/P22516/P24870/P25389/P25588/P27637/P29539/P32526/P32561/P32582/P34216/P34244/P34252/P38213/P38262/P38623/P38850/P38853/P38911/P39960/P40957/P43565/P46995/P47035/P47074/P47134/P50111/P52286/P53148/P53172/P53313/P53316/P53840/P53892/P53917/P54000/P54199/Q00684/Q03497/Q03898/Q06340/Q06648/Q06680/Q12248/Q12263/Q12280/Q12416/P00546/P04821/P06243/P07866/P14737/P22147/P22216/P23748/P24276/…	117	Acidophilic
BP	GO:1901988	negative regulation of cell cycle phase transition	59/1574	93/3280	0.00169694724975065	0.084928905678313	0.0789496320727995	P22516/P25389/P25588/P27637/P32526/P34244/P34252/P38213/P38850/P38853/P38911/P39960/P40957/P47035/P47074/P47134/P53148/P53316/P53840/P53892/P53917/P54199/Q03898/Q06340/Q12263/P00546/P06243/P14737/P22216/P28006/P29311/P31384/P32325/P38111/P38193/P38257/P38903/P40316/P40537/P40577/P40958/P41695/P43587/P47113/P48581/P50082/P50090/P53847/P53924/P54784/Q01919/Q04149/Q04377/Q04659/P34217/P34760/P39723/…	59	Acidophilic
BP	GO:0035556	intracellular signal transduction	151/1574	266/3280	0.00171573546824875	0.084928905678313	0.0789496320727995	P05030/P06101/P06244/P08678/P11075/P11433/P13185/P17121/P18963/P22516/P23201/P23561/P23595/P25389/P25588/P31374/P32526/P34225/P34244/P34252/P36003/P36158/P36166/P38262/P38623/P38691/P38742/P38748/P38850/P38911/P38970/P39015/P39104/P39928/P39960/P39993/P40957/P43565/P47035/P47074/P47116/P47134/P53115/P53148/P53297/P53840/P53892/P53917/P54199/Q00246/Q01389/Q03497/Q03898/Q06340/Q06648/Q06810/Q06836/…	151	Acidophilic
BP	GO:0006362	transcription elongation by RNA polymerase I	11/1574	12/3280	0.00205692610620087	0.0953329805652868	0.0886212259526931	P27692/P38351/P38439/P43573/P47006/P53064/P53552/P89105/Q01080/P07273/P17629	11	Acidophilic
BP	GO:0006414	translational elongation	25/1574	34/3280	0.00213226724208073	0.0953329805652868	0.0886212259526931	P02400/P02994/P05318/P05319/P11484/P16521/P23301/P32324/P32471/P32527/P32769/P36119/P38788/P39015/Q05468/Q12532/P04449/P19211/P33892/P49957/P53327/Q04781/Q05580/Q08491/P39517	25	Acidophilic
BP	GO:0032185	septin cytoskeleton organization	25/1574	34/3280	0.00213226724208073	0.0953329805652868	0.0886212259526931	P11433/P25389/P32457/P32504/P35203/P40463/P47136/P52286/P53890/P54003/Q06648/Q07651/Q07657/Q12263/P25342/P32468/P32801/P32873/P33304/P38283/P38903/P53924/Q06407/P25623/P38785	25	Acidophilic
BP	GO:0000147	actin cortical patch assembly	13/1574	15/3280	0.00227313438120324	0.0984551328858652	0.0915235685063409	P15891/P32521/P32790/P38080/P38266/P40494/P53974/Q07872/Q12342/P33338/Q12518/P25623/Q05785	13	Acidophilic
BP	GO:0006396	RNA processing	216/1574	395/3280	0.00266933527605546	0.107952060193056	0.100351880972355	O13297/P04147/P05737/P0CX84/P11484/P20448/P21304/P21372/P23248/P23615/P25040/P25582/P25635/P26783/P26786/P27692/P31380/P32357/P32527/P32639/P32892/P33322/P33441/P36049/P36080/P38112/P38351/P38712/P38779/P38788/P38792/P38882/P38996/P39985/P40498/P40546/P40693/P42846/P43573/P45976/P47047/P48164/P48234/P48567/P53064/P53072/P53131/P53207/P53261/P53276/P53277/P53335/P53550/P53552/P53632/P53725/P53743/…	216	Acidophilic
BP	GO:0050000	chromosome localization	37/1574	55/3280	0.00283397728332002	0.107952060193056	0.100351880972355	P06105/P06701/P25694/P34223/P35201/P38198/P38850/P39705/P40457/P40957/P47134/P49687/P53148/P54199/Q02455/Q02630/Q03661/Q04087/Q12248/P00546/P06243/P11978/P25559/P35734/P36161/P38313/P38903/P40460/P41695/P47069/P49956/P52891/P53298/Q03954/Q04477/Q08581/P29295	37	Acidophilic
BP	GO:0051301	cell division	131/1574	230/3280	0.00293101654117389	0.107952060193056	0.100351880972355	P06101/P06244/P06787/P08004/P11433/P11927/P17536/P20437/P21827/P22579/P23201/P24870/P25293/P25389/P25558/P25635/P27637/P32457/P32521/P33322/P34216/P35201/P36047/P36165/P38041/P38170/P38198/P38274/P38630/P38853/P38928/P39969/P40414/P40463/P40468/P40957/P41697/P47035/P47074/P47134/P47136/P53172/P53226/P53632/P53858/P53892/Q00684/Q03497/Q04264/Q04439/Q06680/Q07657/Q07896/Q12114/Q12248/Q12263/Q12267/…	131	Acidophilic
BP	GO:0042790	nucleolar large rRNA transcription by RNA polymerase I	18/1574	23/3280	0.00293323210607482	0.107952060193056	0.100351880972355	P10964/P22138/P27692/P38351/P38439/P43573/P46669/P47006/P53064/P53552/P89105/Q01080/Q05024/Q08747/P07273/P13393/P17629/P32786	18	Acidophilic
BP	GO:0032200	telomere organization	62/1574	100/3280	0.00295587127543088	0.107952060193056	0.100351880972355	P02829/P06105/P06701/P06786/P24279/P25588/P29539/P31380/P32499/P32833/P35732/P38132/P38151/P38890/P39015/P39520/P39984/P40059/P40075/P43132/P49687/P53115/P53125/P53335/P53687/P53874/Q03661/Q04437/Q07478/Q08773/Q12149/O13559/P00546/P0CX20/P11745/P11978/P12753/P22147/P32354/P32447/P32797/P32828/P32863/P36161/P38111/P38121/P38766/P38827/P40063/P40072/P47069/P52891/Q04377/Q04781/Q12052/Q12341/Q99314/…	62	Acidophilic
BP	GO:0140719	constitutive heterochromatin formation	51/1574	80/3280	0.0029597245940376	0.107952060193056	0.100351880972355	P06105/P06701/P14164/P22579/P24279/P25588/P29539/P31380/P31385/P32499/P32561/P32833/P35817/P38132/P38255/P39520/P39705/P39984/P40059/P40075/P43132/P49687/P53115/P53125/P53687/P53874/Q03661/Q04437/Q06340/Q07478/Q08773/Q08923/P11745/P11978/P32354/P32447/P36161/P38826/P38827/P46676/P47069/P52891/P54784/Q04781/Q06156/Q12341/Q99314/P11938/P32448/P41813/P35209	51	Acidophilic
BP	GO:0007000	nucleolus organization	24/1574	33/3280	0.00333711565785991	0.117945678826134	0.109641916065306	P04786/P22579/P31380/P31385/P32561/P38255/P38351/P40059/P47035/P53686/Q04087/Q06680/Q08773/Q08923/Q12267/P22696/P36115/Q02208/Q03973/Q06156/Q12052/P54786/Q12457/P35209	24	Acidophilic
BP	GO:0051726	regulation of cell cycle	127/1574	223/3280	0.00340391569483793	0.117945678826134	0.109641916065306	P06101/P07260/P11433/P20437/P22516/P24870/P25389/P25588/P27637/P29539/P32526/P32561/P32566/P32582/P33306/P34216/P34244/P34252/P36024/P38213/P38262/P38274/P38623/P38850/P38853/P38911/P39960/P40957/P43565/P46995/P47035/P47074/P47134/P50111/P52286/P53148/P53172/P53313/P53316/P53840/P53892/P53917/P54000/P54199/Q00684/Q03497/Q03898/Q06340/Q06648/Q06680/Q06810/Q12248/Q12263/Q12280/Q12416/P00546/P04821/…	127	Acidophilic
BP	GO:0031509	subtelomeric heterochromatin formation	35/1574	52/3280	0.00361667015995996	0.12226109370011	0.113653511573581	P06105/P06701/P24279/P25588/P31380/P32499/P32833/P38132/P39520/P39984/P40059/P40075/P43132/P49687/P53115/P53125/P53687/P53874/Q03661/Q04437/Q07478/Q08773/P11745/P11978/P32354/P32447/P36161/P38827/P47069/P52891/Q04781/Q12341/Q99314/P11938/P35209	35	Acidophilic
BP	GO:0002183	cytoplasmic translational initiation	19/1574	25/3280	0.0040151023577042	0.129433151706186	0.120320633165013	P07260/P09032/P09064/P20459/P32481/P32497/P34167/P38249/P39935/P39936/P43573/Q04067/Q05775/P06103/P10081/P25644/P32911/P39730/P47089	19	Acidophilic
BP	GO:0070647	protein modification by small protein conjugation or removal	68/1574	112/3280	0.00401560283071141	0.129433151706186	0.120320633165013	P19812/P25037/P33296/P34909/P35732/P38748/P38862/P39014/P39705/P43588/P43593/P47074/P52286/P53741/P53923/Q01476/Q01477/Q03280/Q03758/Q06340/Q12306/Q12395/P06102/P07834/P10591/P10862/P14724/P22515/P24814/P29311/P32828/P32849/P33202/P35728/P38356/P38820/P39538/P39940/P40072/P40318/P40492/P40537/P40577/P40958/P48582/P50082/P53119/P53886/P53924/Q02724/Q02799/Q03714/Q04511/Q04781/Q05580/Q06479/Q06624/…	68	Acidophilic
BP	GO:0034470	ncRNA processing	162/1574	292/3280	0.00435763369042867	0.137265461248503	0.127601522418294	P05737/P0CX84/P11484/P20448/P21304/P23248/P25040/P25582/P25635/P26783/P26786/P27692/P32527/P32892/P33322/P36049/P36080/P38112/P38351/P38712/P38779/P38788/P38792/P38882/P38996/P39985/P40498/P40546/P40693/P42846/P43573/P47047/P48164/P48234/P48567/P53064/P53072/P53131/P53261/P53276/P53335/P53632/P53725/P53743/P53863/P53914/P53919/P53923/P53927/P89105/Q01329/Q02648/Q03280/Q03532/Q04177/Q04217/Q04347/…	162	Acidophilic
BP	GO:0000902	cell morphogenesis	17/1574	22/3280	0.00487621731167867	0.150187493199703	0.139613800923853	P18961/P23201/P25389/P27637/P29366/P38853/P40468/Q03921/Q06648/Q07653/P13517/P32801/P33304/P36126/P50090/P23292/P38785	17	Acidophilic
BP	GO:1990700	nucleolar chromatin organization	23/1574	32/3280	0.00517154168495559	0.153450511965825	0.142647092463105	P04786/P22579/P31380/P31385/P32561/P38255/P38351/P40059/P47035/P53686/Q04087/Q06680/Q08773/Q08923/Q12267/P22696/P36115/Q02208/Q03973/Q06156/P54786/Q12457/P35209	23	Acidophilic
BP	GO:0031106	septin ring organization	20/1574	27/3280	0.00522331543705475	0.153450511965825	0.142647092463105	P11433/P25389/P32457/P32504/P35203/P40463/P47136/P52286/P53890/Q06648/Q07657/Q12263/P25342/P32468/P32801/P32873/P38903/P53924/Q06407/P38785	20	Acidophilic
BP	GO:0022411	cellular component disassembly	84/1574	143/3280	0.00541579355731175	0.153450511965825	0.142647092463105	P10080/P11484/P15891/P16521/P20449/P23301/P23615/P25293/P25694/P32457/P32471/P32521/P32597/P32644/P32769/P32909/P36119/P38198/P38266/P38351/P38862/P39929/P40075/P40340/P40344/P41805/P43609/P53131/P53297/P53330/P89105/Q00684/Q04067/Q04439/Q05468/Q06411/Q06488/Q06628/Q07878/Q08972/Q12142/Q12451/Q12527/Q12532/P05453/P07273/P10591/P13517/P19211/P24384/P28742/P31539/P32447/P32832/P33892/P36118/P38187/…	84	Acidophilic
BP	GO:0051129	negative regulation of cellular component organization	61/1574	100/3280	0.00542501809980191	0.153450511965825	0.142647092463105	P06244/P15891/P22579/P23615/P27637/P31385/P32471/P32561/P32790/P34252/P35817/P38080/P38255/P38262/P38266/P38351/P38911/P40494/P40563/P40957/P46995/P47035/P47068/P47074/P47134/P53148/P53335/P53892/P54199/P89105/Q03898/Q08923/P00546/P07273/P11709/P12688/P13517/P22211/P22216/P28006/P33338/P36124/P39538/P40537/P40577/P40958/P41695/P41832/P43587/P43638/P53847/Q01560/Q02208/Q06440/Q12156/Q99359/P10870/…	61	Acidophilic
BP	GO:0007165	signal transduction	187/1574	343/3280	0.00619426757791611	0.168338330646897	0.156486759863144	P01120/P05030/P06101/P06105/P06244/P08678/P11075/P11433/P13185/P17121/P18963/P19880/P22516/P23201/P23561/P23595/P25389/P25588/P27466/P31374/P32526/P32578/P32607/P34216/P34225/P34244/P34252/P36003/P36158/P36166/P38144/P38262/P38623/P38691/P38742/P38748/P38845/P38850/P38853/P38870/P38911/P38970/P39015/P39104/P39928/P39960/P39966/P39993/P40957/P41818/P42838/P43565/P47035/P47074/P47116/P47134/P53115/…	187	Acidophilic
BP	GO:0023052	signaling	187/1574	343/3280	0.00619426757791611	0.168338330646897	0.156486759863144	P01120/P05030/P06101/P06105/P06244/P08678/P11075/P11433/P13185/P17121/P18963/P19880/P22516/P23201/P23561/P23595/P25389/P25588/P27466/P31374/P32526/P32578/P32607/P34216/P34225/P34244/P34252/P36003/P36158/P36166/P38144/P38262/P38623/P38691/P38742/P38748/P38845/P38850/P38853/P38870/P38911/P38970/P39015/P39104/P39928/P39960/P39966/P39993/P40957/P41818/P42838/P43565/P47035/P47074/P47116/P47134/P53115/…	187	Acidophilic
BP	GO:0000480	endonucleolytic cleavage in 5'-ETS of tricistronic rRNA transcript (SSU-rRNA, 5.8S rRNA, LSU-rRNA)	21/1574	29/3280	0.0065354992788852	0.170617567144602	0.158605530633397	P25635/P53743/Q03280/Q04500/Q05022/Q06106/Q06506/Q08965/Q12136/P07834/P40079/P47077/Q12035/Q12220/P34247/P40362/P47083/P53317/Q12339/Q12499/Q99207	21	Acidophilic
BP	GO:0006270	DNA replication initiation	28/1574	41/3280	0.00663661220518253	0.170617567144602	0.158605530633397	P13382/P22579/P24279/P29539/P31385/P32561/P32833/P34252/P38132/P46995/Q01454/Q07896/Q08923/P06243/P22216/P29469/P32325/P32354/P38121/P38826/P38883/P46676/P49956/P53091/P54784/Q08032/Q12192/P41813	28	Acidophilic
BP	GO:0030466	silent mating-type cassette heterochromatin formation	32/1574	48/3280	0.00664743768095854	0.170617567144602	0.158605530633397	P06105/P06701/P14164/P22579/P24279/P25588/P29539/P31380/P31385/P32499/P32561/P32833/P35817/P38132/P38255/P39705/Q06340/Q08923/P11978/P32354/P32447/P36161/P38826/P38827/P46676/P52891/P54784/Q06156/P11938/P32448/P41813/P35209	32	Acidophilic
BP	GO:0044772	mitotic cell cycle phase transition	83/1574	142/3280	0.00681273287396951	0.171680868424032	0.159593972014137	P11433/P20437/P22516/P23595/P24870/P25588/P27637/P32526/P32582/P33306/P34244/P34252/P38213/P38274/P38634/P38853/P39014/P40957/P43565/P47035/P47074/P47116/P47134/P50111/P52286/P53148/P53172/P53313/P53316/P53892/P54199/Q00684/Q03497/Q03898/Q06648/Q07657/Q12416/P00546/P04821/P06243/P07834/P07866/P14737/P20604/P22147/P23748/P24869/P25342/P28006/P29311/P31384/P32325/P36123/P36167/P38903/P40208/P40316/…	83	Acidophilic
BP	GO:0009303	rRNA transcription	25/1574	36/3280	0.00734135999531235	0.175420540373217	0.1630703587885	P04786/P06786/P10964/P22138/P27692/P32367/P34111/P38351/P38439/P39985/P43573/P46669/P47006/P53064/P53552/P89105/Q01080/Q05024/Q08747/P07273/P13393/P17629/P32786/P39933/Q12415	25	Acidophilic
BP	GO:1902969	mitotic DNA replication	11/1574	13/3280	0.00754059132794693	0.175420540373217	0.1630703587885	P13382/P24279/P29539/P34252/P06243/P29469/P32325/P32354/P53091/Q08032/P41813	11	Acidophilic
BP	GO:0032988	protein-RNA complex disassembly	9/1574	10/3280	0.00759300174039695	0.175420540373217	0.1630703587885	P10080/P53131/Q06411/P10591/P24384/P31539/P36118/P52868/Q03656	9	Acidophilic
BP	GO:0072697	protein localization to cell cortex	9/1574	10/3280	0.00759300174039695	0.175420540373217	0.1630703587885	P11433/P15891/P34244/P53278/P54003/P08964/P32801/P53731/Q06604	9	Acidophilic
BP	GO:0010629	negative regulation of gene expression	125/1574	223/3280	0.00759396278671936	0.175420540373217	0.1630703587885	P04147/P04786/P06105/P06701/P06843/P07260/P10080/P12962/P14164/P22579/P24279/P25588/P29539/P31380/P31385/P32499/P32561/P32644/P32769/P32833/P34909/P35817/P36041/P38132/P38255/P38351/P38792/P38904/P38922/P38996/P39520/P39705/P39984/P40059/P40075/P43132/P47035/P47047/P49687/P50111/P52286/P53115/P53125/P53550/P53632/P53686/P53687/P53725/P53874/P53935/Q02455/Q03497/Q03661/Q03735/Q04087/Q04373/Q04437/…	125	Acidophilic
BP	GO:0051303	establishment of chromosome localization	22/1574	31/3280	0.00793086356656314	0.180199621364861	0.167512976798504	P06105/P25694/P34223/P35201/P38198/P40957/P47134/P53148/P54199/Q04087/Q12248/P00546/P06243/P35734/P38313/P38903/P40460/P41695/P47069/P53298/Q03954/P29295	22	Acidophilic
BP	GO:0006360	transcription by RNA polymerase I	34/1574	52/3280	0.00818756335796736	0.183031658292625	0.17014562903484	P10964/P21538/P22138/P22579/P27692/P28000/P32561/P32657/P38144/P38351/P38439/P38882/P43573/P43639/P46669/P47006/P53064/P53276/P53552/P89105/Q00684/Q01080/Q04177/Q05024/Q08747/P07273/P13393/P17629/P32786/Q03973/Q04372/Q07458/P38930/Q12457	34	Acidophilic
BP	GO:0090329	regulation of DNA-templated DNA replication	26/1574	38/3280	0.00849840747152226	0.185648818588376	0.172578532659051	P06786/P22579/P25336/P25588/P29539/P31385/P32561/P32657/P46995/P53840/Q03834/Q08923/P00546/P14737/P32325/P32445/P38111/P38766/P38883/P46676/Q04659/Q06639/Q12192/P38990/P41813/Q06168	26	Acidophilic
BP	GO:0006259	DNA metabolic process	188/1574	347/3280	0.00857252841966526	0.185648818588376	0.172578532659051	O13527/O13535/P02829/P04786/P04912/P06244/P06701/P06777/P06779/P06786/P07276/P13382/P14164/P18480/P22082/P22516/P22579/P22936/P24279/P25336/P25588/P25694/P27344/P27692/P29539/P31244/P31380/P31385/P32561/P32597/P32657/P32833/P33441/P34252/P35732/P35817/P38132/P38151/P38351/P38439/P38630/P38850/P38890/P39015/P39705/P39985/P40026/P40154/P40340/P43124/P43132/P43609/P46995/P47110/P49687/P53044/P53064/…	188	Acidophilic
BP	GO:0000075	cell cycle checkpoint signaling	52/1574	85/3280	0.00914564966396299	0.195003266742549	0.181274396971884	P22516/P25389/P25588/P32526/P34244/P34252/P38850/P38911/P39960/P40957/P47074/P47134/P53148/P53840/P53892/P53917/P54199/Q03898/Q06340/Q12263/P00546/P06243/P14737/P22216/P28006/P29311/P31384/P32325/P38111/P38193/P38257/P38903/P40537/P40577/P40958/P41695/P43587/P47113/P48581/P50082/P53847/P53924/P54784/Q01919/Q04149/Q04377/Q04659/P34217/P34760/P39723/Q12098/Q12510	52	Acidophilic
BP	GO:0007059	chromosome segregation	77/1574	132/3280	0.00962155213777723	0.195003266742549	0.181274396971884	P04786/P06105/P06786/P17106/P24870/P25694/P32504/P32597/P34223/P35201/P36047/P38170/P38198/P40957/P41818/P47074/P47134/P53148/P53172/P53330/P53892/P54199/Q00684/Q03016/Q03707/Q03898/Q04087/Q04264/Q06488/Q06680/Q12248/Q12267/P00546/P06243/P11709/P12753/P23748/P24869/P28006/P28742/P32325/P32380/P35734/P36164/P38283/P38313/P38863/P38903/P39732/P40316/P40460/P40537/P40541/P40577/P40958/P41695/P43587/…	77	Acidophilic
BP	GO:0098781	ncRNA transcription	36/1574	56/3280	0.00978101692310337	0.195003266742549	0.181274396971884	P04786/P06786/P10964/P22138/P25441/P27692/P28000/P32349/P32367/P34111/P35817/P36121/P38351/P38439/P39985/P43573/P46669/P46995/P47006/P53064/P53552/P53687/P89105/Q01080/Q05024/Q08747/Q08773/P07273/P13393/P17629/P21192/P32786/P39933/Q01722/Q12415/P04051	36	Acidophilic
BP	GO:0030261	chromosome condensation	14/1574	18/3280	0.00978265063273913	0.195003266742549	0.181274396971884	P04786/P22579/P32561/P38170/Q04087/Q04264/Q06680/Q12267/P40537/Q02208/Q03973/Q06156/Q12158/Q99359	14	Acidophilic
BP	GO:0043687	post-translational protein modification	69/1574	117/3280	0.00991113840521032	0.195003266742549	0.181274396971884	P19812/P25037/P33296/P34909/P35732/P38748/P38862/P39014/P39705/P40344/P43588/P43593/P47074/P52286/P53741/P53923/Q01476/Q01477/Q03280/Q03758/Q06340/Q12306/Q12395/P06102/P07834/P10591/P10862/P14724/P22515/P24814/P29311/P32828/P32849/P33202/P35728/P38356/P38820/P39538/P39940/P40072/P40318/P40492/P40537/P40577/P40958/P48582/P50082/P53119/P53886/P53924/Q02724/Q02799/Q03714/Q04511/Q04781/Q05580/Q06479/…	69	Acidophilic
BP	GO:0008608	attachment of spindle microtubules to kinetochore	20/1574	28/3280	0.0101012553703339	0.195003266742549	0.181274396971884	P25694/P34223/P35201/P38198/P40957/P47134/P53148/P54199/Q04087/Q12248/P00546/P06243/P35734/P38313/P38903/P40460/P41695/P53298/Q03954/P29295	20	Acidophilic
BP	GO:0051310	metaphase chromosome alignment	20/1574	28/3280	0.0101012553703339	0.195003266742549	0.181274396971884	P25694/P34223/P35201/P38198/P40957/P47134/P53148/P54199/Q04087/Q12248/P00546/P06243/P35734/P38313/P38903/P40460/P41695/P53298/Q03954/P29295	20	Acidophilic
BP	GO:0006261	DNA-templated DNA replication	62/1574	104/3280	0.0103220479779018	0.195003266742549	0.181274396971884	P04786/P06786/P13382/P14164/P22082/P22579/P24279/P25336/P25588/P25694/P27344/P29539/P31385/P32561/P32657/P32833/P34252/P38132/P38630/P40340/P46995/P47110/P53044/P53840/Q01454/Q03834/Q07896/Q08923/P00546/P06243/P14737/P22216/P24482/P29469/P32325/P32354/P32445/P38111/P38121/P38257/P38741/P38766/P38826/P38883/P46676/P49956/P53091/P54784/Q02796/Q04636/Q04659/Q06164/Q06639/Q08032/Q12050/Q12192/P13433/…	62	Acidophilic
BP	GO:0042886	amide transport	17/1574	23/3280	0.0103813420608897	0.195003266742549	0.181274396971884	P19812/P32660/P32901/P35844/Q05998/Q06833/Q12451/Q12466/P12866/P38713/Q12675/P15365/P33310/P33413/P40897/P53241/Q03640	17	Acidophilic
BP	GO:0000280	nuclear division	91/1574	159/3280	0.0104114298260813	0.195003266742549	0.181274396971884	P04786/P06105/P06777/P06786/P11433/P24870/P27637/P32504/P32526/P32561/P35201/P36049/P38170/P38198/P38262/P38623/P38853/P38911/P40957/P46995/P47035/P47074/P47134/P52286/P53148/P53892/P54199/Q00684/Q03497/Q03707/Q03898/Q04087/Q04264/Q06648/Q06680/Q07657/Q12267/P00546/P06243/P07866/P11709/P12753/P22216/P24869/P25342/P28006/P28742/P29311/P32325/P32380/P32863/P36124/P36164/P38111/P38257/P38741/P38903/…	91	Acidophilic
BP	GO:0051052	regulation of DNA metabolic process	56/1574	93/3280	0.010961188847313	0.202562769898344	0.188301686303314	P02829/P04786/P06701/P06786/P22579/P25336/P25588/P27692/P29539/P31385/P32561/P32657/P35817/P38351/P38439/P38850/P46995/P53064/P53335/P53632/P53686/P53840/P89105/Q03834/Q06148/Q06340/Q06680/Q08562/Q08831/Q08923/Q12149/P00546/P06243/P14737/P22147/P32325/P32445/P32797/P38111/P38257/P38766/P38827/P38883/P46676/Q04659/Q04964/Q06156/Q06639/Q12052/Q12192/P36775/P38990/P41813/Q06168/Q12098/P43610	56	Acidophilic
BP	GO:0048285	organelle fission	97/1574	171/3280	0.0115852531708911	0.210769783006435	0.195930898761963	P04786/P06105/P06777/P06786/P11433/P24870/P27637/P32504/P32526/P32561/P35201/P36049/P38170/P38198/P38262/P38623/P38853/P38911/P40957/P43588/P46995/P47035/P47074/P47134/P52286/P53148/P53892/P54199/Q00402/Q00684/Q02969/Q03497/Q03707/Q03898/Q04087/Q04264/Q06648/Q06680/Q06820/Q07657/Q12267/P00546/P06243/P07866/P11709/P12753/P22216/P24869/P25342/P28006/P28742/P29311/P32325/P32380/P32863/P36124/P36130/…	97	Acidophilic
BP	GO:0001731	formation of translation preinitiation complex	12/1574	15/3280	0.0117094323892464	0.210769783006435	0.195930898761963	P07260/P09064/P20459/P32481/P34167/P39935/P39936/P43573/P10081/P25644/P32911/P47089	12	Acidophilic
BP	GO:0006997	nucleus organization	51/1574	84/3280	0.0119883638491599	0.211016461390234	0.196160210178208	P04786/P06787/P11927/P21827/P22579/P31380/P31385/P32526/P32561/P34223/P38255/P38351/P40059/P40477/P47035/P47048/P49687/P53686/Q02630/Q02875/Q03280/Q04087/Q04947/Q06680/Q08773/Q08923/Q12267/P11709/P22147/P22696/P32380/P32835/P36115/P36161/P38713/P38770/P39685/P40064/P47069/P52593/P52891/Q02208/Q03973/Q06156/Q08926/Q12052/P39723/P54786/Q12457/P35209/P46673	51	Acidophilic
BP	GO:0000472	endonucleolytic cleavage to generate mature 5'-end of SSU-rRNA from (SSU-rRNA, 5.8S rRNA, LSU-rRNA)	21/1574	30/3280	0.012027633802185	0.211016461390234	0.196160210178208	P25635/P53743/Q03280/Q04500/Q05022/Q06106/Q06506/Q08492/Q08965/Q12136/P07834/P47077/Q12035/Q12220/P34247/P40362/P47083/P53317/Q12339/Q12499/Q99207	21	Acidophilic
BP	GO:0070925	organelle assembly	89/1574	156/3280	0.012544530247459	0.214161661000395	0.199083977416635	P01120/P05030/P05317/P06244/P11075/P12962/P16140/P23595/P24870/P25389/P25635/P26321/P26783/P32457/P32504/P32892/P34223/P35201/P35203/P38198/P38742/P39104/P39935/P39936/P39985/P40344/P41805/P43588/P52286/P53297/P53550/P53552/P53743/P53890/P54199/Q00684/Q01855/Q02948/Q03497/Q05022/Q05942/Q06106/Q06628/Q07657/Q07915/Q08446/Q12019/Q12142/Q12176/Q12263/Q12389/Q12527/P00546/P04456/P07280/P24869/P25342/…	89	Acidophilic
BP	GO:0042273	ribosomal large subunit biogenesis	60/1574	101/3280	0.0127496342387663	0.214161661000395	0.199083977416635	P05317/P05737/P0CX84/P25582/P26321/P32892/P36049/P36080/P38112/P38779/P38915/P39744/P39935/P39985/P40693/P41805/P53131/P53221/P53261/P53313/P53863/P53927/Q03280/Q03532/Q03771/Q04373/Q04660/Q05022/Q05942/Q06511/Q07896/Q07915/Q08208/Q08287/Q12019/Q12080/Q12176/Q12389/P04456/P05743/P0CX43/P10962/P25617/P26784/P34241/P36105/P36120/P37838/P38344/P38789/P38883/P40007/P40078/P40991/Q02792/Q06218/Q08746/…	60	Acidophilic
BP	GO:0000209	protein polyubiquitination	18/1574	25/3280	0.0128675254794309	0.214161661000395	0.199083977416635	P19812/P33296/P34909/P39014/Q03280/Q03758/P10591/P24814/P32849/P33202/P35728/P39940/P53119/P53886/Q02799/Q05580/Q08886/P48524	18	Acidophilic
BP	GO:0051128	regulation of cellular component organization	174/1574	322/3280	0.0129180737719941	0.214161661000395	0.199083977416635	P01120/P02829/P06244/P06787/P07260/P12962/P13574/P15891/P17121/P18961/P22579/P23201/P23301/P23595/P23615/P24870/P25293/P25694/P27637/P27801/P29366/P31385/P32471/P32521/P32561/P32578/P32644/P32657/P32790/P34252/P35817/P36117/P38080/P38144/P38255/P38262/P38266/P38351/P38623/P38631/P38691/P38742/P38853/P38911/P38970/P39104/P39935/P39936/P40494/P40563/P40957/P41697/P42838/P43597/P46950/P46995/P47029/…	174	Acidophilic
BP	GO:0016567	protein ubiquitination	46/1574	75/3280	0.0129794946060846	0.214161661000395	0.199083977416635	P19812/P33296/P34909/P35732/P38748/P39014/P47074/P52286/Q03280/Q03758/P06102/P07834/P10591/P10862/P14724/P22515/P24814/P29311/P32828/P32849/P33202/P35728/P38356/P39940/P40072/P40318/P40492/P40577/P40958/P50082/P53119/P53886/P53924/Q02799/Q03714/Q04511/Q04781/Q05580/Q06479/Q08886/Q08981/Q12018/Q12107/P48524/P53983/P54074	46	Acidophilic
BP	GO:0031570	DNA integrity checkpoint signaling	30/1574	46/3280	0.013390493388307	0.21834380983757	0.202971689254337	P22516/P25588/P34252/P38850/P40957/P47074/P53840/P53917/Q06340/P00546/P06243/P14737/P22216/P29311/P31384/P32325/P38111/P38193/P38257/P40958/P48581/P50082/P54784/Q04149/Q04377/Q04659/P34217/P34760/Q12098/Q12510	30	Acidophilic
BP	GO:0000967	rRNA 5'-end processing	22/1574	32/3280	0.0140013717060998	0.222898912846517	0.207206098066482	P25635/P40693/P53743/Q03280/Q04500/Q05022/Q06106/Q06506/Q08492/Q08965/Q12136/P07834/P47077/Q12035/Q12220/P34247/P40362/P47083/P53317/Q12339/Q12499/Q99207	22	Acidophilic
BP	GO:0034728	nucleosome organization	22/1574	32/3280	0.0140013717060998	0.222898912846517	0.207206098066482	P07261/P23615/P25293/P32597/P32657/P38911/P40340/P43609/P53330/P53853/Q06205/Q06488/Q06505/Q12495/P32447/P32832/P54784/Q02206/Q06639/P25632/Q06168/Q07979	22	Acidophilic
BP	GO:0007154	cell communication	222/1574	418/3280	0.0142287066435746	0.222898912846517	0.207206098066482	P01120/P05030/P06101/P06105/P06244/P07248/P07261/P08678/P09032/P11075/P11433/P13185/P17121/P18480/P18963/P19880/P22516/P23201/P23561/P23595/P23615/P25389/P25588/P27466/P31374/P32526/P32578/P32607/P32862/P34216/P34225/P34244/P34252/P36003/P36158/P36166/P38144/P38262/P38623/P38691/P38742/P38748/P38845/P38850/P38853/P38862/P38870/P38911/P38970/P39015/P39104/P39720/P39928/P39960/P39966/P39993/P40535/…	222	Acidophilic
BP	GO:0007346	regulation of mitotic cell cycle	74/1574	128/3280	0.0146252496680695	0.222898912846517	0.207206098066482	P11433/P20437/P22516/P25389/P25588/P27637/P29539/P32526/P32566/P32582/P34244/P34252/P36024/P38213/P38853/P39960/P40957/P43565/P47035/P47074/P47134/P50111/P52286/P53148/P53172/P53313/P53316/P53892/P53917/P54199/Q00684/Q03497/Q03898/Q06340/Q06648/Q06810/Q12263/Q12416/P00546/P04821/P06243/P07866/P14737/P21268/P22147/P23748/P24814/P28006/P29311/P31384/P32325/P38257/P38903/P40208/P40316/P40537/P40577/…	74	Acidophilic
BP	GO:0009966	regulation of signal transduction	65/1574	111/3280	0.0149116027145575	0.222898912846517	0.207206098066482	P05030/P06101/P11075/P13185/P17121/P18963/P19880/P23201/P23595/P34225/P36158/P36166/P38144/P38262/P38742/P38850/P38853/P39960/P39966/P39993/P40957/P41818/P47035/P53115/P53297/P53917/Q03497/Q03898/Q05040/Q06836/Q07800/Q07949/Q12017/P00546/P04807/P10961/P11972/P13186/P19158/P20604/P25357/P26637/P31382/P32873/P32917/P34239/P35688/P38193/P40577/P47113/P53191/P53290/Q02208/Q03897/Q03944/Q04004/Q04372/…	65	Acidophilic
BP	GO:0000183	rDNA heterochromatin formation	19/1574	27/3280	0.015427777561143	0.222898912846517	0.207206098066482	P04786/P22579/P31380/P31385/P32561/P38255/P38351/P40059/P47035/P53686/Q04087/Q08773/Q08923/P22696/P36115/Q02208/P54786/Q12457/P35209	19	Acidophilic
BP	GO:0140718	facultative heterochromatin formation	19/1574	27/3280	0.015427777561143	0.222898912846517	0.207206098066482	P04786/P22579/P31380/P31385/P32561/P38255/P38351/P40059/P47035/P53686/Q04087/Q08773/Q08923/P22696/P36115/Q02208/P54786/Q12457/P35209	19	Acidophilic
BP	GO:0000082	G1/S transition of mitotic cell cycle	27/1574	41/3280	0.015578827732562	0.222898912846517	0.207206098066482	P20437/P22516/P23595/P32582/P33306/P38634/P39014/P47116/P52286/P53313/P53316/Q07657/Q12416/P00546/P04821/P07834/P14737/P20604/P22147/P31384/P36123/P36167/P40208/Q08471/Q12018/P40856/P53036	27	Acidophilic
BP	GO:0000463	maturation of LSU-rRNA from tricistronic rRNA transcript (SSU-rRNA, 5.8S rRNA, LSU-rRNA)	27/1574	41/3280	0.015578827732562	0.222898912846517	0.207206098066482	P05737/P0CX84/P25582/P38112/P38779/P40693/P53131/P53261/P53927/Q03280/Q03532/Q04660/Q05022/Q06511/Q08208/Q08287/Q12080/Q12389/P10962/P34241/P36120/P37838/P38789/P40078/P40991/Q02792/Q06218	27	Acidophilic
BP	GO:0044843	cell cycle G1/S phase transition	27/1574	41/3280	0.015578827732562	0.222898912846517	0.207206098066482	P20437/P22516/P23595/P32582/P33306/P38634/P39014/P47116/P52286/P53313/P53316/Q07657/Q12416/P00546/P04821/P07834/P14737/P20604/P22147/P31384/P36123/P36167/P40208/Q08471/Q12018/P40856/P53036	27	Acidophilic
BP	GO:0010646	regulation of cell communication	67/1574	115/3280	0.015747042758799	0.222898912846517	0.207206098066482	P05030/P06101/P09032/P11075/P13185/P17121/P18963/P19880/P23201/P23595/P34225/P36158/P36166/P38144/P38262/P38742/P38850/P38853/P39960/P39966/P39993/P40957/P41818/P47035/P53115/P53297/P53917/Q03497/Q03898/Q05040/Q06836/Q07800/Q07949/Q12017/P00546/P04807/P10961/P11972/P13186/P19158/P20604/P25357/P26637/P31382/P32873/P32917/P34239/P35688/P38193/P40577/P47113/P53191/P53290/P53295/Q02208/Q03897/Q03944/…	67	Acidophilic
BP	GO:0033260	nuclear DNA replication	23/1574	34/3280	0.0160021127205078	0.222898912846517	0.207206098066482	P13382/P24279/P25588/P29539/P32833/P34252/P38132/Q07896/P00546/P06243/P29469/P32325/P32354/P38741/P38826/P38883/P53091/P54784/Q02796/Q06639/Q08032/P41813/Q06168	23	Acidophilic
BP	GO:0044786	cell cycle DNA replication	23/1574	34/3280	0.0160021127205078	0.222898912846517	0.207206098066482	P13382/P24279/P25588/P29539/P32833/P34252/P38132/Q07896/P00546/P06243/P29469/P32325/P32354/P38741/P38826/P38883/P53091/P54784/Q02796/Q06639/Q08032/P41813/Q06168	23	Acidophilic
BP	GO:0006260	DNA replication	68/1574	117/3280	0.0161577524352843	0.222898912846517	0.207206098066482	P04786/P06701/P06786/P13382/P14164/P22082/P22579/P24279/P25336/P25588/P25694/P27344/P29539/P31385/P32561/P32657/P32833/P34252/P38132/P38630/P40340/P46995/P47110/P53044/P53840/Q01454/Q03834/Q07896/Q08923/P00546/P06243/P14737/P21524/P21672/P22216/P24482/P25559/P29469/P31384/P32325/P32354/P32445/P38111/P38121/P38257/P38741/P38766/P38826/P38883/P46676/P49956/P53091/P54784/Q02796/Q04636/Q04659/Q04964/…	68	Acidophilic
BP	GO:0043570	maintenance of DNA repeat elements	13/1574	17/3280	0.0162091139377339	0.222898912846517	0.207206098066482	P25588/P53297/P53840/Q03707/Q06205/P12753/P25559/P49956/P54784/Q04659/Q06156/Q12066/P33301	13	Acidophilic
BP	GO:0097435	supramolecular fiber organization	59/1574	100/3280	0.0162429943704893	0.222898912846517	0.207206098066482	P02994/P15891/P17536/P25293/P27637/P32471/P32521/P32790/P35197/P38041/P38080/P38198/P38266/P38853/P39969/P40414/P40494/P40563/P41697/P43597/P46675/P47068/P53965/P53974/Q00246/Q04439/Q06648/Q07872/Q12248/Q12280/P11709/P13517/P25369/P28742/P32380/P32492/P32793/P33338/P35734/P38863/P41832/P43638/P50090/P53540/P53731/P53924/Q03954/Q06440/Q07799/Q08873/Q12156/Q12434/Q12518/P06781/P21576/P38822/P39723/…	59	Acidophilic
BP	GO:0000460	maturation of 5.8S rRNA	45/1574	74/3280	0.0170752769019805	0.229770230933447	0.213593652815781	P25582/P25635/P38112/P38779/P38792/P40693/P42846/P47047/P53131/P53261/P53725/P53743/Q03280/Q04500/Q04660/Q05022/Q06106/Q06506/Q06511/Q08492/Q12136/Q12149/Q12389/P10962/P25359/P32835/P34241/P36120/P40078/P40079/P47077/Q02792/Q08162/Q08746/Q12035/Q12220/P34247/P38333/P38801/P40362/P47083/P53317/Q12339/Q12499/Q99207	45	Acidophilic
BP	GO:0000466	maturation of 5.8S rRNA from tricistronic rRNA transcript (SSU-rRNA, 5.8S rRNA, LSU-rRNA)	45/1574	74/3280	0.0170752769019805	0.229770230933447	0.213593652815781	P25582/P25635/P38112/P38779/P38792/P40693/P42846/P47047/P53131/P53261/P53725/P53743/Q03280/Q04500/Q04660/Q05022/Q06106/Q06506/Q06511/Q08492/Q12136/Q12149/Q12389/P10962/P25359/P32835/P34241/P36120/P40078/P40079/P47077/Q02792/Q08162/Q08746/Q12035/Q12220/P34247/P38333/P38801/P40362/P47083/P53317/Q12339/Q12499/Q99207	45	Acidophilic
BP	GO:0071826	protein-RNA complex organization	73/1574	127/3280	0.0181363533072609	0.241701785421766	0.224685186721532	P02829/P05317/P07260/P09064/P10080/P20459/P21372/P25635/P26321/P26783/P27692/P32357/P32481/P32497/P32639/P32892/P34167/P38249/P39935/P39936/P39985/P41805/P43573/P53064/P53131/P53743/P53830/P53919/Q01855/Q02775/Q04067/Q05022/Q05775/Q05942/Q06106/Q06411/Q07915/Q12019/Q12176/Q12389/P04456/P06103/P07280/P10081/P10591/P20095/P23394/P24384/P24783/P25644/P31539/P32911/P33411/P36084/P36105/P36118/P38282/…	73	Acidophilic
BP	GO:0061982	meiosis I cell cycle process	40/1574	65/3280	0.0184640779394576	0.24372582880084	0.226566730805976	P06105/P06777/P06786/P25336/P32561/P35201/P46995/P53064/P53632/Q03834/Q04087/Q04264/Q06680/P00546/P06243/P12753/P14242/P23748/P32325/P32863/P38111/P38257/P38741/P38827/P38920/P40316/P40577/P47069/P48581/P50082/P53060/Q04149/Q05812/Q06156/Q99359/P33301/P46946/Q12098/P25301/P29295	40	Acidophilic
BP	GO:0023051	regulation of signaling	65/1574	112/3280	0.0192119108783417	0.249182865083825	0.231639573830487	P05030/P06101/P11075/P13185/P17121/P18963/P19880/P23201/P23595/P34225/P36158/P36166/P38144/P38262/P38742/P38850/P38853/P39960/P39966/P39993/P40957/P41818/P47035/P53115/P53297/P53917/Q03497/Q03898/Q05040/Q06836/Q07800/Q07949/Q12017/P00546/P04807/P10961/P11972/P13186/P19158/P20604/P25357/P26637/P31382/P32873/P32917/P34239/P35688/P38193/P40577/P47113/P53191/P53290/Q02208/Q03897/Q03944/Q04004/Q04372/…	65	Acidophilic
BP	GO:0032984	protein-containing complex disassembly	48/1574	80/3280	0.0194168466299084	0.249182865083825	0.231639573830487	P10080/P11484/P15891/P16521/P20449/P23301/P23615/P25293/P25694/P32471/P32597/P32644/P32909/P38198/P38266/P40340/P41805/P43609/P53131/P53330/Q04067/Q06411/Q06488/Q08972/P05453/P07273/P10591/P13517/P19211/P24384/P28742/P31539/P32447/P32832/P36118/P38187/P40032/P41832/P43638/P52868/Q01560/Q02206/Q03656/Q06639/Q08421/P25632/Q06168/Q07979	48	Acidophilic
BP	GO:0045930	negative regulation of mitotic cell cycle	48/1574	80/3280	0.0194168466299084	0.249182865083825	0.231639573830487	P22516/P25389/P25588/P27637/P29539/P32526/P34244/P34252/P38213/P38853/P39960/P40957/P47035/P47074/P47134/P53148/P53316/P53892/P53917/P54199/Q03898/Q06340/Q06810/Q12263/P00546/P06243/P14737/P21268/P24814/P28006/P29311/P32325/P38257/P38903/P40316/P40537/P40577/P40958/P41695/P43587/P47113/P50090/P53847/P53924/P54784/Q01919/Q04149/P39723	48	Acidophilic
BP	GO:0042138	meiotic DNA double-strand break formation	11/1574	14/3280	0.0199346482601088	0.25117656807737	0.233492913592087	P53064/P53632/Q04264/Q06680/P06243/P38827/Q06156/Q99359/P33301/P46946/Q12098	11	Acidophilic
BP	GO:0051058	negative regulation of small GTPase mediated signal transduction	11/1574	14/3280	0.0199346482601088	0.25117656807737	0.233492913592087	P17121/P18963/P38742/P39960/P47035/P19158/P32873/P35688/Q02208/Q08886/Q12128	11	Acidophilic
BP	GO:0006415	translational termination	14/1574	19/3280	0.020853819605378	0.26039093669418	0.242058560426579	P11484/P16521/P20449/P23301/P32471/P32644/P41805/Q04067/Q08972/P05453/P19211/P40032/Q01560/Q08421	14	Acidophilic
BP	GO:0140694	non-membrane-bounded organelle assembly	70/1574	122/3280	0.0215046111165212	0.26611956256695	0.247383872242687	P01120/P05030/P05317/P06244/P12962/P16140/P24870/P25389/P25635/P26321/P26783/P32457/P32504/P32892/P35201/P35203/P38198/P39935/P39936/P39985/P41805/P43588/P52286/P53297/P53550/P53552/P53743/P53890/P54199/Q01855/Q03497/Q05022/Q05942/Q06106/Q07657/Q07915/Q08446/Q12019/Q12176/Q12263/Q12389/P00546/P04456/P07280/P24869/P25342/P25644/P28742/P32468/P32801/P36105/P38789/P38863/P38883/P39006/P39730/P40991/…	70	Acidophilic
BP	GO:0048583	regulation of response to stimulus	87/1574	155/3280	0.0229636767455151	0.281660672294547	0.261830836856175	P05030/P06101/P09032/P11075/P13185/P17121/P18963/P19880/P23201/P23595/P27692/P32862/P34225/P35817/P36158/P36166/P38144/P38262/P38351/P38439/P38742/P38850/P38853/P39960/P39966/P39993/P40957/P41818/P47035/P53064/P53115/P53297/P53917/P89105/Q01477/Q03497/Q03898/Q05040/Q06810/Q06836/Q07800/Q07949/Q08562/Q12017/P00546/P04807/P10961/P11972/P13186/P18494/P19158/P20604/P25357/P26637/P31382/P32873/P32917/…	87	Acidophilic
BP	GO:0008360	regulation of cell shape	9/1574	11/3280	0.0239116953816837	0.28818791129577	0.2678985368163	P18961/P23201/P25389/P27637/P38853/Q06648/Q07653/P50090/P38785	9	Acidophilic
BP	GO:0032790	ribosome disassembly	9/1574	11/3280	0.0239116953816837	0.28818791129577	0.2678985368163	P32769/P36119/Q05468/Q12532/P33892/P47089/P53327/Q04781/Q05580	9	Acidophilic
BP	GO:0007015	actin filament organization	46/1574	77/3280	0.0241289497219448	0.288299347539788	0.268002127583125	P02994/P15891/P17536/P27637/P32471/P32521/P32790/P35197/P38041/P38080/P38266/P38853/P39969/P40414/P40494/P40563/P41697/P43597/P47068/P53965/P53974/Q00246/Q04439/Q06648/Q07872/Q12280/P13517/P25369/P32492/P32793/P33338/P41832/P50090/P53731/P53924/Q06440/Q07799/Q08873/Q12156/Q12434/Q12518/P06781/P21576/P38822/P53955/Q05785	46	Acidophilic
BP	GO:0030036	actin cytoskeleton organization	77/1574	136/3280	0.0244205056472025	0.28928906689763	0.268922167450975	P02994/P15891/P17121/P17536/P23201/P27637/P32471/P32521/P32790/P34216/P35197/P38041/P38080/P38266/P38853/P39960/P39969/P39993/P40414/P40463/P40494/P40563/P41697/P43597/P47068/P47160/P53858/P53965/P53974/P54003/Q00246/Q00684/Q04439/Q06648/Q07651/Q07657/Q07872/Q12280/Q12342/P00546/P08964/P13517/P14180/P20604/P22137/P25369/P32468/P32492/P32793/P33304/P33338/P35688/P39940/P40095/P40531/P41832/P50090/…	77	Acidophilic
BP	GO:0007117	budding cell bud growth	15/1574	21/3280	0.0255177997097415	0.294730586647514	0.273980586357224	P23201/P25293/P25389/P38041/P39969/P40468/P41697/Q03497/Q12263/P00546/P32801/P38344/P38692/P41832/Q08817	15	Acidophilic
BP	GO:0070646	protein modification by small protein removal	15/1574	21/3280	0.0255177997097415	0.294730586647514	0.273980586357224	P25037/P39705/P43588/P43593/P53741/Q01476/Q01477/P39538/P40537/P48582/Q02724/Q08930/Q12250/Q12468/P39967	15	Acidophilic
BP	GO:0071028	nuclear mRNA surveillance	15/1574	21/3280	0.0255177997097415	0.294730586647514	0.273980586357224	P38792/P38922/P38996/P47047/P53632/P53725/Q02455/Q12149/P25359/P33411/P40507/Q02792/Q08162/Q12476/P38801	15	Acidophilic
BP	GO:0006283	transcription-coupled nucleotide-excision repair	12/1574	16/3280	0.0264751434223528	0.299179757790535	0.278116521254359	P27692/P35732/P38351/P38439/P46995/P53064/P53552/P89105/Q07478/Q12159/P17629/P40352	12	Acidophilic
BP	GO:0006356	regulation of transcription by RNA polymerase I	19/1574	28/3280	0.0266726577417399	0.299179757790535	0.278116521254359	P22579/P27692/P32561/P38351/P38439/P38882/P43573/P43639/P53064/P53276/P53552/P89105/Q00684/Q04177/P17629/Q03973/Q04372/Q07458/P38930	19	Acidophilic
BP	GO:0051445	regulation of meiotic cell cycle	19/1574	28/3280	0.0266726577417399	0.299179757790535	0.278116521254359	P32561/P38262/P38623/P38911/P46995/P54000/P54199/P00546/P06243/P22216/P23748/P32325/P36124/P50082/P53094/P10870/P14832/P53096/P53860	19	Acidophilic
BP	GO:1902531	regulation of intracellular signal transduction	49/1574	83/3280	0.026766442976931	0.299179757790535	0.278116521254359	P05030/P06101/P11075/P17121/P18963/P23201/P23595/P34225/P36158/P36166/P38262/P38742/P38850/P39960/P39993/P40957/P47035/P53115/P53297/Q03497/Q03898/Q06836/Q07800/Q07949/P00546/P10961/P19158/P20604/P25357/P26637/P32873/P32917/P34239/P35688/P38193/P40577/P47113/P53191/P53290/Q02208/Q03897/Q04372/Q08281/Q08886/Q12128/Q12469/P53096/Q12098/Q12510	49	Acidophilic
BP	GO:2000241	regulation of reproductive process	29/1574	46/3280	0.0278378001105963	0.308665527626291	0.286934461771535	P22082/P32561/P38262/P38623/P38853/P38911/P46995/P54000/P54199/Q06680/P00546/P06243/P11746/P22216/P23748/P32325/P32591/P36124/P38257/P38827/P50082/P53094/Q06156/P08153/P10870/P14832/P53096/Q12098/P53860	29	Acidophilic
BP	GO:0006354	DNA-templated transcription elongation	53/1574	91/3280	0.0300573274959516	0.330630602455468	0.307353123266874	O13297/P04786/P06843/P23615/P25293/P27692/P32479/P32561/P32597/P32657/P33441/P34909/P36053/P38144/P38351/P38439/P41895/P41896/P43573/P43609/P46995/P47006/P53064/P53330/P53552/P54000/P89105/Q01080/Q01448/Q06188/Q06488/Q06505/Q07478/P06102/P07273/P17629/P22147/P31384/P32447/P32832/P33122/P40161/P53280/Q01560/Q02206/Q02792/Q06639/Q08465/P25632/P41813/Q06168/Q07979/P22219	53	Acidophilic
BP	GO:0006281	DNA repair	121/1574	223/3280	0.030597368663787	0.33392088951188	0.310411763319314	P04912/P06244/P06701/P06777/P06779/P07276/P13382/P14164/P18480/P22082/P22516/P22579/P22936/P24279/P25336/P25588/P27344/P27692/P29539/P31244/P31380/P32597/P32657/P34252/P35732/P35817/P38132/P38351/P38439/P38630/P38850/P39705/P40026/P40154/P43124/P43609/P46995/P47110/P49687/P53064/P53115/P53552/P53632/P53687/P53840/P53853/P53911/P54000/P89105/Q01454/Q02455/Q03834/Q04087/Q04264/Q04437/Q06148/Q06340/…	121	Acidophilic
BP	GO:0010639	negative regulation of organelle organization	45/1574	76/3280	0.0309916819838011	0.335581806480846	0.311955746284314	P06244/P15891/P27637/P32471/P32561/P32790/P38262/P38266/P38351/P38911/P40494/P40563/P40957/P46995/P47068/P47074/P47134/P53148/P53335/P53892/P54199/P89105/Q03898/P00546/P11709/P13517/P22216/P28006/P33338/P36124/P39538/P40537/P40577/P40958/P41695/P41832/P43587/P43638/P53847/Q06440/Q12156/Q99359/P10870/P43618/P53096	45	Acidophilic
BP	GO:0006337	nucleosome disassembly	13/1574	18/3280	0.03291791853072	0.350955654489061	0.326247224952237	P25293/P32597/P40340/P43609/P53330/Q06488/P32447/P32832/Q02206/Q06639/P25632/Q06168/Q07979	13	Acidophilic
BP	GO:0022603	regulation of anatomical structure morphogenesis	13/1574	18/3280	0.03291791853072	0.350955654489061	0.326247224952237	P18961/P23201/P25389/P25694/P27637/P38853/Q01476/Q06648/Q07653/P39006/P39538/P50090/P38785	13	Acidophilic
BP	GO:0050793	regulation of developmental process	21/1574	32/3280	0.033287130515965	0.352182922863569	0.327388089606598	P18961/P22082/P23201/P25389/P25694/P27637/P38853/P54000/Q01476/Q06648/Q07653/P11746/P32591/P39006/P39538/P50082/P50090/P53094/P08153/P38785/P53860	21	Acidophilic
BP	GO:1901990	regulation of mitotic cell cycle phase transition	59/1574	103/3280	0.0345026599367985	0.35860050473267	0.333353852656481	P11433/P20437/P22516/P25588/P27637/P32526/P32582/P34252/P38213/P38853/P40957/P43565/P47035/P47074/P47134/P50111/P52286/P53148/P53172/P53313/P53316/P53892/P54199/Q00684/Q03497/Q03898/Q06648/Q12416/P00546/P04821/P06243/P07866/P14737/P22147/P23748/P28006/P29311/P31384/P32325/P38903/P40208/P40316/P40537/P40577/P40958/P41695/P43587/P47113/P50090/P53847/P53924/P54784/Q01919/Q08471/Q08581/Q12066/P38785/…	59	Acidophilic
BP	GO:0006405	RNA export from nucleus	40/1574	67/3280	0.0346200883533406	0.35860050473267	0.333353852656481	P02994/P20449/P20676/P21827/P23615/P32499/P33441/P38144/P38882/P38922/P39705/P40457/P40477/P49687/P50111/P53276/P53552/Q02455/Q02630/Q06505/Q07478/Q08972/Q12159/P11745/P14907/P17629/P32835/P36161/P39940/P40064/P52593/P52891/P52918/P53165/P53254/Q04175/Q99257/P38333/Q04839/P46673	40	Acidophilic
BP	GO:0000724	double-strand break repair via homologous recombination	33/1574	54/3280	0.035061160976583	0.35860050473267	0.333353852656481	P06777/P18480/P24279/P32657/P34252/P35817/P38132/P47110/P53687/Q01454/Q04087/Q04437/Q06340/Q06488/Q06554/Q08562/Q99247/P00546/P06243/P29469/P32354/P32863/P40063/P49956/P53091/Q04149/Q06164/Q08032/Q12050/Q12158/P46946/Q12098/P25301	33	Acidophilic
BP	GO:0007124	pseudohyphal growth	33/1574	54/3280	0.035061160976583	0.35860050473267	0.333353852656481	P01120/P13574/P17536/P23201/P23561/P38691/P38742/P40071/P41697/P41948/P53438/P53923/Q03063/Q03497/Q12361/P18412/P24309/P29311/P30605/P32801/P34072/P38713/P38820/P53094/Q03125/Q08886/Q12674/P38990/P39001/P39517/P41698/P41813/Q06168	33	Acidophilic
BP	GO:0006302	double-strand break repair	60/1574	105/3280	0.0351873511137396	0.35860050473267	0.333353852656481	P06244/P06701/P06777/P13382/P18480/P22082/P22579/P24279/P29539/P31380/P32597/P32657/P34252/P35817/P38132/P38850/P39705/P43609/P47110/P49687/P53687/P53853/P54000/Q01454/Q04087/Q04264/Q04437/Q06148/Q06340/Q06488/Q06554/Q08562/Q99247/P00546/P06243/P11978/P12753/P14737/P29469/P32354/P32849/P32863/P36161/P38257/P40063/P48581/P49956/P52891/P53091/Q04149/Q06164/Q08032/Q12050/Q12158/Q12386/P33301/P46946/…	60	Acidophilic
BP	GO:1903008	organelle disassembly	41/1574	69/3280	0.0358881262210257	0.363072576221471	0.337511075639919	P10080/P25694/P32457/P32521/P32769/P36119/P38351/P38862/P39929/P40075/P40344/P53297/P89105/Q00684/Q04439/Q05468/Q06628/Q07878/Q12142/Q12451/Q12527/Q12532/P10591/P31539/P33892/P38713/P38878/P38903/P46983/P47089/P52917/P53327/P53855/Q03656/Q04781/Q05580/Q06409/Q07799/Q12092/P15303/P38165	41	Acidophilic
BP	GO:0030029	actin filament-based process	77/1574	138/3280	0.0368133332179983	0.369733911885113	0.343703431417467	P02994/P15891/P17121/P17536/P23201/P27637/P32471/P32521/P32790/P34216/P35197/P38041/P38080/P38266/P38853/P39960/P39969/P39993/P40414/P40463/P40494/P40563/P41697/P43597/P47068/P47160/P53858/P53965/P53974/P54003/Q00246/Q00684/Q04439/Q06648/Q07651/Q07657/Q07872/Q12280/Q12342/P00546/P08964/P13517/P14180/P20604/P22137/P25369/P32468/P32492/P32793/P33304/P33338/P35688/P39940/P40095/P40531/P41832/P50090/…	77	Acidophilic
BP	GO:0006275	regulation of DNA replication	28/1574	45/3280	0.0377883531586367	0.376796096963097	0.350268415495428	P06701/P06786/P22579/P25336/P25588/P29539/P31385/P32561/P32657/P46995/P53840/Q03834/Q08923/P00546/P14737/P32325/P32445/P38111/P38766/P38883/P46676/Q04659/Q04964/Q06639/Q12192/P38990/P41813/Q06168	28	Acidophilic
BP	GO:0032446	protein modification by small protein conjugation	53/1574	92/3280	0.0385233657041137	0.377867701431059	0.351264575492987	P19812/P33296/P34909/P35732/P38748/P38862/P39014/P47074/P52286/P53923/Q03280/Q03758/Q06340/Q12306/Q12395/P06102/P07834/P10591/P10862/P14724/P22515/P24814/P29311/P32828/P32849/P33202/P35728/P38356/P38820/P39940/P40072/P40318/P40492/P40577/P40958/P50082/P53119/P53886/P53924/Q02799/Q03714/Q04511/Q04781/Q05580/Q06479/Q06624/Q08886/Q08981/Q12018/Q12107/P48524/P53983/P54074	53	Acidophilic
BP	GO:0034397	telomere localization	14/1574	20/3280	0.039141109292934	0.377867701431059	0.351264575492987	P06105/P06701/P39705/P40457/P49687/Q02455/Q02630/Q03661/P11978/P25559/P36161/P47069/P49956/P52891	14	Acidophilic
BP	GO:0000447	endonucleolytic cleavage in ITS1 to separate SSU-rRNA from 5.8S rRNA and LSU-rRNA from tricistronic rRNA transcript (SSU-rRNA, 5.8S rRNA, LSU-rRNA)	23/1574	36/3280	0.0395316137860776	0.377867701431059	0.351264575492987	P25635/P42846/P53743/Q03280/Q04500/Q05022/Q06106/Q06506/Q08492/Q12136/P40079/P47077/Q08746/Q12035/Q12220/P34247/P38333/P40362/P47083/P53317/Q12339/Q12499/Q99207	23	Acidophilic
BP	GO:0000966	RNA 5'-end processing	23/1574	36/3280	0.0395316137860776	0.377867701431059	0.351264575492987	P25635/P40693/P53743/Q03280/Q04500/Q05022/Q06106/Q06506/Q08492/Q08965/Q12136/P07834/P47077/Q12035/Q12220/P34247/P40362/P47083/P53317/Q12339/Q12499/Q99207/P50109	23	Acidophilic
BP	GO:0034471	ncRNA 5'-end processing	23/1574	36/3280	0.0395316137860776	0.377867701431059	0.351264575492987	P25635/P40693/P53743/Q03280/Q04500/Q05022/Q06106/Q06506/Q08492/Q08965/Q12136/P07834/P47077/Q12035/Q12220/P34247/P40362/P47083/P53317/Q12339/Q12499/Q99207/P50109	23	Acidophilic
BP	GO:0071103	DNA conformation change	23/1574	36/3280	0.0395316137860776	0.377867701431059	0.351264575492987	P04786/P06786/P22516/P24279/P32644/P38132/P53115/O13559/P0CX20/P10862/P12753/P29469/P32354/P32849/P32863/P38257/P38766/P53091/Q03973/Q04149/Q06218/Q12464/P14736	23	Acidophilic
BP	GO:0000725	recombinational repair	37/1574	62/3280	0.0415600196698445	0.390219261245738	0.362746544972115	P06777/P18480/P24279/P32657/P34252/P35817/P38132/P47110/P53687/Q01454/Q04087/Q04437/Q06340/Q06488/Q06554/Q08562/Q99247/P00546/P06243/P12753/P29469/P32354/P32863/P40063/P40316/P49956/P53091/Q04149/Q06164/Q08032/Q12050/Q12158/P33301/P46946/Q06211/Q12098/P25301	37	Acidophilic
BP	GO:0031134	sister chromatid biorientation	8/1574	10/3280	0.0416684348227773	0.390219261245738	0.362746544972115	P25694/P34223/P47134/P53148/P54199/P00546/P38903/P41695	8	Acidophilic
BP	GO:0070550	rDNA chromatin condensation	8/1574	10/3280	0.0416684348227773	0.390219261245738	0.362746544972115	P22579/P32561/Q04087/Q06680/Q12267/Q02208/Q03973/Q06156	8	Acidophilic
BP	GO:0006368	transcription elongation by RNA polymerase II	48/1574	83/3280	0.043883123522866	0.408201404044914	0.379462685920084	O13297/P04786/P06843/P23615/P25293/P27692/P32479/P32561/P32597/P32657/P33441/P34909/P36053/P38351/P38439/P41895/P41896/P43609/P53064/P53330/P53552/P54000/P89105/Q01448/Q06188/Q06488/Q06505/Q07478/P06102/P07273/P17629/P22147/P31384/P32447/P32832/P33122/P40161/P53280/Q01560/Q02206/Q02792/Q06639/Q08465/P25632/P41813/Q06168/Q07979/P22219	48	Acidophilic
BP	GO:0000470	maturation of LSU-rRNA	31/1574	51/3280	0.0441965713892801	0.408376319636948	0.379625286880554	P05737/P0CX84/P25582/P38112/P38779/P40693/P53131/P53261/P53927/Q03280/Q03532/Q04660/Q05022/Q06511/Q08208/Q08287/Q12080/Q12389/P0CX43/P10962/P25617/P26784/P34241/P36105/P36120/P37838/P38789/P40078/P40991/Q02792/Q06218	31	Acidophilic
BP	GO:0044396	actin cortical patch organization	15/1574	22/3280	0.0450811899672868	0.408382544409539	0.379631073408731	P15891/P32521/P32790/P34216/P38080/P38266/P40494/P53974/Q07872/Q12342/P33338/P53731/Q12518/P25623/Q05785	15	Acidophilic
BP	GO:0060260	regulation of transcription initiation by RNA polymerase II	15/1574	22/3280	0.0450811899672868	0.408382544409539	0.379631073408731	P23615/P32657/P35732/P38144/P53550/P54000/P89105/P07273/P22147/P22696/P33297/P33299/P53165/Q04636/Q92317	15	Acidophilic
BP	GO:2000142	regulation of DNA-templated transcription initiation	15/1574	22/3280	0.0450811899672868	0.408382544409539	0.379631073408731	P23615/P32657/P35732/P38144/P53550/P54000/P89105/P07273/P22147/P22696/P33297/P33299/P53165/Q04636/Q92317	15	Acidophilic
BP	GO:0033043	regulation of organelle organization	105/1574	194/3280	0.0456012612802372	0.410398531022621	0.381505127949942	P01120/P02829/P06244/P12962/P15891/P17121/P23201/P23595/P24870/P25293/P25694/P27637/P29366/P32471/P32521/P32561/P32790/P38262/P38266/P38351/P38623/P38742/P38853/P38911/P39104/P40494/P40563/P40957/P41697/P42838/P43597/P46995/P47068/P47074/P47134/P53148/P53172/P53297/P53335/P53892/P54199/P89105/Q00246/Q00684/Q01476/Q03898/Q04439/Q06169/Q06648/Q12149/Q12248/Q12527/P00546/P06243/P11709/P11978/P13517/…	105	Acidophilic
BP	GO:0007017	microtubule-based process	50/1574	87/3280	0.0458959396165269	0.410398531022621	0.381505127949942	P06101/P06787/P11927/P24870/P25293/P25694/P32364/P32504/P32526/P35201/P38198/P40457/P41697/P46675/P47120/P47134/P54199/Q00402/Q00684/Q03898/Q12248/P00546/P06704/P11709/P23748/P24869/P28742/P32380/P33419/P35734/P36164/P36224/P38863/P39685/P41832/P43638/P47069/P50275/P53540/P53731/P53865/P53924/Q03954/Q06440/Q06688/Q08581/Q12369/P06781/P39723/Q12365	50	Acidophilic
BP	GO:0043632	modification-dependent macromolecule catabolic process	85/1574	155/3280	0.0478189633484208	0.419481821589205	0.389948925059001	P06779/P19812/P25694/P31244/P32379/P32909/P34223/P35732/P36119/P38753/P38764/P38792/P39014/P40016/P40343/P43588/P43593/P47047/P52286/P53044/P53632/P53725/Q01476/Q03280/Q04922/Q05468/Q06103/Q08412/Q08723/Q12149/Q12161/Q12532/P06704/P07834/P10591/P10592/P14724/P21243/P22470/P22515/P22696/P23638/P23639/P24814/P25359/P25491/P32496/P32828/P33202/P33297/P33299/P35728/P38263/P38356/P39940/P40208/P40492/…	85	Acidophilic
BP	GO:0000723	telomere maintenance	33/1574	55/3280	0.0481223734723547	0.419481821589205	0.389948925059001	P02829/P06786/P25588/P29539/P35732/P38151/P38890/P39015/P43132/P53115/P53335/Q04437/Q12149/O13559/P00546/P0CX20/P12753/P22147/P32797/P32828/P32863/P38111/P38121/P38766/P38827/P40063/P40072/Q04377/Q12052/P11938/P33301/P46946/P25301	33	Acidophilic
BP	GO:0006606	protein import into nucleus	33/1574	55/3280	0.0481223734723547	0.419481821589205	0.389948925059001	P06244/P06787/P20676/P21827/P25293/P32499/P39705/P40075/P40457/P40477/P47122/P49687/Q02455/Q02630/Q07532/O13577/P10591/P11745/P14907/P32835/P36161/P39685/P40063/P40064/P40517/P46970/P52593/P52891/Q00955/Q03656/Q04175/Q12449/P46673	33	Acidophilic
BP	GO:0007264	small GTPase-mediated signal transduction	33/1574	55/3280	0.0481223734723547	0.419481821589205	0.389948925059001	P06244/P08678/P11075/P17121/P18963/P34225/P36166/P38742/P38748/P39960/P39993/P47035/Q00246/Q06648/Q06836/P04821/P07866/P19158/P23250/P29311/P32864/P32873/P35688/P47113/Q02208/Q06407/Q06409/Q08886/Q12128/Q12434/P06781/P38785/P53832	33	Acidophilic
BP	GO:0022618	protein-RNA complex assembly	67/1574	120/3280	0.0485194919835861	0.420300099307814	0.390709593341509	P02829/P05317/P07260/P09064/P20459/P21372/P25635/P26321/P26783/P27692/P32357/P32481/P32497/P32639/P32892/P34167/P38249/P39935/P39936/P39985/P41805/P43573/P53064/P53743/P53830/P53919/Q01855/Q02775/Q04067/Q05022/Q05775/Q05942/Q06106/Q06411/Q07915/Q12019/Q12176/Q12389/P04456/P06103/P07280/P10081/P20095/P23394/P24384/P24783/P25644/P32911/P33411/P36084/P36105/P38282/P38789/P38883/P39730/P40991/P43589/…	67	Acidophilic
BP	GO:0022414	reproductive process	129/1574	242/3280	0.0491378612134793	0.423012892185604	0.39323139670022	P01120/P06105/P06777/P06786/P06787/P11927/P13382/P17065/P22082/P23201/P23561/P24279/P24870/P25293/P25336/P25389/P25558/P29366/P32561/P32597/P34223/P35201/P38041/P38132/P38262/P38623/P38742/P38853/P38911/P39969/P40468/P41697/P43565/P46995/P47074/P53064/P53632/P53840/P54000/P54003/P54199/Q00684/Q03497/Q03834/Q04087/Q04264/Q04437/Q06680/Q07651/Q07653/Q07878/Q08562/Q12114/Q12263/P00546/P06243/P06783/…	129	Acidophilic
BP	GO:0006974	DNA damage response	136/1574	256/3280	0.0496935422081497	0.424212390784534	0.394346446662314	P04912/P06244/P06701/P06777/P06779/P07276/P13382/P14164/P18480/P22082/P22516/P22579/P22936/P24279/P25336/P25588/P27344/P27692/P29539/P31244/P31380/P32597/P32657/P34252/P35732/P35817/P38132/P38351/P38439/P38630/P38850/P39705/P40026/P40154/P43124/P43609/P43639/P46995/P47110/P49687/P53064/P53115/P53552/P53632/P53687/P53840/P53853/P53911/P53917/P54000/P89105/Q01454/Q02455/Q03834/Q04087/Q04264/Q04437/…	136	Acidophilic
BP	GO:0043255	regulation of carbohydrate biosynthetic process	16/1574	24/3280	0.0507095320163689	0.424212390784534	0.394346446662314	P31374/P40036/P40187/Q12494/P28006/P35688/P38263/P40038/P40186/P40208/P40492/P53076/Q06216/P12904/P34760/P38990	16	Acidophilic
BP	GO:0051031	tRNA transport	16/1574	24/3280	0.0507095320163689	0.424212390784534	0.394346446662314	P02994/P20449/P38882/P49687/P53276/Q02630/P10592/P11745/P14907/P25491/P35180/P36161/P39940/P52918/P53254/Q99257	16	Acidophilic
BP	GO:0043633	polyadenylation-dependent RNA catabolic process	12/1574	17/3280	0.051113614185438	0.424212390784534	0.394346446662314	P38792/P47047/P53632/P53725/Q12149/P25359/P40507/Q02792/Q03210/Q08162/Q12476/P38801	12	Acidophilic
BP	GO:1902806	regulation of cell cycle G1/S phase transition	12/1574	17/3280	0.051113614185438	0.424212390784534	0.394346446662314	P20437/P22516/P32582/P53313/P53316/Q12416/P04821/P14737/P22147/P31384/P40208/Q08471	12	Acidophilic
BP	GO:2000045	regulation of G1/S transition of mitotic cell cycle	12/1574	17/3280	0.051113614185438	0.424212390784534	0.394346446662314	P20437/P22516/P32582/P53313/P53316/Q12416/P04821/P14737/P22147/P31384/P40208/Q08471	12	Acidophilic
BP	GO:0032784	regulation of DNA-templated transcription elongation	28/1574	46/3280	0.0532669912333665	0.429048107145173	0.398841712725519	O13297/P23615/P25293/P27692/P34909/P38351/P38439/P41895/P43573/P53064/P53552/P54000/P89105/Q06188/Q06505/P06102/P07273/P17629/P22147/P31384/P32447/P53280/Q01560/Q02792/Q08465/P25632/P41813/P22219	28	Acidophilic
BP	GO:0007089	traversing start control point of mitotic cell cycle	9/1574	12/3280	0.0551014163577494	0.429048107145173	0.398841712725519	P20437/P32582/P53313/Q12416/P04821/P22147/P31384/P40208/Q08471	9	Acidophilic
BP	GO:0010962	regulation of glucan biosynthetic process	9/1574	12/3280	0.0551014163577494	0.429048107145173	0.398841712725519	P31374/P40036/P40187/P28006/P35688/P40038/P40186/Q06216/P38990	9	Acidophilic
BP	GO:0022604	regulation of cell morphogenesis	9/1574	12/3280	0.0551014163577494	0.429048107145173	0.398841712725519	P18961/P23201/P25389/P27637/P38853/Q06648/Q07653/P50090/P38785	9	Acidophilic
BP	GO:0032231	regulation of actin filament bundle assembly	9/1574	12/3280	0.0551014163577494	0.429048107145173	0.398841712725519	P27637/P32471/P38853/P41697/P43597/Q00246/Q06648/P50090/P53924	9	Acidophilic
BP	GO:0032885	regulation of polysaccharide biosynthetic process	9/1574	12/3280	0.0551014163577494	0.429048107145173	0.398841712725519	P31374/P40036/P40187/P28006/P35688/P40038/P40186/Q06216/P38990	9	Acidophilic
BP	GO:0071034	CUT catabolic process	9/1574	12/3280	0.0551014163577494	0.429048107145173	0.398841712725519	P38792/P38996/P53632/P53725/Q12149/P40507/Q08162/Q12476/P38801	9	Acidophilic
BP	GO:0071043	CUT metabolic process	9/1574	12/3280	0.0551014163577494	0.429048107145173	0.398841712725519	P38792/P38996/P53632/P53725/Q12149/P40507/Q08162/Q12476/P38801	9	Acidophilic
BP	GO:1900087	positive regulation of G1/S transition of mitotic cell cycle	9/1574	12/3280	0.0551014163577494	0.429048107145173	0.398841712725519	P20437/P32582/P53313/Q12416/P04821/P22147/P31384/P40208/Q08471	9	Acidophilic
BP	GO:1902808	positive regulation of cell cycle G1/S phase transition	9/1574	12/3280	0.0551014163577494	0.429048107145173	0.398841712725519	P20437/P32582/P53313/Q12416/P04821/P22147/P31384/P40208/Q08471	9	Acidophilic
BP	GO:2000243	positive regulation of reproductive process	9/1574	12/3280	0.0551014163577494	0.429048107145173	0.398841712725519	P22082/P00546/P06243/P23748/P32325/P32591/P50082/P08153/P14832	9	Acidophilic
BP	GO:0051056	regulation of small GTPase mediated signal transduction	17/1574	26/3280	0.0560182220624991	0.433750032282814	0.403212606906786	P11075/P17121/P18963/P34225/P36166/P38742/P39960/P39993/P47035/Q06836/P19158/P32873/P35688/P47113/Q02208/Q08886/Q12128	17	Acidophilic
BP	GO:0048585	negative regulation of response to stimulus	30/1574	50/3280	0.0580214520871492	0.442447157602054	0.411297426068895	P09032/P17121/P18963/P38144/P38742/P38853/P39960/P39966/P47035/P53297/Q03898/Q07800/Q07949/Q08562/Q12017/P00546/P04807/P10961/P11972/P19158/P32873/P32917/P35688/P38193/P40577/Q02208/Q04004/Q04372/Q08886/Q12128	30	Acidophilic
BP	GO:0032986	protein-DNA complex disassembly	13/1574	19/3280	0.0590567995356277	0.442447157602054	0.411297426068895	P25293/P32597/P40340/P43609/P53330/Q06488/P32447/P32832/Q02206/Q06639/P25632/Q06168/Q07979	13	Acidophilic
BP	GO:0034398	telomere tethering at nuclear periphery	13/1574	19/3280	0.0590567995356277	0.442447157602054	0.411297426068895	P06701/P39705/P40457/P49687/Q02455/Q02630/Q03661/P11978/P25559/P36161/P47069/P49956/P52891	13	Acidophilic
BP	GO:0044380	protein localization to cytoskeleton	13/1574	19/3280	0.0590567995356277	0.442447157602054	0.411297426068895	P15891/P34244/P53278/P54003/P00546/P07866/P08964/P11709/P32380/P32801/Q01919/Q06604/Q12365	13	Acidophilic
BP	GO:0051447	negative regulation of meiotic cell cycle	13/1574	19/3280	0.0590567995356277	0.442447157602054	0.411297426068895	P32561/P38262/P38911/P46995/P54000/P54199/P00546/P22216/P36124/P53094/P10870/P53096/P53860	13	Acidophilic
BP	GO:1902275	regulation of chromatin organization	13/1574	19/3280	0.0590567995356277	0.442447157602054	0.411297426068895	P22579/P31385/P32561/P32657/P35817/P38144/P38255/Q08923/P11978/P22696/P38827/P41813/Q07442	13	Acidophilic
BP	GO:0009892	negative regulation of metabolic process	209/1574	404/3280	0.0599257289002708	0.446543334708469	0.41510521886775	P04147/P04786/P06105/P06701/P06843/P07260/P07261/P10080/P12962/P13574/P14164/P14922/P17106/P19659/P20134/P22579/P23615/P24279/P25336/P25587/P25588/P27692/P29539/P31374/P31380/P31385/P32479/P32499/P32561/P32644/P32657/P32769/P32833/P32862/P34909/P35817/P36041/P36106/P36152/P38132/P38255/P38262/P38271/P38351/P38634/P38691/P38792/P38904/P38915/P38922/P38996/P39520/P39521/P39705/P39984/P40059/P40075/…	209	Acidophilic
BP	GO:0031324	negative regulation of cellular metabolic process	205/1574	396/3280	0.0603807374118193	0.447527818464072	0.416020391736937	P04147/P04786/P06105/P06701/P06843/P07260/P07261/P10080/P12962/P13574/P14164/P14922/P17106/P19659/P20134/P22579/P23615/P24279/P25336/P25587/P25588/P27692/P29539/P31374/P31380/P31385/P32479/P32499/P32561/P32644/P32657/P32769/P32833/P32862/P34909/P35817/P36041/P36106/P36152/P38132/P38255/P38262/P38271/P38351/P38634/P38691/P38792/P38904/P38915/P38922/P38996/P39520/P39521/P39705/P39984/P40059/P40075/…	205	Acidophilic
BP	GO:0006417	regulation of translation	53/1574	94/3280	0.0607782444970911	0.448077908898768	0.416531754000221	P02994/P04147/P07260/P09032/P10080/P12962/P23301/P23595/P25567/P31374/P32324/P32471/P32481/P32501/P32644/P32769/P36041/P38691/P39015/P39935/P39936/P52286/P53297/P53935/Q04373/Q08972/P05453/P05755/P10081/P10961/P19211/P21560/P24276/P25339/P25644/P26784/P32335/P32911/P33892/P35207/P39730/P40032/P40328/P45978/P49957/P53327/Q01560/Q08421/Q08491/Q08925/P07253/P39517/Q07807	53	Acidophilic
BP	GO:0034248	regulation of amide metabolic process	54/1574	96/3280	0.0616754179136806	0.450351604679501	0.418645374138155	P02994/P04147/P07260/P09032/P10080/P12962/P23301/P23595/P25567/P31374/P32324/P32471/P32481/P32501/P32644/P32769/P36041/P38691/P39015/P39935/P39936/P52286/P53297/P53935/Q04373/Q08972/Q12382/P05453/P05755/P10081/P10961/P19211/P21560/P24276/P25339/P25644/P26784/P32335/P32911/P33892/P35207/P39730/P40032/P40328/P45978/P49957/P53327/Q01560/Q08421/Q08491/Q08925/P07253/P39517/Q07807	54	Acidophilic
BP	GO:0006406	mRNA export from nucleus	32/1574	54/3280	0.0623863694794113	0.450351604679501	0.418645374138155	P20449/P20676/P21827/P23615/P32499/P33441/P38922/P39705/P40457/P40477/P49687/P50111/P53552/Q02455/Q02630/Q06505/Q07478/Q08972/Q12159/P14907/P17629/P32835/P36161/P39940/P52593/P52891/P53165/Q04175/Q99257/P38333/Q04839/P46673	32	Acidophilic
BP	GO:0032956	regulation of actin cytoskeleton organization	32/1574	54/3280	0.0623863694794113	0.450351604679501	0.418645374138155	P15891/P17121/P23201/P27637/P32471/P32521/P32790/P38266/P38853/P40494/P40563/P41697/P43597/P47068/Q00246/Q00684/Q04439/Q06648/P00546/P13517/P20604/P33338/P39940/P41832/P50090/P53599/P53924/Q06412/Q06440/Q07084/Q12156/P38822	32	Acidophilic
BP	GO:0032970	regulation of actin filament-based process	32/1574	54/3280	0.0623863694794113	0.450351604679501	0.418645374138155	P15891/P17121/P23201/P27637/P32471/P32521/P32790/P38266/P38853/P40494/P40563/P41697/P43597/P47068/Q00246/Q00684/Q04439/Q06648/P00546/P13517/P20604/P33338/P39940/P41832/P50090/P53599/P53924/Q06412/Q06440/Q07084/Q12156/P38822	32	Acidophilic
BP	GO:0140013	meiotic nuclear division	43/1574	75/3280	0.0639946435943401	0.459567751408059	0.427212673899494	P06105/P06777/P06786/P24870/P32561/P35201/P38262/P38623/P38911/P46995/P47074/P54199/Q00684/Q04087/Q04264/Q06680/P00546/P06243/P12753/P22216/P32325/P32863/P36124/P38111/P38257/P38741/P38920/P40316/P40577/P47069/P48581/P50082/P53060/Q04149/Q04659/Q05812/Q06156/Q06164/P10870/P14832/P53096/Q12098/P29295	43	Acidophilic
BP	GO:0009967	positive regulation of signal transduction	19/1574	30/3280	0.0657003017541802	0.464371267404024	0.431678006609345	P05030/P06101/P13185/P23201/P38262/P40957/Q06836/P00546/P13186/P25357/P32917/P34239/P53191/P53290/Q03897/Q08281/Q08421/Q08886/P53096	19	Acidophilic
BP	GO:1900428	regulation of filamentous growth of a population of unicellular organisms	19/1574	30/3280	0.0657003017541802	0.464371267404024	0.431678006609345	P01120/P13574/P18480/P19659/P22082/P38255/P38691/P40340/P41948/Q03063/Q06810/P18412/P34072/P38820/Q03125/P27705/P38990/P41813/Q06168	19	Acidophilic
BP	GO:0001100	negative regulation of exit from mitosis	14/1574	21/3280	0.0663877284593185	0.464371267404024	0.431678006609345	P27637/P32526/P38853/P47035/P06243/P29311/P32325/P38903/P40316/P47113/P50090/P53924/Q01919/P39723	14	Acidophilic
BP	GO:0097064	ncRNA export from nucleus	14/1574	21/3280	0.0663877284593185	0.464371267404024	0.431678006609345	P02994/P20449/P38882/P40477/P49687/P53276/Q02630/P11745/P14907/P36161/P39940/P52918/P53254/Q99257	14	Acidophilic
BP	GO:0140014	mitotic nuclear division	60/1574	108/3280	0.0664632901542888	0.464371267404024	0.431678006609345	P04786/P11433/P24870/P27637/P32504/P32526/P35201/P38170/P38198/P38853/P40957/P47035/P47074/P47134/P52286/P53148/P53892/P54199/Q00684/Q03497/Q03707/Q03898/Q04264/Q06648/Q06680/Q07657/Q12267/P00546/P06243/P07866/P11709/P24869/P25342/P28006/P28742/P29311/P32325/P32380/P36164/P38903/P40316/P40460/P40537/P40577/P40958/P41695/P43587/P47113/P50090/P50275/P53847/P53886/P53924/Q01919/Q06156/Q08581/Q12066/…	60	Acidophilic
BP	GO:0016579	protein deubiquitination	10/1574	14/3280	0.0671691599891054	0.464371267404024	0.431678006609345	P25037/P43588/P43593/P53741/Q01476/Q01477/P39538/P48582/Q08930/P39967	10	Acidophilic
BP	GO:0032786	positive regulation of DNA-templated transcription, elongation	26/1574	43/3280	0.0673438850997177	0.464371267404024	0.431678006609345	O13297/P23615/P25293/P27692/P34909/P38351/P38439/P41895/P43573/P53064/P53552/P54000/P89105/Q06188/P06102/P07273/P17629/P22147/P31384/P32447/P53280/Q01560/Q08465/P25632/P41813/P22219	26	Acidophilic
BP	GO:0080135	regulation of cellular response to stress	26/1574	43/3280	0.0673438850997177	0.464371267404024	0.431678006609345	P09032/P13185/P19880/P27692/P35817/P38144/P38262/P38351/P38439/P38850/P39966/P53064/P89105/Q08562/P00546/P13186/P25357/P31382/P38193/P38219/P53295/Q08421/P53096/Q12098/Q12510/P22146	26	Acidophilic
BP	GO:0000226	microtubule cytoskeleton organization	46/1574	81/3280	0.0677098983969766	0.464583758307968	0.431875537456484	P06101/P06787/P11927/P24870/P25293/P25694/P32504/P32526/P35201/P38198/P40457/P41697/P46675/P47120/P47134/P54199/Q00402/Q00684/Q03898/Q12248/P00546/P06704/P11709/P23748/P24869/P28742/P32380/P33419/P35734/P36164/P36224/P38863/P39685/P41832/P43638/P47069/P50275/P53540/P53731/P53865/P53924/Q03954/Q08581/Q12369/P39723/Q12365	46	Acidophilic
BP	GO:0015931	nucleobase-containing compound transport	65/1574	118/3280	0.0697638194409334	0.476264074645189	0.44273352120127	P02994/P04147/P20449/P20676/P21827/P23615/P32499/P33441/P38144/P38196/P38753/P38882/P38922/P39705/P39719/P39929/P40343/P40457/P40477/P46950/P49687/P50111/P53121/P53276/P53552/Q02455/Q02630/Q03280/Q06505/Q07478/Q08967/Q08972/Q12159/P10592/P11745/P14907/P17629/P25491/P31381/P32492/P32835/P34078/P35180/P36108/P36161/P38770/P39685/P39940/P40064/P48582/P52593/P52891/P52918/P53165/P53254/Q04175/Q04272/…	65	Acidophilic
BP	GO:0016973	poly(A)+ mRNA export from nucleus	20/1574	32/3280	0.070099474190201	0.476264074645189	0.44273352120127	P20449/P20676/P21827/P23615/P32499/P38922/P39705/P40457/P40477/P49687/Q02455/Q02630/Q06505/Q08972/P14907/P32835/P36161/P39940/Q99257/P38333	20	Acidophilic
BP	GO:0000479	endonucleolytic cleavage of tricistronic rRNA transcript (SSU-rRNA, 5.8S rRNA, LSU-rRNA)	28/1574	47/3280	0.0728270161206923	0.489991477394561	0.455494469758443	P25635/P42846/P53743/Q03280/Q04500/Q05022/Q06106/Q06506/Q08492/Q08965/Q12136/P07834/P36120/P40079/P47077/Q02792/Q07381/Q08746/Q12035/Q12220/P34247/P38333/P40362/P47083/P53317/Q12339/Q12499/Q99207	28	Acidophilic
BP	GO:0010648	negative regulation of cell communication	28/1574	47/3280	0.0728270161206923	0.489991477394561	0.455494469758443	P09032/P17121/P18963/P38144/P38742/P38853/P39960/P39966/P47035/P53297/Q03898/Q07800/Q07949/Q12017/P04807/P10961/P11972/P19158/P32873/P32917/P35688/P38193/P40577/Q02208/Q04004/Q04372/Q08886/Q12128	28	Acidophilic
BP	GO:0034502	protein localization to chromosome	21/1574	34/3280	0.0742253901658693	0.496987395023647	0.461997851833328	P19659/P29539/P32561/P34111/P53148/P54199/Q03898/Q04087/Q04437/P00546/P06243/P10961/P38313/P38903/P40460/P41695/P53165/Q02208/Q08581/P11938/Q12334	21	Acidophilic
BP	GO:0080134	regulation of response to stress	29/1574	49/3280	0.0753629529237004	0.502178138231965	0.466823149689318	P09032/P13185/P19880/P27692/P35817/P38144/P38262/P38351/P38439/P38850/P39966/P53064/P89105/Q01477/Q06810/Q08562/P00546/P13186/P25357/P31382/P38193/P38219/P53295/Q08421/P27705/P53096/Q12098/Q12510/P22146	29	Acidophilic
BP	GO:0010628	positive regulation of gene expression	30/1574	51/3280	0.0777712816555344	0.504417568406725	0.468904916632363	P12962/P22579/P23301/P23615/P25567/P31380/P31385/P32324/P32481/P32561/P32769/P33306/P35817/P36053/P38255/P53297/Q03735/Q08923/P05755/P07273/P19211/P21560/P32335/P39006/P40328/P07253/P39517/P41813/Q07442/Q07807	30	Acidophilic
BP	GO:0032881	regulation of polysaccharide metabolic process	11/1574	16/3280	0.0779274585667614	0.504417568406725	0.468904916632363	P31374/P40036/P40187/P00546/P28006/P29311/P35688/P40038/P40186/Q06216/P38990	11	Acidophilic
BP	GO:0043634	polyadenylation-dependent ncRNA catabolic process	11/1574	16/3280	0.0779274585667614	0.504417568406725	0.468904916632363	P38792/P47047/P53632/P53725/Q12149/P25359/P40507/Q02792/Q08162/Q12476/P38801	11	Acidophilic
BP	GO:0071029	nuclear ncRNA surveillance	11/1574	16/3280	0.0779274585667614	0.504417568406725	0.468904916632363	P38792/P47047/P53632/P53725/Q12149/P25359/P40507/Q02792/Q08162/Q12476/P38801	11	Acidophilic
BP	GO:0071035	nuclear polyadenylation-dependent rRNA catabolic process	11/1574	16/3280	0.0779274585667614	0.504417568406725	0.468904916632363	P38792/P47047/P53632/P53725/Q12149/P25359/P40507/Q02792/Q08162/Q12476/P38801	11	Acidophilic
BP	GO:0071046	nuclear polyadenylation-dependent ncRNA catabolic process	11/1574	16/3280	0.0779274585667614	0.504417568406725	0.468904916632363	P38792/P47047/P53632/P53725/Q12149/P25359/P40507/Q02792/Q08162/Q12476/P38801	11	Acidophilic
BP	GO:0044182	filamentous growth of a population of unicellular organisms	42/1574	74/3280	0.0793392755378493	0.504417568406725	0.468904916632363	P01120/P13574/P17536/P18480/P19659/P22082/P23201/P23561/P38255/P38691/P38742/P40071/P40340/P41697/P41948/P53438/P53923/Q03063/Q03497/Q06810/Q12361/P18412/P24309/P29311/P30605/P32801/P32917/P34072/P34164/P38713/P38820/P53094/Q03125/Q08886/Q12674/P27705/P38990/P39001/P39517/P41698/P41813/Q06168	42	Acidophilic
BP	GO:0051017	actin filament bundle assembly	16/1574	25/3280	0.0793451174749364	0.504417568406725	0.468904916632363	P02994/P17536/P27637/P32471/P38853/P40414/P41697/P43597/Q00246/Q06648/P32793/P41832/P50090/P53924/P21576/P53955	16	Acidophilic
BP	GO:0061572	actin filament bundle organization	16/1574	25/3280	0.0793451174749364	0.504417568406725	0.468904916632363	P02994/P17536/P27637/P32471/P38853/P40414/P41697/P43597/Q00246/Q06648/P32793/P41832/P50090/P53924/P21576/P53955	16	Acidophilic
BP	GO:1903432	regulation of TORC1 signaling	16/1574	25/3280	0.0793451174749364	0.504417568406725	0.468904916632363	P05030/P23595/P36158/P38742/P53297/Q07800/Q07949/P10961/P20604/P26637/P34239/P53191/P53290/Q03897/Q04372/Q08281	16	Acidophilic
BP	GO:0040007	growth	59/1574	107/3280	0.0797023430599371	0.504417568406725	0.468904916632363	P01120/P13574/P17536/P18480/P19659/P22082/P23201/P23561/P25293/P25389/P38041/P38255/P38691/P38742/P39969/P40071/P40340/P40468/P41697/P41948/P53438/P53923/Q03063/Q03497/Q06810/Q08921/Q12263/Q12361/P00546/P13517/P18412/P24309/P29311/P30605/P32801/P32917/P34072/P34164/P38344/P38692/P38713/P38820/P41832/P53094/Q03125/Q08236/Q08817/Q08886/Q12674/P27705/P38990/P39001/P39517/P41698/P41809/P41813/P53955/…	59	Acidophilic
BP	GO:0065008	regulation of biological quality	94/1574	176/3280	0.0804615749689055	0.506907922304105	0.471219941444691	P02829/P04147/P05030/P06101/P11484/P15891/P16140/P16861/P16862/P18961/P23201/P25389/P25588/P26783/P27637/P29539/P32481/P32527/P32660/P32790/P36041/P38266/P38631/P38788/P38792/P38853/P40527/P40563/P42838/P46950/P47044/P47047/P47116/P52286/P53550/P53632/P53739/P53863/Q01080/Q01476/Q03280/Q03735/Q04373/Q06648/Q07418/Q07653/Q08831/Q08952/Q12123/Q12142/Q12149/Q12416/P00445/P04807/P05453/P05755/P06102/…	94	Acidophilic
BP	GO:0007096	regulation of exit from mitosis	23/1574	38/3280	0.0817249235839655	0.510228576970163	0.474306811127424	P11433/P27637/P32526/P38853/P47035/P52286/Q00684/Q03497/Q06648/P06243/P07866/P29311/P32325/P38903/P40316/P47113/P50090/P53924/Q01919/Q08581/Q12066/P38785/P39723	23	Acidophilic
BP	GO:0044042	glucan metabolic process	23/1574	38/3280	0.0817249235839655	0.510228576970163	0.474306811127424	P31374/P32566/P34223/P38631/P40036/P40187/P41818/P00546/P28006/P29311/P35688/P38081/P40038/P40186/P43587/Q06216/P23337/P32775/P33336/P38990/P40989/P41809/P22146	23	Acidophilic
BP	GO:0032006	regulation of TOR signaling	17/1574	27/3280	0.0850571243171709	0.52675021037306	0.489665267332442	P05030/P23595/P36158/P38742/P53115/P53297/Q07800/Q07949/P10961/P20604/P26637/P34239/P53191/P53290/Q03897/Q04372/Q08281	17	Acidophilic
BP	GO:0034243	regulation of transcription elongation by RNA polymerase II	24/1574	40/3280	0.0851313471309996	0.52675021037306	0.489665267332442	O13297/P23615/P25293/P27692/P34909/P38351/P38439/P41895/P53064/P54000/Q06188/Q06505/P06102/P07273/P22147/P31384/P32447/P53280/Q01560/Q02792/Q08465/P25632/P41813/P22219	24	Acidophilic
BP	GO:0010558	negative regulation of macromolecule biosynthetic process	175/1574	339/3280	0.0874073534970072	0.53411843999416	0.496514749413573	P04147/P04786/P06105/P06701/P06843/P07260/P07261/P10080/P12962/P13574/P14164/P14922/P17106/P19659/P20134/P22579/P23615/P24279/P25588/P27692/P29539/P31374/P31380/P31385/P32479/P32499/P32561/P32644/P32769/P32833/P32862/P34909/P35817/P36041/P36106/P38132/P38255/P38262/P38351/P38792/P38904/P38915/P38922/P38996/P39520/P39521/P39705/P39984/P40059/P40075/P40340/P40477/P43132/P46995/P47035/P47047/P49687/…	175	Acidophilic
BP	GO:0051170	import into nucleus	35/1574	61/3280	0.0881250581206179	0.53411843999416	0.496514749413573	P06244/P06787/P20676/P21827/P25293/P32499/P39705/P40075/P40457/P40477/P47122/P49687/Q02455/Q02630/Q07532/O13577/P10591/P10592/P11745/P14907/P25491/P32835/P36161/P39685/P40063/P40064/P40517/P46970/P52593/P52891/Q00955/Q03656/Q04175/Q12449/P46673	35	Acidophilic
BP	GO:0005979	regulation of glycogen biosynthetic process	8/1574	11/3280	0.0890197399990267	0.53411843999416	0.496514749413573	P31374/P40036/P40187/P28006/P40038/P40186/Q06216/P38990	8	Acidophilic
BP	GO:0010038	response to metal ion	8/1574	11/3280	0.0890197399990267	0.53411843999416	0.496514749413573	P19880/P25694/P32389/P39014/P39109/P38013/P38993/P47818	8	Acidophilic
BP	GO:0010821	regulation of mitochondrion organization	8/1574	11/3280	0.0890197399990267	0.53411843999416	0.496514749413573	P25694/P38351/P53297/P89105/Q01476/P32445/P39006/P39538	8	Acidophilic
BP	GO:0034063	stress granule assembly	8/1574	11/3280	0.0890197399990267	0.53411843999416	0.496514749413573	P39935/P39936/P53297/P53550/P53552/Q03497/P45978/P39517	8	Acidophilic
BP	GO:0048259	regulation of receptor-mediated endocytosis	8/1574	11/3280	0.0890197399990267	0.53411843999416	0.496514749413573	P38080/P40494/P53739/P53974/P39940/Q02805/Q12502/P29295	8	Acidophilic
BP	GO:0016049	cell growth	36/1574	63/3280	0.0898989708392879	0.537068851651953	0.499257442410564	P01120/P13574/P17536/P23201/P23561/P38691/P38742/P40071/P41697/P41948/P53438/P53923/Q03063/Q03497/Q08921/Q12361/P18412/P24309/P29311/P30605/P32801/P34072/P38713/P38820/P53094/Q03125/Q08236/Q08886/Q12674/P38990/P39001/P39517/P41698/P41813/P53955/Q06168	36	Acidophilic
BP	GO:0000003	reproduction	151/1574	291/3280	0.0910962241531714	0.538674274365682	0.500749838097968	P01120/P06105/P06777/P06786/P06787/P11433/P11927/P13382/P13574/P17065/P22082/P23201/P23561/P24279/P24870/P25293/P25336/P25389/P25558/P29366/P32521/P32561/P32597/P34223/P35177/P35201/P36165/P38041/P38132/P38255/P38262/P38623/P38742/P38853/P38911/P38928/P39969/P40468/P41697/P43565/P46995/P47074/P47136/P53064/P53632/P53739/P53840/P53885/P53917/P54000/P54003/P54199/Q00684/Q03497/Q03834/Q04087/Q04264/…	151	Acidophilic
BP	GO:0043161	proteasome-mediated ubiquitin-dependent protein catabolic process	53/1574	96/3280	0.0911983033143844	0.538674274365682	0.500749838097968	P19812/P25694/P32379/P32909/P34223/P36119/P38764/P39014/P40016/P43588/P43593/P52286/P53044/Q01476/Q04922/Q05468/Q06103/Q08723/Q12161/Q12532/P06704/P07834/P10591/P10592/P14724/P21243/P22470/P23638/P23639/P24814/P32496/P33202/P33297/P33299/P38263/P39940/P40208/P40492/P40577/P48582/P50082/P53076/P53886/P53920/Q04511/Q04781/Q06479/Q12018/Q12250/P14736/P32589/P53983/P54074	53	Acidophilic
BP	GO:0010458	exit from mitosis	26/1574	44/3280	0.0913336612380485	0.538674274365682	0.500749838097968	P11433/P27637/P32526/P38853/P47035/P52286/Q00684/Q03497/Q06648/Q07657/P06243/P07866/P25342/P29311/P32325/P38903/P40316/P47113/P50090/P53886/P53924/Q01919/Q08581/Q12066/P38785/P39723	26	Acidophilic
BP	GO:0098813	nuclear chromosome segregation	56/1574	102/3280	0.0935666936732089	0.544048996024664	0.505746161718074	P04786/P06105/P06786/P24870/P25694/P32504/P34223/P35201/P38170/P38198/P40957/P47074/P47134/P53148/P53172/P53892/P54199/Q03707/Q03898/Q04087/Q04264/Q06680/Q12248/Q12267/P00546/P06243/P11709/P12753/P23748/P24869/P28006/P28742/P32380/P35734/P36164/P38313/P38903/P40316/P40460/P40537/P40577/P40958/P41695/P43587/P47069/P50082/P50275/P53298/P53847/P53886/Q03954/Q04659/Q06156/Q06164/Q12158/P29295	56	Acidophilic
BP	GO:0009968	negative regulation of signal transduction	27/1574	46/3280	0.0941571790068707	0.544048996024664	0.505746161718074	P17121/P18963/P38144/P38742/P38853/P39960/P39966/P47035/P53297/Q03898/Q07800/Q07949/Q12017/P04807/P10961/P11972/P19158/P32873/P32917/P35688/P38193/P40577/Q02208/Q04004/Q04372/Q08886/Q12128	27	Acidophilic
BP	GO:0023057	negative regulation of signaling	27/1574	46/3280	0.0941571790068707	0.544048996024664	0.505746161718074	P17121/P18963/P38144/P38742/P38853/P39960/P39966/P47035/P53297/Q03898/Q07800/Q07949/Q12017/P04807/P10961/P11972/P19158/P32873/P32917/P35688/P38193/P40577/Q02208/Q04004/Q04372/Q08886/Q12128	27	Acidophilic
BP	GO:0031327	negative regulation of cellular biosynthetic process	183/1574	356/3280	0.0950583979764265	0.544048996024664	0.505746161718074	P04147/P04786/P06105/P06701/P06843/P07260/P07261/P10080/P12962/P13574/P14164/P14922/P17106/P19659/P20134/P22579/P23615/P24279/P25587/P25588/P27692/P29539/P31374/P31380/P31385/P32479/P32499/P32561/P32644/P32769/P32833/P32862/P34909/P35817/P36041/P36106/P36152/P38132/P38255/P38262/P38271/P38351/P38792/P38904/P38915/P38922/P38996/P39520/P39521/P39705/P39984/P40059/P40075/P40340/P40477/P43132/P46995/…	183	Acidophilic
BP	GO:0006109	regulation of carbohydrate metabolic process	19/1574	31/3280	0.0951638271581097	0.544048996024664	0.505746161718074	P31374/P40036/P40187/Q12494/P00546/P28006/P29311/P33122/P35688/P38263/P40038/P40186/P40208/P40492/P53076/Q06216/P12904/P34760/P38990	19	Acidophilic
BP	GO:0023056	positive regulation of signaling	19/1574	31/3280	0.0951638271581097	0.544048996024664	0.505746161718074	P05030/P06101/P13185/P23201/P38262/P40957/Q06836/P00546/P13186/P25357/P32917/P34239/P53191/P53290/Q03897/Q08281/Q08421/Q08886/P53096	19	Acidophilic
BP	GO:0051053	negative regulation of DNA metabolic process	19/1574	31/3280	0.0951638271581097	0.544048996024664	0.505746161718074	P06701/P25336/P29539/P32561/P32657/P38351/P46995/P53335/P53632/P53686/P53840/Q03834/Q06680/Q08562/P00546/P14737/Q04659/Q04964/Q06156	19	Acidophilic
BP	GO:0000727	double-strand break repair via break-induced replication	13/1574	20/3280	0.0960430814149162	0.544048996024664	0.505746161718074	P24279/P34252/P38132/P47110/Q01454/P06243/P29469/P32354/P40063/P53091/Q04149/Q08032/Q12098	13	Acidophilic
BP	GO:0006409	tRNA export from nucleus	13/1574	20/3280	0.0960430814149162	0.544048996024664	0.505746161718074	P02994/P20449/P38882/P49687/P53276/Q02630/P11745/P14907/P36161/P39940/P52918/P53254/Q99257	13	Acidophilic
BP	GO:0070783	growth of unicellular organism as a thread of attached cells	40/1574	71/3280	0.0961702770750668	0.544048996024664	0.505746161718074	P01120/P13574/P17536/P18480/P19659/P22082/P23201/P23561/P38255/P38691/P38742/P40071/P40340/P41697/P41948/P53438/P53923/Q03063/Q03497/Q12361/P18412/P24309/P29311/P30605/P32801/P32917/P34072/P34164/P38713/P38820/P53094/Q03125/Q08886/Q12674/P38990/P39001/P39517/P41698/P41813/Q06168	40	Acidophilic
BP	GO:0007127	meiosis I	29/1574	50/3280	0.099310739793222	0.554607232360648	0.515561063575175	P06105/P06777/P06786/P32561/P35201/P46995/Q04087/Q04264/Q06680/P00546/P06243/P12753/P32325/P32863/P38111/P38257/P38741/P38920/P40316/P40577/P47069/P48581/P50082/P53060/Q04149/Q05812/Q06156/Q12098/P29295	29	Acidophilic
BP	GO:0015748	organophosphate ester transport	29/1574	50/3280	0.099310739793222	0.554607232360648	0.515561063575175	P22215/P32660/P38753/P39719/P39929/P40343/P40527/P42838/P46950/P53121/P53739/Q06833/Q07878/Q08967/Q12142/P12688/P25346/P34078/P36108/P48582/P53083/Q04272/Q12674/Q12675/P18409/P48524/Q03640/Q12150/P53860	29	Acidophilic
BP	GO:0010570	regulation of filamentous growth	20/1574	33/3280	0.0996372300561337	0.554607232360648	0.515561063575175	P01120/P13574/P18480/P19659/P22082/P38255/P38691/P40340/P41948/Q03063/Q06810/P00546/P18412/P34072/P38820/Q03125/P27705/P38990/P41813/Q06168	20	Acidophilic
BP	GO:0010647	positive regulation of cell communication	20/1574	33/3280	0.0996372300561337	0.554607232360648	0.515561063575175	P05030/P06101/P13185/P23201/P38262/P40957/Q06836/P00546/P13186/P25357/P32917/P34239/P53191/P53290/P53295/Q03897/Q08281/Q08421/Q08886/P53096	20	Acidophilic
BP	GO:0034504	protein localization to nucleus	43/1574	77/3280	0.100121457440381	0.555073360049473	0.515994374345375	O13297/P06244/P06787/P20676/P21827/P25293/P25694/P32499/P36047/P39705/P40075/P40457/P40477/P47035/P47122/P49687/P53044/Q02455/Q02630/Q07532/O13577/P00546/P10591/P11745/P14907/P21268/P32835/P36161/P39685/P40063/P40064/P40517/P42944/P43587/P46970/P52593/P52891/Q00955/Q03656/Q04175/Q12449/P38990/P46673	43	Acidophilic
BP	GO:0006869	lipid transport	30/1574	52/3280	0.101662742619513	0.55795418385193	0.518672378700358	P32660/P35844/P35845/P38851/P40075/P40527/P42838/P43560/P46950/P53739/Q03497/Q06263/Q06681/Q06833/Q07878/Q12142/Q12451/Q12466/P12688/P38713/P53083/P53855/Q03177/Q12469/Q12674/Q12675/P18409/Q03640/Q12150/P53860	30	Acidophilic
BP	GO:0010605	negative regulation of macromolecule metabolic process	190/1574	371/3280	0.102945577089778	0.55795418385193	0.518672378700358	P04147/P04786/P06105/P06701/P06843/P07260/P07261/P10080/P12962/P13574/P14164/P14922/P17106/P19659/P20134/P22579/P23615/P24279/P25336/P25588/P27692/P29539/P31374/P31380/P31385/P32479/P32499/P32561/P32644/P32657/P32769/P32833/P32862/P34909/P35817/P36041/P36106/P38132/P38255/P38262/P38351/P38792/P38904/P38915/P38922/P38996/P39520/P39521/P39705/P39984/P40059/P40075/P40340/P40477/P43132/P43593/P46995/…	190	Acidophilic
BP	GO:0006022	aminoglycan metabolic process	9/1574	13/3280	0.103861601323086	0.55795418385193	0.518672378700358	P08004/P53858/Q05029/Q12114/P14180/P14742/P29311/P53968/P34226	9	Acidophilic
BP	GO:0006030	chitin metabolic process	9/1574	13/3280	0.103861601323086	0.55795418385193	0.518672378700358	P08004/P53858/Q05029/Q12114/P14180/P14742/P29311/P53968/P34226	9	Acidophilic
BP	GO:0006279	premeiotic DNA replication	9/1574	13/3280	0.103861601323086	0.55795418385193	0.518672378700358	P13382/P24279/P38132/P06243/P29469/P32325/P38741/P53091/Q02796	9	Acidophilic
BP	GO:0008156	negative regulation of DNA replication	9/1574	13/3280	0.103861601323086	0.55795418385193	0.518672378700358	P06701/P25336/P29539/P32657/P53840/Q03834/P14737/Q04659/Q04964	9	Acidophilic
BP	GO:0045053	protein retention in Golgi apparatus	9/1574	13/3280	0.103861601323086	0.55795418385193	0.518672378700358	P36158/P40343/P53741/Q01477/Q07878/P36108/P52917/P21576/P22219	9	Acidophilic
BP	GO:1901071	glucosamine-containing compound metabolic process	9/1574	13/3280	0.103861601323086	0.55795418385193	0.518672378700358	P08004/P53858/Q05029/Q12114/P14180/P14742/P29311/P53968/P34226	9	Acidophilic
BP	GO:0010876	lipid localization	32/1574	56/3280	0.105965833923212	0.566912845013099	0.527000320723045	P32660/P35844/P35845/P38851/P40075/P40527/P42838/P43560/P46950/P53739/Q03497/Q06263/Q06681/Q06833/Q07878/Q12142/Q12451/Q12466/P12688/P38713/P39006/P40345/P53083/P53855/Q03177/Q12469/Q12674/Q12675/P18409/Q03640/Q12150/P53860	32	Acidophilic
BP	GO:0051321	meiotic cell cycle	95/1574	180/3280	0.106347286943294	0.566912845013099	0.527000320723045	P01120/P06105/P06777/P06786/P13382/P17065/P24279/P24870/P25336/P32561/P32597/P34223/P35201/P38132/P38262/P38623/P38742/P38911/P43565/P46995/P47074/P53064/P53632/P53840/P54000/P54003/P54199/Q00684/Q03834/Q04087/Q04264/Q06680/Q07651/Q07878/Q12114/P00546/P06243/P07834/P12753/P14242/P22216/P23748/P28006/P29311/P29469/P32325/P32634/P32863/P36124/P36126/P38111/P38227/P38257/P38313/P38741/P38827/P38863/…	95	Acidophilic
BP	GO:0032968	positive regulation of transcription elongation by RNA polymerase II	22/1574	37/3280	0.107595222809049	0.569186942035656	0.529114313854062	O13297/P23615/P25293/P27692/P34909/P38351/P38439/P41895/P53064/P54000/Q06188/P06102/P07273/P22147/P31384/P32447/P53280/Q01560/Q08465/P25632/P41813/P22219	22	Acidophilic
BP	GO:0051784	negative regulation of nuclear division	22/1574	37/3280	0.107595222809049	0.569186942035656	0.529114313854062	P32561/P38262/P38911/P40957/P46995/P47074/P47134/P53148/P53892/P54199/Q03898/P22216/P28006/P36124/P40537/P40577/P40958/P41695/P43587/P53847/P10870/P53096	22	Acidophilic
BP	GO:0005976	polysaccharide metabolic process	23/1574	39/3280	0.111138224923774	0.581311728216568	0.540385475307267	P31374/P32566/P34223/P38631/P40036/P40187/P41818/P00546/P28006/P29311/P35688/P38081/P40038/P40186/P43587/Q06216/P23337/P32775/P33336/P38990/P40989/P41809/P22146	23	Acidophilic
BP	GO:0010604	positive regulation of macromolecule metabolic process	196/1574	384/3280	0.111184442351483	0.581311728216568	0.540385475307267	O13297/P01120/P02829/P04147/P07248/P07261/P12962/P13574/P14164/P14922/P17106/P18480/P19659/P19880/P20134/P22082/P22579/P23301/P23615/P25293/P25567/P27692/P31380/P31385/P32324/P32389/P32481/P32527/P32561/P32597/P32607/P32769/P32862/P33306/P34909/P35732/P35817/P36041/P36053/P36119/P38144/P38255/P38351/P38439/P38792/P38882/P38915/P39520/P39521/P39720/P40340/P40467/P40535/P40971/P41895/P43565/P43573/…	196	Acidophilic
BP	GO:0007062	sister chromatid cohesion	24/1574	41/3280	0.114424497063166	0.581311728216568	0.540385475307267	P22516/P25588/P32657/P38144/P47074/P47122/P53840/Q01454/Q03707/Q04213/Q04264/Q06340/Q06488/P00546/P25559/P38903/P40541/P41695/P47069/P49956/Q04659/Q12050/Q12158/Q99359	24	Acidophilic
BP	GO:0009890	negative regulation of biosynthetic process	183/1574	358/3280	0.115160791485025	0.581311728216568	0.540385475307267	P04147/P04786/P06105/P06701/P06843/P07260/P07261/P10080/P12962/P13574/P14164/P14922/P17106/P19659/P20134/P22579/P23615/P24279/P25587/P25588/P27692/P29539/P31374/P31380/P31385/P32479/P32499/P32561/P32644/P32769/P32833/P32862/P34909/P35817/P36041/P36106/P36152/P38132/P38255/P38262/P38271/P38351/P38792/P38904/P38915/P38922/P38996/P39520/P39521/P39705/P39984/P40059/P40075/P40340/P40477/P43132/P46995/…	183	Acidophilic
BP	GO:0000973	post-transcriptional tethering of RNA polymerase II gene DNA at nuclear periphery	10/1574	15/3280	0.116399496157356	0.581311728216568	0.540385475307267	P32499/P39705/P40457/P49687/Q02630/Q12149/P36161/P40064/P52891/P38801	10	Acidophilic
BP	GO:0007032	endosome organization	10/1574	15/3280	0.116399496157356	0.581311728216568	0.540385475307267	P27801/P38041/P39929/P39969/P36018/P36108/P42951/P48582/P52917/Q04272	10	Acidophilic
BP	GO:0007266	Rho protein signal transduction	10/1574	15/3280	0.116399496157356	0.581311728216568	0.540385475307267	P17121/P36166/P39960/Q06648/P32873/P35688/Q12128/Q12434/P38785/P53832	10	Acidophilic
BP	GO:0060261	positive regulation of transcription initiation by RNA polymerase II	10/1574	15/3280	0.116399496157356	0.581311728216568	0.540385475307267	P35732/P53550/P54000/P07273/P22147/P22696/P33297/P33299/P53165/Q04636	10	Acidophilic
BP	GO:0070873	regulation of glycogen metabolic process	10/1574	15/3280	0.116399496157356	0.581311728216568	0.540385475307267	P31374/P40036/P40187/P00546/P28006/P29311/P40038/P40186/Q06216/P38990	10	Acidophilic
BP	GO:0120009	intermembrane lipid transfer	10/1574	15/3280	0.116399496157356	0.581311728216568	0.540385475307267	P35844/P35845/P43560/Q06681/Q07878/Q12451/P38713/P53855/Q03640/P53860	10	Acidophilic
BP	GO:2000144	positive regulation of DNA-templated transcription initiation	10/1574	15/3280	0.116399496157356	0.581311728216568	0.540385475307267	P35732/P53550/P54000/P07273/P22147/P22696/P33297/P33299/P53165/Q04636	10	Acidophilic
BP	GO:0015914	phospholipid transport	16/1574	26/3280	0.116668150134836	0.581311728216568	0.540385475307267	P32660/P40527/P42838/P46950/P53739/Q06833/Q07878/Q12142/P12688/P53083/Q12674/Q12675/P18409/Q03640/Q12150/P53860	16	Acidophilic
BP	GO:0038202	TORC1 signaling	16/1574	26/3280	0.116668150134836	0.581311728216568	0.540385475307267	P05030/P23595/P36158/P38742/P53297/Q07800/Q07949/P10961/P20604/P26637/P34239/P53191/P53290/Q03897/Q04372/Q08281	16	Acidophilic
BP	GO:0070784	regulation of growth of unicellular organism as a thread of attached cells	16/1574	26/3280	0.116668150134836	0.581311728216568	0.540385475307267	P01120/P13574/P18480/P19659/P22082/P38255/P38691/P40340/Q03063/P18412/P34072/P38820/Q03125/P38990/P41813/Q06168	16	Acidophilic
BP	GO:1902533	positive regulation of intracellular signal transduction	16/1574	26/3280	0.116668150134836	0.581311728216568	0.540385475307267	P05030/P06101/P23201/P38262/P40957/Q06836/P00546/P25357/P32917/P34239/P53191/P53290/Q03897/Q08281/Q08886/P53096	16	Acidophilic
BP	GO:2000242	negative regulation of reproductive process	16/1574	26/3280	0.116668150134836	0.581311728216568	0.540385475307267	P32561/P38262/P38853/P38911/P46995/P54000/P54199/Q06680/P00546/P22216/P36124/P53094/Q06156/P10870/P53096/P53860	16	Acidophilic
BP	GO:0031929	TOR signaling	25/1574	43/3280	0.117476167449476	0.581311728216568	0.540385475307267	P05030/P23595/P36158/P38691/P38742/P39015/P53115/P53297/Q07800/Q07949/Q08921/P10961/P20604/P26637/P34239/P36123/P53094/P53191/P53290/Q03897/Q03944/Q04372/Q08236/Q08281/P53955	25	Acidophilic
BP	GO:0048584	positive regulation of response to stimulus	25/1574	43/3280	0.117476167449476	0.581311728216568	0.540385475307267	P05030/P06101/P13185/P23201/P35817/P38262/P40957/Q06810/Q06836/P00546/P13186/P25357/P32917/P34239/P38219/P53191/P53290/P53295/P53968/Q03897/Q08281/Q08421/Q08886/P27705/P53096	25	Acidophilic
BP	GO:0010608	post-transcriptional regulation of gene expression	69/1574	129/3280	0.117856129602349	0.581311728216568	0.540385475307267	P02994/P04147/P07260/P09032/P10080/P12962/P23301/P23595/P25567/P31374/P32324/P32471/P32481/P32501/P32644/P32769/P36041/P38691/P38792/P39015/P39935/P39936/P47047/P52286/P53297/P53550/P53632/P53935/Q03735/Q04373/Q08831/Q08972/Q12123/Q12149/P05453/P05755/P06102/P10081/P10961/P19211/P21560/P22147/P24276/P24783/P25339/P25359/P25644/P26784/P31384/P32335/P32911/P33892/P35207/P39730/P40032/P40328/P45978/…	69	Acidophilic
BP	GO:0000375	RNA splicing, via transesterification reactions	41/1574	74/3280	0.120181857531117	0.589236344089293	0.547752172222446	P21372/P27692/P32357/P32639/P53131/P53207/P53277/P53830/Q02775/Q06411/Q07478/Q12046/Q12420/P14120/P20095/P23394/P24309/P24384/P32524/P33411/P36084/P36118/P38282/P38741/P43589/P52868/P53769/P53866/Q01560/Q02521/Q02792/Q03361/Q03656/Q03714/Q03772/Q08925/Q12049/Q12186/P03874/P36048/P49704	41	Acidophilic
BP	GO:0007051	spindle organization	26/1574	45/3280	0.120313048612749	0.589236344089293	0.547752172222446	P24870/P25694/P32504/P35201/P38198/P41697/P46675/P47134/P54199/Q00684/Q03898/P00546/P11709/P23748/P24869/P28742/P32380/P36164/P36224/P38863/P50275/P53540/P53865/Q08581/Q12369/P39723	26	Acidophilic
BP	GO:0045185	maintenance of protein location	17/1574	28/3280	0.122218609157623	0.596461240466429	0.554468412190255	P29366/P36047/P36158/P40343/P53741/Q00402/Q01477/Q07878/P21268/P36108/P42944/P50078/P52917/Q99299/P21576/P25560/P22219	17	Acidophilic
BP	GO:0006413	translational initiation	27/1574	47/3280	0.122952898903213	0.597939360981939	0.555842468171864	P04147/P07260/P09032/P09064/P12962/P20459/P23301/P32481/P32497/P32501/P34167/P38249/P39015/P39935/P39936/P43573/Q04067/Q05775/P04449/P06103/P10081/P22147/P25644/P32911/P39730/P45978/P47089	27	Acidophilic
BP	GO:0007163	establishment or maintenance of cell polarity	45/1574	82/3280	0.124505601614548	0.603373300132041	0.560893840177427	P11433/P21339/P23201/P25558/P25635/P27637/P32521/P32660/P35844/P35845/P36166/P38870/P38928/P40414/P40463/P41697/P46675/P47136/P50111/P53226/Q00246/Q01389/Q03497/Q04439/Q06648/Q12114/Q12451/P11709/P32468/P32873/P36224/P38713/P40531/P41832/P53924/Q03162/Q08236/Q12675/P06781/P32047/P38785/P41698/P41809/P53955/P54786	45	Acidophilic
BP	GO:0030447	filamentous growth	46/1574	84/3280	0.125441581919959	0.605791054150047	0.563141376380085	P01120/P13574/P17536/P18480/P19659/P22082/P23201/P23561/P38255/P38691/P38742/P40071/P40340/P41697/P41948/P53438/P53923/Q03063/Q03497/Q06810/Q12361/P00546/P13517/P18412/P24309/P29311/P30605/P32801/P32917/P34072/P34164/P38713/P38820/P53094/Q03125/Q08886/Q12674/P27705/P38990/P39001/P39517/P41698/P41809/P41813/Q06168/P22146	46	Acidophilic
BP	GO:0009893	positive regulation of metabolic process	211/1574	416/3280	0.12681556130588	0.60603179389812	0.563365167260043	O13297/P01120/P02829/P04147/P07248/P07261/P12962/P13574/P14164/P14922/P17106/P18480/P19659/P19880/P20134/P22082/P22579/P23301/P23595/P23615/P25293/P25567/P27692/P31380/P31385/P32324/P32389/P32481/P32527/P32561/P32597/P32607/P32769/P32862/P33306/P34225/P34909/P35732/P35817/P36041/P36053/P36119/P38144/P38255/P38351/P38439/P38742/P38792/P38882/P38915/P39104/P39520/P39521/P39720/P40340/P40467/P40535/…	211	Acidophilic
BP	GO:0015698	inorganic anion transport	11/1574	17/3280	0.127086173265854	0.60603179389812	0.563365167260043	P25360/P38250/P38750/Q08913/P23900/P25297/P38329/P41930/P53838/P37020/P38264	11	Acidophilic
BP	GO:1900430	positive regulation of filamentous growth of a population of unicellular organisms	11/1574	17/3280	0.127086173265854	0.60603179389812	0.563365167260043	P01120/P18480/P19659/P22082/P38255/P40340/P41948/Q06810/P18412/P27705/Q06168	11	Acidophilic
BP	GO:2001251	negative regulation of chromosome organization	18/1574	30/3280	0.127240441576012	0.60603179389812	0.563365167260043	P40957/P47074/P47134/P53148/P53335/P53892/P54199/Q03898/P00546/P28006/P40537/P40577/P40958/P41695/P43587/P53847/Q99359/P43618	18	Acidophilic
BP	GO:0030866	cortical actin cytoskeleton organization	30/1574	53/3280	0.129841820439858	0.616303983320696	0.57291416084494	P15891/P17536/P32521/P32790/P34216/P38080/P38266/P40414/P40494/P53974/P54003/Q00684/Q07651/Q07657/Q07872/Q12280/Q12342/P00546/P08964/P14180/P22137/P32468/P33338/P41832/P53731/Q06412/Q12518/Q99299/P25623/Q05785	30	Acidophilic
BP	GO:0000077	DNA damage checkpoint signaling	19/1574	32/3280	0.131796343034283	0.621325617161622	0.577582255187837	P22516/P25588/P38850/P53917/Q06340/P00546/P14737/P22216/P29311/P38111/P38193/P38257/P48581/Q04149/Q04377/P34217/P34760/Q12098/Q12510	19	Acidophilic
BP	GO:0042770	signal transduction in response to DNA damage	19/1574	32/3280	0.131796343034283	0.621325617161622	0.577582255187837	P22516/P25588/P38850/P53917/Q06340/P00546/P14737/P22216/P29311/P38111/P38193/P38257/P48581/Q04149/Q04377/P34217/P34760/Q12098/Q12510	19	Acidophilic
BP	GO:0010498	proteasomal protein catabolic process	62/1574	116/3280	0.134829546818274	0.624018449073611	0.580085502898231	P19812/P25694/P32379/P32909/P33296/P34223/P34909/P36119/P38764/P39014/P40016/P43588/P43593/P52286/P53044/Q01476/Q04922/Q05468/Q06103/Q08723/Q12161/Q12532/P06704/P07834/P10591/P10592/P14724/P21243/P22470/P23638/P23639/P24814/P25491/P31382/P32496/P33202/P33297/P33299/P38263/P39940/P40208/P40318/P40492/P40577/P48582/P50082/P53076/P53119/P53886/P53920/Q03714/Q04511/Q04781/Q06479/Q12018/Q12250/Q99220/…	62	Acidophilic
BP	GO:0006353	DNA-templated transcription termination	20/1574	34/3280	0.135939858470797	0.624018449073611	0.580085502898231	P21538/P23615/P32657/P38144/P38351/P38439/P38996/P46995/P53064/P54000/P89105/Q01329/Q08773/P07273/P22696/P24783/P35728/Q01560/Q02792/Q12457	20	Acidophilic
BP	GO:0016075	rRNA catabolic process	20/1574	34/3280	0.135939858470797	0.624018449073611	0.580085502898231	P25694/P32769/P38792/P47047/P53044/P53632/P53725/Q12149/P22147/P25359/P39940/P40507/Q02792/Q05580/Q08162/Q08491/Q12476/P38801/Q06211/Q08226	20	Acidophilic
BP	GO:0040020	regulation of meiotic nuclear division	12/1574	19/3280	0.136273358567868	0.624018449073611	0.580085502898231	P32561/P38262/P38623/P38911/P46995/P06243/P22216/P32325/P36124/P10870/P14832/P53096	12	Acidophilic
BP	GO:0045943	positive regulation of transcription by RNA polymerase I	12/1574	19/3280	0.136273358567868	0.624018449073611	0.580085502898231	P27692/P38351/P38439/P38882/P43573/P53064/P53276/P53552/P89105/Q04177/P17629/Q04372	12	Acidophilic
BP	GO:0006511	ubiquitin-dependent protein catabolic process	72/1574	136/3280	0.137142824140022	0.624018449073611	0.580085502898231	P06779/P19812/P25694/P31244/P32379/P32909/P34223/P35732/P36119/P38753/P38764/P39014/P40016/P40343/P43588/P43593/P52286/P53044/Q01476/Q03280/Q04922/Q05468/Q06103/Q08412/Q08723/Q12161/Q12532/P06704/P07834/P10591/P10592/P14724/P21243/P22470/P22515/P22696/P23638/P23639/P24814/P25491/P32496/P32828/P33202/P33297/P33299/P35728/P38263/P38356/P39940/P40208/P40492/P40577/P48582/P50082/P53076/P53119/P53886/…	72	Acidophilic
BP	GO:0019941	modification-dependent protein catabolic process	73/1574	138/3280	0.137274475410983	0.624018449073611	0.580085502898231	P06779/P19812/P25694/P31244/P32379/P32909/P34223/P35732/P36119/P38753/P38764/P39014/P40016/P40343/P43588/P43593/P52286/P53044/Q01476/Q03280/Q04922/Q05468/Q06103/Q08412/Q08723/Q12161/Q12532/P06704/P07834/P10591/P10592/P14724/P21243/P22470/P22515/P22696/P23638/P23639/P24814/P25491/P32496/P32828/P33202/P33297/P33299/P35728/P38263/P38356/P39940/P40208/P40492/P40577/P48582/P50082/P53076/P53119/P53886/…	73	Acidophilic
BP	GO:1901991	negative regulation of mitotic cell cycle phase transition	35/1574	63/3280	0.138596430277076	0.624018449073611	0.580085502898231	P22516/P25588/P27637/P32526/P34252/P38213/P38853/P40957/P47035/P47074/P47134/P53148/P53316/P53892/P54199/Q03898/P06243/P14737/P28006/P29311/P32325/P38903/P40316/P40537/P40577/P40958/P41695/P43587/P47113/P50090/P53847/P53924/P54784/Q01919/P39723	35	Acidophilic
BP	GO:0006383	transcription by RNA polymerase III	21/1574	36/3280	0.139716876948602	0.624018449073611	0.580085502898231	P25441/P28000/P32349/P32367/P32479/P34111/P36121/P38351/P43573/P43639/P46678/P54000/P07273/P13393/P29056/P32350/P39933/Q12415/Q92317/P04051/P38930	21	Acidophilic
BP	GO:0031577	spindle checkpoint signaling	21/1574	36/3280	0.139716876948602	0.624018449073611	0.580085502898231	P32526/P40957/P47074/P47134/P53148/P53892/P54199/Q03898/P28006/P29311/P38903/P40537/P40577/P40958/P41695/P43587/P47113/P53847/P53924/Q01919/P39723	21	Acidophilic
BP	GO:0060627	regulation of vesicle-mediated transport	21/1574	36/3280	0.139716876948602	0.624018449073611	0.580085502898231	P13185/P27637/P36117/P38080/P38631/P38853/P38970/P40494/P47029/P53739/P53741/P53974/Q01477/Q04322/P13186/P22211/P39940/P50090/Q02805/Q12502/P29295	21	Acidophilic
BP	GO:0071174	mitotic spindle checkpoint signaling	21/1574	36/3280	0.139716876948602	0.624018449073611	0.580085502898231	P32526/P40957/P47074/P47134/P53148/P53892/P54199/Q03898/P28006/P29311/P38903/P40537/P40577/P40958/P41695/P43587/P47113/P53847/P53924/Q01919/P39723	21	Acidophilic
BP	GO:0007129	homologous chromosome pairing at meiosis	7/1574	10/3280	0.14048066706677	0.624018449073611	0.580085502898231	Q04264/Q06680/P00546/P12753/P47069/P50082/Q06156	7	Acidophilic
BP	GO:0034501	protein localization to kinetochore	7/1574	10/3280	0.14048066706677	0.624018449073611	0.580085502898231	P53148/P54199/Q03898/P06243/P38313/P40460/P41695	7	Acidophilic
BP	GO:0042868	antisense RNA metabolic process	7/1574	10/3280	0.14048066706677	0.624018449073611	0.580085502898231	P38996/P46995/P53632/Q08773/Q12149/P21192/Q01722	7	Acidophilic
BP	GO:0044090	positive regulation of vacuole organization	7/1574	10/3280	0.14048066706677	0.624018449073611	0.580085502898231	P23595/P29366/P39104/Q00684/Q12527/P38903/P43601	7	Acidophilic
BP	GO:1903083	protein localization to condensed chromosome	7/1574	10/3280	0.14048066706677	0.624018449073611	0.580085502898231	P53148/P54199/Q03898/P06243/P38313/P40460/P41695	7	Acidophilic
BP	GO:2000104	negative regulation of DNA-templated DNA replication	7/1574	10/3280	0.14048066706677	0.624018449073611	0.580085502898231	P25336/P29539/P32657/P53840/Q03834/P14737/Q04659	7	Acidophilic
BP	GO:0031325	positive regulation of cellular metabolic process	204/1574	403/3280	0.140921915266984	0.624018449073611	0.580085502898231	O13297/P01120/P02829/P04147/P07248/P07261/P12962/P13574/P14164/P14922/P17106/P18480/P19659/P19880/P20134/P22082/P22579/P23301/P23595/P23615/P25293/P25567/P27692/P31380/P31385/P32324/P32389/P32481/P32527/P32561/P32597/P32607/P32769/P32862/P33306/P34225/P34909/P35732/P35817/P36041/P36053/P36119/P38144/P38255/P38351/P38439/P38742/P38792/P38882/P38915/P39104/P39520/P39521/P39720/P40340/P40467/P40535/…	204	Acidophilic
BP	GO:0000086	G2/M transition of mitotic cell cycle	22/1574	38/3280	0.143166884243539	0.627430644333915	0.583257468417037	P24870/P25588/P34244/P34252/P38213/P38274/P50111/P52286/P00546/P06243/P07834/P23748/P24869/P32325/P53303/P54784/Q02724/Q12018/Q12369/P34217/P54786/Q12334	22	Acidophilic
BP	GO:0044839	cell cycle G2/M phase transition	22/1574	38/3280	0.143166884243539	0.627430644333915	0.583257468417037	P24870/P25588/P34244/P34252/P38213/P38274/P50111/P52286/P00546/P06243/P07834/P23748/P24869/P32325/P53303/P54784/Q02724/Q12018/Q12369/P34217/P54786/Q12334	22	Acidophilic
BP	GO:0110053	regulation of actin filament organization	22/1574	38/3280	0.143166884243539	0.627430644333915	0.583257468417037	P15891/P27637/P32471/P32521/P32790/P38266/P38853/P40563/P41697/P43597/P47068/Q00246/Q04439/Q06648/P13517/P33338/P41832/P50090/P53924/Q06440/Q12156/P38822	22	Acidophilic
BP	GO:0006352	DNA-templated transcription initiation	39/1574	71/3280	0.143769267867446	0.627430644333915	0.583257468417037	P19659/P21538/P23255/P23615/P32367/P32657/P34111/P35732/P36053/P38144/P41895/P41896/P46669/P46678/P53550/P54000/P89105/Q01080/Q05024/Q08747/P07273/P11747/P13393/P22147/P22696/P29055/P29056/P32786/P33297/P33299/P35189/P38129/P53165/Q03761/Q03973/Q04636/Q05021/Q92317/Q03213	39	Acidophilic
BP	GO:0031109	microtubule polymerization or depolymerization	13/1574	21/3280	0.144233029967762	0.627430644333915	0.583257468417037	P25293/P38198/P46675/Q12248/P11709/P28742/P32380/P35734/P38863/P43638/P53540/Q03954/P39723	13	Acidophilic
BP	GO:0000377	RNA splicing, via transesterification reactions with bulged adenosine as nucleophile	40/1574	73/3280	0.144861332025146	0.627430644333915	0.583257468417037	P21372/P27692/P32357/P32639/P53131/P53207/P53277/P53830/Q02775/Q06411/Q07478/Q12046/Q12420/P14120/P20095/P23394/P24309/P24384/P32524/P33411/P36084/P36118/P38282/P38741/P43589/P52868/P53769/P53866/Q01560/Q02521/Q02792/Q03361/Q03656/Q03714/Q03772/Q08925/Q12049/Q12186/P36048/P49704	40	Acidophilic
BP	GO:0000398	mRNA splicing, via spliceosome	40/1574	73/3280	0.144861332025146	0.627430644333915	0.583257468417037	P21372/P27692/P32357/P32639/P53131/P53207/P53277/P53830/Q02775/Q06411/Q07478/Q12046/Q12420/P14120/P20095/P23394/P24309/P24384/P32524/P33411/P36084/P36118/P38282/P38741/P43589/P52868/P53769/P53866/Q01560/Q02521/Q02792/Q03361/Q03656/Q03714/Q03772/Q08925/Q12049/Q12186/P36048/P49704	40	Acidophilic
BP	GO:0019953	sexual reproduction	125/1574	243/3280	0.146225204315722	0.6298293945802	0.585487338775852	P01120/P06105/P06777/P06786/P06787/P11433/P11927/P13382/P13574/P17065/P23561/P24279/P24870/P25336/P25558/P29366/P32561/P32597/P34223/P35177/P35201/P38132/P38255/P38262/P38623/P38742/P38853/P38911/P43565/P46995/P47074/P53064/P53632/P53739/P53840/P53885/P53917/P54000/P54003/P54199/Q00684/Q03497/Q03834/Q04087/Q04264/Q05040/Q06680/Q06810/Q07651/Q07653/Q07878/Q12114/P00546/P06243/P06783/P07834/P11709/…	125	Acidophilic
BP	GO:0051258	protein polymerization	23/1574	40/3280	0.146324000761057	0.6298293945802	0.585487338775852	P15891/P25293/P27637/P32790/P38266/P40563/P46675/Q12248/P11709/P13517/P32380/P32849/P33202/P35734/P38863/P39940/P41832/P53119/P53540/P53731/Q03954/P38822/P39723	23	Acidophilic
BP	GO:0033554	cellular response to stress	236/1574	469/3280	0.148702505647673	0.638085674389085	0.593162349397919	P02829/P04912/P06244/P06701/P06777/P06779/P07276/P09032/P10080/P13185/P13382/P14164/P15992/P18480/P19812/P19880/P22082/P22516/P22579/P22936/P22943/P23561/P24279/P25336/P25588/P25694/P27344/P27466/P27692/P29539/P31244/P31380/P32499/P32597/P32657/P32909/P33296/P34216/P34223/P34252/P35732/P35817/P36152/P38132/P38144/P38262/P38351/P38427/P38439/P38623/P38630/P38691/P38720/P38742/P38850/P38862/P39015/…	236	Acidophilic
BP	GO:0050658	RNA transport	49/1574	91/3280	0.151969616612617	0.641110659358637	0.595974365500852	P02994/P04147/P20449/P20676/P21827/P23615/P32499/P33441/P38144/P38882/P38922/P39705/P40457/P40477/P49687/P50111/P53276/P53552/Q02455/Q02630/Q03280/Q06505/Q07478/Q08972/Q12159/P10592/P11745/P14907/P17629/P25491/P32492/P32835/P35180/P36161/P38770/P39685/P39940/P40064/P52593/P52891/P52918/P53165/P53254/Q04175/Q99257/P38333/P39517/Q04839/P46673	49	Acidophilic
BP	GO:0051236	establishment of RNA localization	49/1574	91/3280	0.151969616612617	0.641110659358637	0.595974365500852	P02994/P04147/P20449/P20676/P21827/P23615/P32499/P33441/P38144/P38882/P38922/P39705/P40457/P40477/P49687/P50111/P53276/P53552/Q02455/Q02630/Q03280/Q06505/Q07478/Q08972/Q12159/P10592/P11745/P14907/P17629/P25491/P32492/P32835/P35180/P36161/P38770/P39685/P39940/P40064/P52593/P52891/P52918/P53165/P53254/Q04175/Q99257/P38333/P39517/Q04839/P46673	49	Acidophilic
BP	GO:0141124	intracellular signaling cassette	52/1574	97/3280	0.153491780802419	0.641110659358637	0.595974365500852	P06101/P06244/P08678/P11075/P17121/P18963/P23201/P23561/P34225/P36166/P38262/P38742/P38748/P39960/P39993/P47035/P54199/Q00246/Q01389/Q03497/Q06648/Q06836/Q12246/P04821/P07866/P19158/P23250/P23287/P25296/P25357/P29311/P32864/P32873/P32917/P35688/P47113/P53599/Q02208/Q06147/Q06407/Q06409/Q08886/Q12128/Q12236/Q12434/Q12469/P06781/P14747/P38785/P53096/P53832/Q12424	52	Acidophilic
BP	GO:0006023	aminoglycan biosynthetic process	8/1574	12/3280	0.156856387281582	0.641110659358637	0.595974365500852	P08004/P53858/Q05029/P14180/P14742/P29311/P53968/P34226	8	Acidophilic
BP	GO:0006031	chitin biosynthetic process	8/1574	12/3280	0.156856387281582	0.641110659358637	0.595974365500852	P08004/P53858/Q05029/P14180/P14742/P29311/P53968/P34226	8	Acidophilic
BP	GO:0006037	cell wall chitin metabolic process	8/1574	12/3280	0.156856387281582	0.641110659358637	0.595974365500852	P08004/Q05029/Q12114/P14180/P14742/P29311/P53968/P34226	8	Acidophilic
BP	GO:0031146	SCF-dependent proteasomal ubiquitin-dependent protein catabolic process	8/1574	12/3280	0.156856387281582	0.641110659358637	0.595974365500852	P39014/P52286/Q04922/P07834/P24814/Q04511/Q06479/Q12018	8	Acidophilic
BP	GO:0045835	negative regulation of meiotic nuclear division	8/1574	12/3280	0.156856387281582	0.641110659358637	0.595974365500852	P32561/P38262/P38911/P46995/P22216/P36124/P10870/P53096	8	Acidophilic
BP	GO:0071038	nuclear polyadenylation-dependent tRNA catabolic process	8/1574	12/3280	0.156856387281582	0.641110659358637	0.595974365500852	P38792/P47047/P53632/Q12149/P25359/P40507/Q08162/Q12476	8	Acidophilic
BP	GO:0106354	tRNA surveillance	8/1574	12/3280	0.156856387281582	0.641110659358637	0.595974365500852	P38792/P47047/P53632/Q12149/P25359/P40507/Q08162/Q12476	8	Acidophilic
BP	GO:1901073	glucosamine-containing compound biosynthetic process	8/1574	12/3280	0.156856387281582	0.641110659358637	0.595974365500852	P08004/P53858/Q05029/P14180/P14742/P29311/P53968/P34226	8	Acidophilic
BP	GO:1904669	ATP export	8/1574	12/3280	0.156856387281582	0.641110659358637	0.595974365500852	P38753/P39929/P40343/P34078/P36108/P48582/Q04272/P48524	8	Acidophilic
BP	GO:1903046	meiotic cell cycle process	77/1574	147/3280	0.157111048263302	0.641110659358637	0.595974365500852	P01120/P06105/P06777/P06786/P13382/P17065/P24279/P24870/P25336/P32561/P34223/P35201/P38132/P38262/P38623/P38911/P46995/P47074/P53064/P53632/P54000/P54003/P54199/Q00684/Q03834/Q04087/Q04264/Q06680/Q07651/Q07878/Q12114/P00546/P06243/P12753/P14242/P22216/P23748/P29311/P29469/P32325/P32634/P32863/P36124/P36126/P38111/P38227/P38257/P38741/P38827/P38920/P38994/P40316/P40577/P47069/P48581/P50082/P53060/…	77	Acidophilic
BP	GO:0032507	maintenance of protein location in cell	15/1574	25/3280	0.15727101311828	0.641110659358637	0.595974365500852	P36047/P36158/P40343/P53741/Q00402/Q01477/Q07878/P21268/P36108/P42944/P50078/P52917/P21576/P25560/P22219	15	Acidophilic
BP	GO:0045727	positive regulation of translation	15/1574	25/3280	0.15727101311828	0.641110659358637	0.595974365500852	P12962/P23301/P25567/P32324/P32481/P32769/P53297/P05755/P19211/P21560/P32335/P40328/P07253/P39517/Q07807	15	Acidophilic
BP	GO:0071025	RNA surveillance	15/1574	25/3280	0.15727101311828	0.641110659358637	0.595974365500852	P38792/P38922/P38996/P47047/P53632/P53725/Q02455/Q12149/P25359/P33411/P40507/Q02792/Q08162/Q12476/P38801	15	Acidophilic
BP	GO:0071027	nuclear RNA surveillance	15/1574	25/3280	0.15727101311828	0.641110659358637	0.595974365500852	P38792/P38922/P38996/P47047/P53632/P53725/Q02455/Q12149/P25359/P33411/P40507/Q02792/Q08162/Q12476/P38801	15	Acidophilic
BP	GO:1902903	regulation of supramolecular fiber organization	29/1574	52/3280	0.160537864434448	0.652508739314207	0.606569983231252	P15891/P25293/P27637/P32471/P32521/P32790/P38266/P38853/P40563/P41697/P43597/P47068/Q00246/Q04439/Q06648/Q12248/P11709/P13517/P32380/P33338/P35734/P41832/P43638/P50090/P53924/Q03954/Q06440/Q12156/P38822	29	Acidophilic
BP	GO:0030865	cortical cytoskeleton organization	30/1574	54/3280	0.162296442411981	0.655319430625864	0.609182792652888	P15891/P17536/P32521/P32790/P34216/P38080/P38266/P40414/P40494/P53974/P54003/Q00684/Q07651/Q07657/Q07872/Q12280/Q12342/P00546/P08964/P14180/P22137/P32468/P33338/P41832/P53731/Q06412/Q12518/Q99299/P25623/Q05785	30	Acidophilic
BP	GO:0007064	mitotic sister chromatid cohesion	16/1574	27/3280	0.162647824051441	0.655319430625864	0.609182792652888	P22516/P25588/P47122/P53840/Q01454/Q03707/Q04264/Q06340/P25559/P40541/P47069/P49956/Q04659/Q12050/Q12158/Q99359	16	Acidophilic
BP	GO:0051494	negative regulation of cytoskeleton organization	16/1574	27/3280	0.162647824051441	0.655319430625864	0.609182792652888	P15891/P27637/P32471/P32790/P38266/P40494/P40563/P47068/P00546/P11709/P13517/P33338/P41832/P43638/Q06440/Q12156	16	Acidophilic
BP	GO:0016051	carbohydrate biosynthetic process	33/1574	60/3280	0.166798901142247	0.668159760066921	0.621119120773078	P00358/P00560/P00950/P14540/P31374/P32566/P38427/P38631/P40036/P40187/P41818/Q12494/P12709/P28006/P35688/P38263/P38426/P40038/P40186/P40208/P40492/P53076/Q06216/P12904/P23337/P32775/P33336/P34760/P38990/P40989/P41277/P41809/P22146	33	Acidophilic
BP	GO:0051247	positive regulation of protein metabolic process	33/1574	60/3280	0.166798901142247	0.668159760066921	0.621119120773078	P12962/P23301/P25567/P32324/P32481/P32769/P47074/P53297/Q06340/Q12527/P05755/P19211/P21560/P24869/P32325/P32335/P32468/P32917/P33297/P33299/P38356/P39006/P39940/P40328/P40577/P40958/P43587/P48582/P50082/Q03714/P07253/P39517/Q07807	33	Acidophilic
BP	GO:0009651	response to salt stress	9/1574	14/3280	0.169907995724252	0.672835663068039	0.625465824861609	P36024/P53935/Q04439/Q08921/P54115/Q03125/Q99332/P38822/Q12180	9	Acidophilic
BP	GO:0010507	negative regulation of autophagy	9/1574	14/3280	0.169907995724252	0.672835663068039	0.625465824861609	P38351/P38634/P38691/P89105/P22147/P53290/Q06247/P33336/P38954	9	Acidophilic
BP	GO:0016078	tRNA catabolic process	9/1574	14/3280	0.169907995724252	0.672835663068039	0.625465824861609	P38792/P47047/P53632/Q12149/P22147/P25359/P40507/Q08162/Q12476	9	Acidophilic
BP	GO:0031647	regulation of protein stability	9/1574	14/3280	0.169907995724252	0.672835663068039	0.625465824861609	P02829/P06101/P25588/Q01476/Q04373/Q07418/P00445/P19882/P40186	9	Acidophilic
BP	GO:0007093	mitotic cell cycle checkpoint signaling	37/1574	68/3280	0.171340976206847	0.673973774856052	0.626523809845681	P22516/P25389/P25588/P32526/P34244/P34252/P39960/P40957/P47074/P47134/P53148/P53892/P53917/P54199/Q03898/Q06340/Q12263/P00546/P06243/P14737/P28006/P29311/P32325/P38257/P38903/P40537/P40577/P40958/P41695/P43587/P47113/P53847/P53924/P54784/Q01919/Q04149/P39723	37	Acidophilic
BP	GO:0000271	polysaccharide biosynthetic process	18/1574	31/3280	0.171654215385416	0.673973774856052	0.626523809845681	P31374/P32566/P38631/P40036/P40187/P41818/P28006/P35688/P40038/P40186/Q06216/P23337/P32775/P33336/P38990/P40989/P41809/P22146	18	Acidophilic
BP	GO:0009250	glucan biosynthetic process	18/1574	31/3280	0.171654215385416	0.673973774856052	0.626523809845681	P31374/P32566/P38631/P40036/P40187/P41818/P28006/P35688/P40038/P40186/Q06216/P23337/P32775/P33336/P38990/P40989/P41809/P22146	18	Acidophilic
BP	GO:0051173	positive regulation of nitrogen compound metabolic process	192/1574	381/3280	0.172239444656109	0.674361215517985	0.626883973413848	O13297/P01120/P02829/P04147/P07248/P07261/P12962/P13574/P14164/P14922/P17106/P18480/P19659/P19880/P20134/P22082/P22579/P23301/P23615/P25293/P25567/P27692/P31380/P31385/P32324/P32389/P32481/P32527/P32561/P32597/P32607/P32769/P32862/P34909/P35732/P35817/P36041/P36119/P38144/P38351/P38439/P38792/P38882/P38915/P39520/P39521/P39720/P40340/P40467/P40535/P40971/P41895/P43565/P43573/P43609/P47047/P47074/…	192	Acidophilic
BP	GO:0051493	regulation of cytoskeleton organization	41/1574	76/3280	0.17461397283953	0.681732299593208	0.633736108986167	P15891/P17121/P23201/P24870/P25293/P27637/P32471/P32521/P32790/P38266/P38853/P40494/P40563/P41697/P43597/P47068/Q00246/Q00684/Q04439/Q06648/Q12248/P00546/P11709/P13517/P20604/P32380/P33338/P35734/P39940/P41832/P43638/P50090/P53599/P53924/Q03954/Q06412/Q06440/Q07084/Q12156/Q99299/P38822	41	Acidophilic
BP	GO:0010557	positive regulation of macromolecule biosynthetic process	158/1574	312/3280	0.177057417135059	0.681744164872934	0.633747138911271	O13297/P01120/P02829/P07248/P07261/P12962/P13574/P14164/P14922/P17106/P18480/P19659/P19880/P20134/P22082/P22579/P23301/P23615/P25293/P25567/P27692/P31380/P31385/P32324/P32389/P32481/P32527/P32561/P32597/P32607/P32769/P32862/P33306/P34909/P35732/P35817/P36053/P36119/P38144/P38255/P38351/P38439/P38882/P38915/P39520/P39521/P39720/P40340/P40467/P40535/P40971/P41895/P43565/P43573/P43609/P49687/P53064/…	158	Acidophilic
BP	GO:0008380	RNA splicing	46/1574	86/3280	0.177380953885104	0.681744164872934	0.633747138911271	P21372/P27692/P31380/P32357/P32639/P53131/P53207/P53277/P53830/Q02770/Q02775/Q06411/Q07478/Q12046/Q12420/P14120/P16658/P20095/P23394/P24309/P24384/P32335/P32350/P32524/P33411/P36084/P36118/P38282/P38741/P43589/P52868/P53769/P53866/Q01560/Q02521/Q02792/Q03361/Q03656/Q03714/Q03772/Q08925/Q12049/Q12186/P03874/P36048/P49704	46	Acidophilic
BP	GO:0050657	nucleic acid transport	49/1574	92/3280	0.178495327052788	0.681744164872934	0.633747138911271	P02994/P04147/P20449/P20676/P21827/P23615/P32499/P33441/P38144/P38882/P38922/P39705/P40457/P40477/P49687/P50111/P53276/P53552/Q02455/Q02630/Q03280/Q06505/Q07478/Q08972/Q12159/P10592/P11745/P14907/P17629/P25491/P32492/P32835/P35180/P36161/P38770/P39685/P39940/P40064/P52593/P52891/P52918/P53165/P53254/Q04175/Q99257/P38333/P39517/Q04839/P46673	49	Acidophilic
BP	GO:0009653	anatomical structure morphogenesis	55/1574	104/3280	0.179792439708135	0.681744164872934	0.633747138911271	P01120/P09232/P17065/P18961/P23201/P25389/P25694/P27637/P29366/P34223/P35817/P36165/P38853/P39720/P40468/P46995/P54000/P54003/Q01476/Q03921/Q06488/Q06648/Q07651/Q07653/Q07878/Q12114/P07834/P13517/P29311/P32634/P32801/P33304/P34228/P35688/P36126/P38227/P38741/P38827/P38994/P39006/P39538/P46676/P50082/P50090/P53094/P53865/P14832/P23292/P33301/P38785/P40219/P40989/Q04734/Q07442/P53860	55	Acidophilic
BP	GO:0048856	anatomical structure development	55/1574	104/3280	0.179792439708135	0.681744164872934	0.633747138911271	P01120/P09232/P17065/P18961/P23201/P25389/P25694/P27637/P29366/P34223/P35817/P36165/P38853/P39720/P40468/P46995/P54000/P54003/Q01476/Q03921/Q06488/Q06648/Q07651/Q07653/Q07878/Q12114/P07834/P13517/P29311/P32634/P32801/P33304/P34228/P35688/P36126/P38227/P38741/P38827/P38994/P39006/P39538/P46676/P50082/P50090/P53094/P53865/P14832/P23292/P33301/P38785/P40219/P40989/Q04734/Q07442/P53860	55	Acidophilic
BP	GO:0051130	positive regulation of cellular component organization	58/1574	110/3280	0.180068335783046	0.681744164872934	0.633747138911271	P02829/P07260/P12962/P15891/P23301/P23595/P25293/P25694/P29366/P32521/P36117/P38631/P38970/P39104/P39935/P39936/P41697/P43597/P47029/P53739/Q00246/Q00684/Q01476/Q03898/Q04439/Q06648/Q12248/Q12527/P06243/P07273/P10081/P11978/P19211/P22696/P32325/P32380/P32445/P33297/P33299/P35734/P37366/P38903/P39006/P39940/P40577/P43601/P50082/P53165/Q02805/Q03954/Q04636/Q06412/Q06440/Q12236/Q12502/Q99299/P14832/…	58	Acidophilic
BP	GO:0000002	mitochondrial genome maintenance	10/1574	16/3280	0.180519558808345	0.681744164872934	0.633747138911271	P06168/P19882/P32445/P38766/P53083/P13433/P18409/P32843/P36775/P40156	10	Acidophilic
BP	GO:0000920	septum digestion after cytokinesis	10/1574	16/3280	0.180519558808345	0.681744164872934	0.633747138911271	P08004/P25635/P38041/P39969/P53172/P08964/P21192/P50275/Q08817/Q12469	10	Acidophilic
BP	GO:0007118	budding cell apical bud growth	10/1574	16/3280	0.180519558808345	0.681744164872934	0.633747138911271	P23201/P38041/P39969/P40468/P41697/Q03497/P00546/P38692/P41832/Q08817	10	Acidophilic
BP	GO:0015918	sterol transport	10/1574	16/3280	0.180519558808345	0.681744164872934	0.633747138911271	P35844/P35845/P38851/P43560/Q03497/Q06681/Q12451/P38713/Q03177/Q12469	10	Acidophilic
BP	GO:0031445	regulation of heterochromatin formation	10/1574	16/3280	0.180519558808345	0.681744164872934	0.633747138911271	P22579/P31385/P32561/P35817/P38255/Q08923/P11978/P22696/P41813/Q07442	10	Acidophilic
BP	GO:0120261	regulation of heterochromatin organization	10/1574	16/3280	0.180519558808345	0.681744164872934	0.633747138911271	P22579/P31385/P32561/P35817/P38255/Q08923/P11978/P22696/P41813/Q07442	10	Acidophilic
BP	GO:0034661	ncRNA catabolic process	21/1574	37/3280	0.181876548006764	0.685002433525477	0.636776014760525	P25694/P32769/P38792/P38996/P47047/P53044/P53632/P53725/Q12149/P22147/P25359/P39940/P40507/Q02792/Q05580/Q08162/Q08491/Q12476/P38801/Q06211/Q08226	21	Acidophilic
BP	GO:0007114	cell budding	23/1574	41/3280	0.187084477708362	0.700808340821052	0.651469134324423	P06787/P23201/P25293/P25389/P25558/P32521/P36165/P38041/P38928/P39969/P40468/P41697/P47136/Q03497/Q04439/Q12263/P00546/P32801/P38344/P38692/P38820/P41832/Q08817	23	Acidophilic
BP	GO:0019954	asexual reproduction	23/1574	41/3280	0.187084477708362	0.700808340821052	0.651469134324423	P06787/P23201/P25293/P25389/P25558/P32521/P36165/P38041/P38928/P39969/P40468/P41697/P47136/Q03497/Q04439/Q12263/P00546/P32801/P38344/P38692/P38820/P41832/Q08817	23	Acidophilic
BP	GO:0000972	transcription-dependent tethering of RNA polymerase II gene DNA at nuclear periphery	11/1574	18/3280	0.189285151191679	0.703349114079537	0.653831028809412	P20676/P32499/P39705/P40457/P49687/Q02630/Q12149/P36161/P40064/P52891/P38801	11	Acidophilic
BP	GO:0006271	DNA strand elongation involved in DNA replication	11/1574	18/3280	0.189285151191679	0.703349114079537	0.653831028809412	P04786/P06786/P13382/P24279/P27344/P38132/P38630/P47110/P29469/P32354/P53091	11	Acidophilic
BP	GO:0090033	positive regulation of filamentous growth	11/1574	18/3280	0.189285151191679	0.703349114079537	0.653831028809412	P01120/P18480/P19659/P22082/P38255/P40340/P41948/Q06810/P18412/P27705/Q06168	11	Acidophilic
BP	GO:0016237	microautophagy	25/1574	45/3280	0.191325643595008	0.709030326263852	0.659112265016294	P06787/P25694/P34223/P35844/P35845/P38753/P38862/P38881/P39104/P40343/P40344/P43585/Q02725/Q02948/Q06628/Q12142/Q12451/Q12527/P38713/P43601/P53290/P53855/Q12092/P38959/P38966	25	Acidophilic
BP	GO:0033365	protein localization to organelle	155/1574	307/3280	0.194521378801016	0.717981481216165	0.667433229291855	O13297/P01120/P02829/P06244/P06787/P15891/P19659/P20676/P21827/P25293/P25694/P29539/P32499/P32561/P34111/P34244/P35056/P36046/P36047/P36117/P36158/P38167/P38753/P38825/P38862/P39705/P40075/P40094/P40343/P40344/P40457/P40477/P46682/P47029/P47035/P47122/P48415/P49334/P49687/P53044/P53112/P53148/P53278/P53741/P53950/P54003/P54199/Q01477/Q02455/Q02630/Q02948/Q02969/Q03771/Q03898/Q04087/Q04437/Q06096/…	155	Acidophilic
BP	GO:0006914	autophagy	91/1574	177/3280	0.194777082927329	0.717981481216165	0.667433229291855	P01120/P06244/P06787/P09232/P11075/P16140/P17065/P22082/P22579/P23595/P25694/P27692/P32521/P32561/P34223/P35844/P35845/P36015/P38351/P38634/P38691/P38742/P38753/P38862/P38881/P39104/P39929/P39993/P40075/P40094/P40343/P40344/P43565/P43585/P48415/P53297/P53741/P53917/P89105/Q00684/Q01389/Q01477/Q02725/Q02948/Q04439/Q06096/Q06628/Q07878/Q08412/Q12142/Q12451/Q12527/P22147/P32854/P35190/P36105/P36115/…	91	Acidophilic
BP	GO:0065003	protein-containing complex assembly	177/1574	352/3280	0.195898683875862	0.72020046645078	0.669495990685619	P02829/P05317/P07260/P09064/P15891/P16862/P19659/P20459/P21372/P23615/P24279/P25293/P25386/P25389/P25635/P26321/P26783/P27637/P27692/P27801/P32357/P32457/P32481/P32497/P32504/P32578/P32639/P32790/P32833/P32892/P33332/P34167/P34252/P35177/P35201/P35203/P38132/P38249/P38266/P38345/P38911/P39929/P39935/P39936/P39985/P40494/P40563/P41805/P43573/P43588/P46675/P46678/P47048/P48415/P52286/P53064/P53743/…	177	Acidophilic
BP	GO:0045143	homologous chromosome segregation	12/1574	20/3280	0.196618774297296	0.720935505756753	0.67017928081284	P06105/P35201/Q04087/Q04264/Q06680/P00546/P06243/P12753/P47069/P50082/Q06156/P29295	12	Acidophilic
BP	GO:0006310	DNA recombination	72/1574	139/3280	0.20258750464796	0.737810539497084	0.685866256812053	O13527/O13535/P04786/P06777/P06786/P18480/P22082/P24279/P25336/P32561/P32657/P33441/P34252/P35817/P38132/P38351/P40026/P43124/P46995/P47110/P53115/P53552/P53632/P53686/P53687/Q01454/Q04087/Q04437/Q06148/Q06340/Q06488/Q06554/Q08562/Q99247/O13559/P00546/P06243/P0C2I3/P0C2J3/P0CX20/P12753/P17629/P29469/P32354/P32863/P38111/P38257/P38741/P38920/P40063/P40316/P40577/P47046/P48581/P49956/P53060/P53091/…	72	Acidophilic
BP	GO:0030100	regulation of endocytosis	13/1574	22/3280	0.202818048736211	0.737810539497084	0.685866256812053	P36117/P38080/P38631/P38970/P40494/P47029/P53739/P53974/P22211/P39940/Q02805/Q12502/P29295	13	Acidophilic
BP	GO:0061709	reticulophagy	13/1574	22/3280	0.202818048736211	0.737810539497084	0.685866256812053	P32521/P39929/P40075/Q04439/Q07878/Q12142/Q12451/Q12527/P38713/P38878/P52917/P53855/P15303	13	Acidophilic
BP	GO:0032502	developmental process	67/1574	129/3280	0.204252738675009	0.741084543988385	0.688909760645388	P01120/P09232/P17065/P18961/P22082/P23201/P25389/P25694/P27637/P29366/P34223/P35817/P36165/P38853/P39720/P40468/P46995/P54000/P54003/Q01476/Q03921/Q04437/Q06488/Q06648/Q07651/Q07653/Q07878/Q08562/Q12114/P07834/P11746/P13517/P25342/P29311/P32492/P32591/P32634/P32801/P33304/P34161/P34228/P35688/P36126/P38227/P38741/P38827/P38994/P39006/P39538/P46676/P50082/P50090/P53094/P53865/P07269/P08153/P14832/…	67	Acidophilic
BP	GO:0009891	positive regulation of biosynthetic process	162/1574	322/3280	0.206125283992876	0.74592596243897	0.693410327352699	O13297/P01120/P02829/P07248/P07261/P12962/P13574/P14164/P14922/P17106/P18480/P19659/P19880/P20134/P22082/P22579/P23301/P23615/P25293/P25567/P27692/P31380/P31385/P32324/P32389/P32481/P32527/P32561/P32597/P32607/P32769/P32862/P33306/P34225/P34909/P35732/P35817/P36053/P36119/P38144/P38255/P38351/P38439/P38882/P38915/P39520/P39521/P39720/P40340/P40467/P40535/P40971/P41895/P43565/P43573/P43609/P49687/…	162	Acidophilic
BP	GO:0031328	positive regulation of cellular biosynthetic process	161/1574	320/3280	0.206826568864074	0.746514646993767	0.693957566583406	O13297/P01120/P02829/P07248/P07261/P12962/P13574/P14164/P14922/P17106/P18480/P19659/P19880/P20134/P22082/P22579/P23301/P23615/P25293/P25567/P27692/P31380/P31385/P32324/P32389/P32481/P32527/P32561/P32597/P32607/P32769/P32862/P33306/P34225/P34909/P35732/P35817/P36053/P36119/P38144/P38255/P38351/P38439/P38882/P38915/P39520/P39521/P39720/P40340/P40467/P40535/P40971/P41895/P43565/P43573/P43609/P49687/…	161	Acidophilic
BP	GO:0006898	receptor-mediated endocytosis	14/1574	24/3280	0.2081026742764	0.749169627395041	0.696425627653626	P06787/P38080/P40494/P53739/P53974/Q04439/P22137/P38065/P39940/P53731/Q02805/Q12502/P38700/P29295	14	Acidophilic
BP	GO:0051252	regulation of RNA metabolic process	239/1574	480/3280	0.209872334185967	0.753583044512306	0.700528325725726	O13297/P01120/P04147/P04786/P06843/P07248/P07261/P13574/P14164/P14922/P17106/P18480/P19659/P19880/P20134/P21538/P22082/P22579/P23615/P25293/P27637/P27692/P31380/P31385/P32389/P32479/P32527/P32561/P32597/P32607/P32657/P32862/P32909/P34909/P35177/P35732/P35817/P36041/P36106/P36119/P38114/P38144/P38151/P38255/P38262/P38274/P38351/P38439/P38792/P38882/P38915/P39014/P39520/P39521/P39720/P39984/P39985/…	239	Acidophilic
BP	GO:0005977	glycogen metabolic process	15/1574	26/3280	0.21263855355025	0.753752008236948	0.700685393849794	P31374/P34223/P40036/P40187/P41818/P00546/P28006/P29311/P40038/P40186/P43587/Q06216/P23337/P32775/P38990	15	Acidophilic
BP	GO:0015850	organic hydroxy compound transport	15/1574	26/3280	0.21263855355025	0.753752008236948	0.700685393849794	P35844/P35845/P38851/P43560/Q03497/Q06108/Q06681/Q12451/P19807/P23900/P30605/P38713/Q03177/Q12469/P30606	15	Acidophilic
BP	GO:0032465	regulation of cytokinesis	15/1574	26/3280	0.21263855355025	0.753752008236948	0.700685393849794	P27637/P34216/P38853/P47035/Q00684/Q12280/P00546/P32900/P38283/P40020/P50078/P50090/Q02208/Q06412/Q99299	15	Acidophilic
BP	GO:0034250	positive regulation of amide metabolic process	15/1574	26/3280	0.21263855355025	0.753752008236948	0.700685393849794	P12962/P23301/P25567/P32324/P32481/P32769/P53297/P05755/P19211/P21560/P32335/P40328/P07253/P39517/Q07807	15	Acidophilic
BP	GO:0051302	regulation of cell division	15/1574	26/3280	0.21263855355025	0.753752008236948	0.700685393849794	P27637/P34216/P38853/P47035/Q00684/Q12280/P00546/P32900/P38283/P40020/P50078/P50090/Q02208/Q06412/Q99299	15	Acidophilic
BP	GO:0000027	ribosomal large subunit assembly	17/1574	30/3280	0.219947419662436	0.771764870005409	0.717430091050825	P05317/P26321/P32892/P39985/P41805/Q05942/Q07915/Q12019/Q12176/Q12389/P04456/P36105/P38789/P38883/P40991/Q08932/P05739	17	Acidophilic
BP	GO:0031023	microtubule organizing center organization	17/1574	30/3280	0.219947419662436	0.771764870005409	0.717430091050825	P06101/P06787/P11927/P24870/P40457/P54199/P00546/P06704/P24869/P28742/P33419/P39685/P47069/P50275/P53865/Q12369/Q12365	17	Acidophilic
BP	GO:0032392	DNA geometric change	17/1574	30/3280	0.219947419662436	0.771764870005409	0.717430091050825	P22516/P24279/P32644/P38132/P53115/O13559/P0CX20/P10862/P12753/P29469/P32354/P32849/P32863/P38766/P53091/Q06218/Q12464	17	Acidophilic
BP	GO:0051300	spindle pole body organization	17/1574	30/3280	0.219947419662436	0.771764870005409	0.717430091050825	P06101/P06787/P11927/P24870/P40457/P54199/P00546/P06704/P24869/P28742/P33419/P39685/P47069/P50275/P53865/Q12369/Q12365	17	Acidophilic
BP	GO:0019216	regulation of lipid metabolic process	19/1574	34/3280	0.225475447214152	0.785072931590549	0.729801221437557	P25587/P34225/P36148/P38250/P38271/P39720/P40075/P53950/Q03833/Q04958/Q12382/Q12466/P00546/P12688/P21957/P22211/P39940/Q12468/Q03640	19	Acidophilic
BP	GO:0045931	positive regulation of mitotic cell cycle	20/1574	36/3280	0.227725868526903	0.785072931590549	0.729801221437557	P20437/P32582/P43565/P50111/P53313/Q03898/Q12416/P00546/P04821/P07866/P22147/P23748/P31384/P32325/P40208/P40577/Q08471/Q08581/P41813/P54786	20	Acidophilic
BP	GO:0051235	maintenance of location	20/1574	36/3280	0.227725868526903	0.785072931590549	0.729801221437557	P29366/P36047/P36158/P40343/P53741/Q00402/Q01477/Q07878/P21268/P36108/P39006/P40345/P42944/P47818/P50078/P52917/Q99299/P21576/P25560/P22219	20	Acidophilic
BP	GO:0044804	nucleophagy	21/1574	38/3280	0.229694367949572	0.785072931590549	0.729801221437557	P22579/P25694/P32561/P34223/P35844/P35845/P38862/P38881/P40344/Q02948/Q06628/Q12142/Q12451/Q12527/P38713/P43601/P53855/Q03973/Q06156/Q12092/P38959	21	Acidophilic
BP	GO:0006355	regulation of DNA-templated transcription	213/1574	428/3280	0.230216809054971	0.785072931590549	0.729801221437557	O13297/P01120/P04786/P06843/P07248/P07261/P13574/P14164/P14922/P17106/P18480/P19659/P19880/P20134/P21538/P22082/P22579/P23615/P25293/P27637/P27692/P31380/P31385/P32389/P32479/P32527/P32561/P32597/P32607/P32657/P32862/P32909/P34909/P35177/P35732/P35817/P36106/P36119/P38114/P38144/P38255/P38262/P38274/P38351/P38439/P38882/P38915/P39014/P39520/P39521/P39720/P39984/P39985/P40059/P40340/P40457/P40467/…	213	Acidophilic
BP	GO:2001141	regulation of RNA biosynthetic process	213/1574	428/3280	0.230216809054971	0.785072931590549	0.729801221437557	O13297/P01120/P04786/P06843/P07248/P07261/P13574/P14164/P14922/P17106/P18480/P19659/P19880/P20134/P21538/P22082/P22579/P23615/P25293/P27637/P27692/P31380/P31385/P32389/P32479/P32527/P32561/P32597/P32607/P32657/P32862/P32909/P34909/P35177/P35732/P35817/P36106/P36119/P38114/P38144/P38255/P38262/P38274/P38351/P38439/P38882/P38915/P39014/P39520/P39521/P39720/P39984/P39985/P40059/P40340/P40457/P40467/…	213	Acidophilic
BP	GO:0006038	cell wall chitin biosynthetic process	7/1574	11/3280	0.23053728943532	0.785072931590549	0.729801221437557	P08004/Q05029/P14180/P14742/P29311/P53968/P34226	7	Acidophilic
BP	GO:0006298	mismatch repair	7/1574	11/3280	0.23053728943532	0.785072931590549	0.729801221437557	P06777/P25336/P38630/Q03834/P14242/P38920/P14736	7	Acidophilic
BP	GO:0032527	protein exit from endoplasmic reticulum	7/1574	11/3280	0.23053728943532	0.785072931590549	0.729801221437557	P25694/P53044/Q07418/Q08144/P31382/P40318/Q99220	7	Acidophilic
BP	GO:0042149	cellular response to glucose starvation	7/1574	11/3280	0.23053728943532	0.785072931590549	0.729801221437557	P53172/P53278/Q00816/P32801/P34164/P36025/P40210	7	Acidophilic
BP	GO:0051094	positive regulation of developmental process	7/1574	11/3280	0.23053728943532	0.785072931590549	0.729801221437557	P22082/P25694/Q01476/P32591/P39006/P50082/P08153	7	Acidophilic
BP	GO:0060962	regulation of ribosomal protein gene transcription by RNA polymerase II	7/1574	11/3280	0.23053728943532	0.785072931590549	0.729801221437557	P07261/P39520/P39521/Q01722/Q03973/Q04461/Q03213	7	Acidophilic
BP	GO:0040008	regulation of growth	23/1574	42/3280	0.23292304205683	0.789915542721299	0.734302896856437	P01120/P13574/P18480/P19659/P22082/P38255/P38691/P40340/P41948/Q03063/Q06810/Q08921/P00546/P18412/P34072/P38820/Q03125/Q08236/P27705/P38990/P41813/P53955/Q06168	23	Acidophilic
BP	GO:0051783	regulation of nuclear division	26/1574	48/3280	0.236381038986547	0.789915542721299	0.734302896856437	P32561/P38262/P38623/P38911/P40957/P46995/P47074/P47134/P53148/P53892/P54199/Q03898/P06243/P22216/P28006/P32325/P36124/P40537/P40577/P40958/P41695/P43587/P53847/P10870/P14832/P53096	26	Acidophilic
BP	GO:0000819	sister chromatid segregation	42/1574	80/3280	0.240422693059636	0.789915542721299	0.734302896856437	P04786/P06786/P24870/P25694/P32504/P34223/P35201/P38170/P38198/P40957/P47074/P47134/P53148/P53172/P53892/P54199/Q03707/Q03898/Q04264/Q06680/Q12267/P00546/P11709/P24869/P28006/P28742/P32380/P36164/P38903/P40316/P40460/P40537/P40577/P40958/P41695/P43587/P50275/P53847/P53886/Q06156/Q06164/Q12158	42	Acidophilic
BP	GO:0051028	mRNA transport	39/1574	74/3280	0.240762501650175	0.789915542721299	0.734302896856437	P04147/P20449/P20676/P21827/P23615/P32499/P33441/P38922/P39705/P40457/P40477/P49687/P50111/P53552/Q02455/Q02630/Q03280/Q06505/Q07478/Q08972/Q12159/P14907/P17629/P32492/P32835/P36161/P38770/P39685/P39940/P40064/P52593/P52891/P53165/Q04175/Q99257/P38333/P39517/Q04839/P46673	39	Acidophilic
BP	GO:0000731	DNA synthesis involved in DNA repair	8/1574	13/3280	0.241648044815174	0.789915542721299	0.734302896856437	P13382/P27344/P47110/P10862/P12689/P24482/P32849/P43610	8	Acidophilic
BP	GO:0005984	disaccharide metabolic process	8/1574	13/3280	0.241648044815174	0.789915542721299	0.734302896856437	P38427/P00546/P31539/P32356/P32801/P35172/P38426/P53051	8	Acidophilic
BP	GO:0006334	nucleosome assembly	8/1574	13/3280	0.241648044815174	0.789915542721299	0.734302896856437	P23615/P25293/P38911/P53853/Q06205/Q06505/Q12495/P32447	8	Acidophilic
BP	GO:0030046	parallel actin filament bundle assembly	8/1574	13/3280	0.241648044815174	0.789915542721299	0.734302896856437	P27637/P38853/P41697/Q00246/Q06648/P41832/P50090/P53924	8	Acidophilic
BP	GO:0031452	negative regulation of heterochromatin formation	8/1574	13/3280	0.241648044815174	0.789915542721299	0.734302896856437	P22579/P31385/P32561/P35817/P38255/Q08923/P41813/Q07442	8	Acidophilic
BP	GO:0070649	formin-nucleated actin cable assembly	8/1574	13/3280	0.241648044815174	0.789915542721299	0.734302896856437	P27637/P38853/P41697/Q00246/Q06648/P41832/P50090/P53924	8	Acidophilic
BP	GO:0070786	positive regulation of growth of unicellular organism as a thread of attached cells	8/1574	13/3280	0.241648044815174	0.789915542721299	0.734302896856437	P01120/P18480/P19659/P22082/P38255/P40340/P18412/Q06168	8	Acidophilic
BP	GO:0110009	formin-nucleated actin cable organization	8/1574	13/3280	0.241648044815174	0.789915542721299	0.734302896856437	P27637/P38853/P41697/Q00246/Q06648/P41832/P50090/P53924	8	Acidophilic
BP	GO:0120262	negative regulation of heterochromatin organization	8/1574	13/3280	0.241648044815174	0.789915542721299	0.734302896856437	P22579/P31385/P32561/P35817/P38255/Q08923/P41813/Q07442	8	Acidophilic
BP	GO:1901875	positive regulation of post-translational protein modification	8/1574	13/3280	0.241648044815174	0.789915542721299	0.734302896856437	P47074/Q06340/P38356/P40577/P40958/P48582/P50082/Q03714	8	Acidophilic
BP	GO:1901976	regulation of cell cycle checkpoint	8/1574	13/3280	0.241648044815174	0.789915542721299	0.734302896856437	P38850/P40957/Q03898/P00546/P38193/P40577/Q12098/Q12510	8	Acidophilic
BP	GO:1903322	positive regulation of protein modification by small protein conjugation or removal	8/1574	13/3280	0.241648044815174	0.789915542721299	0.734302896856437	P47074/Q06340/P38356/P40577/P40958/P48582/P50082/Q03714	8	Acidophilic
BP	GO:1905268	negative regulation of chromatin organization	8/1574	13/3280	0.241648044815174	0.789915542721299	0.734302896856437	P22579/P31385/P32561/P35817/P38255/Q08923/P41813/Q07442	8	Acidophilic
BP	GO:0051246	regulation of protein metabolic process	83/1574	163/3280	0.245518563752637	0.800679363202717	0.744308909060625	P02994/P04147/P07260/P09032/P10080/P12962/P20437/P23301/P23595/P24870/P25567/P31374/P32324/P32471/P32481/P32501/P32644/P32769/P36041/P38691/P38764/P39015/P39705/P39935/P39936/P40016/P43593/P47074/P52286/P53297/P53739/P53935/Q04373/Q06340/Q08972/Q12527/P05453/P05755/P10081/P10961/P19211/P21560/P22696/P24276/P24869/P25339/P25644/P26784/P29311/P32325/P32335/P32447/P32468/P32911/P32917/P33297/P33299/…	83	Acidophilic
BP	GO:0006040	amino sugar metabolic process	9/1574	15/3280	0.250170745074597	0.802631140447665	0.746123274783885	P08004/P53858/Q05029/Q12114/P14180/P14742/P29311/P53968/P34226	9	Acidophilic
BP	GO:0006267	pre-replicative complex assembly involved in nuclear cell cycle DNA replication	9/1574	15/3280	0.250170745074597	0.802631140447665	0.746123274783885	P24279/P32833/P38132/Q07896/P29469/P38826/P38883/P53091/P54784	9	Acidophilic
BP	GO:0009311	oligosaccharide metabolic process	9/1574	15/3280	0.250170745074597	0.802631140447665	0.746123274783885	P38427/P00546/P31539/P32356/P32801/P35172/P38426/Q04336/P53051	9	Acidophilic
BP	GO:0030474	spindle pole body duplication	9/1574	15/3280	0.250170745074597	0.802631140447665	0.746123274783885	P06101/P11927/P54199/P06704/P33419/P39685/P47069/Q12369/Q12365	9	Acidophilic
BP	GO:0044093	positive regulation of molecular function	9/1574	15/3280	0.250170745074597	0.802631140447665	0.746123274783885	P23615/P38870/P53258/Q06148/Q06340/Q12516/P29055/P32806/P07269	9	Acidophilic
BP	GO:0098739	import across plasma membrane	9/1574	15/3280	0.250170745074597	0.802631140447665	0.746123274783885	P32901/P48813/P50276/P04807/P12685/P30605/P32804/P50077/P30606	9	Acidophilic
BP	GO:1902299	pre-replicative complex assembly involved in cell cycle DNA replication	9/1574	15/3280	0.250170745074597	0.802631140447665	0.746123274783885	P24279/P32833/P38132/Q07896/P29469/P38826/P38883/P53091/P54784	9	Acidophilic
BP	GO:0032365	intracellular lipid transport	10/1574	17/3280	0.256852966726192	0.811367718519343	0.75424476909522	P35844/P38851/P40075/P43560/Q06681/Q06833/Q12451/Q12466/P38713/Q03640	10	Acidophilic
BP	GO:0034067	protein localization to Golgi apparatus	10/1574	17/3280	0.256852966726192	0.811367718519343	0.75424476909522	P36158/P40343/P53741/Q01477/Q06836/Q07878/P36108/P52917/P21576/P22219	10	Acidophilic
BP	GO:0046785	microtubule polymerization	10/1574	17/3280	0.256852966726192	0.811367718519343	0.75424476909522	P25293/P46675/Q12248/P11709/P32380/P35734/P38863/P53540/Q03954/P39723	10	Acidophilic
BP	GO:0061919	process utilizing autophagic mechanism	93/1574	184/3280	0.261521087629815	0.811367718519343	0.75424476909522	P01120/P06244/P06787/P09232/P11075/P16140/P17065/P22082/P22579/P23595/P25694/P27692/P32521/P32561/P34223/P35844/P35845/P36015/P38351/P38634/P38691/P38742/P38753/P38862/P38881/P39104/P39929/P39993/P40075/P40094/P40343/P40344/P43565/P43585/P48415/P53297/P53741/P53917/P89105/Q00684/Q01389/Q01477/Q02725/Q02948/Q04439/Q06096/Q06628/Q07878/Q08144/Q08412/Q12142/Q12451/Q12527/P22147/P32854/P35190/P36105/…	93	Acidophilic
BP	GO:0006450	regulation of translational fidelity	11/1574	19/3280	0.262176366049419	0.811367718519343	0.75424476909522	P11484/P26783/P32481/P32527/P38788/P05755/P26637/P32911/P38708/P40032/P15625	11	Acidophilic
BP	GO:0007265	Ras protein signal transduction	11/1574	19/3280	0.262176366049419	0.811367718519343	0.75424476909522	P06244/P08678/P18963/P38748/P04821/P07866/P19158/P23250/P29311/P47113/Q08886	11	Acidophilic
BP	GO:0030174	regulation of DNA-templated DNA replication initiation	11/1574	19/3280	0.262176366049419	0.811367718519343	0.75424476909522	P22579/P29539/P31385/P32561/P46995/Q08923/P32325/P38883/P46676/Q12192/P41813	11	Acidophilic
BP	GO:0045927	positive regulation of growth	11/1574	19/3280	0.262176366049419	0.811367718519343	0.75424476909522	P01120/P18480/P19659/P22082/P38255/P40340/P41948/Q06810/P18412/P27705/Q06168	11	Acidophilic
BP	GO:1903725	regulation of phospholipid metabolic process	11/1574	19/3280	0.262176366049419	0.811367718519343	0.75424476909522	P34225/P38250/P38271/P40075/P53950/Q03833/Q04958/Q12382/Q12466/P21957/Q03640	11	Acidophilic
BP	GO:2000220	regulation of pseudohyphal growth	11/1574	19/3280	0.262176366049419	0.811367718519343	0.75424476909522	P01120/P13574/P38691/Q03063/P18412/P34072/P38820/Q03125/P38990/P41813/Q06168	11	Acidophilic
BP	GO:0002181	cytoplasmic translation	59/1574	115/3280	0.264293159789016	0.811367718519343	0.75424476909522	P02400/P05317/P05318/P05319/P05737/P05749/P07260/P09032/P09064/P0CX82/P0CX84/P11484/P20459/P23248/P23301/P26321/P26786/P32481/P32497/P34167/P38249/P38788/P39935/P39936/P41805/P43573/P48164/P52286/P53221/Q01855/Q04067/Q05775/Q12532/O14455/P04449/P04456/P05743/P06103/P0C2H6/P0CX23/P0CX31/P0CX43/P10081/P10591/P10664/P14120/P25644/P26784/P32911/P36105/P39730/P47089/P53295/P53327/P56628/Q02753/P05739/…	59	Acidophilic
BP	GO:0006369	termination of RNA polymerase II transcription	12/1574	21/3280	0.266466433403341	0.811367718519343	0.75424476909522	P21538/P32657/P38144/P38996/P54000/Q01329/Q08773/P22696/P24783/P35728/Q01560/Q02792	12	Acidophilic
BP	GO:0006446	regulation of translational initiation	12/1574	21/3280	0.266466433403341	0.811367718519343	0.75424476909522	P04147/P07260/P09032/P23301/P32501/P39015/P39935/P39936/P10081/P25644/P39730/P45978	12	Acidophilic
BP	GO:0010035	response to inorganic substance	12/1574	21/3280	0.266466433403341	0.811367718519343	0.75424476909522	P19880/P25694/P32389/P39014/P39109/P40535/P00445/P29509/P32356/P38013/P38993/P47818	12	Acidophilic
BP	GO:0022616	DNA strand elongation	12/1574	21/3280	0.266466433403341	0.811367718519343	0.75424476909522	P04786/P06786/P13382/P24279/P27344/P38132/P38630/P47110/P29469/P32354/P53091/P46946	12	Acidophilic
BP	GO:0031126	sno(s)RNA 3'-end processing	12/1574	21/3280	0.266466433403341	0.811367718519343	0.75424476909522	P33322/P38351/P38792/P38996/P47047/P53064/P53335/P53632/P89105/Q12149/P15646/P38801	12	Acidophilic
BP	GO:0072526	pyridine-containing compound catabolic process	12/1574	21/3280	0.266466433403341	0.811367718519343	0.75424476909522	P00358/P00549/P00560/P00950/P14540/P16861/P16862/P04807/P12709/P17709/P33122/Q06494	12	Acidophilic
BP	GO:0043467	regulation of generation of precursor metabolites and energy	13/1574	23/3280	0.269951661096593	0.811367718519343	0.75424476909522	P31374/P40036/P40187/P00445/P00546/P13434/P28006/P29311/P33122/P40038/P40186/Q06216/P38990	13	Acidophilic
BP	GO:0044036	cell wall macromolecule metabolic process	13/1574	23/3280	0.269951661096593	0.811367718519343	0.75424476909522	P08004/P32566/P38631/Q05029/Q12114/P14180/P14742/P29311/P35688/P53968/P34226/P40989/P22146	13	Acidophilic
BP	GO:0051054	positive regulation of DNA metabolic process	13/1574	23/3280	0.269951661096593	0.811367718519343	0.75424476909522	P02829/P35817/Q06148/Q06340/Q08831/P00546/P06243/P32325/P32445/P38111/P46676/Q12192/P41813	13	Acidophilic
BP	GO:0007094	mitotic spindle assembly checkpoint signaling	14/1574	25/3280	0.272797515750371	0.811367718519343	0.75424476909522	P40957/P47074/P47134/P53148/P53892/P54199/Q03898/P28006/P40537/P40577/P40958/P41695/P43587/P53847	14	Acidophilic
BP	GO:0009895	negative regulation of catabolic process	14/1574	25/3280	0.272797515750371	0.811367718519343	0.75424476909522	P38351/P38634/P38691/P43593/P89105/Q03735/P22147/P22696/P40577/P53290/Q06247/P33336/P38954/Q12334	14	Acidophilic
BP	GO:0033046	negative regulation of sister chromatid segregation	14/1574	25/3280	0.272797515750371	0.811367718519343	0.75424476909522	P40957/P47074/P47134/P53148/P53892/P54199/Q03898/P28006/P40537/P40577/P40958/P41695/P43587/P53847	14	Acidophilic
BP	GO:0033048	negative regulation of mitotic sister chromatid segregation	14/1574	25/3280	0.272797515750371	0.811367718519343	0.75424476909522	P40957/P47074/P47134/P53148/P53892/P54199/Q03898/P28006/P40537/P40577/P40958/P41695/P43587/P53847	14	Acidophilic
BP	GO:0043244	regulation of protein-containing complex disassembly	14/1574	25/3280	0.272797515750371	0.811367718519343	0.75424476909522	P15891/P23301/P23615/P32471/P32644/P38266/Q08972/P07273/P13517/P19211/P40032/P41832/P43638/Q01560	14	Acidophilic
BP	GO:0045839	negative regulation of mitotic nuclear division	14/1574	25/3280	0.272797515750371	0.811367718519343	0.75424476909522	P40957/P47074/P47134/P53148/P53892/P54199/Q03898/P28006/P40537/P40577/P40958/P41695/P43587/P53847	14	Acidophilic
BP	GO:0045841	negative regulation of mitotic metaphase/anaphase transition	14/1574	25/3280	0.272797515750371	0.811367718519343	0.75424476909522	P40957/P47074/P47134/P53148/P53892/P54199/Q03898/P28006/P40537/P40577/P40958/P41695/P43587/P53847	14	Acidophilic
BP	GO:0051985	negative regulation of chromosome segregation	14/1574	25/3280	0.272797515750371	0.811367718519343	0.75424476909522	P40957/P47074/P47134/P53148/P53892/P54199/Q03898/P28006/P40537/P40577/P40958/P41695/P43587/P53847	14	Acidophilic
BP	GO:0071173	spindle assembly checkpoint signaling	14/1574	25/3280	0.272797515750371	0.811367718519343	0.75424476909522	P40957/P47074/P47134/P53148/P53892/P54199/Q03898/P28006/P40537/P40577/P40958/P41695/P43587/P53847	14	Acidophilic
BP	GO:1901264	carbohydrate derivative transport	14/1574	25/3280	0.272797515750371	0.811367718519343	0.75424476909522	P38196/P38753/P39929/P40343/Q05998/P25346/P31381/P34078/P36108/P48582/Q04272/P17064/P48524/Q03697	14	Acidophilic
BP	GO:1902100	negative regulation of metaphase/anaphase transition of cell cycle	14/1574	25/3280	0.272797515750371	0.811367718519343	0.75424476909522	P40957/P47074/P47134/P53148/P53892/P54199/Q03898/P28006/P40537/P40577/P40958/P41695/P43587/P53847	14	Acidophilic
BP	GO:1902904	negative regulation of supramolecular fiber organization	14/1574	25/3280	0.272797515750371	0.811367718519343	0.75424476909522	P15891/P27637/P32471/P32790/P38266/P40563/P47068/P11709/P13517/P33338/P41832/P43638/Q06440/Q12156	14	Acidophilic
BP	GO:1905819	negative regulation of chromosome separation	14/1574	25/3280	0.272797515750371	0.811367718519343	0.75424476909522	P40957/P47074/P47134/P53148/P53892/P54199/Q03898/P28006/P40537/P40577/P40958/P41695/P43587/P53847	14	Acidophilic
BP	GO:2000816	negative regulation of mitotic sister chromatid separation	14/1574	25/3280	0.272797515750371	0.811367718519343	0.75424476909522	P40957/P47074/P47134/P53148/P53892/P54199/Q03898/P28006/P40537/P40577/P40958/P41695/P43587/P53847	14	Acidophilic
BP	GO:0065004	protein-DNA complex assembly	46/1574	89/3280	0.27396293232414	0.813089131051945	0.755844988537693	P19659/P23615/P24279/P25293/P32833/P34252/P35201/P35203/P38132/P38911/P46678/P52286/P53853/P54000/Q01080/Q06205/Q06505/Q07896/Q08446/Q12495/P06243/P07273/P11747/P13393/P22696/P29055/P29056/P29469/P32447/P33297/P33299/P38826/P38883/P41695/P53091/P53165/P54784/Q03761/Q04636/Q05021/Q08032/Q92317/P43618/Q03213/Q12334/P25301	46	Acidophilic
BP	GO:0006112	energy reserve metabolic process	15/1574	27/3280	0.275126965423762	0.814799089908834	0.757434560680803	P31374/P34223/P40036/P40187/P41818/P00546/P28006/P29311/P40038/P40186/P43587/Q06216/P23337/P32775/P38990	15	Acidophilic
BP	GO:0032508	DNA duplex unwinding	16/1574	29/3280	0.277033417443895	0.816097021666875	0.758641113784655	P22516/P24279/P32644/P38132/P53115/O13559/P0CX20/P10862/P12753/P29469/P32354/P32849/P38766/P53091/Q06218/Q12464	16	Acidophilic
BP	GO:0051651	maintenance of location in cell	16/1574	29/3280	0.277033417443895	0.816097021666875	0.758641113784655	P36047/P36158/P40343/P53741/Q00402/Q01477/Q07878/P21268/P36108/P42944/P47818/P50078/P52917/P21576/P25560/P22219	16	Acidophilic
BP	GO:0016241	regulation of macroautophagy	17/1574	31/3280	0.278589167713103	0.816097021666875	0.758641113784655	P06244/P23595/P32561/P38351/P38634/P38691/P39104/P53297/P53917/P89105/Q00684/Q12527/P22147/P35190/P38903/Q06247/Q08281	17	Acidophilic
BP	GO:0000045	autophagosome assembly	18/1574	33/3280	0.27985108857842	0.816097021666875	0.758641113784655	P11075/P23595/P34223/P38742/P39104/P40344/Q00684/Q02948/Q06628/Q12142/Q12527/P38903/P43601/P53855/Q06247/Q12092/P21576/P29295	18	Acidophilic
BP	GO:0009408	response to heat	18/1574	33/3280	0.27985108857842	0.816097021666875	0.758641113784655	P02829/P15992/P19880/P22943/P32499/P39705/P10961/P25491/P28006/P31539/P36161/P38219/P52593/P52891/P53920/Q06147/P53832/Q12118	18	Acidophilic
BP	GO:1990778	protein localization to cell periphery	18/1574	33/3280	0.27985108857842	0.816097021666875	0.758641113784655	P11433/P15891/P25694/P34244/P35197/P38250/P53278/P54003/Q03653/Q06704/Q06810/Q07872/P08964/P32801/P53731/Q06604/P38212/P53955	18	Acidophilic
BP	GO:0010638	positive regulation of organelle organization	36/1574	69/3280	0.2801938623837	0.816097021666875	0.758641113784655	P02829/P12962/P15891/P23595/P25293/P25694/P29366/P32521/P39104/P41697/P43597/Q00246/Q00684/Q01476/Q03898/Q04439/Q06648/Q12248/Q12527/P06243/P11978/P22696/P32325/P32380/P32445/P35734/P38903/P39006/P40577/P43601/Q03954/Q06412/Q06440/Q12236/Q99299/P14832	36	Acidophilic
BP	GO:0016074	sno(s)RNA metabolic process	19/1574	35/3280	0.280864559404834	0.816097021666875	0.758641113784655	P33322/P38351/P38792/P38996/P47047/P53064/P53335/P53632/P89105/Q12149/P20095/P22147/P24309/P40507/P53769/Q02792/Q12476/P15646/P38801	19	Acidophilic
BP	GO:1902532	negative regulation of intracellular signal transduction	19/1574	35/3280	0.280864559404834	0.816097021666875	0.758641113784655	P17121/P18963/P38742/P39960/P47035/P53297/Q03898/Q07800/Q07949/P10961/P19158/P32873/P32917/P35688/P38193/P40577/Q02208/Q08886/Q12128	19	Acidophilic
BP	GO:0044089	positive regulation of cellular component biogenesis	30/1574	57/3280	0.28270512769627	0.819726583654876	0.762015142700363	P07260/P12962/P23595/P25293/P39104/P39935/P39936/P39985/P41697/P43597/Q00246/Q00684/Q06648/Q12248/Q12527/P07273/P10081/P11978/P22696/P32380/P33297/P33299/P35734/P37366/P38903/P50082/P53165/Q03954/Q04636/Q12236	30	Acidophilic
BP	GO:0005975	carbohydrate metabolic process	69/1574	136/3280	0.285043836097966	0.823064076732876	0.765117665315592	P00358/P00549/P00560/P00950/P14540/P16861/P16862/P31374/P32566/P32862/P34223/P38427/P38631/P38720/P38858/P40036/P40187/P40566/P41818/P54838/Q05672/Q08921/Q12494/P00330/P00546/P04807/P06169/P07283/P08679/P12709/P15019/P17709/P23900/P24814/P28006/P29311/P31539/P32356/P32801/P33122/P35172/P35688/P38081/P38263/P38426/P40038/P40186/P40208/P40433/P40492/P43587/P53076/Q03161/Q04336/Q06216/P12904/P15703/…	69	Acidophilic
BP	GO:0006397	mRNA processing	69/1574	136/3280	0.285043836097966	0.823064076732876	0.765117665315592	O13297/P04147/P21372/P23615/P27692/P32357/P32639/P33441/P38351/P38996/P45976/P47047/P53064/P53131/P53207/P53277/P53550/P53552/P53830/P89105/Q01329/Q02770/Q02775/Q06411/Q07478/Q12046/Q12420/Q99383/P00546/P07273/P14120/P17629/P20095/P23394/P24309/P24384/P25359/P25644/P32335/P32524/P33411/P35728/P36084/P36118/P38282/P38741/P40020/P43589/P52868/P53769/P53866/Q01560/Q02521/Q02792/Q03361/Q03656/Q03714/…	69	Acidophilic
BP	GO:0006412	translation	126/1574	253/3280	0.295875133062209	0.832682386499747	0.774058814517878	P02400/P02994/P04147/P04801/P04802/P05317/P05318/P05319/P05737/P05749/P07260/P09032/P09064/P0CX82/P0CX84/P10080/P11484/P12962/P16521/P20449/P20459/P23248/P23301/P23595/P25567/P26321/P26783/P26786/P31374/P32324/P32471/P32481/P32497/P32501/P32527/P32644/P32769/P34167/P36041/P36119/P38249/P38691/P38788/P39015/P39935/P39936/P41805/P43573/P48164/P52286/P53221/P53297/P53852/P53935/Q01855/Q04067/Q04373/…	126	Acidophilic
BP	GO:0006897	endocytosis	58/1574	114/3280	0.296771378511229	0.832682386499747	0.774058814517878	P06787/P32521/P32660/P32790/P34216/P35844/P35845/P36117/P38080/P38167/P38310/P38631/P38970/P40494/P40527/P47029/P47160/P53739/P53863/P53974/P54003/Q03769/Q04439/Q07651/Q07872/Q08144/Q12342/Q12451/P12688/P22137/P22211/P25369/P31109/P32793/P33328/P33338/P36018/P36115/P38065/P38713/P39940/P40531/P50942/P53731/Q02805/Q06604/Q12236/Q12502/Q12518/Q12675/P21576/P23292/P25623/P38700/P38822/P48524/P29295/…	58	Acidophilic
BP	GO:0006403	RNA localization	52/1574	102/3280	0.303428912329428	0.832682386499747	0.774058814517878	P02994/P04147/P20449/P20676/P21827/P23615/P27692/P32499/P33441/P38144/P38882/P38922/P39705/P40457/P40477/P49687/P50111/P53276/P53552/Q02455/Q02630/Q03280/Q06505/Q07478/Q08972/Q12159/P10592/P11745/P14907/P17629/P24276/P25491/P32492/P32835/P35180/P36161/P38770/P39685/P39940/P40064/P52593/P52891/P52918/P53165/P53254/Q04175/Q99257/P38333/P39517/Q04839/Q07807/P46673	52	Acidophilic
BP	GO:0006913	nucleocytoplasmic transport	76/1574	151/3280	0.305974314846235	0.832682386499747	0.774058814517878	P02994/P06244/P06787/P11484/P20449/P20676/P21827/P23615/P25293/P26783/P32499/P32527/P33441/P38144/P38882/P38922/P39705/P40075/P40457/P40477/P40957/P47122/P49687/P50111/P53276/P53313/P53552/P53863/Q01855/Q02455/Q02630/Q03280/Q06338/Q06505/Q07478/Q07532/Q08972/Q12019/Q12080/Q12159/O13577/P07280/P0CX43/P10591/P10592/P11745/P14907/P17629/P25491/P32583/P32835/P34078/P36161/P38344/P39685/P39940/P40063/…	76	Acidophilic
BP	GO:0051169	nuclear transport	76/1574	151/3280	0.305974314846235	0.832682386499747	0.774058814517878	P02994/P06244/P06787/P11484/P20449/P20676/P21827/P23615/P25293/P26783/P32499/P32527/P33441/P38144/P38882/P38922/P39705/P40075/P40457/P40477/P40957/P47122/P49687/P50111/P53276/P53313/P53552/P53863/Q01855/Q02455/Q02630/Q03280/Q06338/Q06505/Q07478/Q07532/Q08972/Q12019/Q12080/Q12159/O13577/P07280/P0CX43/P10591/P10592/P11745/P14907/P17629/P25491/P32583/P32835/P34078/P36161/P38344/P39685/P39940/P40063/…	76	Acidophilic
BP	GO:0030163	protein catabolic process	92/1574	184/3280	0.313151281569693	0.832682386499747	0.774058814517878	P06779/P09232/P11075/P19812/P25694/P31244/P32379/P32909/P33296/P34223/P34244/P34909/P35732/P36119/P38274/P38753/P38764/P38779/P39014/P40016/P40343/P43588/P43593/P52286/P53044/Q00816/Q01476/Q03280/Q04922/Q05468/Q06103/Q08412/Q08446/Q08723/Q12161/Q12532/P00546/P06704/P07834/P10591/P10592/P14724/P21243/P22470/P22515/P22696/P23638/P23639/P24814/P25491/P31382/P32496/P32828/P33202/P33297/P33299/P35728/…	92	Acidophilic
BP	GO:0016236	macroautophagy	69/1574	137/3280	0.314828976663563	0.832682386499747	0.774058814517878	P01120/P06244/P09232/P11075/P16140/P22082/P22579/P23595/P25694/P32521/P32561/P34223/P35844/P35845/P36015/P38351/P38634/P38691/P38742/P38862/P38881/P39104/P39929/P39993/P40075/P40094/P40344/P48415/P53297/P53741/P53917/P89105/Q00684/Q01389/Q01477/Q02948/Q04439/Q06096/Q06628/Q07878/Q12142/Q12451/Q12527/P22147/P32854/P35190/P36105/P38713/P38878/P38903/P39940/P41695/P43601/P46983/P52917/P53129/P53855/…	69	Acidophilic
BP	GO:0036211	protein modification process	109/1574	219/3280	0.31650777444088	0.832682386499747	0.774058814517878	P06244/P12945/P19812/P20437/P24870/P25037/P25389/P32469/P33296/P34909/P35732/P36003/P38748/P38862/P39014/P39705/P40344/P42836/P43588/P43593/P47074/P47116/P47120/P52286/P53739/P53741/P53923/Q01476/Q01477/Q03280/Q03305/Q03533/Q03758/Q06340/Q12152/Q12306/Q12314/Q12395/Q12527/P06102/P07283/P07834/P10591/P10862/P14020/P14724/P14742/P22515/P24814/P24869/P29311/P31382/P32325/P32447/P32468/P32828/P32849/…	109	Acidophilic
BP	GO:0098657	import into cell	67/1574	133/3280	0.317450358694378	0.832682386499747	0.774058814517878	P06787/P32521/P32660/P32790/P32901/P34216/P35844/P35845/P36117/P38080/P38167/P38310/P38631/P38970/P40494/P40527/P47029/P47160/P48813/P50276/P53739/P53863/P53974/P54003/Q03769/Q04439/Q07651/Q07872/Q08144/Q12342/Q12451/P04807/P12685/P12688/P22137/P22211/P25369/P30605/P31109/P32793/P32804/P33328/P33338/P36018/P36115/P38065/P38713/P39940/P40531/P50077/P50942/P53731/Q02805/Q06604/Q12236/Q12502/Q12518/…	67	Acidophilic
BP	GO:0043043	peptide biosynthetic process	126/1574	254/3280	0.318236052551584	0.832682386499747	0.774058814517878	P02400/P02994/P04147/P04801/P04802/P05317/P05318/P05319/P05737/P05749/P07260/P09032/P09064/P0CX82/P0CX84/P10080/P11484/P12962/P16521/P20449/P20459/P23248/P23301/P23595/P25567/P26321/P26783/P26786/P31374/P32324/P32471/P32481/P32497/P32501/P32527/P32644/P32769/P34167/P36041/P36119/P38249/P38691/P38788/P39015/P39935/P39936/P41805/P43573/P48164/P52286/P53221/P53297/P53852/P53935/Q01855/Q04067/Q04373/…	126	Acidophilic
BP	GO:0010256	endomembrane system organization	39/1574	76/3280	0.318396128419351	0.832682386499747	0.774058814517878	P06787/P22943/P25386/P25694/P27801/P31376/P33332/P34223/P38041/P38250/P39929/P39969/P39993/P40075/P40094/P48415/Q04947/Q07657/Q12142/Q12234/Q12466/P32492/P36018/P36108/P38770/P38878/P38968/P39523/P40959/P42951/P48582/P52917/P53275/Q04272/Q08926/Q12276/Q12443/Q03640/P29295	39	Acidophilic
BP	GO:0015711	organic anion transport	39/1574	76/3280	0.318396128419351	0.832682386499747	0.774058814517878	P04817/P14772/P19145/P22215/P32487/P36029/P38084/P38085/P38753/P39109/P39719/P39929/P40343/P48813/P50276/P50944/P53121/P53322/P53388/Q08967/Q12372/P06775/P19807/P23900/P25346/P34078/P34239/P36108/P38227/P47082/P48582/P53273/Q04272/Q04602/Q06328/P15365/P48524/P53241/Q03697	39	Acidophilic
BP	GO:0000070	mitotic sister chromatid segregation	35/1574	68/3280	0.323084988412989	0.832682386499747	0.774058814517878	P04786/P24870/P32504/P35201/P38170/P38198/P40957/P47074/P47134/P53148/P53892/P54199/Q03707/Q03898/Q04264/Q06680/Q12267/P00546/P11709/P24869/P28006/P28742/P32380/P36164/P40316/P40460/P40537/P40577/P40958/P41695/P43587/P50275/P53847/Q06156/Q12158	35	Acidophilic
BP	GO:0051603	proteolysis involved in protein catabolic process	82/1574	164/3280	0.326492437292229	0.832682386499747	0.774058814517878	P06779/P11075/P19812/P25694/P31244/P32379/P32909/P33296/P34223/P34909/P35732/P36119/P38753/P38764/P39014/P40016/P40343/P43588/P43593/P52286/P53044/Q01476/Q03280/Q04922/Q05468/Q06103/Q08412/Q08446/Q08723/Q12161/Q12532/P06704/P07834/P10591/P10592/P14724/P21243/P22470/P22515/P22696/P23638/P23639/P24814/P25491/P31382/P32496/P32828/P33202/P33297/P33299/P35728/P38263/P38356/P39940/P40208/P40318/P40492/…	82	Acidophilic
BP	GO:1903311	regulation of mRNA metabolic process	31/1574	60/3280	0.327745277392052	0.832682386499747	0.774058814517878	P04147/P23615/P36041/P38792/P47047/P53550/P53632/Q03735/Q08831/Q12123/Q12149/P05453/P06102/P07273/P14120/P22147/P24783/P25339/P25359/P25644/P31384/P40032/Q03361/Q03656/Q05580/Q07655/Q08925/Q12186/Q12236/P39517/Q07807	31	Acidophilic
BP	GO:0005991	trehalose metabolic process	6/1574	10/3280	0.328290077235876	0.832682386499747	0.774058814517878	P38427/P00546/P31539/P32356/P35172/P38426	6	Acidophilic
BP	GO:0006384	transcription initiation at RNA polymerase III promoter	6/1574	10/3280	0.328290077235876	0.832682386499747	0.774058814517878	P32367/P34111/P46678/P54000/P13393/P29056	6	Acidophilic
BP	GO:0006816	calcium ion transport	6/1574	10/3280	0.328290077235876	0.832682386499747	0.774058814517878	P38329/P50077/Q06200/Q12324/P13586/P42839	6	Acidophilic
BP	GO:0015802	basic amino acid transport	6/1574	10/3280	0.328290077235876	0.832682386499747	0.774058814517878	P04817/P32487/P06775/P53273/Q04602/Q06328	6	Acidophilic
BP	GO:0031398	positive regulation of protein ubiquitination	6/1574	10/3280	0.328290077235876	0.832682386499747	0.774058814517878	P47074/P38356/P40577/P40958/P50082/Q03714	6	Acidophilic
BP	GO:0032008	positive regulation of TOR signaling	6/1574	10/3280	0.328290077235876	0.832682386499747	0.774058814517878	P05030/P34239/P53191/P53290/Q03897/Q08281	6	Acidophilic
BP	GO:0034085	establishment of sister chromatid cohesion	6/1574	10/3280	0.328290077235876	0.832682386499747	0.774058814517878	P22516/Q01454/Q03707/P47069/Q04659/Q12158	6	Acidophilic
BP	GO:0043410	positive regulation of MAPK cascade	6/1574	10/3280	0.328290077235876	0.832682386499747	0.774058814517878	P06101/P23201/P38262/P25357/P32917/P53096	6	Acidophilic
BP	GO:0046015	regulation of transcription by glucose	6/1574	10/3280	0.328290077235876	0.832682386499747	0.774058814517878	P07261/P23615/Q12427/P04807/Q03125/P27705	6	Acidophilic
BP	GO:0051382	kinetochore assembly	6/1574	10/3280	0.328290077235876	0.832682386499747	0.774058814517878	P35201/P35203/P52286/Q08446/P43618/Q12334	6	Acidophilic
BP	GO:0061186	negative regulation of silent mating-type cassette heterochromatin formation	6/1574	10/3280	0.328290077235876	0.832682386499747	0.774058814517878	P22579/P31385/P32561/P38255/Q08923/P41813	6	Acidophilic
BP	GO:0072593	reactive oxygen species metabolic process	6/1574	10/3280	0.328290077235876	0.832682386499747	0.774058814517878	P00358/P00445/P29509/P38013/P00431/P34760	6	Acidophilic
BP	GO:1904659	glucose transmembrane transport	6/1574	10/3280	0.328290077235876	0.832682386499747	0.774058814517878	P32465/P04807/P17709/P23585/P39004/P10870	6	Acidophilic
BP	GO:0051640	organelle localization	100/1574	201/3280	0.328448152663682	0.832682386499747	0.774058814517878	P04786/P06105/P06701/P11484/P20676/P21147/P21827/P25386/P25694/P26783/P27801/P32364/P32526/P32527/P33332/P34223/P34237/P35197/P35201/P38198/P38682/P38850/P38881/P39705/P40075/P40457/P40477/P40563/P40957/P47134/P48415/P49687/P53148/P53313/P53863/P54199/Q00402/Q01855/Q02455/Q02630/Q03661/Q04087/Q04439/Q04922/Q06338/Q06820/Q06833/Q08144/Q12019/Q12080/Q12248/Q12466/P00546/P06243/P07280/P0CX43/P11709/…	100	Acidophilic
BP	GO:0006970	response to osmotic stress	28/1574	54/3280	0.331171890990211	0.832682386499747	0.774058814517878	P02829/P22943/P23561/P36024/P38623/P39719/P39928/P53935/P54000/Q00684/Q01477/Q03497/Q04439/Q06132/Q06810/Q08921/P34078/P46683/P53599/P54115/Q03125/Q07084/Q99271/Q99332/P38822/P41277/P41809/Q12180	28	Acidophilic
BP	GO:0033044	regulation of chromosome organization	28/1574	54/3280	0.331171890990211	0.832682386499747	0.774058814517878	P02829/P40957/P47074/P47134/P53148/P53172/P53335/P53892/P54199/Q03898/Q12149/P00546/P11978/P22147/P22696/P24869/P28006/P32797/P40537/P40577/P40958/P41695/P43587/P53847/P53886/Q12052/Q99359/P43618	28	Acidophilic
BP	GO:0045935	positive regulation of nucleobase-containing compound metabolic process	166/1574	337/3280	0.331539853261964	0.832682386499747	0.774058814517878	O13297/P01120/P02829/P04147/P07248/P07261/P13574/P14164/P14922/P17106/P18480/P19659/P19880/P20134/P22082/P22579/P23615/P25293/P27692/P31380/P31385/P32389/P32527/P32561/P32597/P32607/P32862/P34909/P35732/P35817/P36041/P36119/P38144/P38351/P38439/P38792/P38882/P38915/P39520/P39521/P39720/P40340/P40467/P40535/P40971/P41895/P43565/P43573/P43609/P47047/P49687/P53064/P53115/P53276/P53438/P53550/P53552/…	166	Acidophilic
BP	GO:0030010	establishment of cell polarity	27/1574	52/3280	0.33229047720479	0.832682386499747	0.774058814517878	P11433/P21339/P23201/P25558/P25635/P32521/P38928/P40414/P41697/P47136/P50111/P53226/Q01389/Q03497/Q04439/Q06648/Q12114/P11709/P32873/P36224/P41832/P53924/P06781/P38785/P41698/P41809/P54786	27	Acidophilic
BP	GO:0009304	tRNA transcription	7/1574	12/3280	0.333690552450554	0.832682386499747	0.774058814517878	P25441/P28000/P32349/P36121/P43573/P07273/P04051	7	Acidophilic
BP	GO:0019985	translesion synthesis	7/1574	12/3280	0.333690552450554	0.832682386499747	0.774058814517878	P27344/P47110/P10862/P12689/P24482/P32849/P43610	7	Acidophilic
BP	GO:0031578	mitotic spindle orientation checkpoint signaling	7/1574	12/3280	0.333690552450554	0.832682386499747	0.774058814517878	P32526/P29311/P38903/P47113/P53924/Q01919/P39723	7	Acidophilic
BP	GO:0042797	tRNA transcription by RNA polymerase III	7/1574	12/3280	0.333690552450554	0.832682386499747	0.774058814517878	P25441/P28000/P32349/P36121/P43573/P07273/P04051	7	Acidophilic
BP	GO:0045740	positive regulation of DNA replication	7/1574	12/3280	0.333690552450554	0.832682386499747	0.774058814517878	P00546/P32325/P32445/P38111/P46676/Q12192/P41813	7	Acidophilic
BP	GO:0070086	ubiquitin-dependent endocytosis	7/1574	12/3280	0.333690552450554	0.832682386499747	0.774058814517878	P36117/P38167/P47029/P39940/Q02805/Q12502/P48524	7	Acidophilic
BP	GO:0071071	regulation of phospholipid biosynthetic process	7/1574	12/3280	0.333690552450554	0.832682386499747	0.774058814517878	P34225/P38271/P53950/Q03833/Q04958/Q12382/P21957	7	Acidophilic
BP	GO:0072671	mitochondria-associated ubiquitin-dependent protein catabolic process	7/1574	12/3280	0.333690552450554	0.832682386499747	0.774058814517878	P19812/P25694/P43593/P53044/P10591/P39940/P48582	7	Acidophilic
BP	GO:0090054	regulation of silent mating-type cassette heterochromatin formation	7/1574	12/3280	0.333690552450554	0.832682386499747	0.774058814517878	P22579/P31385/P32561/P35817/P38255/Q08923/P41813	7	Acidophilic
BP	GO:1902117	positive regulation of organelle assembly	7/1574	12/3280	0.333690552450554	0.832682386499747	0.774058814517878	P12962/P23595/P39104/Q00684/Q12527/P38903/Q12236	7	Acidophilic
BP	GO:2000785	regulation of autophagosome assembly	7/1574	12/3280	0.333690552450554	0.832682386499747	0.774058814517878	P23595/P38742/P39104/Q00684/Q12527/P38903/P29295	7	Acidophilic
BP	GO:0019318	hexose metabolic process	24/1574	46/3280	0.335533231126229	0.832682386499747	0.774058814517878	P00358/P00560/P00950/P14540/P16861/P16862/P32862/Q05672/P00330/P00546/P04807/P06169/P07283/P12709/P17709/P24814/P38263/P40208/P40433/P40492/P53076/P12904/P34760/P47101	24	Acidophilic
BP	GO:0000467	exonucleolytic trimming to generate mature 3'-end of 5.8S rRNA from tricistronic rRNA transcript (SSU-rRNA, 5.8S rRNA, LSU-rRNA)	8/1574	14/3280	0.337301443603069	0.832682386499747	0.774058814517878	P38792/P47047/P53725/Q12149/P25359/P32835/Q08162/P38801	8	Acidophilic
BP	GO:0031297	replication fork processing	8/1574	14/3280	0.337301443603069	0.832682386499747	0.774058814517878	P25588/P53840/P14737/P38257/P38766/Q04659/Q06164/Q06211	8	Acidophilic
BP	GO:0031396	regulation of protein ubiquitination	8/1574	14/3280	0.337301443603069	0.832682386499747	0.774058814517878	P47074/P29311/P38356/P40577/P40958/P50082/Q03714/Q08981	8	Acidophilic
BP	GO:0034315	regulation of Arp2/3 complex-mediated actin nucleation	8/1574	14/3280	0.337301443603069	0.832682386499747	0.774058814517878	P15891/P32521/P32790/P47068/Q04439/P33338/Q06440/Q12156	8	Acidophilic
BP	GO:0046349	amino sugar biosynthetic process	8/1574	14/3280	0.337301443603069	0.832682386499747	0.774058814517878	P08004/P53858/Q05029/P14180/P14742/P29311/P53968/P34226	8	Acidophilic
BP	GO:0051273	beta-glucan metabolic process	8/1574	14/3280	0.337301443603069	0.832682386499747	0.774058814517878	P31374/P32566/P38631/P35688/P33336/P40989/P41809/P22146	8	Acidophilic
BP	GO:0051274	beta-glucan biosynthetic process	8/1574	14/3280	0.337301443603069	0.832682386499747	0.774058814517878	P31374/P32566/P38631/P35688/P33336/P40989/P41809/P22146	8	Acidophilic
BP	GO:0006006	glucose metabolic process	20/1574	38/3280	0.339412776342581	0.832682386499747	0.774058814517878	P00358/P00560/P00950/P14540/P16861/P16862/P32862/P00330/P00546/P04807/P06169/P12709/P17709/P24814/P38263/P40208/P40492/P53076/P12904/P34760	20	Acidophilic
BP	GO:0016071	mRNA metabolic process	110/1574	222/3280	0.339667826396836	0.832682386499747	0.774058814517878	O13297/P04147/P06701/P07260/P21372/P23615/P27692/P32357/P32639/P32644/P32769/P33322/P33441/P34909/P36041/P38351/P38792/P38922/P38996/P45976/P47047/P48567/P53064/P53131/P53207/P53277/P53550/P53552/P53632/P53687/P53725/P53830/P53914/P89105/Q01329/Q02455/Q02770/Q02775/Q03735/Q06411/Q07478/Q08831/Q12046/Q12123/Q12149/Q12420/Q99383/P00546/P05453/P06102/P07273/P14120/P17629/P20095/P22147/P23394/P24276/…	110	Acidophilic
BP	GO:0000393	spliceosomal conformational changes to generate catalytic conformation	9/1574	16/3280	0.339722270274063	0.832682386499747	0.774058814517878	P32639/Q02775/Q06411/P20095/P24384/P33411/P38282/P53769/P36048	9	Acidophilic
BP	GO:0034204	lipid translocation	9/1574	16/3280	0.339722270274063	0.832682386499747	0.774058814517878	P32660/P40527/P42838/P46950/P53739/Q12142/P12688/Q12674/Q12675	9	Acidophilic
BP	GO:0036388	pre-replicative complex assembly	9/1574	16/3280	0.339722270274063	0.832682386499747	0.774058814517878	P24279/P32833/P38132/Q07896/P29469/P38826/P38883/P53091/P54784	9	Acidophilic
BP	GO:0045332	phospholipid translocation	9/1574	16/3280	0.339722270274063	0.832682386499747	0.774058814517878	P32660/P40527/P42838/P46950/P53739/Q12142/P12688/Q12674/Q12675	9	Acidophilic
BP	GO:0051125	regulation of actin nucleation	9/1574	16/3280	0.339722270274063	0.832682386499747	0.774058814517878	P15891/P32521/P32790/P41697/P47068/Q04439/P33338/Q06440/Q12156	9	Acidophilic
BP	GO:0071459	protein localization to chromosome, centromeric region	9/1574	16/3280	0.339722270274063	0.832682386499747	0.774058814517878	P53148/P54199/Q03898/P06243/P38313/P40460/P41695/Q08581/Q12334	9	Acidophilic
BP	GO:0097035	regulation of membrane lipid distribution	9/1574	16/3280	0.339722270274063	0.832682386499747	0.774058814517878	P32660/P40527/P42838/P46950/P53739/Q12142/P12688/Q12674/Q12675	9	Acidophilic
BP	GO:0110154	RNA decapping	9/1574	16/3280	0.339722270274063	0.832682386499747	0.774058814517878	P34909/P36041/P53550/Q12123/P06102/P22147/P25644/Q02792/P39517	9	Acidophilic
BP	GO:0007052	mitotic spindle organization	19/1574	36/3280	0.340254860974286	0.832682386499747	0.774058814517878	P24870/P25694/P32504/P35201/P38198/P46675/P47134/Q03898/P00546/P11709/P24869/P28742/P32380/P36164/P36224/P50275/P53540/P53865/Q08581	19	Acidophilic
BP	GO:0009266	response to temperature stimulus	18/1574	34/3280	0.341023685113222	0.832682386499747	0.774058814517878	P02829/P15992/P19880/P22943/P32499/P39705/P10961/P25491/P28006/P31539/P36161/P38219/P52593/P52891/P53920/Q06147/P53832/Q12118	18	Acidophilic
BP	GO:1901989	positive regulation of cell cycle phase transition	18/1574	34/3280	0.341023685113222	0.832682386499747	0.774058814517878	P20437/P32582/P43565/P50111/P53313/Q03898/Q12416/P04821/P07866/P22147/P23748/P31384/P38193/P40208/P40577/Q08471/Q08581/P54786	18	Acidophilic
BP	GO:1905037	autophagosome organization	18/1574	34/3280	0.341023685113222	0.832682386499747	0.774058814517878	P11075/P23595/P34223/P38742/P39104/P40344/Q00684/Q02948/Q06628/Q12142/Q12527/P38903/P43601/P53855/Q06247/Q12092/P21576/P29295	18	Acidophilic
BP	GO:0031333	negative regulation of protein-containing complex assembly	10/1574	18/3280	0.341312736144331	0.832682386499747	0.774058814517878	P15891/P27637/P34252/P38266/P40494/P40563/P11709/P13517/P41832/P43618	10	Acidophilic
BP	GO:1902407	assembly of actomyosin apparatus involved in mitotic cytokinesis	10/1574	18/3280	0.341312736144331	0.832682386499747	0.774058814517878	P17536/P40414/Q00684/Q07657/Q12280/P00546/P08964/P32468/P41832/Q06412	10	Acidophilic
BP	GO:1903475	mitotic actomyosin contractile ring assembly	10/1574	18/3280	0.341312736144331	0.832682386499747	0.774058814517878	P17536/P40414/Q00684/Q07657/Q12280/P00546/P08964/P32468/P41832/Q06412	10	Acidophilic
BP	GO:0034727	piecemeal microautophagy of the nucleus	17/1574	32/3280	0.341703499687118	0.832682386499747	0.774058814517878	P25694/P34223/P35844/P35845/P38862/P38881/P40344/Q02948/Q06628/Q12142/Q12451/Q12527/P38713/P43601/P53855/Q12092/P38959	17	Acidophilic
BP	GO:1901992	positive regulation of mitotic cell cycle phase transition	17/1574	32/3280	0.341703499687118	0.832682386499747	0.774058814517878	P20437/P32582/P43565/P50111/P53313/Q03898/Q12416/P04821/P07866/P22147/P23748/P31384/P40208/P40577/Q08471/Q08581/P54786	17	Acidophilic
BP	GO:0007131	reciprocal meiotic recombination	16/1574	30/3280	0.342274557765561	0.832682386499747	0.774058814517878	P06777/P06786/P32561/P46995/P06243/P32863/P38111/P38257/P38741/P38920/P40577/P48581/P53060/Q04149/Q05812/Q12098	16	Acidophilic
BP	GO:0031334	positive regulation of protein-containing complex assembly	16/1574	30/3280	0.342274557765561	0.832682386499747	0.774058814517878	P07260/P25293/P39935/P39936/Q12248/P07273/P10081/P22696/P32380/P33297/P33299/P35734/P37366/P53165/Q03954/Q04636	16	Acidophilic
BP	GO:0043144	sno(s)RNA processing	16/1574	30/3280	0.342274557765561	0.832682386499747	0.774058814517878	P33322/P38351/P38792/P38996/P47047/P53064/P53335/P53632/P89105/Q12149/P20095/P22147/P53769/Q02792/P15646/P38801	16	Acidophilic
BP	GO:0051304	chromosome separation	16/1574	30/3280	0.342274557765561	0.832682386499747	0.774058814517878	P40957/P47074/P47134/P53148/P53892/P54199/Q03898/Q06680/P28006/P40537/P40577/P40958/P41695/P43587/P53847/Q06156	16	Acidophilic
BP	GO:0140527	reciprocal homologous recombination	16/1574	30/3280	0.342274557765561	0.832682386499747	0.774058814517878	P06777/P06786/P32561/P46995/P06243/P32863/P38111/P38257/P38741/P38920/P40577/P48581/P53060/Q04149/Q05812/Q12098	16	Acidophilic
BP	GO:0005978	glycogen biosynthetic process	11/1574	20/3280	0.342302311524237	0.832682386499747	0.774058814517878	P31374/P40036/P40187/P41818/P28006/P40038/P40186/Q06216/P23337/P32775/P38990	11	Acidophilic
BP	GO:0006096	glycolytic process	11/1574	20/3280	0.342302311524237	0.832682386499747	0.774058814517878	P00358/P00549/P00560/P00950/P14540/P16861/P16862/P04807/P12709/P17709/P33122	11	Acidophilic
BP	GO:0006862	nucleotide transport	11/1574	20/3280	0.342302311524237	0.832682386499747	0.774058814517878	P38753/P39719/P39929/P40343/P53121/Q08967/P34078/P36108/P48582/Q04272/P48524	11	Acidophilic
BP	GO:0009137	purine nucleoside diphosphate catabolic process	11/1574	20/3280	0.342302311524237	0.832682386499747	0.774058814517878	P00358/P00549/P00560/P00950/P14540/P16861/P16862/P04807/P12709/P17709/P33122	11	Acidophilic
BP	GO:0009181	purine ribonucleoside diphosphate catabolic process	11/1574	20/3280	0.342302311524237	0.832682386499747	0.774058814517878	P00358/P00549/P00560/P00950/P14540/P16861/P16862/P04807/P12709/P17709/P33122	11	Acidophilic
BP	GO:0019364	pyridine nucleotide catabolic process	11/1574	20/3280	0.342302311524237	0.832682386499747	0.774058814517878	P00358/P00549/P00560/P00950/P14540/P16861/P16862/P04807/P12709/P17709/P33122	11	Acidophilic
BP	GO:0034605	cellular response to heat	11/1574	20/3280	0.342302311524237	0.832682386499747	0.774058814517878	P02829/P15992/P22943/P32499/P39705/P31539/P36161/P38219/P52593/P52891/P53920	11	Acidophilic
BP	GO:0046032	ADP catabolic process	11/1574	20/3280	0.342302311524237	0.832682386499747	0.774058814517878	P00358/P00549/P00560/P00950/P14540/P16861/P16862/P04807/P12709/P17709/P33122	11	Acidophilic
BP	GO:1901873	regulation of post-translational protein modification	11/1574	20/3280	0.342302311524237	0.832682386499747	0.774058814517878	P39705/P47074/Q06340/P29311/P38356/P40577/P40958/P48582/P50082/Q03714/Q08981	11	Acidophilic
BP	GO:1903320	regulation of protein modification by small protein conjugation or removal	11/1574	20/3280	0.342302311524237	0.832682386499747	0.774058814517878	P39705/P47074/Q06340/P29311/P38356/P40577/P40958/P48582/P50082/Q03714/Q08981	11	Acidophilic
BP	GO:0044774	mitotic DNA integrity checkpoint signaling	15/1574	28/3280	0.342711797939799	0.832682386499747	0.774058814517878	P22516/P25588/P34252/P40957/P47074/P53917/Q06340/P00546/P06243/P14737/P32325/P38257/P40958/P54784/Q04149	15	Acidophilic
BP	GO:0009135	purine nucleoside diphosphate metabolic process	12/1574	22/3280	0.342844495003898	0.832682386499747	0.774058814517878	P00358/P00549/P00560/P00950/P14540/P16861/P16862/P04807/P12709/P15454/P17709/P33122	12	Acidophilic
BP	GO:0009179	purine ribonucleoside diphosphate metabolic process	12/1574	22/3280	0.342844495003898	0.832682386499747	0.774058814517878	P00358/P00549/P00560/P00950/P14540/P16861/P16862/P04807/P12709/P15454/P17709/P33122	12	Acidophilic
BP	GO:0031401	positive regulation of protein modification process	14/1574	26/3280	0.342982971650512	0.832682386499747	0.774058814517878	P47074/Q06340/Q12527/P24869/P32325/P32468/P32917/P38356/P40577/P40958/P43587/P48582/P50082/Q03714	14	Acidophilic
BP	GO:0071470	cellular response to osmotic stress	13/1574	24/3280	0.343045918247731	0.832682386499747	0.774058814517878	P22943/P23561/P38623/P39719/P39928/Q00684/Q03497/Q06810/P53599/Q03125/Q07084/Q99332/P41809	13	Acidophilic
BP	GO:0043412	macromolecule modification	138/1574	280/3280	0.347337801495099	0.841626211315049	0.782372964722123	P06244/P12945/P19812/P20437/P24870/P25037/P25389/P25582/P32469/P33296/P33322/P34909/P35732/P36003/P38748/P38862/P39014/P39705/P40344/P42836/P43588/P43593/P47074/P47116/P47120/P48567/P52286/P53072/P53632/P53739/P53741/P53914/P53919/P53923/Q01476/Q01477/Q02648/Q03280/Q03305/Q03533/Q03758/Q06340/Q08641/Q12094/Q12152/Q12306/Q12314/Q12395/Q12527/Q6Q547/P06102/P07283/P07834/P10591/P10862/P14020/P14724/…	138	Acidophilic
BP	GO:0000910	cytokinesis	44/1574	87/3280	0.351362365493759	0.849892213916842	0.790057013620578	P11433/P17536/P23201/P25558/P27637/P32457/P32521/P34216/P38853/P38928/P40414/P40463/P41697/P47035/P47136/P53226/P53858/Q00684/Q03497/Q04439/Q07657/Q12114/Q12280/P00546/P08964/P14180/P25342/P32468/P32801/P32900/P38283/P38903/P40020/P41832/P50078/P50090/P53924/Q02208/Q06412/Q06604/Q07533/Q99299/P41698/P41809	44	Acidophilic
BP	GO:0000281	mitotic cytokinesis	35/1574	69/3280	0.367237618149022	0.886744492603736	0.824314770978183	P11433/P17536/P23201/P25558/P32457/P32521/P38928/P40414/P40463/P41697/P47136/P53226/Q00684/Q03497/Q04439/Q07657/Q12114/Q12280/P00546/P08964/P14180/P25342/P32468/P32801/P32900/P38903/P41832/P50078/P53924/Q06412/Q06604/Q07533/Q99299/P41698/P41809	35	Acidophilic
BP	GO:0045787	positive regulation of cell cycle	34/1574	67/3280	0.369129873709138	0.888218758612613	0.825685243823071	P20437/P24870/P32582/P34216/P40957/P43565/P50111/P53313/Q00684/Q03898/Q12248/Q12416/P00546/P04821/P06243/P07866/P22147/P23748/P24869/P31384/P32325/P35734/P38193/P40208/P40577/P50082/Q03954/Q06412/Q08471/Q08581/Q99299/P14832/P41813/P54786	34	Acidophilic
BP	GO:0090068	positive regulation of cell cycle process	34/1574	67/3280	0.369129873709138	0.888218758612613	0.825685243823071	P20437/P24870/P32582/P34216/P40957/P43565/P50111/P53313/Q00684/Q03898/Q12248/Q12416/P00546/P04821/P06243/P07866/P22147/P23748/P24869/P31384/P32325/P35734/P38193/P40208/P40577/P50082/Q03954/Q06412/Q08471/Q08581/Q99299/P14832/P41813/P54786	34	Acidophilic
BP	GO:0009605	response to external stimulus	53/1574	106/3280	0.373112022990778	0.896244824723083	0.833146248546407	P01120/P06105/P07248/P07261/P09032/P11433/P18480/P23615/P32862/P38742/P38862/P39720/P40535/P41948/P53172/P53278/Q00816/Q02948/Q06810/Q07878/Q12123/Q12427/P13434/P18494/P21268/P32356/P32591/P32801/P33892/P34072/P34164/P35207/P36025/P37366/P38931/P38993/P39940/P40210/P42944/P53076/P53290/P53295/P53327/Q03125/Q03897/Q06247/Q12132/P27705/P33748/P34760/P38959/P39001/P47030	53	Acidophilic
BP	GO:0006367	transcription initiation at RNA polymerase II promoter	30/1574	59/3280	0.377009825970593	0.904040862967546	0.840393420120207	P19659/P21538/P23255/P23615/P32657/P35732/P36053/P38144/P41895/P41896/P53550/P54000/P89105/P07273/P11747/P13393/P22147/P22696/P29055/P33297/P33299/P35189/P38129/P53165/Q03761/Q03973/Q04636/Q05021/Q92317/Q03213	30	Acidophilic
BP	GO:0051656	establishment of organelle localization	66/1574	133/3280	0.382907183701133	0.915932444393146	0.851447795198003	P04786/P06105/P11484/P20676/P21827/P25694/P26783/P27801/P32526/P32527/P34223/P35197/P35201/P38198/P38682/P40477/P40563/P40957/P47134/P48415/P53148/P53313/P53863/P54199/Q00402/Q01855/Q02630/Q04087/Q04439/Q06338/Q12019/Q12080/Q12248/P00546/P06243/P07280/P0CX43/P11709/P11745/P14907/P32492/P32835/P34078/P35734/P36224/P38313/P38903/P39940/P40460/P40517/P41695/P41832/P46683/P47069/P47077/P53298/P53924/…	66	Acidophilic
BP	GO:0042255	ribosome assembly	27/1574	53/3280	0.383290633295833	0.915932444393146	0.851447795198003	P05317/P25635/P26321/P26783/P32892/P39985/P41805/P53743/Q01855/Q05022/Q05942/Q06106/Q07915/Q12019/Q12176/Q12389/P04456/P07280/P36105/P38789/P38883/P39730/P40991/P53893/Q08932/P05739/P27476	27	Acidophilic
BP	GO:0010506	regulation of autophagy	24/1574	47/3280	0.389949431977137	0.927316041619833	0.86202994983115	P06244/P23595/P27692/P32561/P38351/P38634/P38691/P38742/P39104/P43565/P53297/P53917/P89105/Q00684/Q12527/P22147/P35190/P37366/P38903/P53290/Q06247/Q08281/P33336/P38954	24	Acidophilic
BP	GO:0009267	cellular response to starvation	22/1574	43/3280	0.394633802905191	0.927316041619833	0.86202994983115	P09032/P38742/P38862/P53172/P53278/Q00816/Q02948/Q07878/Q12123/P32801/P33892/P34164/P36025/P37366/P38993/P40210/P53290/P53295/Q03897/Q06247/P38959/P47030	22	Acidophilic
BP	GO:0032535	regulation of cellular component size	21/1574	41/3280	0.397059464763797	0.927316041619833	0.86202994983115	P15891/P27637/P32790/P38266/P38631/P40563/P47116/P53863/Q01080/Q03280/Q12416/P04807/P13517/P38329/P38789/P39940/P41832/Q02796/Q03656/Q07655/P38822	21	Acidophilic
BP	GO:0090066	regulation of anatomical structure size	21/1574	41/3280	0.397059464763797	0.927316041619833	0.86202994983115	P15891/P27637/P32790/P38266/P38631/P40563/P47116/P53863/Q01080/Q03280/Q12416/P04807/P13517/P38329/P38789/P39940/P41832/Q02796/Q03656/Q07655/P38822	21	Acidophilic
BP	GO:1902850	microtubule cytoskeleton organization involved in mitosis	21/1574	41/3280	0.397059464763797	0.927316041619833	0.86202994983115	P24870/P25694/P32504/P35201/P38198/P46675/P47134/Q03898/P00546/P11709/P24869/P28742/P32380/P36164/P36224/P41832/P50275/P53540/P53865/P53924/Q08581	21	Acidophilic
BP	GO:0036267	invasive filamentous growth	20/1574	39/3280	0.399546116180693	0.927316041619833	0.86202994983115	P13574/P18480/P19659/P22082/P23201/P23561/P38255/P40071/P40340/P53923/Q03063/Q03497/Q12361/P18412/P32917/P34164/P38713/P38820/Q08886/P39517	20	Acidophilic
BP	GO:0006865	amino acid transport	19/1574	37/3280	0.402098399414979	0.927316041619833	0.86202994983115	P04817/P19145/P32487/P36029/P38084/P38085/P48813/P50276/P50944/P53388/Q12372/P06775/P19807/P34239/P38227/P47082/P53273/Q04602/Q06328	19	Acidophilic
BP	GO:0001403	invasive growth in response to glucose limitation	18/1574	35/3280	0.404721582922104	0.927316041619833	0.86202994983115	P13574/P18480/P19659/P22082/P23561/P38255/P40071/P40340/P53923/Q03063/Q03497/Q12361/P18412/P32917/P34164/P38713/P38820/Q08886	18	Acidophilic
BP	GO:0006518	peptide metabolic process	129/1574	264/3280	0.407710552919949	0.927316041619833	0.86202994983115	P02400/P02994/P04147/P04801/P04802/P05317/P05318/P05319/P05737/P05749/P07260/P09032/P09064/P0CX82/P0CX84/P10080/P11484/P12962/P16521/P20449/P20459/P23248/P23301/P23595/P25567/P26321/P26783/P26786/P31374/P32324/P32471/P32481/P32497/P32501/P32527/P32644/P32769/P34167/P36041/P36119/P38249/P38691/P38788/P39015/P39109/P39935/P39936/P41805/P43573/P48164/P52286/P53221/P53297/P53852/P53935/Q01855/Q04067/…	129	Acidophilic
BP	GO:0044087	regulation of cellular component biogenesis	69/1574	140/3280	0.409586324042548	0.927316041619833	0.86202994983115	P01120/P06244/P07260/P12962/P15891/P23595/P24870/P25293/P25587/P27637/P27801/P32471/P32566/P32578/P32790/P34252/P38266/P38742/P38853/P39104/P39935/P39936/P39985/P40494/P40563/P41697/P43597/P47035/P52286/Q00246/Q00684/Q06648/Q07878/Q12248/Q12527/P00546/P07273/P10081/P11709/P11978/P12688/P13517/P22211/P22696/P32380/P33297/P33299/P34164/P35734/P37366/P38903/P41832/P47104/P50082/P50090/P53165/P53924/…	69	Acidophilic
BP	GO:0003333	amino acid transmembrane transport	16/1574	31/3280	0.410205640488183	0.927316041619833	0.86202994983115	P04817/P19145/P32487/P38084/P38085/P48813/P50276/P50944/P53388/Q12372/P06775/P38227/P47082/P53273/Q04602/Q06328	16	Acidophilic
BP	GO:0051254	positive regulation of RNA metabolic process	155/1574	318/3280	0.411051865665479	0.927316041619833	0.86202994983115	O13297/P01120/P04147/P07248/P07261/P13574/P14164/P14922/P17106/P18480/P19659/P19880/P20134/P22082/P22579/P23615/P25293/P27692/P31380/P31385/P32389/P32527/P32561/P32597/P32607/P32862/P34909/P35732/P36041/P36119/P38144/P38351/P38439/P38792/P38882/P38915/P39520/P39521/P39720/P40340/P40467/P40535/P40971/P41895/P43565/P43573/P43609/P47047/P49687/P53064/P53115/P53276/P53438/P53550/P53552/P53632/P54000/…	155	Acidophilic
BP	GO:0061640	cytoskeleton-dependent cytokinesis	35/1574	70/3280	0.412562177364101	0.927316041619833	0.86202994983115	P11433/P17536/P23201/P25558/P32457/P32521/P38928/P40414/P40463/P41697/P47136/P53226/Q00684/Q03497/Q04439/Q07657/Q12114/Q12280/P00546/P08964/P14180/P25342/P32468/P32801/P32900/P38903/P41832/P50078/P53924/Q06412/Q06604/Q07533/Q99299/P41698/P41809	35	Acidophilic
BP	GO:0000422	autophagy of mitochondrion	15/1574	29/3280	0.413081491328268	0.927316041619833	0.86202994983115	P38351/P38862/P40344/P53297/P89105/Q00684/Q06628/Q12142/Q12527/P46983/P53855/Q06409/Q07799/Q12092/P38165	15	Acidophilic
BP	GO:0006303	double-strand break repair via nonhomologous end joining	15/1574	29/3280	0.413081491328268	0.927316041619833	0.86202994983115	P06244/P06701/P22579/P43609/P53853/P54000/Q04437/Q06148/Q06488/Q06554/Q08562/P00546/P11978/P12753/P33301	15	Acidophilic
BP	GO:0007029	endoplasmic reticulum organization	15/1574	29/3280	0.413081491328268	0.927316041619833	0.86202994983115	P25694/P31376/P33332/P38250/P40075/Q04947/Q07657/Q12466/P32492/P38878/P38968/P39523/Q12276/Q12443/Q03640	15	Acidophilic
BP	GO:0033047	regulation of mitotic sister chromatid segregation	15/1574	29/3280	0.413081491328268	0.927316041619833	0.86202994983115	P40957/P47074/P47134/P53148/P53892/P54199/Q03898/P24869/P28006/P40537/P40577/P40958/P41695/P43587/P53847	15	Acidophilic
BP	GO:0010965	regulation of mitotic sister chromatid separation	14/1574	27/3280	0.416058670663934	0.927316041619833	0.86202994983115	P40957/P47074/P47134/P53148/P53892/P54199/Q03898/P28006/P40537/P40577/P40958/P41695/P43587/P53847	14	Acidophilic
BP	GO:0051306	mitotic sister chromatid separation	14/1574	27/3280	0.416058670663934	0.927316041619833	0.86202994983115	P40957/P47074/P47134/P53148/P53892/P54199/Q03898/P28006/P40537/P40577/P40958/P41695/P43587/P53847	14	Acidophilic
BP	GO:1905818	regulation of chromosome separation	14/1574	27/3280	0.416058670663934	0.927316041619833	0.86202994983115	P40957/P47074/P47134/P53148/P53892/P54199/Q03898/P28006/P40537/P40577/P40958/P41695/P43587/P53847	14	Acidophilic
BP	GO:1902905	positive regulation of supramolecular fiber organization	13/1574	25/3280	0.419148354286539	0.927316041619833	0.86202994983115	P15891/P25293/P32521/P41697/P43597/Q00246/Q04439/Q06648/Q12248/P32380/P35734/Q03954/Q06440	13	Acidophilic
BP	GO:0009628	response to abiotic stimulus	49/1574	99/3280	0.419277656848879	0.927316041619833	0.86202994983115	P02829/P15992/P19880/P22943/P23561/P32499/P36024/P38623/P39705/P39719/P39928/P53935/P54000/Q00684/Q01389/Q01477/Q03497/Q04439/Q06132/Q06488/Q06810/Q08921/P10961/P25491/P28006/P31539/P32356/P34078/P36161/P38219/P46683/P52593/P52891/P53599/P53920/P53968/P54115/Q03125/Q06147/Q07084/Q99271/Q99332/P38822/P41277/P41809/P53832/Q12118/Q12151/Q12180	49	Acidophilic
BP	GO:0000425	pexophagy	12/1574	23/3280	0.422363950175503	0.927316041619833	0.86202994983115	P09232/P16140/P40094/Q01389/Q02948/Q06096/Q12527/P43601/P46983/P53855/P22219/P29295	12	Acidophilic
BP	GO:0006900	vesicle budding from membrane	12/1574	23/3280	0.422363950175503	0.927316041619833	0.86202994983115	P35197/P38682/P39929/P47048/P48415/P36108/P38810/P38968/P48582/P52917/Q04272/P15303	12	Acidophilic
BP	GO:0008361	regulation of cell size	12/1574	23/3280	0.422363950175503	0.927316041619833	0.86202994983115	P38631/P47116/P53863/Q01080/Q03280/Q12416/P04807/P38329/P38789/Q02796/Q03656/Q07655	12	Acidophilic
BP	GO:0030242	autophagy of peroxisome	12/1574	23/3280	0.422363950175503	0.927316041619833	0.86202994983115	P09232/P16140/P40094/Q01389/Q02948/Q06096/Q12527/P43601/P46983/P53855/P22219/P29295	12	Acidophilic
BP	GO:0045010	actin nucleation	12/1574	23/3280	0.422363950175503	0.927316041619833	0.86202994983115	P15891/P32521/P32790/P41697/P47068/Q04439/P33338/P41832/P53731/Q06440/Q12156/P38822	12	Acidophilic
BP	GO:0046890	regulation of lipid biosynthetic process	12/1574	23/3280	0.422363950175503	0.927316041619833	0.86202994983115	P25587/P34225/P38271/P53950/Q03833/Q04958/Q12382/P12688/P21957/P22211/P39940/Q12468	12	Acidophilic
BP	GO:0045893	positive regulation of DNA-templated transcription	134/1574	275/3280	0.423081340163954	0.927316041619833	0.86202994983115	O13297/P01120/P07248/P07261/P13574/P14164/P14922/P17106/P18480/P19659/P19880/P20134/P22082/P22579/P23615/P25293/P27692/P31385/P32389/P32527/P32561/P32597/P32607/P32862/P34909/P35732/P36119/P38144/P38351/P38439/P38882/P38915/P39520/P39521/P39720/P40340/P40467/P40535/P40971/P41895/P43565/P43573/P43609/P49687/P53064/P53115/P53276/P53438/P53550/P53552/P54000/P89105/Q02959/Q03833/Q04177/Q06188/Q07800/…	134	Acidophilic
BP	GO:1902680	positive regulation of RNA biosynthetic process	134/1574	275/3280	0.423081340163954	0.927316041619833	0.86202994983115	O13297/P01120/P07248/P07261/P13574/P14164/P14922/P17106/P18480/P19659/P19880/P20134/P22082/P22579/P23615/P25293/P27692/P31385/P32389/P32527/P32561/P32597/P32607/P32862/P34909/P35732/P36119/P38144/P38351/P38439/P38882/P38915/P39520/P39521/P39720/P40340/P40467/P40535/P40971/P41895/P43565/P43573/P43609/P49687/P53064/P53115/P53276/P53438/P53550/P53552/P54000/P89105/Q02959/Q03833/Q04177/Q06188/Q07800/…	134	Acidophilic
BP	GO:0006418	tRNA aminoacylation for protein translation	11/1574	21/3280	0.425721777457221	0.927316041619833	0.86202994983115	P04801/P04802/P53852/P00958/P15624/P26637/P38708/P46655/Q12109/P07284/P15625	11	Acidophilic
BP	GO:0009134	nucleoside diphosphate catabolic process	11/1574	21/3280	0.425721777457221	0.927316041619833	0.86202994983115	P00358/P00549/P00560/P00950/P14540/P16861/P16862/P04807/P12709/P17709/P33122	11	Acidophilic
BP	GO:0009191	ribonucleoside diphosphate catabolic process	11/1574	21/3280	0.425721777457221	0.927316041619833	0.86202994983115	P00358/P00549/P00560/P00950/P14540/P16861/P16862/P04807/P12709/P17709/P33122	11	Acidophilic
BP	GO:0010562	positive regulation of phosphorus metabolic process	11/1574	21/3280	0.425721777457221	0.927316041619833	0.86202994983115	P34225/P53950/Q12527/P24869/P32325/P32468/P32917/P33122/P43587/Q06708/P07269	11	Acidophilic
BP	GO:0032101	regulation of response to external stimulus	11/1574	21/3280	0.425721777457221	0.927316041619833	0.86202994983115	P09032/P32862/Q06810/P18494/P34072/P39940/P42944/P53076/P53295/P27705/P39001	11	Acidophilic
BP	GO:0032104	regulation of response to extracellular stimulus	11/1574	21/3280	0.425721777457221	0.927316041619833	0.86202994983115	P09032/P32862/Q06810/P18494/P34072/P39940/P42944/P53076/P53295/P27705/P39001	11	Acidophilic
BP	GO:0032107	regulation of response to nutrient levels	11/1574	21/3280	0.425721777457221	0.927316041619833	0.86202994983115	P09032/P32862/Q06810/P18494/P34072/P39940/P42944/P53076/P53295/P27705/P39001	11	Acidophilic
BP	GO:0044088	regulation of vacuole organization	11/1574	21/3280	0.425721777457221	0.927316041619833	0.86202994983115	P23595/P29366/P38742/P39104/P42838/Q00684/Q12527/P38903/P43601/Q12434/P29295	11	Acidophilic
BP	GO:0045937	positive regulation of phosphate metabolic process	11/1574	21/3280	0.425721777457221	0.927316041619833	0.86202994983115	P34225/P53950/Q12527/P24869/P32325/P32468/P32917/P33122/P43587/Q06708/P07269	11	Acidophilic
BP	GO:0046031	ADP metabolic process	11/1574	21/3280	0.425721777457221	0.927316041619833	0.86202994983115	P00358/P00549/P00560/P00950/P14540/P16861/P16862/P04807/P12709/P17709/P33122	11	Acidophilic
BP	GO:0019220	regulation of phosphate metabolic process	29/1574	58/3280	0.429233328018143	0.927316041619833	0.86202994983115	P20437/P24870/P34225/P38250/P38271/P40075/P53739/P53950/Q03833/Q04958/Q12382/Q12466/Q12494/Q12527/P21957/P22216/P24869/P32325/P32447/P32468/P32917/P33122/P39940/P43587/Q04372/Q06708/Q08886/P07269/Q03640	29	Acidophilic
BP	GO:0000912	assembly of actomyosin apparatus involved in cytokinesis	10/1574	19/3280	0.42924203624979	0.927316041619833	0.86202994983115	P17536/P40414/Q00684/Q07657/Q12280/P00546/P08964/P32468/P41832/Q06412	10	Acidophilic
BP	GO:0000915	actomyosin contractile ring assembly	10/1574	19/3280	0.42924203624979	0.927316041619833	0.86202994983115	P17536/P40414/Q00684/Q07657/Q12280/P00546/P08964/P32468/P41832/Q06412	10	Acidophilic
BP	GO:0070651	nonfunctional rRNA decay	10/1574	19/3280	0.42924203624979	0.927316041619833	0.86202994983115	P25694/P32769/P53044/P22147/P39940/Q05580/Q08162/Q08491/Q06211/Q08226	10	Acidophilic
BP	GO:0000741	karyogamy	9/1574	17/3280	0.432950236765419	0.927316041619833	0.86202994983115	P06787/P11927/P32526/P11709/P22147/P32380/P38713/P47069/P39723	9	Acidophilic
BP	GO:0031125	rRNA 3'-end processing	9/1574	17/3280	0.432950236765419	0.927316041619833	0.86202994983115	P38792/P47047/P53725/Q12149/P25359/P32835/Q07381/Q08162/P38801	9	Acidophilic
BP	GO:0045807	positive regulation of endocytosis	9/1574	17/3280	0.432950236765419	0.927316041619833	0.86202994983115	P36117/P38631/P38970/P47029/P53739/P39940/Q02805/Q12502/P29295	9	Acidophilic
BP	GO:0006282	regulation of DNA repair	8/1574	15/3280	0.436879384778465	0.927316041619833	0.86202994983115	P27692/P35817/P38351/P38439/P53064/P89105/Q08562/P00546	8	Acidophilic
BP	GO:0006813	potassium ion transport	8/1574	15/3280	0.436879384778465	0.927316041619833	0.86202994983115	P12685/P38329/Q04121/Q12324/Q99271/P40856/P42839/P47114	8	Acidophilic
BP	GO:0007231	osmosensory signaling pathway	8/1574	15/3280	0.436879384778465	0.927316041619833	0.86202994983115	P23561/P38623/P39928/Q03497/Q06810/P53599/Q07084/P41809	8	Acidophilic
BP	GO:0010833	telomere maintenance via telomere lengthening	8/1574	15/3280	0.436879384778465	0.927316041619833	0.86202994983115	P02829/P53335/P00546/P12753/P32797/Q04377/Q12052/P11938	8	Acidophilic
BP	GO:0043242	negative regulation of protein-containing complex disassembly	8/1574	15/3280	0.436879384778465	0.927316041619833	0.86202994983115	P15891/P23615/P38266/P07273/P13517/P41832/P43638/Q01560	8	Acidophilic
BP	GO:0071805	potassium ion transmembrane transport	8/1574	15/3280	0.436879384778465	0.927316041619833	0.86202994983115	P12685/P38329/Q04121/Q12324/Q99271/P40856/P42839/P47114	8	Acidophilic
BP	GO:1903050	regulation of proteolysis involved in protein catabolic process	8/1574	15/3280	0.436879384778465	0.927316041619833	0.86202994983115	P43593/P22696/P33297/P33299/P39940/P40577/P50082/Q12334	8	Acidophilic
BP	GO:0034976	response to endoplasmic reticulum stress	26/1574	52/3280	0.438639639906267	0.927316041619833	0.86202994983115	P13185/P19812/P19880/P25694/P33296/P34216/P34223/P38144/P39966/P53044/Q01389/Q04947/Q06704/Q06836/P13186/P21957/P25491/P31382/P38878/P40318/P53119/Q03714/Q12443/Q99220/P35193/P22146	26	Acidophilic
BP	GO:0051168	nuclear export	56/1574	114/3280	0.439375006431936	0.927316041619833	0.86202994983115	P02994/P11484/P20449/P20676/P21827/P23615/P26783/P32499/P32527/P33441/P38144/P38882/P38922/P39705/P40457/P40477/P49687/P50111/P53276/P53313/P53552/P53863/Q01855/Q02455/Q02630/Q06338/Q06505/Q07478/Q08972/Q12019/Q12080/Q12159/P07280/P0CX43/P11745/P14907/P17629/P32835/P34078/P36161/P39940/P40064/P40517/P46683/P47077/P52593/P52891/P52918/P53165/P53254/Q04175/Q08746/Q99257/P38333/Q04839/P46673	56	Acidophilic
BP	GO:0000729	DNA double-strand break processing	7/1574	13/3280	0.441073478025163	0.927316041619833	0.86202994983115	P29539/P31380/P32657/P38850/P00546/P46946/Q12098	7	Acidophilic
BP	GO:0010906	regulation of glucose metabolic process	7/1574	13/3280	0.441073478025163	0.927316041619833	0.86202994983115	P00546/P38263/P40208/P40492/P53076/P12904/P34760	7	Acidophilic
BP	GO:0014070	response to organic cyclic compound	7/1574	13/3280	0.441073478025163	0.927316041619833	0.86202994983115	P32499/P33302/P39705/P47044/P36161/P52593/P52891	7	Acidophilic
BP	GO:0015846	polyamine transport	7/1574	13/3280	0.441073478025163	0.927316041619833	0.86202994983115	P19145/P36029/P47116/P36002/P38227/P33413/Q12256	7	Acidophilic
BP	GO:0032272	negative regulation of protein polymerization	7/1574	13/3280	0.441073478025163	0.927316041619833	0.86202994983115	P15891/P27637/P38266/P40563/P11709/P13517/P41832	7	Acidophilic
BP	GO:0034508	centromere complex assembly	7/1574	13/3280	0.441073478025163	0.927316041619833	0.86202994983115	P35201/P35203/P52286/Q08446/P41695/P43618/Q12334	7	Acidophilic
BP	GO:0035303	regulation of dephosphorylation	7/1574	13/3280	0.441073478025163	0.927316041619833	0.86202994983115	P38250/P40075/Q12466/P24869/P43587/Q04372/Q03640	7	Acidophilic
BP	GO:0045454	cell redox homeostasis	7/1574	13/3280	0.441073478025163	0.927316041619833	0.86202994983115	P39109/P29509/P32634/P38013/P40553/P53094/P34760	7	Acidophilic
BP	GO:0045898	regulation of RNA polymerase II transcription preinitiation complex assembly	7/1574	13/3280	0.441073478025163	0.927316041619833	0.86202994983115	P07273/P22696/P33297/P33299/P53165/Q04636/Q92317	7	Acidophilic
BP	GO:0062013	positive regulation of small molecule metabolic process	7/1574	13/3280	0.441073478025163	0.927316041619833	0.86202994983115	P39720/P40971/P00546/P33122/P39940/Q12468/P12904	7	Acidophilic
BP	GO:0098661	inorganic anion transmembrane transport	7/1574	13/3280	0.441073478025163	0.927316041619833	0.86202994983115	P25360/P38250/P38750/Q08913/P38329/P53838/P37020	7	Acidophilic
BP	GO:0032259	methylation	25/1574	50/3280	0.441974872638238	0.927316041619833	0.86202994983115	P05694/P25582/P32469/P38274/P38890/P46995/Q02648/Q03305/Q08641/Q12314/P05374/P25087/P36124/P38827/P40991/P41814/P46959/P49957/P53200/Q03774/Q03942/Q12052/Q12400/P15646/P43610	25	Acidophilic
BP	GO:0031331	positive regulation of cellular catabolic process	40/1574	81/3280	0.443095686483874	0.927316041619833	0.86202994983115	P04147/P23595/P27692/P32561/P36041/P38742/P38792/P39104/P39720/P43565/P47047/P53550/P53632/P53917/Q00684/Q08831/Q12123/Q12149/Q12527/P00546/P05453/P06102/P22147/P24783/P25339/P25359/P25644/P31384/P33122/P35190/P37366/P38903/P40032/Q05580/Q07655/Q08281/Q08925/Q12236/P39517/Q07807	40	Acidophilic
BP	GO:0005996	monosaccharide metabolic process	24/1574	48/3280	0.445423912638902	0.927316041619833	0.86202994983115	P00358/P00560/P00950/P14540/P16861/P16862/P32862/Q05672/P00330/P00546/P04807/P06169/P07283/P12709/P17709/P24814/P38263/P40208/P40433/P40492/P53076/P12904/P34760/P47101	24	Acidophilic
BP	GO:0050779	RNA destabilization	24/1574	48/3280	0.445423912638902	0.927316041619833	0.86202994983115	P04147/P36041/P38792/P47047/P53550/P53632/Q08831/Q12123/Q12149/P05453/P06102/P22147/P24783/P25339/P25359/P25644/P31384/P40032/Q05580/Q07655/Q08925/Q12236/P39517/Q07807	24	Acidophilic
BP	GO:0061014	positive regulation of mRNA catabolic process	24/1574	48/3280	0.445423912638902	0.927316041619833	0.86202994983115	P04147/P36041/P38792/P47047/P53550/P53632/Q08831/Q12123/Q12149/P05453/P06102/P22147/P24783/P25339/P25359/P25644/P31384/P40032/Q05580/Q07655/Q08925/Q12236/P39517/Q07807	24	Acidophilic
BP	GO:0061157	mRNA destabilization	24/1574	48/3280	0.445423912638902	0.927316041619833	0.86202994983115	P04147/P36041/P38792/P47047/P53550/P53632/Q08831/Q12123/Q12149/P05453/P06102/P22147/P24783/P25339/P25359/P25644/P31384/P40032/Q05580/Q07655/Q08925/Q12236/P39517/Q07807	24	Acidophilic
BP	GO:0000290	deadenylation-dependent decapping of nuclear-transcribed mRNA	6/1574	11/3280	0.445593422596543	0.927316041619833	0.86202994983115	P36041/P53550/Q12123/P06102/P25644/P39517	6	Acidophilic
BP	GO:0006111	regulation of gluconeogenesis	6/1574	11/3280	0.445593422596543	0.927316041619833	0.86202994983115	P38263/P40208/P40492/P53076/P12904/P34760	6	Acidophilic
BP	GO:0006359	regulation of transcription by RNA polymerase III	6/1574	11/3280	0.445593422596543	0.927316041619833	0.86202994983115	P32479/P43639/P54000/P32350/Q92317/P38930	6	Acidophilic
BP	GO:0008645	hexose transmembrane transport	6/1574	11/3280	0.445593422596543	0.927316041619833	0.86202994983115	P32465/P04807/P17709/P23585/P39004/P10870	6	Acidophilic
BP	GO:0010992	ubiquitin recycling	6/1574	11/3280	0.445593422596543	0.927316041619833	0.86202994983115	Q01476/P32849/P33202/P38187/P39940/P53119	6	Acidophilic
BP	GO:0015749	monosaccharide transmembrane transport	6/1574	11/3280	0.445593422596543	0.927316041619833	0.86202994983115	P32465/P04807/P17709/P23585/P39004/P10870	6	Acidophilic
BP	GO:0030837	negative regulation of actin filament polymerization	6/1574	11/3280	0.445593422596543	0.927316041619833	0.86202994983115	P15891/P27637/P38266/P40563/P13517/P41832	6	Acidophilic
BP	GO:0034475	U4 snRNA 3'-end processing	6/1574	11/3280	0.445593422596543	0.927316041619833	0.86202994983115	P38792/P47047/P53632/Q12149/P25359/P38801	6	Acidophilic
BP	GO:0042327	positive regulation of phosphorylation	6/1574	11/3280	0.445593422596543	0.927316041619833	0.86202994983115	Q12527/P24869/P32325/P32468/P32917/Q06708	6	Acidophilic
BP	GO:0045899	positive regulation of RNA polymerase II transcription preinitiation complex assembly	6/1574	11/3280	0.445593422596543	0.927316041619833	0.86202994983115	P07273/P22696/P33297/P33299/P53165/Q04636	6	Acidophilic
BP	GO:0051383	kinetochore organization	6/1574	11/3280	0.445593422596543	0.927316041619833	0.86202994983115	P35201/P35203/P52286/Q08446/P43618/Q12334	6	Acidophilic
BP	GO:0051984	positive regulation of chromosome segregation	6/1574	11/3280	0.445593422596543	0.927316041619833	0.86202994983115	Q03898/Q12248/P06243/P35734/P40577/Q03954	6	Acidophilic
BP	GO:0072698	protein localization to microtubule cytoskeleton	6/1574	11/3280	0.445593422596543	0.927316041619833	0.86202994983115	P00546/P07866/P11709/P32380/Q01919/Q12365	6	Acidophilic
BP	GO:0007005	mitochondrion organization	52/1574	106/3280	0.449778149885437	0.934621462880383	0.868821045466385	P21147/P25694/P38345/P38351/P38825/P38862/P40344/P43588/P43594/P49334/P53297/P89105/Q00402/Q00684/Q01476/Q03771/Q04922/Q06628/Q06820/Q07878/Q12142/Q12296/Q12527/O74700/P06168/P19882/P21560/P32335/P32445/P36130/P38766/P39006/P39538/P39940/P46983/P53083/P53855/Q03690/Q04964/Q06409/Q07799/Q12092/P07253/P13433/P18409/P32843/P36775/P38165/P48524/P80967/Q07807/P40156	52	Acidophilic
BP	GO:0071852	fungal-type cell wall organization or biogenesis	51/1574	104/3280	0.452491022480723	0.937891071059268	0.871860462502121	P17121/P18961/P32566/P38631/P38814/P39719/P40021/P42223/P46950/P53121/P54003/Q01389/Q04439/Q05029/Q07651/Q08245/Q08921/Q08967/Q12114/P00445/P12688/P14742/P20604/P23250/P23287/P24276/P25296/P25579/P29311/P35688/P36115/P36169/P38227/P38692/P43638/P50082/Q06200/Q06412/Q12128/P06781/P14747/P15703/P33336/P34226/P38248/P40219/P40989/P41809/P47030/P53832/P22146	51	Acidophilic
BP	GO:0045324	late endosome to vacuole transport	22/1574	44/3280	0.452704997502633	0.937891071059268	0.871860462502121	P25694/P27801/P38753/P39929/P40343/P47048/P47160/Q02948/Q03769/Q06263/Q07878/P36018/P36108/P39940/P43601/P48582/P52917/Q02866/Q04272/Q12236/Q03212/P22219	22	Acidophilic
BP	GO:0007031	peroxisome organization	19/1574	38/3280	0.464784022487377	0.960045685793598	0.892455319671424	P07248/P35056/P43588/P53112/Q02969/Q03824/Q04947/Q06169/Q07418/P36130/P38998/P53847/P80667/Q01919/Q03002/Q12443/P12904/P18409/P21576	19	Acidophilic
BP	GO:0042546	cell wall biogenesis	19/1574	38/3280	0.464784022487377	0.960045685793598	0.892455319671424	P08004/P32566/P38631/P39719/P53121/Q05029/Q08967/Q12114/P14180/P14742/P23250/P29311/P38227/P50082/P53968/P34226/P40219/P40989/P22146	19	Acidophilic
BP	GO:0035825	homologous recombination	18/1574	36/3280	0.469188304869921	0.967700878794213	0.899571561968647	P06777/P06786/P32561/P46995/Q06148/P06243/P32863/P38111/P38257/P38741/P38920/P40577/P48581/P53060/Q04149/Q05812/P46946/Q12098	18	Acidophilic
BP	GO:0007033	vacuole organization	44/1574	90/3280	0.472960589230751	0.974031763259764	0.905456731396637	P06787/P11075/P14772/P23595/P27801/P29366/P32567/P34223/P36015/P38742/P39104/P39109/P40344/P40527/P42836/P42838/P43585/P53950/Q00684/Q02725/Q02948/Q03497/Q04934/Q06628/Q12142/Q12527/P25591/P32854/P38903/P40531/P43601/P52917/P53855/Q01919/Q03002/Q04121/Q06247/Q12092/Q12434/P21576/P38959/P38966/P22219/P29295	44	Acidophilic
BP	GO:0032505	reproduction of a single-celled organism	55/1574	113/3280	0.478616815936271	0.981240611276964	0.912158052861702	P01120/P06787/P17065/P22082/P23201/P25293/P25389/P25558/P32521/P34223/P36165/P38041/P38853/P38928/P39969/P40468/P41697/P46995/P47136/P54000/P54003/Q03497/Q04437/Q04439/Q07651/Q07878/Q08562/Q12114/Q12263/P00546/P06783/P11746/P29311/P32492/P32591/P32634/P32801/P35688/P36126/P38227/P38344/P38692/P38820/P38827/P38994/P41832/P50082/P53094/Q08817/P08153/P14832/P40219/P40989/P46946/Q04734	55	Acidophilic
BP	GO:0031668	cellular response to extracellular stimulus	42/1574	86/3280	0.479359663618794	0.981240611276964	0.912158052861702	P01120/P07248/P07261/P09032/P18480/P23615/P32862/P38742/P38862/P39720/P40535/P53172/P53278/Q00816/Q02948/Q07878/Q12123/Q12427/P13434/P18494/P32356/P32591/P32801/P33892/P34164/P36025/P37366/P38931/P38993/P40210/P42944/P53290/P53295/Q03125/Q03897/Q06247/Q12132/P27705/P34760/P38959/P39001/P47030	42	Acidophilic
BP	GO:0071496	cellular response to external stimulus	42/1574	86/3280	0.479359663618794	0.981240611276964	0.912158052861702	P01120/P07248/P07261/P09032/P18480/P23615/P32862/P38742/P38862/P39720/P40535/P53172/P53278/Q00816/Q02948/Q07878/Q12123/Q12427/P13434/P18494/P32356/P32591/P32801/P33892/P34164/P36025/P37366/P38931/P38993/P40210/P42944/P53290/P53295/Q03125/Q03897/Q06247/Q12132/P27705/P34760/P38959/P39001/P47030	42	Acidophilic
BP	GO:0051174	regulation of phosphorus metabolic process	29/1574	59/3280	0.479716046664107	0.981240611276964	0.912158052861702	P20437/P24870/P34225/P38250/P38271/P40075/P53739/P53950/Q03833/Q04958/Q12382/Q12466/Q12494/Q12527/P21957/P22216/P24869/P32325/P32447/P32468/P32917/P33122/P39940/P43587/Q04372/Q06708/Q08886/P07269/Q03640	29	Acidophilic
BP	GO:0045944	positive regulation of transcription by RNA polymerase II	117/1574	242/3280	0.48000081850345	0.981240611276964	0.912158052861702	O13297/P07248/P07261/P13574/P14164/P14922/P17106/P18480/P19659/P19880/P20134/P22082/P22579/P23615/P25293/P27692/P31385/P32389/P32561/P32597/P32607/P32862/P34909/P35732/P38144/P38351/P38439/P38915/P39520/P39521/P39720/P40340/P40467/P40535/P40971/P41895/P43565/P53064/P53115/P53438/P53550/P54000/Q02959/Q03833/Q06188/Q07800/Q07949/Q08182/Q08773/Q12017/Q12427/P00445/P00546/P06102/P07273/P10961/P11746/…	117	Acidophilic
BP	GO:0030071	regulation of mitotic metaphase/anaphase transition	15/1574	30/3280	0.483888424890975	0.983386153810692	0.914152542161682	P40957/P47074/P47134/P53148/P53172/P53892/P54199/Q03898/P28006/P40537/P40577/P40958/P41695/P43587/P53847	15	Acidophilic
BP	GO:1901701	cellular response to oxygen-containing compound	15/1574	30/3280	0.483888424890975	0.983386153810692	0.914152542161682	P32607/P36152/P40535/Q12361/P00445/P12688/P29509/P32356/Q02805/Q08886/P10870/P23292/P38165/P53983/P54074	15	Acidophilic
BP	GO:1902099	regulation of metaphase/anaphase transition of cell cycle	15/1574	30/3280	0.483888424890975	0.983386153810692	0.914152542161682	P40957/P47074/P47134/P53148/P53172/P53892/P54199/Q03898/P28006/P40537/P40577/P40958/P41695/P43587/P53847	15	Acidophilic
BP	GO:1902115	regulation of organelle assembly	15/1574	30/3280	0.483888424890975	0.983386153810692	0.914152542161682	P01120/P06244/P12962/P23595/P24870/P38742/P39104/Q00684/Q12527/P00546/P38903/Q12236/P39517/P43618/P29295	15	Acidophilic
BP	GO:0031669	cellular response to nutrient levels	40/1574	82/3280	0.486048494924383	0.986329742262364	0.91688889232865	P01120/P07248/P07261/P09032/P18480/P23615/P32862/P38742/P38862/P39720/P40535/P53172/P53278/Q00816/Q02948/Q07878/Q12123/Q12427/P13434/P18494/P32591/P32801/P33892/P34164/P36025/P37366/P38931/P38993/P40210/P42944/P53290/P53295/Q03125/Q03897/Q06247/Q12132/P27705/P38959/P39001/P47030	40	Acidophilic
BP	GO:0015849	organic acid transport	27/1574	55/3280	0.487723141984874	0.988281103495666	0.918702871328849	P04817/P14772/P19145/P22215/P32487/P36029/P38084/P38085/P39109/P48813/P50276/P50944/P53322/P53388/Q12372/P06775/P19807/P23900/P34239/P38227/P47082/P53273/Q02785/Q04602/Q06328/P15365/P53241	27	Acidophilic
BP	GO:0000055	ribosomal large subunit export from nucleus	14/1574	28/3280	0.48940554338807	0.988798955008549	0.919184264396191	P20676/P40477/P53313/P53863/Q02630/Q06338/Q12019/Q12080/P0CX43/P14907/P39940/Q08746/Q99257/P46673	14	Acidophilic
BP	GO:0001558	regulation of cell growth	14/1574	28/3280	0.48940554338807	0.988798955008549	0.919184264396191	P01120/P13574/P38691/Q03063/Q08921/P18412/P34072/P38820/Q03125/Q08236/P38990/P41813/P53955/Q06168	14	Acidophilic
BP	GO:0009894	regulation of catabolic process	63/1574	130/3280	0.491283283481847	0.991147934360758	0.921367867895168	P04147/P06244/P23595/P27692/P32561/P36041/P38351/P38634/P38691/P38742/P38764/P38792/P39104/P39720/P40016/P43565/P43593/P47047/P53297/P53550/P53632/P53917/P89105/Q00684/Q03735/Q08831/Q12123/Q12149/Q12527/P00546/P05453/P06102/P22147/P22696/P24783/P25339/P25359/P25644/P31384/P33122/P33297/P33299/P35190/P37366/P38903/P39940/P40032/P40038/P40186/P40577/P50082/P53290/Q05580/Q06247/Q07655/Q08281/Q08925/…	63	Acidophilic
BP	GO:0006458	'de novo' protein folding	13/1574	26/3280	0.495313736922566	0.99549546745839	0.925409320398777	P02829/P11484/P32527/P38788/P47079/Q03771/P10591/P10592/P12612/P19882/P25491/P31539/P46997	13	Acidophilic
BP	GO:0006661	phosphatidylinositol biosynthetic process	13/1574	26/3280	0.495313736922566	0.99549546745839	0.925409320398777	P06787/P34225/P38271/P39104/P53950/Q02948/Q12494/P14020/P34756/P38994/P42951/P50942/Q06708	13	Acidophilic
BP	GO:0042594	response to starvation	25/1574	51/3280	0.496311232333151	0.99549546745839	0.925409320398777	P09032/P38742/P38862/P53172/P53278/Q00816/Q02948/Q06810/Q07878/Q12123/P32801/P33892/P34164/P36025/P37366/P38993/P40210/P53290/P53295/Q03897/Q06247/P27705/P33748/P38959/P47030	25	Acidophilic
BP	GO:0043488	regulation of mRNA stability	25/1574	51/3280	0.496311232333151	0.99549546745839	0.925409320398777	P04147/P36041/P38792/P47047/P53550/P53632/Q03735/Q08831/Q12123/Q12149/P05453/P06102/P22147/P24783/P25339/P25359/P25644/P31384/P40032/Q05580/Q07655/Q08925/Q12236/P39517/Q07807	25	Acidophilic
BP	GO:0043254	regulation of protein-containing complex assembly	36/1574	74/3280	0.500424361698171	0.999999999969842	0.929596719042369	P07260/P15891/P25293/P27637/P27801/P32578/P32790/P34252/P38266/P39935/P39936/P40494/P40563/P52286/Q12248/P07273/P10081/P11709/P13517/P22696/P32380/P33297/P33299/P34164/P35734/P37366/P41832/P47104/P53165/Q03954/Q04636/Q92317/P15303/P38822/P38959/P43618	36	Acidophilic
BP	GO:1903313	positive regulation of mRNA metabolic process	24/1574	49/3280	0.500854453117965	0.999999999969842	0.929596719042369	P04147/P36041/P38792/P47047/P53550/P53632/Q08831/Q12123/Q12149/P05453/P06102/P22147/P24783/P25339/P25359/P25644/P31384/P40032/Q05580/Q07655/Q08925/Q12236/P39517/Q07807	24	Acidophilic
BP	GO:0006195	purine nucleotide catabolic process	12/1574	24/3280	0.501681982103274	0.999999999969842	0.929596719042369	P00358/P00549/P00560/P00950/P14540/P16861/P16862/P04807/P12709/P17709/P33122/P33317	12	Acidophilic
BP	GO:0009185	ribonucleoside diphosphate metabolic process	12/1574	24/3280	0.501681982103274	0.999999999969842	0.929596719042369	P00358/P00549/P00560/P00950/P14540/P16861/P16862/P04807/P12709/P15454/P17709/P33122	12	Acidophilic
BP	GO:0051649	establishment of localization in cell	234/1574	487/3280	0.507679997623113	0.999999999969842	0.929596719042369	P01120/P02994/P04786/P06105/P06244/P06787/P11075/P11484/P20449/P20676/P21827/P22215/P23615/P25293/P25386/P25694/P26783/P27801/P32074/P32364/P32499/P32521/P32526/P32527/P32660/P32909/P33441/P34216/P34223/P35056/P35197/P35201/P35844/P36015/P36117/P36158/P38041/P38144/P38198/P38682/P38753/P38825/P38851/P38862/P38882/P38922/P39705/P39929/P39969/P39993/P40071/P40075/P40094/P40343/P40344/P40457/P40477/…	234	Acidophilic
BP	GO:0000747	conjugation with cellular fusion	34/1574	70/3280	0.508190129950461	0.999999999969842	0.929596719042369	P06105/P06787/P11433/P11927/P13574/P23561/P25558/P29366/P35177/P38255/P38853/P53739/P53885/P53917/Q03497/Q05040/Q06810/Q07653/Q12114/P06783/P11709/P21268/P23900/P24814/P32380/P32917/P33304/P35688/P36126/P38713/P46993/P47069/P50090/Q03944	34	Acidophilic
BP	GO:0000184	nuclear-transcribed mRNA catabolic process, nonsense-mediated decay	11/1574	22/3280	0.508599059910545	0.999999999969842	0.929596719042369	P07260/P32644/P53550/Q12123/Q99383/P22147/P24783/P35207/P36168/Q08491/P38798	11	Acidophilic
BP	GO:0034620	cellular response to unfolded protein	11/1574	22/3280	0.508599059910545	0.999999999969842	0.929596719042369	P13185/P19880/P34216/P38144/P39966/Q01389/P13186/P19882/P21957/P31382/Q99220	11	Acidophilic
BP	GO:0043038	amino acid activation	11/1574	22/3280	0.508599059910545	0.999999999969842	0.929596719042369	P04801/P04802/P53852/P00958/P15624/P26637/P38708/P46655/Q12109/P07284/P15625	11	Acidophilic
BP	GO:0043039	tRNA aminoacylation	11/1574	22/3280	0.508599059910545	0.999999999969842	0.929596719042369	P04801/P04802/P53852/P00958/P15624/P26637/P38708/P46655/Q12109/P07284/P15625	11	Acidophilic
BP	GO:0045005	DNA-templated DNA replication maintenance of fidelity	11/1574	22/3280	0.508599059910545	0.999999999969842	0.929596719042369	P25336/P25588/P53840/Q03834/P14737/P24482/P38257/P38766/Q04659/Q06164/Q06211	11	Acidophilic
BP	GO:0008643	carbohydrate transport	10/1574	20/3280	0.516181760975343	0.999999999969842	0.929596719042369	P32465/Q06108/P04807/P17709/P23585/P23900/P39004/Q12407/P10870/Q03697	10	Acidophilic
BP	GO:0042026	protein refolding	10/1574	20/3280	0.516181760975343	0.999999999969842	0.929596719042369	P02829/P11484/P38788/P10591/P10592/P19882/P25491/P31539/P46997/P32589	10	Acidophilic
BP	GO:0045991	carbon catabolite activation of transcription	10/1574	20/3280	0.516181760975343	0.999999999969842	0.929596719042369	P01120/P07248/P18480/P39720/P40535/Q12427/P13434/P32591/P38931/Q12132	10	Acidophilic
BP	GO:0051225	spindle assembly	10/1574	20/3280	0.516181760975343	0.999999999969842	0.929596719042369	P24870/P38198/P54199/P00546/P24869/P28742/P38863/P50275/P53540/Q12369	10	Acidophilic
BP	GO:1903338	regulation of cell wall organization or biogenesis	10/1574	20/3280	0.516181760975343	0.999999999969842	0.929596719042369	P17121/P18961/P32566/P46950/Q01389/P12688/P20604/P24276/P35688/Q12128	10	Acidophilic
BP	GO:0000956	nuclear-transcribed mRNA catabolic process	43/1574	89/3280	0.517380468890012	0.999999999969842	0.929596719042369	P04147/P06701/P07260/P32644/P32769/P34909/P36041/P38792/P38922/P38996/P47047/P53550/P53632/P53725/Q02455/Q08831/Q12123/Q12149/Q99383/P05453/P06102/P22147/P24783/P25339/P25359/P25644/P31384/P33411/P35207/P36168/P40032/P40507/Q02792/Q05580/Q08162/Q08491/Q08954/Q12236/Q12476/P38798/P38801/P39517/Q07807	43	Acidophilic
BP	GO:0031503	protein-containing complex localization	43/1574	89/3280	0.517380468890012	0.999999999969842	0.929596719042369	P06701/P11484/P20676/P21827/P26783/P32527/P33332/P40477/P49687/P53313/P53863/Q01855/Q02630/Q02875/Q04437/Q06338/Q12019/Q12080/Q12527/P06243/P07280/P0CX43/P11745/P11978/P14907/P25554/P32380/P32835/P34078/P36161/P39940/P40517/P46683/P47077/P52891/Q04461/Q04477/Q08581/Q08746/Q99257/P35193/P39723/P46673	43	Acidophilic
BP	GO:1901565	organonitrogen compound catabolic process	123/1574	256/3280	0.517823712198801	0.999999999969842	0.929596719042369	P00358/P00549/P00560/P00950/P06779/P09232/P11075/P14540/P16861/P16862/P19812/P25694/P31244/P32379/P32909/P33296/P34223/P34244/P34909/P35732/P36119/P37291/P37303/P38274/P38753/P38764/P38779/P38986/P39014/P40016/P40343/P43588/P43593/P52286/P53044/Q00816/Q01476/Q03280/Q04922/Q04958/Q05468/Q06103/Q08412/Q08446/Q08723/Q12114/Q12161/Q12532/P00330/P00546/P00927/P04807/P06169/P06704/P07834/P10591/P10592/…	123	Acidophilic
BP	GO:0006515	protein quality control for misfolded or incompletely synthesized proteins	9/1574	18/3280	0.524587737386507	0.999999999969842	0.929596719042369	P11075/P19812/P25694/P32909/P53044/Q08446/P22470/P39940/P36775	9	Acidophilic
BP	GO:0006895	Golgi to endosome transport	9/1574	18/3280	0.524587737386507	0.999999999969842	0.929596719042369	P27801/P47160/Q03769/Q03921/Q07878/P22137/P36018/P40438/Q02866	9	Acidophilic
BP	GO:0030041	actin filament polymerization	9/1574	18/3280	0.524587737386507	0.999999999969842	0.929596719042369	P15891/P27637/P32790/P38266/P40563/P13517/P41832/P53731/P38822	9	Acidophilic
BP	GO:0034219	carbohydrate transmembrane transport	9/1574	18/3280	0.524587737386507	0.999999999969842	0.929596719042369	P32465/Q06108/P04807/P17709/P23585/P23900/P39004/Q12407/P10870	9	Acidophilic
BP	GO:0034314	Arp2/3 complex-mediated actin nucleation	9/1574	18/3280	0.524587737386507	0.999999999969842	0.929596719042369	P15891/P32521/P32790/P47068/Q04439/P33338/P53731/Q06440/Q12156	9	Acidophilic
BP	GO:0055074	calcium ion homeostasis	9/1574	18/3280	0.524587737386507	0.999999999969842	0.929596719042369	P16140/P39719/P12685/P47818/Q12697/Q3E824/P13586/P42839/Q12424	9	Acidophilic
BP	GO:0070192	chromosome organization involved in meiotic cell cycle	9/1574	18/3280	0.524587737386507	0.999999999969842	0.929596719042369	P06105/Q04264/Q06680/P00546/P12753/P47069/P50082/Q06156/Q06164	9	Acidophilic
BP	GO:0031505	fungal-type cell wall organization	41/1574	85/3280	0.524818672519811	0.999999999969842	0.929596719042369	P17121/P18961/P38814/P40021/P42223/P46950/P54003/Q01389/Q04439/Q07651/Q08245/Q08921/Q12114/P00445/P12688/P20604/P23287/P24276/P25296/P25579/P35688/P36115/P36169/P38227/P38692/P43638/P50082/Q06200/Q06412/Q12128/P06781/P14747/P15703/P33336/P38248/P40219/P40989/P41809/P47030/P53832/P22146	41	Acidophilic
BP	GO:0006887	exocytosis	19/1574	39/3280	0.526760033478727	0.999999999969842	0.929596719042369	P13185/P17065/P27801/P32364/P33332/P35844/P35845/P38041/P39969/P40357/Q04322/Q04439/Q06836/Q12344/Q12451/P13186/P31109/P33328/P38713	19	Acidophilic
BP	GO:0000076	DNA replication checkpoint signaling	8/1574	16/3280	0.534036499282867	0.999999999969842	0.929596719042369	P25588/P34252/P53840/P06243/P31384/P32325/P54784/Q04659	8	Acidophilic
BP	GO:0009070	serine family amino acid biosynthetic process	8/1574	16/3280	0.534036499282867	0.999999999969842	0.929596719042369	P13663/P31116/P32389/P32582/P37291/P37303/P39014/P37292	8	Acidophilic
BP	GO:1903829	positive regulation of protein localization	8/1574	16/3280	0.534036499282867	0.999999999969842	0.929596719042369	O13297/P25694/P36117/P47029/P47035/P53044/P06243/Q03656	8	Acidophilic
BP	GO:0009991	response to extracellular stimulus	48/1574	100/3280	0.538959016250413	0.999999999969842	0.929596719042369	P01120/P07248/P07261/P09032/P18480/P23615/P32862/P38742/P38862/P39720/P40535/P41948/P53172/P53278/Q00816/Q02948/Q06810/Q07878/Q12123/Q12427/P13434/P18494/P32356/P32591/P32801/P33892/P34072/P34164/P36025/P37366/P38931/P38993/P39940/P40210/P42944/P53076/P53290/P53295/Q03125/Q03897/Q06247/Q12132/P27705/P33748/P34760/P38959/P39001/P47030	48	Acidophilic
BP	GO:0043414	macromolecule methylation	17/1574	35/3280	0.539079009203843	0.999999999969842	0.929596719042369	P25582/Q02648/Q03305/Q08641/Q12314/P36124/P40991/P41814/P46959/P49957/P53200/Q03774/Q03942/Q12052/Q12400/P15646/P43610	17	Acidophilic
BP	GO:0006402	mRNA catabolic process	47/1574	98/3280	0.542616373225461	0.999999999969842	0.929596719042369	P04147/P06701/P07260/P32644/P32769/P34909/P36041/P38792/P38922/P38996/P47047/P53550/P53632/P53725/Q02455/Q03735/Q08831/Q12123/Q12149/Q99383/P05453/P06102/P22147/P24276/P24783/P25339/P25359/P25644/P31384/P33411/P35207/P36168/P40032/P40507/Q02792/Q05580/Q07655/Q08162/Q08491/Q08925/Q08954/Q12236/Q12476/P38798/P38801/P39517/Q07807	47	Acidophilic
BP	GO:0006888	endoplasmic reticulum to Golgi vesicle-mediated transport	26/1574	54/3280	0.544430183322974	0.999999999969842	0.929596719042369	P11075/P22215/P25386/P32074/P32909/P35197/P36015/P38682/P39993/P40094/P48415/P53741/Q01477/Q04322/Q12191/Q12234/Q12344/P32864/P35723/P38810/P38968/P53633/P53847/P15303/P22804/P29295	26	Acidophilic
BP	GO:0046942	carboxylic acid transport	26/1574	54/3280	0.544430183322974	0.999999999969842	0.929596719042369	P04817/P14772/P19145/P22215/P32487/P36029/P38084/P38085/P39109/P48813/P50276/P50944/P53322/P53388/Q12372/P06775/P19807/P23900/P34239/P38227/P47082/P53273/Q04602/Q06328/P15365/P53241	26	Acidophilic
BP	GO:0000056	ribosomal small subunit export from nucleus	7/1574	14/3280	0.544845512447257	0.999999999969842	0.929596719042369	P40477/P14907/P34078/P40517/P46683/P47077/Q99257	7	Acidophilic
BP	GO:0006739	NADP metabolic process	7/1574	14/3280	0.544845512447257	0.999999999969842	0.929596719042369	P38720/P38858/P15019/P21373/P32622/P54115/P23254	7	Acidophilic
BP	GO:0006808	regulation of nitrogen utilization	7/1574	14/3280	0.544845512447257	0.999999999969842	0.929596719042369	P32862/P18494/P34072/P39940/P42944/P53076/P39001	7	Acidophilic
BP	GO:0007004	telomere maintenance via telomerase	7/1574	14/3280	0.544845512447257	0.999999999969842	0.929596719042369	P02829/P53335/P00546/P12753/P32797/Q04377/Q12052	7	Acidophilic
BP	GO:0030488	tRNA methylation	7/1574	14/3280	0.544845512447257	0.999999999969842	0.929596719042369	Q02648/Q08641/P41814/P46959/P49957/Q03774/Q12400	7	Acidophilic
BP	GO:0030952	establishment or maintenance of cytoskeleton polarity	7/1574	14/3280	0.544845512447257	0.999999999969842	0.929596719042369	P27637/P40463/P46675/P40531/Q08236/P32047/P53955	7	Acidophilic
BP	GO:0031110	regulation of microtubule polymerization or depolymerization	7/1574	14/3280	0.544845512447257	0.999999999969842	0.929596719042369	P25293/Q12248/P11709/P32380/P35734/P43638/Q03954	7	Acidophilic
BP	GO:0033962	P-body assembly	7/1574	14/3280	0.544845512447257	0.999999999969842	0.929596719042369	P01120/P06244/P12962/P25644/P45978/Q12236/P39517	7	Acidophilic
BP	GO:0034497	protein localization to phagophore assembly site	7/1574	14/3280	0.544845512447257	0.999999999969842	0.929596719042369	Q06628/Q12142/Q12527/P43601/Q06247/Q12092/P21576	7	Acidophilic
BP	GO:0051156	glucose 6-phosphate metabolic process	7/1574	14/3280	0.544845512447257	0.999999999969842	0.929596719042369	P38720/P38858/P04807/P12709/P15019/P17709/P23254	7	Acidophilic
BP	GO:0051666	actin cortical patch localization	7/1574	14/3280	0.544845512447257	0.999999999969842	0.929596719042369	P34225/Q04439/Q12342/P25369/P32793/Q06440/Q06604	7	Acidophilic
BP	GO:0110156	methylguanosine-cap decapping	7/1574	14/3280	0.544845512447257	0.999999999969842	0.929596719042369	P34909/P36041/P53550/Q12123/P06102/P25644/P39517	7	Acidophilic
BP	GO:1902412	regulation of mitotic cytokinesis	7/1574	14/3280	0.544845512447257	0.999999999969842	0.929596719042369	Q00684/Q12280/P00546/P32900/P50078/Q06412/Q99299	7	Acidophilic
BP	GO:0007091	metaphase/anaphase transition of mitotic cell cycle	16/1574	33/3280	0.545800576394319	0.999999999969842	0.929596719042369	P40957/P47074/P47134/P53148/P53172/P53892/P54199/Q03898/P28006/P40537/P40577/P40958/P41695/P43587/P53847/P53886	16	Acidophilic
BP	GO:0044784	metaphase/anaphase transition of cell cycle	16/1574	33/3280	0.545800576394319	0.999999999969842	0.929596719042369	P40957/P47074/P47134/P53148/P53172/P53892/P54199/Q03898/P28006/P40537/P40577/P40958/P41695/P43587/P53847/P53886	16	Acidophilic
BP	GO:0045132	meiotic chromosome segregation	16/1574	33/3280	0.545800576394319	0.999999999969842	0.929596719042369	P06105/P35201/P47074/P54199/Q04087/Q04264/Q06680/P00546/P06243/P12753/P47069/P50082/Q04659/Q06156/Q06164/P29295	16	Acidophilic
BP	GO:0051495	positive regulation of cytoskeleton organization	16/1574	33/3280	0.545800576394319	0.999999999969842	0.929596719042369	P15891/P25293/P32521/P41697/P43597/Q00246/Q00684/Q04439/Q06648/Q12248/P32380/P35734/Q03954/Q06412/Q06440/Q99299	16	Acidophilic
BP	GO:0071214	cellular response to abiotic stimulus	16/1574	33/3280	0.545800576394319	0.999999999969842	0.929596719042369	P22943/P23561/P38623/P39719/P39928/Q00684/Q03497/Q06488/Q06810/P32356/P53599/P53968/Q03125/Q07084/Q99332/P41809	16	Acidophilic
BP	GO:0104004	cellular response to environmental stimulus	16/1574	33/3280	0.545800576394319	0.999999999969842	0.929596719042369	P22943/P23561/P38623/P39719/P39928/Q00684/Q03497/Q06488/Q06810/P32356/P53599/P53968/Q03125/Q07084/Q99332/P41809	16	Acidophilic
BP	GO:0031667	response to nutrient levels	46/1574	96/3280	0.54634781062381	0.999999999969842	0.929596719042369	P01120/P07248/P07261/P09032/P18480/P23615/P32862/P38742/P38862/P39720/P40535/P41948/P53172/P53278/Q00816/Q02948/Q06810/Q07878/Q12123/Q12427/P13434/P18494/P32591/P32801/P33892/P34072/P34164/P36025/P37366/P38931/P38993/P39940/P40210/P42944/P53076/P53290/P53295/Q03125/Q03897/Q06247/Q12132/P27705/P33748/P38959/P39001/P47030	46	Acidophilic
BP	GO:0032879	regulation of localization	56/1574	117/3280	0.547933067999329	0.999999999969842	0.929596719042369	O13297/P01120/P13185/P19659/P19812/P23201/P23595/P25360/P25694/P27637/P34216/P36117/P38080/P38144/P38631/P38750/P38853/P38970/P40075/P40494/P41697/P46950/P47029/P47035/P49687/P50111/P53044/P53739/P53741/P53974/Q01477/Q04322/Q06108/Q12019/Q12263/P00546/P06243/P10961/P12688/P13186/P22211/P32835/P39940/P41832/P43587/P46683/P50090/P53165/Q02805/Q03656/Q12502/Q99299/P38990/P40856/P54786/P29295	56	Acidophilic
BP	GO:0031123	RNA 3'-end processing	25/1574	52/3280	0.549710854950635	0.999999999969842	0.929596719042369	P04147/P23615/P33322/P38351/P38792/P38996/P47047/P53064/P53335/P53552/P53632/P53725/P89105/Q01329/Q07478/Q12149/P07273/P17629/P25359/P32835/P36159/Q07381/Q08162/P15646/P38801	25	Acidophilic
BP	GO:0043487	regulation of RNA stability	25/1574	52/3280	0.549710854950635	0.999999999969842	0.929596719042369	P04147/P36041/P38792/P47047/P53550/P53632/Q03735/Q08831/Q12123/Q12149/P05453/P06102/P22147/P24783/P25339/P25359/P25644/P31384/P40032/Q05580/Q07655/Q08925/Q12236/P39517/Q07807	25	Acidophilic
BP	GO:0006457	protein folding	34/1574	71/3280	0.553906684196933	0.999999999969842	0.929596719042369	P02829/P06101/P11484/P15992/P22943/P32527/P36046/P38345/P38788/P39719/P43573/P47079/P48362/P53904/Q03771/Q08967/Q12017/P10591/P10592/P12612/P15705/P19882/P25491/P31539/P46958/P46997/Q04004/Q12449/P14832/P32589/P34760/P36016/Q05791/P47133	34	Acidophilic
BP	GO:0009896	positive regulation of catabolic process	44/1574	92/3280	0.554046039450881	0.999999999969842	0.929596719042369	P04147/P23595/P27692/P32561/P36041/P38742/P38792/P39104/P39720/P43565/P47047/P53550/P53632/P53917/Q00684/Q08831/Q12123/Q12149/Q12527/P00546/P05453/P06102/P22147/P24783/P25339/P25359/P25644/P31384/P33122/P33297/P33299/P35190/P37366/P38903/P39940/P40032/P50082/Q05580/Q07655/Q08281/Q08925/Q12236/P39517/Q07807	44	Acidophilic
BP	GO:0006284	base-excision repair	6/1574	12/3280	0.557496292742533	0.999999999969842	0.929596719042369	P22936/P32597/P47110/P53632/P12753/P33301	6	Acidophilic
BP	GO:0009082	branched-chain amino acid biosynthetic process	6/1574	12/3280	0.557496292742533	0.999999999969842	0.929596719042369	P07264/P13663/P31116/P00927/P06168/P39522	6	Acidophilic
BP	GO:0031113	regulation of microtubule polymerization	6/1574	12/3280	0.557496292742533	0.999999999969842	0.929596719042369	P25293/Q12248/P11709/P32380/P35734/Q03954	6	Acidophilic
BP	GO:0031573	mitotic intra-S DNA damage checkpoint signaling	6/1574	12/3280	0.557496292742533	0.999999999969842	0.929596719042369	P25588/P53917/Q06340/P14737/P38257/Q04149	6	Acidophilic
BP	GO:0050790	regulation of catalytic activity	6/1574	12/3280	0.557496292742533	0.999999999969842	0.929596719042369	P38870/P53258/Q06148/Q06340/Q12516/P32806	6	Acidophilic
BP	GO:0140115	export across plasma membrane	6/1574	12/3280	0.557496292742533	0.999999999969842	0.929596719042369	P05030/P33302/P38227/Q05497/Q99271/P40856	6	Acidophilic
BP	GO:0000282	cellular bud site selection	14/1574	29/3280	0.560641325310551	0.999999999969842	0.929596719042369	P11433/P23201/P25558/P32521/P38928/P40414/P41697/P47136/P53226/Q03497/Q04439/Q12114/P41698/P41809	14	Acidophilic
BP	GO:0032271	regulation of protein polymerization	14/1574	29/3280	0.560641325310551	0.999999999969842	0.929596719042369	P15891/P25293/P27637/P32790/P38266/P40563/Q12248/P11709/P13517/P32380/P35734/P41832/Q03954/P38822	14	Acidophilic
BP	GO:0045990	carbon catabolite regulation of transcription	14/1574	29/3280	0.560641325310551	0.999999999969842	0.929596719042369	P01120/P07248/P07261/P18480/P23615/P39720/P40535/Q12427/P13434/P32591/P38931/Q03125/Q12132/P27705	14	Acidophilic
BP	GO:0046907	intracellular transport	213/1574	446/3280	0.561609485510815	0.999999999969842	0.929596719042369	P01120/P02994/P04786/P06244/P06787/P11075/P11484/P20449/P20676/P21827/P22215/P23615/P25293/P25386/P25694/P26783/P27801/P32074/P32364/P32499/P32521/P32526/P32527/P32660/P32909/P33441/P34216/P35056/P35197/P35844/P36015/P36117/P36158/P38041/P38144/P38682/P38753/P38825/P38851/P38862/P38882/P38922/P39705/P39929/P39969/P39993/P40071/P40075/P40094/P40343/P40344/P40457/P40477/P40563/P40957/P43560/P43585/…	213	Acidophilic
BP	GO:0072594	establishment of protein localization to organelle	104/1574	218/3280	0.561736692568902	0.999999999969842	0.929596719042369	P01120/P02829/P06244/P06787/P19659/P20676/P21827/P25293/P25694/P32499/P35056/P36046/P36117/P38167/P38753/P38825/P38862/P39705/P40075/P40094/P40343/P40344/P40457/P40477/P46682/P47029/P47122/P49334/P49687/P53112/Q02455/Q02630/Q02948/Q02969/Q03771/Q06096/Q06628/Q07418/Q07532/Q07878/Q08144/Q08199/Q08951/Q12142/Q12527/O13577/O74700/P10591/P10592/P10961/P11745/P14907/P15705/P19882/P25491/P32835/P32854/…	104	Acidophilic
BP	GO:0009057	macromolecule catabolic process	147/1574	308/3280	0.561740145172909	0.999999999969842	0.929596719042369	P04147/P06701/P06779/P07260/P09232/P11075/P19812/P25694/P31244/P32379/P32644/P32769/P32909/P33296/P34223/P34244/P34909/P35732/P36041/P36119/P38274/P38753/P38764/P38779/P38792/P38922/P38996/P39014/P40016/P40343/P43588/P43593/P47047/P47110/P52286/P53044/P53550/P53632/P53725/Q00816/Q01476/Q02455/Q03280/Q03735/Q04922/Q05468/Q06103/Q08412/Q08446/Q08723/Q08831/Q12114/Q12123/Q12149/Q12161/Q12532/Q99383/…	147	Acidophilic
BP	GO:0031329	regulation of cellular catabolic process	51/1574	107/3280	0.56564774277368	0.999999999969842	0.929596719042369	P04147/P06244/P23595/P27692/P32561/P36041/P38351/P38634/P38691/P38742/P38792/P39104/P39720/P43565/P47047/P53297/P53550/P53632/P53917/P89105/Q00684/Q03735/Q08831/Q12123/Q12149/Q12527/P00546/P05453/P06102/P22147/P24783/P25339/P25359/P25644/P31384/P33122/P35190/P37366/P38903/P40032/P53290/Q05580/Q06247/Q07655/Q08281/Q08925/Q12236/P33336/P38954/P39517/Q07807	51	Acidophilic
BP	GO:0071897	DNA biosynthetic process	22/1574	46/3280	0.566910814196333	0.999999999969842	0.929596719042369	O13527/O13535/P02829/P06777/P13382/P27344/P39985/P47110/P53335/P00546/P0C2I3/P0C2J3/P10862/P12689/P12753/P24482/P32797/P32849/P38121/Q04377/Q12052/P43610	22	Acidophilic
BP	GO:0042592	homeostatic process	81/1574	170/3280	0.567163763840032	0.999999999969842	0.929596719042369	P05030/P16140/P16861/P16862/P26570/P32862/P33302/P38925/P38970/P39109/P39719/P40071/P41948/P47116/P48813/P52286/Q01476/Q08952/Q12296/Q12361/Q12466/P00445/P04807/P12685/P17709/P18494/P21373/P23287/P25296/P29509/P32634/P32798/P32849/P33202/P34072/P34240/P36004/P37296/P38013/P38187/P38227/P38329/P38770/P38993/P39940/P40345/P40553/P42944/P43587/P47104/P47818/P53076/P53094/P53119/P53838/P53968/Q02805/…	81	Acidophilic
BP	GO:0008219	cell death	13/1574	27/3280	0.568907727019868	0.999999999969842	0.929596719042369	P00358/P09620/P36152/P39015/P47134/Q03497/Q06681/P04807/P29311/P32828/P40492/P53920/Q12158	13	Acidophilic
BP	GO:0012501	programmed cell death	13/1574	27/3280	0.568907727019868	0.999999999969842	0.929596719042369	P00358/P09620/P36152/P39015/P47134/Q03497/Q06681/P04807/P29311/P32828/P40492/P53920/Q12158	13	Acidophilic
BP	GO:1902410	mitotic cytokinetic process	13/1574	27/3280	0.568907727019868	0.999999999969842	0.929596719042369	P17536/P40414/Q00684/Q07657/Q12280/P00546/P08964/P14180/P32468/P41832/Q06412/Q07533/Q99299	13	Acidophilic
BP	GO:0001934	positive regulation of protein phosphorylation	5/1574	10/3280	0.572765500645297	0.999999999969842	0.929596719042369	Q12527/P24869/P32325/P32468/P32917	5	Acidophilic
BP	GO:0006760	folic acid-containing compound metabolic process	5/1574	10/3280	0.572765500645297	0.999999999969842	0.929596719042369	P07245/P37291/P46151/Q08645/P37292	5	Acidophilic
BP	GO:0006878	intracellular copper ion homeostasis	5/1574	10/3280	0.572765500645297	0.999999999969842	0.929596719042369	P38925/P40071/P00445/Q12753/P37020	5	Acidophilic
BP	GO:0009085	lysine biosynthetic process	5/1574	10/3280	0.572765500645297	0.999999999969842	0.929596719042369	P13663/P40971/P38998/P38999/P53090	5	Acidophilic
BP	GO:0016556	mRNA modification	5/1574	10/3280	0.572765500645297	0.999999999969842	0.929596719042369	P33322/P48567/P53914/P31115/Q12400	5	Acidophilic
BP	GO:0031112	positive regulation of microtubule polymerization or depolymerization	5/1574	10/3280	0.572765500645297	0.999999999969842	0.929596719042369	P25293/Q12248/P32380/P35734/Q03954	5	Acidophilic
BP	GO:0031116	positive regulation of microtubule polymerization	5/1574	10/3280	0.572765500645297	0.999999999969842	0.929596719042369	P25293/Q12248/P32380/P35734/Q03954	5	Acidophilic
BP	GO:0031990	mRNA export from nucleus in response to heat stress	5/1574	10/3280	0.572765500645297	0.999999999969842	0.929596719042369	P32499/P39705/P36161/P52593/P52891	5	Acidophilic
BP	GO:0032007	negative regulation of TOR signaling	5/1574	10/3280	0.572765500645297	0.999999999969842	0.929596719042369	P38742/P53297/Q07800/Q07949/P10961	5	Acidophilic
BP	GO:0032273	positive regulation of protein polymerization	5/1574	10/3280	0.572765500645297	0.999999999969842	0.929596719042369	P25293/Q12248/P32380/P35734/Q03954	5	Acidophilic
BP	GO:0042558	pteridine-containing compound metabolic process	5/1574	10/3280	0.572765500645297	0.999999999969842	0.929596719042369	P07245/P37291/P46151/Q08645/P37292	5	Acidophilic
BP	GO:0048309	endoplasmic reticulum inheritance	5/1574	10/3280	0.572765500645297	0.999999999969842	0.929596719042369	P33332/P40075/Q04947/P32492/Q12443	5	Acidophilic
BP	GO:0051098	regulation of binding	5/1574	10/3280	0.572765500645297	0.999999999969842	0.929596719042369	P23615/P40414/P00546/P29055/P07269	5	Acidophilic
BP	GO:0051785	positive regulation of nuclear division	5/1574	10/3280	0.572765500645297	0.999999999969842	0.929596719042369	Q03898/P06243/P32325/P40577/P14832	5	Acidophilic
BP	GO:0090151	establishment of protein localization to mitochondrial membrane	5/1574	10/3280	0.572765500645297	0.999999999969842	0.929596719042369	P38825/P49334/Q03771/O74700/P18409	5	Acidophilic
BP	GO:1902047	polyamine transmembrane transport	5/1574	10/3280	0.572765500645297	0.999999999969842	0.929596719042369	P19145/P36029/P38227/P33413/Q12256	5	Acidophilic
BP	GO:1904262	negative regulation of TORC1 signaling	5/1574	10/3280	0.572765500645297	0.999999999969842	0.929596719042369	P38742/P53297/Q07800/Q07949/P10961	5	Acidophilic
BP	GO:0016052	carbohydrate catabolic process	21/1574	44/3280	0.573168706869976	0.999999999969842	0.929596719042369	P00358/P00549/P00560/P00950/P14540/P16861/P16862/P38720/P54838/P00546/P04807/P12709/P17709/P32356/P33122/P35172/P38081/P40038/P40186/P47101/P53051	21	Acidophilic
BP	GO:0006915	apoptotic process	12/1574	25/3280	0.577866869318722	0.999999999969842	0.929596719042369	P00358/P09620/P39015/P47134/Q03497/Q06681/P04807/P29311/P32828/P40492/P53920/Q12158	12	Acidophilic
BP	GO:0045934	negative regulation of nucleobase-containing compound metabolic process	87/1574	183/3280	0.579140505514777	0.999999999969842	0.929596719042369	P06701/P06843/P07261/P13574/P14164/P14922/P17106/P19659/P20134/P22579/P23615/P25336/P27692/P29539/P31380/P31385/P32479/P32561/P32657/P32862/P36106/P38255/P38262/P38351/P38915/P39521/P40340/P40477/P46995/P53064/P53125/P53335/P53632/P53686/P53840/Q00684/Q03063/Q03497/Q03735/Q03833/Q03834/Q06680/Q08562/Q08773/Q12416/P00546/P04911/P07259/P07273/P11746/P14120/P14737/P18494/P19263/P21192/P21957/P22696/…	87	Acidophilic
BP	GO:0061024	membrane organization	66/1574	139/3280	0.582223444282142	0.999999999969842	0.929596719042369	P06787/P17065/P22943/P25386/P25694/P27801/P32660/P34223/P35197/P35844/P35845/P36015/P38041/P38250/P38682/P38825/P39929/P39969/P40075/P40357/P40527/P42838/P43560/P43594/P46950/P47048/P48415/P49334/P53739/Q03771/Q06169/Q06681/Q07878/Q08144/Q12142/Q12451/Q12466/O74700/P12688/P31109/P31377/P32854/P33328/P36108/P38713/P38770/P38810/P38968/P40959/P48582/P50082/P52917/P53855/Q04121/Q04272/Q08926/Q12674/…	66	Acidophilic
BP	GO:0050801	monoatomic ion homeostasis	46/1574	97/3280	0.585049347847835	0.999999999969842	0.929596719042369	P05030/P16140/P16861/P16862/P26570/P33302/P38925/P38970/P39719/P40071/P47116/P52286/Q08952/Q12296/P00445/P12685/P21373/P23287/P25296/P32798/P34240/P36004/P37296/P38329/P38993/P43587/P47104/P47818/P53838/P53968/Q03656/Q04121/Q04233/Q08269/Q12324/Q12697/Q12753/Q3E824/Q99271/P13586/P14747/P22203/P37020/P40416/P42839/Q12424	46	Acidophilic
BP	GO:1903825	organic acid transmembrane transport	19/1574	40/3280	0.58663530164589	0.999999999969842	0.929596719042369	P04817/P19145/P22215/P32487/P38084/P38085/P48813/P50276/P50944/P53322/P53388/Q12372/P06775/P38227/P47082/P53273/Q02785/Q04602/Q06328	19	Acidophilic
BP	GO:0007034	vacuolar transport	55/1574	116/3280	0.586805780085331	0.999999999969842	0.929596719042369	P01120/P25694/P27801/P38753/P38862/P39929/P40071/P40094/P40343/P40344/P43585/P46682/P47048/P47160/Q02725/Q02948/Q03769/Q06096/Q06263/Q06628/Q07878/Q08144/Q08951/Q12142/Q12527/P31377/P32854/P36018/P36108/P38263/P38356/P38839/P39940/P40438/P40959/P43601/P47082/P48582/P52917/P53129/P53838/P53855/Q02866/Q03944/Q04121/Q04272/Q04632/Q12236/P21576/P38700/P38959/P38966/Q03212/P22219/P29295	55	Acidophilic
BP	GO:0006094	gluconeogenesis	11/1574	23/3280	0.587647910500999	0.999999999969842	0.929596719042369	P00358/P00560/P00950/P14540/P12709/P38263/P40208/P40492/P53076/P12904/P34760	11	Acidophilic
BP	GO:0009154	purine ribonucleotide catabolic process	11/1574	23/3280	0.587647910500999	0.999999999969842	0.929596719042369	P00358/P00549/P00560/P00950/P14540/P16861/P16862/P04807/P12709/P17709/P33122	11	Acidophilic
BP	GO:0019319	hexose biosynthetic process	11/1574	23/3280	0.587647910500999	0.999999999969842	0.929596719042369	P00358/P00560/P00950/P14540/P12709/P38263/P40208/P40492/P53076/P12904/P34760	11	Acidophilic
BP	GO:0046364	monosaccharide biosynthetic process	11/1574	23/3280	0.587647910500999	0.999999999969842	0.929596719042369	P00358/P00560/P00950/P14540/P12709/P38263/P40208/P40492/P53076/P12904/P34760	11	Acidophilic
BP	GO:0051231	spindle elongation	11/1574	23/3280	0.587647910500999	0.999999999969842	0.929596719042369	P24870/P32504/P47134/P00546/P11709/P23748/P24869/P28742/P32380/P36164/P50275	11	Acidophilic
BP	GO:0030001	metal ion transport	27/1574	57/3280	0.589470334376429	0.999999999969842	0.929596719042369	P14772/P38310/P38925/P39109/P06775/P12685/P25297/P32798/P32804/P34240/P38329/P38356/P38993/P47818/P50077/P53735/Q04121/Q06200/Q08269/Q12324/Q99271/P13586/P40416/P40856/P42839/P47114/P49573	27	Acidophilic
BP	GO:0051049	regulation of transport	35/1574	74/3280	0.593383869680071	0.999999999969842	0.929596719042369	P13185/P19812/P25360/P27637/P36117/P38080/P38144/P38631/P38750/P38853/P38970/P40075/P40494/P46950/P47029/P49687/P53739/P53741/P53974/Q01477/Q04322/Q06108/Q12019/P12688/P13186/P22211/P32835/P39940/P50090/P53165/Q02805/Q03656/Q12502/P40856/P29295	35	Acidophilic
BP	GO:0032509	endosome transport via multivesicular body sorting pathway	18/1574	38/3280	0.593913988833108	0.999999999969842	0.929596719042369	P25694/P38753/P39929/P40343/P47048/P47160/Q03769/Q06263/P36018/P36108/P39940/P48582/P52917/Q02866/Q04121/Q04272/Q12236/Q03212	18	Acidophilic
BP	GO:0071985	multivesicular body sorting pathway	18/1574	38/3280	0.593913988833108	0.999999999969842	0.929596719042369	P25694/P38753/P39929/P40343/P47048/P47160/Q03769/Q06263/P36018/P36108/P39940/P48582/P52917/Q02866/Q04121/Q04272/Q12236/Q03212	18	Acidophilic
BP	GO:0000018	regulation of DNA recombination	10/1574	21/3280	0.598418109628181	0.999999999969842	0.929596719042369	P04786/P06786/P32561/P35817/P38351/P46995/P53632/P53686/P00546/P38257	10	Acidophilic
BP	GO:0009719	response to endogenous stimulus	10/1574	21/3280	0.598418109628181	0.999999999969842	0.929596719042369	P32862/P40457/P40957/Q02455/Q99383/P18494/P42944/P39001/P53983/P54074	10	Acidophilic
BP	GO:0030968	endoplasmic reticulum unfolded protein response	10/1574	21/3280	0.598418109628181	0.999999999969842	0.929596719042369	P13185/P19880/P34216/P38144/P39966/Q01389/P13186/P21957/P31382/Q99220	10	Acidophilic
BP	GO:0031330	negative regulation of cellular catabolic process	10/1574	21/3280	0.598418109628181	0.999999999969842	0.929596719042369	P38351/P38634/P38691/P89105/Q03735/P22147/P53290/Q06247/P33336/P38954	10	Acidophilic
BP	GO:0071495	cellular response to endogenous stimulus	10/1574	21/3280	0.598418109628181	0.999999999969842	0.929596719042369	P32862/P40457/P40957/Q02455/Q99383/P18494/P42944/P39001/P53983/P54074	10	Acidophilic
BP	GO:0061013	regulation of mRNA catabolic process	25/1574	53/3280	0.601293151059319	0.999999999969842	0.929596719042369	P04147/P36041/P38792/P47047/P53550/P53632/Q03735/Q08831/Q12123/Q12149/P05453/P06102/P22147/P24783/P25339/P25359/P25644/P31384/P40032/Q05580/Q07655/Q08925/Q12236/P39517/Q07807	25	Acidophilic
BP	GO:0032258	cytoplasm to vacuole targeting by the Cvt pathway	17/1574	36/3280	0.60161279729209	0.999999999969842	0.929596719042369	P01120/P38862/P40094/P40344/Q02948/Q06096/Q06628/Q08144/Q12142/Q12527/P32854/P43601/P53129/P53855/Q04632/P38959/P29295	17	Acidophilic
BP	GO:0055085	transmembrane transport	118/1574	249/3280	0.603251170362417	0.999999999969842	0.929596719042369	P04817/P05030/P14772/P16140/P19145/P22215/P25360/P32465/P32487/P32901/P33302/P35056/P36029/P36046/P38084/P38085/P38196/P38250/P38310/P38750/P38825/P38925/P39109/P39719/P40039/P41948/P48813/P49334/P50276/P50944/P53112/P53121/P53322/P53388/Q02969/Q03516/Q03771/Q05998/Q06108/Q08199/Q08280/Q08913/Q08967/Q12372/P04807/P06775/P07251/P10591/P10592/P12685/P12866/P17709/P19807/P19882/P23585/P23900/P25297/…	118	Acidophilic
BP	GO:0045017	glycerolipid biosynthetic process	24/1574	51/3280	0.607554704224672	0.999999999969842	0.929596719042369	P06787/P32567/P34225/P36148/P38271/P39104/P53950/Q02948/Q12382/Q12494/P05374/P08456/P14020/P20485/P33333/P34756/P36126/P38994/P39006/P40345/P42951/P50942/Q03764/Q06708	24	Acidophilic
BP	GO:0006312	mitotic recombination	16/1574	34/3280	0.609783588418603	0.999999999969842	0.929596719042369	P04786/P06777/P06786/P25336/P53115/P53686/O13559/P0CX20/P12753/P32863/P38111/P47046/Q12386/P46946/P25301/P43610	16	Acidophilic
BP	GO:1901136	carbohydrate derivative catabolic process	16/1574	34/3280	0.609783588418603	0.999999999969842	0.929596719042369	P00358/P00549/P00560/P00950/P14540/P16861/P16862/P40566/Q12114/P04807/P12709/P16550/P17709/P33122/P33317/Q99220	16	Acidophilic
BP	GO:0000436	carbon catabolite activation of transcription from RNA polymerase II promoter	9/1574	19/3280	0.610398868409552	0.999999999969842	0.929596719042369	P07248/P18480/P39720/P40535/Q12427/P13434/P32591/P38931/Q12132	9	Acidophilic
BP	GO:0008154	actin polymerization or depolymerization	9/1574	19/3280	0.610398868409552	0.999999999969842	0.929596719042369	P15891/P27637/P32790/P38266/P40563/P13517/P41832/P53731/P38822	9	Acidophilic
BP	GO:0060237	regulation of fungal-type cell wall organization	9/1574	19/3280	0.610398868409552	0.999999999969842	0.929596719042369	P17121/P18961/P46950/Q01389/P12688/P20604/P24276/P35688/Q12128	9	Acidophilic
BP	GO:0006650	glycerophospholipid metabolic process	31/1574	66/3280	0.614049227352653	0.999999999969842	0.929596719042369	P06787/P34225/P36148/P38250/P38271/P39104/P40075/P53950/Q02948/Q04958/Q12382/Q12466/Q12494/P05374/P08456/P12688/P14020/P20485/P33333/P34756/P36126/P38226/P38994/P39006/P42951/P50942/Q02979/Q03764/Q06708/P38954/Q03640	31	Acidophilic
BP	GO:0046034	ATP metabolic process	15/1574	32/3280	0.618488024073898	0.999999999969842	0.929596719042369	P00358/P00549/P00560/P00950/P14540/P16140/P16861/P16862/P04807/P07251/P12709/P17709/P30902/P33122/Q3E824	15	Acidophilic
BP	GO:0000154	rRNA modification	8/1574	17/3280	0.623890954853931	0.999999999969842	0.929596719042369	P25582/P33322/P53914/Q12094/Q6Q547/P40991/P15646/Q12460	8	Acidophilic
BP	GO:0006607	NLS-bearing protein import into nucleus	8/1574	17/3280	0.623890954853931	0.999999999969842	0.929596719042369	P20676/P25293/P32499/P39705/P40477/P49687/P14907/P40517	8	Acidophilic
BP	GO:0007530	sex determination	8/1574	17/3280	0.623890954853931	0.999999999969842	0.929596719042369	P22082/Q04437/Q08562/P11746/P32492/P32591/P08153/P46946	8	Acidophilic
BP	GO:0007531	mating type determination	8/1574	17/3280	0.623890954853931	0.999999999969842	0.929596719042369	P22082/Q04437/Q08562/P11746/P32492/P32591/P08153/P46946	8	Acidophilic
BP	GO:0007533	mating type switching	8/1574	17/3280	0.623890954853931	0.999999999969842	0.929596719042369	P22082/Q04437/Q08562/P11746/P32492/P32591/P08153/P46946	8	Acidophilic
BP	GO:0008064	regulation of actin polymerization or depolymerization	8/1574	17/3280	0.623890954853931	0.999999999969842	0.929596719042369	P15891/P27637/P32790/P38266/P40563/P13517/P41832/P38822	8	Acidophilic
BP	GO:0009081	branched-chain amino acid metabolic process	8/1574	17/3280	0.623890954853931	0.999999999969842	0.929596719042369	P07264/P13663/P31116/P00927/P06168/P06169/Q04052/P39522	8	Acidophilic
BP	GO:0009086	methionine biosynthetic process	8/1574	17/3280	0.623890954853931	0.999999999969842	0.929596719042369	P05694/P07245/P13663/P31116/P32389/P39014/P46151/P53090	8	Acidophilic
BP	GO:0015865	purine nucleotide transport	8/1574	17/3280	0.623890954853931	0.999999999969842	0.929596719042369	P38753/P39929/P40343/P34078/P36108/P48582/Q04272/P48524	8	Acidophilic
BP	GO:0015867	ATP transport	8/1574	17/3280	0.623890954853931	0.999999999969842	0.929596719042369	P38753/P39929/P40343/P34078/P36108/P48582/Q04272/P48524	8	Acidophilic
BP	GO:0015868	purine ribonucleotide transport	8/1574	17/3280	0.623890954853931	0.999999999969842	0.929596719042369	P38753/P39929/P40343/P34078/P36108/P48582/Q04272/P48524	8	Acidophilic
BP	GO:0030832	regulation of actin filament length	8/1574	17/3280	0.623890954853931	0.999999999969842	0.929596719042369	P15891/P27637/P32790/P38266/P40563/P13517/P41832/P38822	8	Acidophilic
BP	GO:0030833	regulation of actin filament polymerization	8/1574	17/3280	0.623890954853931	0.999999999969842	0.929596719042369	P15891/P27637/P32790/P38266/P40563/P13517/P41832/P38822	8	Acidophilic
BP	GO:0044773	mitotic DNA damage checkpoint signaling	8/1574	17/3280	0.623890954853931	0.999999999969842	0.929596719042369	P22516/P25588/P53917/Q06340/P00546/P14737/P38257/Q04149	8	Acidophilic
BP	GO:0051503	adenine nucleotide transport	8/1574	17/3280	0.623890954853931	0.999999999969842	0.929596719042369	P38753/P39929/P40343/P34078/P36108/P48582/Q04272/P48524	8	Acidophilic
BP	GO:0140352	export from cell	29/1574	62/3280	0.625344763166701	0.999999999969842	0.929596719042369	P05030/P13185/P17065/P27801/P32074/P32364/P33302/P33332/P35844/P35845/P38041/P39969/P40357/Q04322/Q04439/Q06836/Q08144/Q12191/Q12344/Q12451/P13186/P31109/P33328/P38227/P38713/P53275/Q05497/Q99271/P40856	29	Acidophilic
BP	GO:0007088	regulation of mitotic nuclear division	14/1574	30/3280	0.62780011317768	0.999999999969842	0.929596719042369	P40957/P47074/P47134/P53148/P53892/P54199/Q03898/P28006/P40537/P40577/P40958/P41695/P43587/P53847	14	Acidophilic
BP	GO:0006400	tRNA modification	21/1574	45/3280	0.627988815030385	0.999999999969842	0.929596719042369	P48567/P53072/P53632/P53914/P53923/Q02648/Q08641/P20604/P31115/P36123/P38820/P41814/P46959/P49957/Q03774/Q06053/Q12400/Q12476/P40856/P29295/Q08960	21	Acidophilic
BP	GO:0051983	regulation of chromosome segregation	21/1574	45/3280	0.627988815030385	0.999999999969842	0.929596719042369	P40957/P47074/P47134/P53148/P53172/P53892/P54199/Q03898/Q12248/P06243/P24869/P28006/P35734/P40537/P40577/P40958/P41695/P43587/P53847/P53886/Q03954	21	Acidophilic
BP	GO:1901700	response to oxygen-containing compound	21/1574	45/3280	0.627988815030385	0.999999999969842	0.929596719042369	P19880/P32607/P33302/P36152/P38748/P40535/Q12361/P00445/P12688/P29509/P32356/Q02805/Q08886/Q99220/P00431/P10870/P23292/P34760/P38165/P53983/P54074	21	Acidophilic
BP	GO:0045892	negative regulation of DNA-templated transcription	69/1574	147/3280	0.634529715232157	0.999999999969842	0.929596719042369	P06843/P07261/P13574/P14164/P14922/P17106/P19659/P20134/P22579/P23615/P27692/P31380/P31385/P32479/P32561/P32862/P36106/P38255/P38262/P38351/P38915/P39521/P40340/P40477/P46995/P53064/P53125/Q00684/Q03063/Q03497/Q03833/Q08773/Q12416/P00546/P04911/P07273/P11746/P18494/P19263/P21192/P21957/P22696/P29311/P32350/P34072/P34161/P36161/P36167/P37263/P38827/P38931/P40161/P42944/P46676/P53718/Q01560/Q01722/…	69	Acidophilic
BP	GO:0048878	chemical homeostasis	69/1574	147/3280	0.634529715232157	0.999999999969842	0.929596719042369	P05030/P16140/P16861/P16862/P26570/P32862/P33302/P38925/P38970/P39719/P40071/P41948/P47116/P48813/P52286/Q08952/Q12296/Q12361/Q12466/P00445/P04807/P12685/P17709/P18494/P21373/P23287/P25296/P32798/P34072/P34240/P36004/P37296/P38227/P38329/P38770/P38993/P39940/P40345/P42944/P43587/P47104/P47818/P53076/P53838/P53968/Q02805/Q03656/Q04121/Q04233/Q08269/Q08886/Q12324/Q12697/Q12753/Q3E824/Q99271/P10870/…	69	Acidophilic
BP	GO:1902679	negative regulation of RNA biosynthetic process	69/1574	147/3280	0.634529715232157	0.999999999969842	0.929596719042369	P06843/P07261/P13574/P14164/P14922/P17106/P19659/P20134/P22579/P23615/P27692/P31380/P31385/P32479/P32561/P32862/P36106/P38255/P38262/P38351/P38915/P39521/P40340/P40477/P46995/P53064/P53125/Q00684/Q03063/Q03497/Q03833/Q08773/Q12416/P00546/P04911/P07273/P11746/P18494/P19263/P21192/P21957/P22696/P29311/P32350/P34072/P34161/P36161/P36167/P37263/P38827/P38931/P40161/P42944/P46676/P53718/Q01560/Q01722/…	69	Acidophilic
BP	GO:0060341	regulation of cellular localization	35/1574	75/3280	0.635677401286464	0.999999999969842	0.929596719042369	O13297/P01120/P19659/P23201/P23595/P25694/P27637/P34216/P36117/P38144/P40075/P41697/P47029/P47035/P49687/P50111/P53044/P53741/Q01477/Q12019/Q12263/P00546/P06243/P10961/P32835/P39940/P41832/P43587/P46683/P53165/Q03656/Q99299/P38990/P54786/P29295	35	Acidophilic
BP	GO:0000429	carbon catabolite regulation of transcription from RNA polymerase II promoter	13/1574	28/3280	0.637809619500759	0.999999999969842	0.929596719042369	P07248/P07261/P18480/P23615/P39720/P40535/Q12427/P13434/P32591/P38931/Q03125/Q12132/P27705	13	Acidophilic
BP	GO:0006986	response to unfolded protein	13/1574	28/3280	0.637809619500759	0.999999999969842	0.929596719042369	P13185/P19880/P34216/P38144/P39966/Q00816/Q01389/P13186/P19882/P21957/P31382/Q99220/P36016	13	Acidophilic
BP	GO:0010508	positive regulation of autophagy	13/1574	28/3280	0.637809619500759	0.999999999969842	0.929596719042369	P23595/P27692/P32561/P38742/P39104/P43565/P53917/Q00684/Q12527/P35190/P37366/P38903/Q08281	13	Acidophilic
BP	GO:0032386	regulation of intracellular transport	13/1574	28/3280	0.637809619500759	0.999999999969842	0.929596719042369	P36117/P38144/P40075/P47029/P49687/P53741/Q01477/Q12019/P32835/P39940/P53165/Q03656/P29295	13	Acidophilic
BP	GO:0000122	negative regulation of transcription by RNA polymerase II	59/1574	126/3280	0.639109594723481	0.999999999969842	0.929596719042369	P06843/P13574/P14164/P14922/P17106/P19659/P20134/P22579/P23615/P31380/P31385/P32479/P32561/P32862/P36106/P38255/P38351/P38915/P39521/P40340/P53064/P53125/Q03063/Q03497/Q03833/Q08773/Q12416/P00546/P04911/P11746/P18494/P19263/P21192/P21957/P22696/P29311/P34072/P34161/P36161/P36167/P37263/P38827/P38931/P40161/P42944/P46676/P53718/Q01560/Q01722/Q03081/Q03125/Q12192/Q12469/Q92317/P11938/P14736/P27705/…	59	Acidophilic
BP	GO:0000245	spliceosomal complex assembly	7/1574	15/3280	0.639315874157451	0.999999999969842	0.929596719042369	P21372/P27692/P53830/P23394/P36084/P43589/Q03656	7	Acidophilic
BP	GO:0001678	intracellular glucose homeostasis	7/1574	15/3280	0.639315874157451	0.999999999969842	0.929596719042369	Q12361/P04807/P17709/Q02805/Q08886/P10870/P23292	7	Acidophilic
BP	GO:0007097	nuclear migration	7/1574	15/3280	0.639315874157451	0.999999999969842	0.929596719042369	P04786/P32526/Q00402/P11709/P36224/P47069/Q08581	7	Acidophilic
BP	GO:0033500	carbohydrate homeostasis	7/1574	15/3280	0.639315874157451	0.999999999969842	0.929596719042369	Q12361/P04807/P17709/Q02805/Q08886/P10870/P23292	7	Acidophilic
BP	GO:0042593	glucose homeostasis	7/1574	15/3280	0.639315874157451	0.999999999969842	0.929596719042369	Q12361/P04807/P17709/Q02805/Q08886/P10870/P23292	7	Acidophilic
BP	GO:0046854	phosphatidylinositol phosphate biosynthetic process	7/1574	15/3280	0.639315874157451	0.999999999969842	0.929596719042369	P38271/P39104/Q12494/P34756/P38994/P42951/P50942	7	Acidophilic
BP	GO:0051647	nucleus localization	7/1574	15/3280	0.639315874157451	0.999999999969842	0.929596719042369	P04786/P32526/Q00402/P11709/P36224/P47069/Q08581	7	Acidophilic
BP	GO:0072583	clathrin-dependent endocytosis	7/1574	15/3280	0.639315874157451	0.999999999969842	0.929596719042369	P38080/P40494/P53739/P53974/P38065/P38700/P29295	7	Acidophilic
BP	GO:0072741	protein localization to cell division site	7/1574	15/3280	0.639315874157451	0.999999999969842	0.929596719042369	P25293/P53890/Q12263/Q12280/P08964/Q06604/Q99299	7	Acidophilic
BP	GO:0009132	nucleoside diphosphate metabolic process	12/1574	26/3280	0.648626697086855	0.999999999969842	0.929596719042369	P00358/P00549/P00560/P00950/P14540/P16861/P16862/P04807/P12709/P15454/P17709/P33122	12	Acidophilic
BP	GO:0009166	nucleotide catabolic process	12/1574	26/3280	0.648626697086855	0.999999999969842	0.929596719042369	P00358/P00549/P00560/P00950/P14540/P16861/P16862/P04807/P12709/P17709/P33122/P33317	12	Acidophilic
BP	GO:0031032	actomyosin structure organization	12/1574	26/3280	0.648626697086855	0.999999999969842	0.929596719042369	P17536/P40414/Q00684/Q07657/Q12280/P00546/P08964/P14180/P32468/P41832/Q06412/Q99299	12	Acidophilic
BP	GO:0044837	actomyosin contractile ring organization	12/1574	26/3280	0.648626697086855	0.999999999969842	0.929596719042369	P17536/P40414/Q00684/Q07657/Q12280/P00546/P08964/P14180/P32468/P41832/Q06412/Q99299	12	Acidophilic
BP	GO:0007584	response to nutrient	18/1574	39/3280	0.651474521994006	0.999999999969842	0.929596719042369	P01120/P07248/P07261/P18480/P23615/P32862/P39720/P40535/Q12427/P13434/P18494/P32591/P38931/P42944/Q03125/Q12132/P27705/P39001	18	Acidophilic
BP	GO:0031670	cellular response to nutrient	18/1574	39/3280	0.651474521994006	0.999999999969842	0.929596719042369	P01120/P07248/P07261/P18480/P23615/P32862/P39720/P40535/Q12427/P13434/P18494/P32591/P38931/P42944/Q03125/Q12132/P27705/P39001	18	Acidophilic
BP	GO:0062012	regulation of small molecule metabolic process	18/1574	39/3280	0.651474521994006	0.999999999969842	0.929596719042369	P39720/P40971/Q12382/Q12494/P00546/P07259/P33122/P38263/P39940/P40208/P40492/P53076/Q03081/Q12468/P07269/P12904/P34760/Q07807	18	Acidophilic
BP	GO:1905039	carboxylic acid transmembrane transport	18/1574	39/3280	0.651474521994006	0.999999999969842	0.929596719042369	P04817/P19145/P22215/P32487/P38084/P38085/P48813/P50276/P50944/P53322/P53388/Q12372/P06775/P38227/P47082/P53273/Q04602/Q06328	18	Acidophilic
BP	GO:0006623	protein targeting to vacuole	32/1574	69/3280	0.652012475017227	0.999999999969842	0.929596719042369	P01120/P38753/P38862/P40094/P40343/P40344/P46682/Q02948/Q06096/Q06628/Q07878/Q08144/Q08951/Q12142/Q12527/P32854/P36018/P38263/P38356/P38839/P40438/P40959/P43601/P53129/P53838/P53855/Q03944/Q04632/P21576/P38959/P22219/P29295	32	Acidophilic
BP	GO:0006366	transcription by RNA polymerase II	204/1574	432/3280	0.652841007890056	0.999999999969842	0.929596719042369	O13297/P04786/P06843/P07248/P07261/P07276/P08518/P13574/P14164/P14922/P17106/P18480/P19659/P19880/P20134/P21538/P22082/P22579/P23255/P23615/P25293/P27692/P31380/P31385/P32389/P32479/P32561/P32597/P32607/P32657/P32862/P32909/P33441/P34909/P35177/P35732/P36053/P36106/P38114/P38144/P38255/P38262/P38351/P38439/P38915/P38996/P39014/P39520/P39521/P39720/P40059/P40340/P40467/P40535/P40971/P41895/P41896/…	204	Acidophilic
BP	GO:0000291	nuclear-transcribed mRNA catabolic process, exonucleolytic	6/1574	13/3280	0.657287276785993	0.999999999969842	0.929596719042369	P38792/P22147/P25359/P35207/Q08491/P38798	6	Acidophilic
BP	GO:0030950	establishment or maintenance of actin cytoskeleton polarity	6/1574	13/3280	0.657287276785993	0.999999999969842	0.929596719042369	P27637/P40463/P40531/Q08236/P32047/P53955	6	Acidophilic
BP	GO:0051085	chaperone cofactor-dependent protein refolding	6/1574	13/3280	0.657287276785993	0.999999999969842	0.929596719042369	P11484/P38788/P10591/P10592/P31539/P46997	6	Acidophilic
BP	GO:0061136	regulation of proteasomal protein catabolic process	6/1574	13/3280	0.657287276785993	0.999999999969842	0.929596719042369	P43593/P33297/P33299/P39940/P40577/P50082	6	Acidophilic
BP	GO:0061984	catabolite repression	6/1574	13/3280	0.657287276785993	0.999999999969842	0.929596719042369	P07261/P23615/P42944/Q03125/P27705/P39001	6	Acidophilic
BP	GO:0033045	regulation of sister chromatid segregation	17/1574	37/3280	0.660148586721427	0.999999999969842	0.929596719042369	P40957/P47074/P47134/P53148/P53172/P53892/P54199/Q03898/P24869/P28006/P40537/P40577/P40958/P41695/P43587/P53847/P53886	17	Acidophilic
BP	GO:0009261	ribonucleotide catabolic process	11/1574	24/3280	0.66038831145292	0.999999999969842	0.929596719042369	P00358/P00549/P00560/P00950/P14540/P16861/P16862/P04807/P12709/P17709/P33122	11	Acidophilic
BP	GO:0018205	peptidyl-lysine modification	11/1574	24/3280	0.66038831145292	0.999999999969842	0.929596719042369	P39705/P47120/Q06340/Q12306/P32828/P40072/P40537/P53200/Q02724/Q03942/Q06624	11	Acidophilic
BP	GO:0065009	regulation of molecular function	11/1574	24/3280	0.66038831145292	0.999999999969842	0.929596719042369	P23615/P38870/P40414/P53258/Q06148/Q06340/Q12516/P00546/P29055/P32806/P07269	11	Acidophilic
BP	GO:0032940	secretion by cell	23/1574	50/3280	0.66422487202711	0.999999999969842	0.929596719042369	P13185/P17065/P27801/P32074/P32364/P33332/P35844/P35845/P38041/P39969/P40357/Q04322/Q04439/Q06836/Q08144/Q12191/Q12344/Q12451/P13186/P31109/P33328/P38713/P53275	23	Acidophilic
BP	GO:0046903	secretion	23/1574	50/3280	0.66422487202711	0.999999999969842	0.929596719042369	P13185/P17065/P27801/P32074/P32364/P33332/P35844/P35845/P38041/P39969/P40357/Q04322/Q04439/Q06836/Q08144/Q12191/Q12344/Q12451/P13186/P31109/P33328/P38713/P53275	23	Acidophilic
BP	GO:0009272	fungal-type cell wall biogenesis	16/1574	35/3280	0.669324286704716	0.999999999969842	0.929596719042369	P32566/P38631/P39719/P53121/Q05029/Q08967/Q12114/P14742/P23250/P29311/P38227/P50082/P34226/P40219/P40989/P22146	16	Acidophilic
BP	GO:0032511	late endosome to vacuole transport via multivesicular body sorting pathway	16/1574	35/3280	0.669324286704716	0.999999999969842	0.929596719042369	P25694/P38753/P39929/P40343/P47048/P47160/Q03769/Q06263/P36018/P39940/P48582/P52917/Q02866/Q04272/Q12236/Q03212	16	Acidophilic
BP	GO:0035967	cellular response to topologically incorrect protein	16/1574	35/3280	0.669324286704716	0.999999999969842	0.929596719042369	P13185/P19812/P19880/P25694/P32909/P34216/P38144/P39966/P53044/Q01389/P13186/P19882/P21957/P22470/P31382/Q99220	16	Acidophilic
BP	GO:0006357	regulation of transcription by RNA polymerase II	175/1574	372/3280	0.67074050126014	0.999999999969842	0.929596719042369	O13297/P04786/P06843/P07248/P07261/P13574/P14164/P14922/P17106/P18480/P19659/P19880/P20134/P21538/P22082/P22579/P23615/P25293/P27692/P31380/P31385/P32389/P32479/P32561/P32597/P32607/P32657/P32862/P32909/P34909/P35177/P35732/P36106/P38114/P38144/P38255/P38262/P38351/P38439/P38915/P39014/P39520/P39521/P39720/P40059/P40340/P40467/P40535/P40971/P41895/P43565/P46974/P53064/P53115/P53125/P53438/P53550/…	175	Acidophilic
BP	GO:0046474	glycerophospholipid biosynthetic process	22/1574	48/3280	0.671603364411729	0.999999999969842	0.929596719042369	P06787/P34225/P36148/P38271/P39104/P53950/Q02948/Q12382/Q12494/P05374/P08456/P14020/P20485/P33333/P34756/P36126/P38994/P39006/P42951/P50942/Q03764/Q06708	22	Acidophilic
BP	GO:0000022	mitotic spindle elongation	10/1574	22/3280	0.673267317726211	0.999999999969842	0.929596719042369	P24870/P32504/P47134/P00546/P11709/P24869/P28742/P32380/P36164/P50275	10	Acidophilic
BP	GO:0006891	intra-Golgi vesicle-mediated transport	10/1574	22/3280	0.673267317726211	0.999999999969842	0.929596719042369	P11075/P32074/P34237/P36015/P39993/P40094/Q03921/Q04183/Q06096/Q04632	10	Acidophilic
BP	GO:0010389	regulation of G2/M transition of mitotic cell cycle	10/1574	22/3280	0.673267317726211	0.999999999969842	0.929596719042369	P25588/P34252/P38213/P50111/P00546/P06243/P23748/P32325/P54784/P54786	10	Acidophilic
BP	GO:0030641	regulation of cellular pH	10/1574	22/3280	0.673267317726211	0.999999999969842	0.929596719042369	P05030/P16140/P16861/P16862/P52286/Q08952/P37296/P47104/Q04121/P22203	10	Acidophilic
BP	GO:0032886	regulation of microtubule-based process	10/1574	22/3280	0.673267317726211	0.999999999969842	0.929596719042369	P24870/P25293/Q12248/P00546/P11709/P24869/P32380/P35734/P43638/Q03954	10	Acidophilic
BP	GO:0051453	regulation of intracellular pH	10/1574	22/3280	0.673267317726211	0.999999999969842	0.929596719042369	P05030/P16140/P16861/P16862/P52286/Q08952/P37296/P47104/Q04121/P22203	10	Acidophilic
BP	GO:0051172	negative regulation of nitrogen compound metabolic process	109/1574	233/3280	0.673576220504565	0.999999999969842	0.929596719042369	P06701/P06843/P07261/P10080/P12962/P13574/P14164/P14922/P17106/P19659/P20134/P22579/P23615/P25336/P25587/P27692/P29539/P31380/P31385/P32479/P32561/P32657/P32862/P36041/P36106/P36152/P38255/P38262/P38351/P38915/P39521/P40340/P40477/P43593/P46995/P52286/P53064/P53125/P53335/P53632/P53686/P53840/P53935/Q00684/Q03063/Q03497/Q03735/Q03833/Q03834/Q04373/Q06680/Q08562/Q08773/Q12416/P00546/P04911/P07259/…	109	Acidophilic
BP	GO:0046486	glycerolipid metabolic process	35/1574	76/3280	0.675893350255064	0.999999999969842	0.929596719042369	P06787/P32567/P34225/P36148/P36165/P38250/P38271/P39104/P40075/P53950/Q02948/Q04958/Q12382/Q12466/Q12494/P00546/P05374/P08456/P12688/P14020/P20485/P33333/P34756/P36126/P38226/P38994/P39006/P40345/P42951/P50942/Q02979/Q03764/Q06708/P38954/Q03640	35	Acidophilic
BP	GO:0000073	initial mitotic spindle pole body separation	5/1574	11/3280	0.678742232352592	0.999999999969842	0.929596719042369	P24870/P00546/P24869/P28742/P50275	5	Acidophilic
BP	GO:0000742	karyogamy involved in conjugation with cellular fusion	5/1574	11/3280	0.678742232352592	0.999999999969842	0.929596719042369	P06787/P11927/P11709/P32380/P38713	5	Acidophilic
BP	GO:0006268	DNA unwinding involved in DNA replication	5/1574	11/3280	0.678742232352592	0.999999999969842	0.929596719042369	P24279/P38132/P29469/P32354/P53091	5	Acidophilic
BP	GO:0006553	lysine metabolic process	5/1574	11/3280	0.678742232352592	0.999999999969842	0.929596719042369	P13663/P40971/P38998/P38999/P53090	5	Acidophilic
BP	GO:0006740	NADPH regeneration	5/1574	11/3280	0.678742232352592	0.999999999969842	0.929596719042369	P38720/P38858/P15019/P54115/P23254	5	Acidophilic
BP	GO:0010603	regulation of cytoplasmic mRNA processing body assembly	5/1574	11/3280	0.678742232352592	0.999999999969842	0.929596719042369	P01120/P06244/P12962/Q12236/P39517	5	Acidophilic
BP	GO:0033314	mitotic DNA replication checkpoint signaling	5/1574	11/3280	0.678742232352592	0.999999999969842	0.929596719042369	P25588/P34252/P06243/P32325/P54784	5	Acidophilic
BP	GO:0034427	nuclear-transcribed mRNA catabolic process, exonucleolytic, 3'-5'	5/1574	11/3280	0.678742232352592	0.999999999969842	0.929596719042369	P38792/P25359/P35207/Q08491/P38798	5	Acidophilic
BP	GO:0045862	positive regulation of proteolysis	5/1574	11/3280	0.678742232352592	0.999999999969842	0.929596719042369	P33297/P33299/P39006/P39940/P50082	5	Acidophilic
BP	GO:0051293	establishment of spindle localization	5/1574	11/3280	0.678742232352592	0.999999999969842	0.929596719042369	P32526/P11709/P36224/P41832/P53924	5	Acidophilic
BP	GO:0051653	spindle localization	5/1574	11/3280	0.678742232352592	0.999999999969842	0.929596719042369	P32526/P11709/P36224/P41832/P53924	5	Acidophilic
BP	GO:0055070	copper ion homeostasis	5/1574	11/3280	0.678742232352592	0.999999999969842	0.929596719042369	P38925/P40071/P00445/Q12753/P37020	5	Acidophilic
BP	GO:0061804	mitotic spindle formation (spindle phase one)	5/1574	11/3280	0.678742232352592	0.999999999969842	0.929596719042369	P24870/P00546/P24869/P28742/P50275	5	Acidophilic
BP	GO:0062014	negative regulation of small molecule metabolic process	5/1574	11/3280	0.678742232352592	0.999999999969842	0.929596719042369	P07259/P38263/P40208/P40492/P53076	5	Acidophilic
BP	GO:0110100	spindle pole body separation	5/1574	11/3280	0.678742232352592	0.999999999969842	0.929596719042369	P24870/P00546/P24869/P28742/P50275	5	Acidophilic
BP	GO:1901880	negative regulation of protein depolymerization	5/1574	11/3280	0.678742232352592	0.999999999969842	0.929596719042369	P15891/P38266/P13517/P41832/P43638	5	Acidophilic
BP	GO:1905047	mitotic spindle pole body organization	5/1574	11/3280	0.678742232352592	0.999999999969842	0.929596719042369	P24870/P00546/P24869/P28742/P50275	5	Acidophilic
BP	GO:0016192	vesicle-mediated transport	152/1574	324/3280	0.679281682338463	0.999999999969842	0.929596719042369	P06787/P11075/P13185/P17065/P22215/P25386/P25694/P27637/P27801/P32074/P32364/P32521/P32660/P32790/P32909/P33332/P34216/P34237/P35197/P35844/P35845/P36015/P36117/P36158/P38041/P38080/P38167/P38310/P38631/P38682/P38753/P38853/P38970/P39929/P39969/P39993/P40094/P40343/P40357/P40494/P40527/P43564/P46682/P47029/P47048/P47160/P48415/P53739/P53741/P53863/P53974/P54003/Q01477/Q02948/Q03769/Q03921/Q04183/…	152	Acidophilic
BP	GO:0033750	ribosome localization	27/1574	59/3280	0.682555457052645	0.999999999969842	0.929596719042369	P11484/P20676/P21827/P26783/P32527/P40477/P53313/P53863/Q01855/Q02630/Q06338/Q12019/Q12080/P07280/P0CX43/P11745/P14907/P32835/P34078/P38325/P39940/P40517/P46683/P47077/Q08746/Q99257/P46673	27	Acidophilic
BP	GO:0000097	sulfur amino acid biosynthetic process	9/1574	20/3280	0.687485592673906	0.999999999969842	0.929596719042369	P05694/P07245/P13663/P31116/P32389/P32582/P39014/P46151/P53090	9	Acidophilic
BP	GO:0009069	serine family amino acid metabolic process	9/1574	20/3280	0.687485592673906	0.999999999969842	0.929596719042369	P13663/P31116/P32389/P32582/P37291/P37303/P39014/P00927/P37292	9	Acidophilic
BP	GO:0016239	positive regulation of macroautophagy	9/1574	20/3280	0.687485592673906	0.999999999969842	0.929596719042369	P23595/P32561/P39104/P53917/Q00684/Q12527/P35190/P38903/Q08281	9	Acidophilic
BP	GO:0070507	regulation of microtubule cytoskeleton organization	9/1574	20/3280	0.687485592673906	0.999999999969842	0.929596719042369	P24870/P25293/Q12248/P00546/P11709/P32380/P35734/P43638/Q03954	9	Acidophilic
BP	GO:0006626	protein targeting to mitochondrion	14/1574	31/3280	0.689428177338103	0.999999999969842	0.929596719042369	P02829/P36046/P38825/P49334/Q03771/O74700/P10591/P15705/P19882/P25491/P35180/P38325/P18409/P80967	14	Acidophilic
BP	GO:0017148	negative regulation of translation	14/1574	31/3280	0.689428177338103	0.999999999969842	0.929596719042369	P10080/P12962/P36041/P52286/P53935/Q04373/P24276/P25339/P25644/P26784/P45978/Q01560/P39517/Q07807	14	Acidophilic
BP	GO:0034249	negative regulation of amide metabolic process	14/1574	31/3280	0.689428177338103	0.999999999969842	0.929596719042369	P10080/P12962/P36041/P52286/P53935/Q04373/P24276/P25339/P25644/P26784/P45978/Q01560/P39517/Q07807	14	Acidophilic
BP	GO:0070585	protein localization to mitochondrion	14/1574	31/3280	0.689428177338103	0.999999999969842	0.929596719042369	P02829/P36046/P38825/P49334/Q03771/O74700/P10591/P15705/P19882/P25491/P35180/P38325/P18409/P80967	14	Acidophilic
BP	GO:0072655	establishment of protein localization to mitochondrion	14/1574	31/3280	0.689428177338103	0.999999999969842	0.929596719042369	P02829/P36046/P38825/P49334/Q03771/O74700/P10591/P15705/P19882/P25491/P35180/P38325/P18409/P80967	14	Acidophilic
BP	GO:0071310	cellular response to organic substance	53/1574	115/3280	0.694704103377467	0.999999999969842	0.929596719042369	P06105/P11433/P13185/P19812/P19880/P23561/P25694/P32607/P32862/P32909/P34216/P38144/P38853/P39966/P40535/P53044/P53739/P53885/P53917/Q01389/Q03497/Q05040/Q06810/Q12361/P06783/P11972/P12688/P13186/P18494/P19882/P21268/P21957/P22470/P23287/P24814/P25296/P31382/P32917/P42944/P53958/Q02805/Q03944/Q04511/Q08886/Q12468/Q99220/P10870/P14747/P23292/P38165/P39001/P53983/P54074	53	Acidophilic
BP	GO:0032506	cytokinetic process	19/1574	42/3280	0.695723271740866	0.999999999969842	0.929596719042369	P17536/P40414/P40463/P47035/P53858/Q00684/Q07657/Q12280/P00546/P08964/P14180/P32468/P38903/P41832/P53924/Q02208/Q06412/Q07533/Q99299	19	Acidophilic
BP	GO:0046488	phosphatidylinositol metabolic process	19/1574	42/3280	0.695723271740866	0.999999999969842	0.929596719042369	P06787/P34225/P38250/P38271/P39104/P40075/P53950/Q02948/Q12466/Q12494/P14020/P34756/P38226/P38994/P42951/P50942/Q06708/P38954/Q03640	19	Acidophilic
BP	GO:0048284	organelle fusion	38/1574	83/3280	0.69744841646515	0.999999999969842	0.929596719042369	P06787/P11927/P14772/P25386/P25694/P27801/P29366/P32526/P32567/P36015/P38041/P39109/P39969/P40357/P42836/P43585/Q01476/Q02725/Q04934/Q08144/P11709/P22147/P31109/P31377/P32380/P32854/P33328/P38713/P39006/P39538/P47069/Q04121/Q12434/P22804/P38959/P38966/P39723/P29295	38	Acidophilic
BP	GO:0006497	protein lipidation	8/1574	18/3280	0.70333352882787	0.999999999969842	0.929596719042369	P38862/P40344/P42836/P14020/Q12006/P41912/Q06551/Q12013	8	Acidophilic
BP	GO:0019740	nitrogen utilization	8/1574	18/3280	0.70333352882787	0.999999999969842	0.929596719042369	P32862/P41948/P18494/P34072/P39940/P42944/P53076/P39001	8	Acidophilic
BP	GO:0030705	cytoskeleton-dependent intracellular transport	8/1574	18/3280	0.70333352882787	0.999999999969842	0.929596719042369	P32364/P32526/P40563/Q00402/Q04439/P11709/P32492/P47069	8	Acidophilic
BP	GO:0042157	lipoprotein metabolic process	8/1574	18/3280	0.70333352882787	0.999999999969842	0.929596719042369	P38862/P40344/P42836/P14020/Q12006/P41912/Q06551/Q12013	8	Acidophilic
BP	GO:0042158	lipoprotein biosynthetic process	8/1574	18/3280	0.70333352882787	0.999999999969842	0.929596719042369	P38862/P40344/P42836/P14020/Q12006/P41912/Q06551/Q12013	8	Acidophilic
BP	GO:0042176	regulation of protein catabolic process	8/1574	18/3280	0.70333352882787	0.999999999969842	0.929596719042369	P38764/P40016/P43593/P33297/P33299/P39940/P40577/P50082	8	Acidophilic
BP	GO:0141067	intracellular nitrogen homeostasis	8/1574	18/3280	0.70333352882787	0.999999999969842	0.929596719042369	P32862/P41948/P18494/P34072/P39940/P42944/P53076/P39001	8	Acidophilic
BP	GO:0018193	peptidyl-amino acid modification	18/1574	40/3280	0.704524793187919	0.999999999969842	0.929596719042369	P06244/P32469/P39705/P47120/Q03305/Q03533/Q06340/Q12306/Q12314/P32828/P40032/P40072/P40537/P53200/Q02724/Q03942/Q06624/P32461	18	Acidophilic
BP	GO:0009451	RNA modification	30/1574	66/3280	0.705046996624678	0.999999999969842	0.929596719042369	P25582/P33322/P48567/P53072/P53632/P53914/P53919/P53923/Q02648/Q08641/Q12094/Q6Q547/P20604/P31115/P36123/P38820/P40991/P41814/P46959/P49957/Q03774/Q06053/Q12052/Q12400/Q12476/P15646/P40856/Q12460/P29295/Q08960	30	Acidophilic
BP	GO:0045229	external encapsulating structure organization	49/1574	107/3280	0.711908811357803	0.999999999969842	0.929596719042369	P08004/P17121/P18961/P32566/P38167/P38631/P38814/P40021/P42223/P46950/P50111/P54003/Q01389/Q04439/Q06673/Q07651/Q08245/Q08921/Q12114/P00445/P12688/P14180/P20604/P23287/P24276/P25296/P25579/P35688/P36115/P36169/P38227/P38692/P43638/P50082/Q06200/Q06412/Q12128/P06781/P14747/P15703/P33336/P38212/P38248/P40219/P40989/P41809/P47030/P53832/P22146	49	Acidophilic
BP	GO:0071555	cell wall organization	49/1574	107/3280	0.711908811357803	0.999999999969842	0.929596719042369	P08004/P17121/P18961/P32566/P38167/P38631/P38814/P40021/P42223/P46950/P50111/P54003/Q01389/Q04439/Q06673/Q07651/Q08245/Q08921/Q12114/P00445/P12688/P14180/P20604/P23287/P24276/P25296/P25579/P35688/P36115/P36169/P38227/P38692/P43638/P50082/Q06200/Q06412/Q12128/P06781/P14747/P15703/P33336/P38212/P38248/P40219/P40989/P41809/P47030/P53832/P22146	49	Acidophilic
BP	GO:0036503	ERAD pathway	12/1574	27/3280	0.712401873140444	0.999999999969842	0.929596719042369	P19812/P25694/P33296/P34223/P53044/P25491/P31382/P40318/P53119/Q03714/Q99220/P35193	12	Acidophilic
BP	GO:0072523	purine-containing compound catabolic process	12/1574	27/3280	0.712401873140444	0.999999999969842	0.929596719042369	P00358/P00549/P00560/P00950/P14540/P16861/P16862/P04807/P12709/P17709/P33122/P33317	12	Acidophilic
BP	GO:1901292	nucleoside phosphate catabolic process	12/1574	27/3280	0.712401873140444	0.999999999969842	0.929596719042369	P00358/P00549/P00560/P00950/P14540/P16861/P16862/P04807/P12709/P17709/P33122/P33317	12	Acidophilic
BP	GO:0051253	negative regulation of RNA metabolic process	71/1574	154/3280	0.712624755101944	0.999999999969842	0.929596719042369	P06843/P07261/P13574/P14164/P14922/P17106/P19659/P20134/P22579/P23615/P27692/P31380/P31385/P32479/P32561/P32862/P36106/P38255/P38262/P38351/P38915/P39521/P40340/P40477/P46995/P53064/P53125/Q00684/Q03063/Q03497/Q03735/Q03833/Q08773/Q12416/P00546/P04911/P07273/P11746/P14120/P18494/P19263/P21192/P21957/P22696/P29311/P32350/P34072/P34161/P36161/P36167/P37263/P38827/P38931/P40161/P42944/P46676/P53718/…	71	Acidophilic
BP	GO:0030435	sporulation resulting in formation of a cellular spore	35/1574	77/3280	0.71371011339702	0.999999999969842	0.929596719042369	P01120/P09232/P17065/P34223/P35817/P36165/P39720/P46995/P54000/P54003/Q06488/Q07651/Q07878/Q12114/P07834/P29311/P32634/P34228/P35688/P36126/P38227/P38741/P38827/P38994/P46676/P50082/P53094/P53865/P14832/P33301/P40219/P40989/Q04734/Q07442/P53860	35	Acidophilic
BP	GO:0048646	anatomical structure formation involved in morphogenesis	35/1574	77/3280	0.71371011339702	0.999999999969842	0.929596719042369	P01120/P09232/P17065/P34223/P35817/P36165/P39720/P46995/P54000/P54003/Q06488/Q07651/Q07878/Q12114/P07834/P29311/P32634/P34228/P35688/P36126/P38227/P38741/P38827/P38994/P46676/P50082/P53094/P53865/P14832/P33301/P40219/P40989/Q04734/Q07442/P53860	35	Acidophilic
BP	GO:0009144	purine nucleoside triphosphate metabolic process	17/1574	38/3280	0.713767070726256	0.999999999969842	0.929596719042369	P00358/P00549/P00560/P00950/P14540/P16140/P16861/P16862/P38697/P04807/P07251/P12709/P17709/P30902/P33122/P33317/Q3E824	17	Acidophilic
BP	GO:0016310	phosphorylation	85/1574	184/3280	0.717699799243335	0.999999999969842	0.929596719042369	P00549/P00560/P06244/P13185/P16861/P16862/P18961/P20437/P23561/P24870/P25389/P27466/P31374/P34244/P36003/P38080/P38623/P38691/P38970/P39104/P39928/P40494/P43565/P47116/P53739/P53974/P54199/P54838/Q01389/Q03497/Q03533/Q12055/Q12100/Q12152/Q12246/Q12263/Q12382/Q12494/Q12527/P00546/P04807/P06243/P12688/P13186/P15454/P17709/P20485/P21373/P22211/P22216/P24869/P32325/P32350/P32447/P32468/P32622/P32801/…	85	Acidophilic
BP	GO:0032880	regulation of protein localization	28/1574	62/3280	0.717841444249223	0.999999999969842	0.929596719042369	O13297/P01120/P19659/P23201/P25694/P27637/P34216/P36117/P40075/P41697/P47029/P47035/P50111/P53044/Q12263/P00546/P06243/P10961/P39940/P41832/P43587/P46683/P53165/Q03656/Q99299/P38990/P54786/P29295	28	Acidophilic
BP	GO:0000028	ribosomal small subunit assembly	7/1574	16/3280	0.721199832393239	0.999999999969842	0.929596719042369	P25635/P26783/P53743/Q01855/Q06106/P07280/P27476	7	Acidophilic
BP	GO:0000917	division septum assembly	7/1574	16/3280	0.721199832393239	0.999999999969842	0.929596719042369	P47035/P53858/Q07657/P08964/Q02208/Q07533/Q99299	7	Acidophilic
BP	GO:0002098	tRNA wobble uridine modification	7/1574	16/3280	0.721199832393239	0.999999999969842	0.929596719042369	P53923/P20604/P36123/P38820/P49957/P40856/P29295	7	Acidophilic
BP	GO:0006874	intracellular calcium ion homeostasis	7/1574	16/3280	0.721199832393239	0.999999999969842	0.929596719042369	P16140/P12685/P47818/Q12697/P13586/P42839/Q12424	7	Acidophilic
BP	GO:0034472	snRNA 3'-end processing	7/1574	16/3280	0.721199832393239	0.999999999969842	0.929596719042369	P38792/P38996/P47047/P53632/Q12149/P25359/P38801	7	Acidophilic
BP	GO:0090529	cell septum assembly	7/1574	16/3280	0.721199832393239	0.999999999969842	0.929596719042369	P47035/P53858/Q07657/P08964/Q02208/Q07533/Q99299	7	Acidophilic
BP	GO:0000288	nuclear-transcribed mRNA catabolic process, deadenylation-dependent decay	16/1574	36/3280	0.723493478234816	0.999999999969842	0.929596719042369	P04147/P36041/P38792/P53550/Q08831/Q12123/P05453/P06102/P25339/P25359/P25644/P31384/P40032/Q12236/P39517/Q07807	16	Acidophilic
BP	GO:0009205	purine ribonucleoside triphosphate metabolic process	16/1574	36/3280	0.723493478234816	0.999999999969842	0.929596719042369	P00358/P00549/P00560/P00950/P14540/P16140/P16861/P16862/P38697/P04807/P07251/P12709/P17709/P30902/P33122/Q3E824	16	Acidophilic
BP	GO:0003006	developmental process involved in reproduction	33/1574	73/3280	0.725167035126834	0.999999999969842	0.929596719042369	P01120/P17065/P22082/P29366/P34223/P46995/P54000/P54003/Q04437/Q07651/Q07653/Q07878/Q08562/Q12114/P11746/P29311/P32492/P32591/P32634/P33304/P36126/P38227/P38827/P38994/P50082/P53094/P08153/P14832/P40219/P40989/P46946/Q04734/P53860	33	Acidophilic
BP	GO:0000054	ribosomal subunit export from nucleus	26/1574	58/3280	0.731389915727539	0.999999999969842	0.929596719042369	P11484/P20676/P21827/P26783/P32527/P40477/P53313/P53863/Q01855/Q02630/Q06338/Q12019/Q12080/P07280/P0CX43/P11745/P14907/P32835/P34078/P39940/P40517/P46683/P47077/Q08746/Q99257/P46673	26	Acidophilic
BP	GO:0000041	transition metal ion transport	15/1574	34/3280	0.733753509288855	0.999999999969842	0.929596719042369	P14772/P38310/P38925/P39109/P06775/P25297/P32798/P32804/P34240/P38993/P47818/P53735/P13586/P40416/P49573	15	Acidophilic
BP	GO:0006289	nucleotide-excision repair	20/1574	45/3280	0.734792778651012	0.999999999969842	0.929596719042369	P06777/P06779/P07276/P14164/P27692/P31244/P35732/P38351/P38439/P46995/P47110/P53064/P53552/P89105/Q07478/Q12159/P14737/P17629/P40352/P14736	20	Acidophilic
BP	GO:0019236	response to pheromone	25/1574	56/3280	0.738473241707626	0.999999999969842	0.929596719042369	P06105/P11433/P13574/P21827/P23561/P38853/P53739/P53885/P53917/Q03497/Q05040/Q06810/Q12017/P06783/P11972/P12866/P21268/P23287/P24814/P25296/P32917/Q03944/Q04004/Q12468/P14747	25	Acidophilic
BP	GO:0006885	regulation of pH	10/1574	23/3280	0.739128400207142	0.999999999969842	0.929596719042369	P05030/P16140/P16861/P16862/P52286/Q08952/P37296/P47104/Q04121/P22203	10	Acidophilic
BP	GO:1902749	regulation of cell cycle G2/M phase transition	10/1574	23/3280	0.739128400207142	0.999999999969842	0.929596719042369	P25588/P34252/P38213/P50111/P00546/P06243/P23748/P32325/P54784/P54786	10	Acidophilic
BP	GO:0001522	pseudouridine synthesis	6/1574	14/3280	0.741618600040046	0.999999999969842	0.929596719042369	P33322/P48567/P53919/Q12094/Q6Q547/P31115	6	Acidophilic
BP	GO:0006486	protein glycosylation	6/1574	14/3280	0.741618600040046	0.999999999969842	0.929596719042369	P07283/P14020/P14742/P31382/P42934/Q04336	6	Acidophilic
BP	GO:0006611	protein export from nucleus	6/1574	14/3280	0.741618600040046	0.999999999969842	0.929596719042369	P32499/P39705/P40477/Q06338/P40517/P52918	6	Acidophilic
BP	GO:0006972	hyperosmotic response	6/1574	14/3280	0.741618600040046	0.999999999969842	0.929596719042369	P23561/P54000/Q06132/Q03125/Q07084/P41809	6	Acidophilic
BP	GO:0043413	macromolecule glycosylation	6/1574	14/3280	0.741618600040046	0.999999999969842	0.929596719042369	P07283/P14020/P14742/P31382/P42934/Q04336	6	Acidophilic
BP	GO:0072662	protein localization to peroxisome	6/1574	14/3280	0.741618600040046	0.999999999969842	0.929596719042369	P35056/P53112/Q02969/Q07418/P38998/P80667	6	Acidophilic
BP	GO:0072663	establishment of protein localization to peroxisome	6/1574	14/3280	0.741618600040046	0.999999999969842	0.929596719042369	P35056/P53112/Q02969/Q07418/P38998/P80667	6	Acidophilic
BP	GO:0098869	cellular oxidant detoxification	6/1574	14/3280	0.741618600040046	0.999999999969842	0.929596719042369	P00445/P29509/P38013/P40553/P00431/P34760	6	Acidophilic
BP	GO:0051050	positive regulation of transport	14/1574	32/3280	0.744603852099152	0.999999999969842	0.929596719042369	P13185/P36117/P38631/P38970/P47029/P53739/Q06108/P13186/P39940/Q02805/Q03656/Q12502/P40856/P29295	14	Acidophilic
BP	GO:0006873	intracellular monoatomic ion homeostasis	41/1574	91/3280	0.749612610017257	0.999999999969842	0.929596719042369	P05030/P16140/P16861/P16862/P26570/P33302/P38925/P38970/P40071/P47116/P52286/Q08952/Q12296/P00445/P12685/P21373/P23287/P25296/P32798/P34240/P36004/P37296/P38993/P43587/P47104/P47818/Q03656/Q04121/Q04233/Q08269/Q12324/Q12697/Q12753/Q99271/P13586/P14747/P22203/P37020/P40416/P42839/Q12424	41	Acidophilic
BP	GO:0034220	monoatomic ion transmembrane transport	41/1574	91/3280	0.749612610017257	0.999999999969842	0.929596719042369	P05030/P14772/P16140/P32465/P38250/P38310/P38925/P39109/Q03516/Q08913/P07251/P12685/P23585/P25297/P30902/P32798/P32804/P34240/P37296/P38329/P38993/P39004/P47818/P50077/P53735/Q04121/Q08269/Q12324/Q12407/Q12697/Q99271/P10870/P13586/P22203/P37020/P40416/P40856/P42839/P47114/P49573/Q12424	41	Acidophilic
BP	GO:0043604	amide biosynthetic process	129/1574	279/3280	0.749934645187398	0.999999999969842	0.929596719042369	P02400/P02994/P04147/P04801/P04802/P05317/P05318/P05319/P05737/P05749/P07260/P09032/P09064/P0CX82/P0CX84/P10080/P11484/P12962/P16521/P20449/P20459/P23248/P23301/P23595/P25567/P26321/P26783/P26786/P31374/P32324/P32471/P32481/P32497/P32501/P32527/P32644/P32769/P34167/P36041/P36119/P38249/P38691/P38788/P39015/P39935/P39936/P41805/P43573/P48164/P52286/P53221/P53297/P53852/P53935/Q01855/Q04067/Q04373/…	129	Acidophilic
BP	GO:0035966	response to topologically incorrect protein	18/1574	41/3280	0.752477910037382	0.999999999969842	0.929596719042369	P13185/P19812/P19880/P25694/P32909/P34216/P38144/P39966/P53044/Q00816/Q01389/P13186/P19882/P21957/P22470/P31382/Q99220/P36016	18	Acidophilic
BP	GO:0030162	regulation of proteolysis	9/1574	21/3280	0.754286204958199	0.999999999969842	0.929596719042369	P43593/P22696/P33297/P33299/P39006/P39940/P40577/P50082/Q12334	9	Acidophilic
BP	GO:0098754	detoxification	9/1574	21/3280	0.754286204958199	0.999999999969842	0.929596719042369	P33302/P00445/P29509/P38013/P40553/P47818/Q05497/P00431/P34760	9	Acidophilic
BP	GO:0072665	protein localization to vacuole	40/1574	89/3280	0.754672429692948	0.999999999969842	0.929596719042369	P01120/P25694/P38753/P38862/P40094/P40343/P40344/P46682/P53044/P53950/Q02948/Q06096/Q06628/Q07878/Q08144/Q08951/Q12142/Q12527/P32854/P36018/P38263/P38356/P38839/P40438/P40959/P43601/P48582/P53129/P53290/P53838/P53855/Q03446/Q03944/Q04632/Q06708/P21576/P38959/Q03212/P22219/P29295	40	Acidophilic
BP	GO:0044248	cellular catabolic process	185/1574	398/3280	0.756309500781019	0.999999999969842	0.929596719042369	P00358/P00549/P00560/P00950/P01120/P04147/P06244/P06701/P06787/P07260/P09232/P11075/P14540/P16140/P16861/P16862/P17065/P22082/P22579/P23595/P25694/P27692/P32521/P32561/P32567/P32644/P32769/P34223/P34909/P35844/P35845/P36015/P36041/P36165/P37291/P37303/P38351/P38634/P38691/P38720/P38742/P38753/P38792/P38862/P38881/P38922/P38986/P38996/P39104/P39720/P39929/P39993/P40075/P40094/P40343/P40344/P43565/…	185	Acidophilic
BP	GO:0019725	cellular homeostasis	72/1574	158/3280	0.75945725335255	0.999999999969842	0.929596719042369	P05030/P16140/P16861/P16862/P26570/P32862/P33302/P38925/P38970/P39109/P40071/P41948/P47116/P48813/P52286/Q01476/Q08952/Q12296/Q12361/P00445/P04807/P12685/P17709/P18494/P21373/P23287/P25296/P29509/P32634/P32798/P32849/P33202/P34072/P34240/P36004/P37296/P38013/P38187/P38227/P38329/P38993/P39940/P40553/P42944/P43587/P47104/P47818/P53076/P53094/P53119/Q02805/Q03656/Q04121/Q04233/Q08269/Q08886/Q12324/…	72	Acidophilic
BP	GO:0051248	negative regulation of protein metabolic process	22/1574	50/3280	0.761105090317868	0.999999999969842	0.929596719042369	P10080/P12962/P36041/P43593/P52286/P53935/Q04373/P22696/P24276/P24869/P25339/P25644/P26784/P29311/P40577/P43587/P45978/Q01560/Q08981/P39517/Q07807/Q12334	22	Acidophilic
BP	GO:0000289	nuclear-transcribed mRNA poly(A) tail shortening	5/1574	12/3280	0.765346474931206	0.999999999969842	0.929596719042369	P04147/Q08831/P06102/P31384/Q12236	5	Acidophilic
BP	GO:0006641	triglyceride metabolic process	5/1574	12/3280	0.765346474931206	0.999999999969842	0.929596719042369	P32567/P36148/P36165/P00546/P40345	5	Acidophilic
BP	GO:0007186	G protein-coupled receptor signaling pathway	5/1574	12/3280	0.765346474931206	0.999999999969842	0.929596719042369	P08678/P18963/Q12361/P06783/P19158	5	Acidophilic
BP	GO:0009746	response to hexose	5/1574	12/3280	0.765346474931206	0.999999999969842	0.929596719042369	Q12361/Q02805/Q08886/P10870/P23292	5	Acidophilic
BP	GO:0009749	response to glucose	5/1574	12/3280	0.765346474931206	0.999999999969842	0.929596719042369	Q12361/Q02805/Q08886/P10870/P23292	5	Acidophilic
BP	GO:0015695	organic cation transport	5/1574	12/3280	0.765346474931206	0.999999999969842	0.929596719042369	P47116/Q05998/P19807/P33413/Q12256	5	Acidophilic
BP	GO:0016925	protein sumoylation	5/1574	12/3280	0.765346474931206	0.999999999969842	0.929596719042369	Q06340/Q12306/P32828/P40072/Q06624	5	Acidophilic
BP	GO:0034284	response to monosaccharide	5/1574	12/3280	0.765346474931206	0.999999999969842	0.929596719042369	Q12361/Q02805/Q08886/P10870/P23292	5	Acidophilic
BP	GO:0045910	negative regulation of DNA recombination	5/1574	12/3280	0.765346474931206	0.999999999969842	0.929596719042369	P32561/P38351/P46995/P53632/P53686	5	Acidophilic
BP	GO:0071326	cellular response to monosaccharide stimulus	5/1574	12/3280	0.765346474931206	0.999999999969842	0.929596719042369	Q12361/Q02805/Q08886/P10870/P23292	5	Acidophilic
BP	GO:0071331	cellular response to hexose stimulus	5/1574	12/3280	0.765346474931206	0.999999999969842	0.929596719042369	Q12361/Q02805/Q08886/P10870/P23292	5	Acidophilic
BP	GO:0071333	cellular response to glucose stimulus	5/1574	12/3280	0.765346474931206	0.999999999969842	0.929596719042369	Q12361/Q02805/Q08886/P10870/P23292	5	Acidophilic
BP	GO:1901879	regulation of protein depolymerization	5/1574	12/3280	0.765346474931206	0.999999999969842	0.929596719042369	P15891/P38266/P13517/P41832/P43638	5	Acidophilic
BP	GO:1903436	regulation of mitotic cytokinetic process	5/1574	12/3280	0.765346474931206	0.999999999969842	0.929596719042369	Q00684/Q12280/P00546/Q06412/Q99299	5	Acidophilic
BP	GO:0010033	response to organic substance	77/1574	169/3280	0.76624831370398	0.999999999969842	0.929596719042369	P06105/P11433/P13185/P13574/P19812/P19880/P21827/P23561/P25694/P32499/P32607/P32862/P32909/P33296/P33302/P34216/P34223/P38144/P38748/P38853/P39705/P39966/P40535/P47044/P53044/P53739/P53885/P53917/Q00816/Q01389/Q03497/Q05040/Q06810/Q12017/Q12361/P00546/P06783/P11972/P12688/P12866/P13186/P18494/P19882/P21268/P21957/P22470/P23287/P24814/P25296/P25491/P31382/P32917/P36161/P40318/P42944/P52593/P52891/…	77	Acidophilic
BP	GO:0006090	pyruvate metabolic process	12/1574	28/3280	0.768346063370208	0.999999999969842	0.929596719042369	P00358/P00549/P00560/P00950/P14540/P16861/P16862/P04807/P06169/P12709/P17709/P33122	12	Acidophilic
BP	GO:0042325	regulation of phosphorylation	12/1574	28/3280	0.768346063370208	0.999999999969842	0.929596719042369	P20437/P24870/P53739/Q12527/P22216/P24869/P32325/P32447/P32468/P32917/Q06708/Q08886	12	Acidophilic
BP	GO:0010243	response to organonitrogen compound	21/1574	48/3280	0.769155300858426	0.999999999969842	0.929596719042369	P19812/P25694/P32862/P33296/P33302/P34223/P47044/P53044/P18494/P25491/P31382/P40318/P42944/P53119/P53920/Q03714/Q99220/P35193/P39001/P53983/P54074	21	Acidophilic
BP	GO:0031399	regulation of protein modification process	21/1574	48/3280	0.769155300858426	0.999999999969842	0.929596719042369	P20437/P24870/P39705/P47074/P53739/Q06340/Q12527/P24869/P29311/P32325/P32447/P32468/P32917/P38356/P40577/P40958/P43587/P48582/P50082/Q03714/Q08981	21	Acidophilic
BP	GO:1901698	response to nitrogen compound	26/1574	59/3280	0.769865549835031	0.999999999969842	0.929596719042369	P19812/P25694/P32499/P32862/P33296/P33302/P34223/P39705/P47044/P53044/P18494/P25491/P31382/P36161/P40318/P42944/P52593/P52891/P53119/P53920/Q03714/Q99220/P35193/P39001/P53983/P54074	26	Acidophilic
BP	GO:0000722	telomere maintenance via recombination	8/1574	19/3280	0.770922372768464	0.999999999969842	0.929596719042369	P06786/P53115/O13559/P0CX20/P12753/P32863/P38111/P25301	8	Acidophilic
BP	GO:0006301	postreplication repair	8/1574	19/3280	0.770922372768464	0.999999999969842	0.929596719042369	P27344/P47110/P10862/P12689/P24482/P32849/P34243/P43610	8	Acidophilic
BP	GO:0006555	methionine metabolic process	8/1574	19/3280	0.770922372768464	0.999999999969842	0.929596719042369	P05694/P07245/P13663/P31116/P32389/P39014/P46151/P53090	8	Acidophilic
BP	GO:0051648	vesicle localization	8/1574	19/3280	0.770922372768464	0.999999999969842	0.929596719042369	P27801/P35197/P38682/P48415/Q04439/P32492/P15303/P38959	8	Acidophilic
BP	GO:0051650	establishment of vesicle localization	8/1574	19/3280	0.770922372768464	0.999999999969842	0.929596719042369	P27801/P35197/P38682/P48415/Q04439/P32492/P15303/P38959	8	Acidophilic
BP	GO:0170040	proteinogenic amino acid catabolic process	8/1574	19/3280	0.770922372768464	0.999999999969842	0.929596719042369	P37291/P37303/P38986/P00927/P06169/P33327/Q04052/P37292	8	Acidophilic
BP	GO:0022406	membrane docking	16/1574	37/3280	0.771756252721209	0.999999999969842	0.929596719042369	P25386/P27801/P32364/P33332/P34237/P38881/P40075/Q06833/Q08144/Q12466/P31377/P32854/P53083/P53129/P18409/Q03640	16	Acidophilic
BP	GO:0140056	organelle localization by membrane tethering	16/1574	37/3280	0.771756252721209	0.999999999969842	0.929596719042369	P25386/P27801/P32364/P33332/P34237/P38881/P40075/Q06833/Q08144/Q12466/P31377/P32854/P53083/P53129/P18409/Q03640	16	Acidophilic
BP	GO:0006401	RNA catabolic process	55/1574	122/3280	0.772271968941147	0.999999999969842	0.929596719042369	P04147/P06701/P07260/P25694/P32644/P32769/P34909/P36041/P38792/P38922/P38996/P47047/P47110/P53044/P53550/P53632/P53725/Q02455/Q03735/Q08831/Q12123/Q12149/Q99383/P05453/P06102/P22147/P24276/P24309/P24783/P25339/P25359/P25644/P31384/P33411/P35207/P36168/P39940/P40032/P40507/Q02792/Q03210/Q05580/Q07655/Q08162/Q08491/Q08925/Q08954/Q12236/Q12476/P38798/P38801/P39517/Q06211/Q07807/Q08226	55	Acidophilic
BP	GO:0006508	proteolysis	104/1574	227/3280	0.772645157444522	0.999999999969842	0.929596719042369	O13535/P06779/P09232/P09620/P11075/P19812/P25037/P25694/P31244/P32379/P32909/P33296/P34223/P34909/P35732/P36003/P36119/P38244/P38753/P38764/P39014/P40016/P40343/P43588/P43593/P52286/P53044/P53874/Q01476/Q01477/Q03280/Q04922/Q05468/Q06103/Q08412/Q08446/Q08723/Q12161/Q12532/P06704/P07834/P0C2I3/P0C2J3/P10591/P10592/P14724/P21243/P22470/P22515/P22696/P23638/P23639/P24814/P25491/P31382/P32454/P32496/…	104	Acidophilic
BP	GO:0043934	sporulation	36/1574	81/3280	0.775776935713834	0.999999999969842	0.929596719042369	P01120/P09232/P17065/P34223/P35817/P36165/P39720/P46995/P54000/P54003/Q06488/Q07651/Q07878/Q12114/P07834/P25342/P29311/P32634/P34228/P35688/P36126/P38227/P38741/P38827/P38994/P46676/P50082/P53094/P53865/P14832/P33301/P40219/P40989/Q04734/Q07442/P53860	36	Acidophilic
BP	GO:0006399	tRNA metabolic process	54/1574	120/3280	0.776320106485892	0.999999999969842	0.929596719042369	P04801/P04802/P25441/P28000/P32349/P36121/P38792/P38996/P43573/P47047/P48567/P53072/P53632/P53852/P53914/P53923/Q01329/Q02648/Q08641/Q12149/P00958/P07273/P15624/P16658/P20604/P22147/P25359/P26637/P31115/P36123/P36159/P38708/P38820/P39940/P40507/P41814/P46655/P46959/P49957/Q03774/Q06053/Q08162/Q12052/Q12109/Q12400/Q12476/Q99257/P04051/P07284/P40856/P29295/P50109/Q08960/P15625	54	Acidophilic
BP	GO:0098771	inorganic ion homeostasis	25/1574	57/3280	0.776924969178188	0.999999999969842	0.929596719042369	P16140/P26570/P38925/P39719/P40071/Q12296/P00445/P12685/P21373/P32798/P34240/P38329/P38993/P47818/Q08269/Q12697/Q12753/Q3E824/Q99271/P13586/P37020/P38966/P40416/P42839/Q12424	25	Acidophilic
BP	GO:0071444	cellular response to pheromone	20/1574	46/3280	0.777483888589491	0.999999999969842	0.929596719042369	P06105/P11433/P23561/P38853/P53739/P53885/P53917/Q03497/Q05040/Q06810/P06783/P11972/P21268/P23287/P24814/P25296/P32917/Q03944/Q12468/P14747	20	Acidophilic
BP	GO:0072666	establishment of protein localization to vacuole	35/1574	79/3280	0.781281060211628	0.999999999969842	0.929596719042369	P01120/P25694/P38753/P38862/P40094/P40343/P40344/P46682/Q02948/Q06096/Q06628/Q07878/Q08144/Q08951/Q12142/Q12527/P32854/P36018/P38263/P38356/P38839/P40438/P40959/P43601/P48582/P53129/P53838/P53855/Q03944/Q04632/P21576/P38959/Q03212/P22219/P29295	35	Acidophilic
BP	GO:0001510	RNA methylation	11/1574	26/3280	0.781399840323182	0.999999999969842	0.929596719042369	P25582/Q02648/Q08641/P40991/P41814/P46959/P49957/Q03774/Q12052/Q12400/P15646	11	Acidophilic
BP	GO:0061077	chaperone-mediated protein folding	11/1574	26/3280	0.781399840323182	0.999999999969842	0.929596719042369	P11484/P38788/P47079/P48362/P10591/P10592/P12612/P31539/P46958/P46997/P34760	11	Acidophilic
BP	GO:0006605	protein targeting	59/1574	131/3280	0.781798821513099	0.999999999969842	0.929596719042369	P01120/P02829/P36046/P38753/P38825/P38862/P38879/P40094/P40343/P40344/P42836/P46682/P49334/Q02948/Q03771/Q06096/Q06628/Q07878/Q08144/Q08199/Q08951/Q12142/Q12527/O74700/P10591/P10592/P15705/P19882/P25491/P32854/P32864/P35180/P36018/P38263/P38325/P38356/P38839/P40438/P40959/P43601/P53129/P53838/P53855/Q03944/Q04632/Q12006/Q99332/P18409/P21576/P36016/P38264/P38959/P41912/P80967/Q05905/Q06551/Q12118/…	59	Acidophilic
BP	GO:0046434	organophosphate catabolic process	15/1574	35/3280	0.782075426226959	0.999999999969842	0.929596719042369	P00358/P00549/P00560/P00950/P14540/P16861/P16862/Q04958/P04807/P12709/P17709/P33122/P33317/P36126/Q02979	15	Acidophilic
BP	GO:0034655	nucleobase-containing compound catabolic process	70/1574	155/3280	0.789151822375775	0.999999999969842	0.929596719042369	P00358/P00549/P00560/P00950/P04147/P06701/P07260/P14540/P16861/P16862/P25694/P32644/P32769/P34909/P36041/P38792/P38922/P38996/P47047/P47110/P53044/P53550/P53632/P53725/Q02455/Q03735/Q08831/Q12123/Q12149/Q99383/P04807/P05453/P06102/P12709/P16550/P17709/P22147/P24276/P24309/P24783/P25339/P25359/P25644/P31384/P33122/P33317/P33411/P35207/P36168/P39940/P40032/P40507/Q02792/Q03210/Q04149/Q05580/Q07655/…	70	Acidophilic
BP	GO:0002097	tRNA wobble base modification	7/1574	17/3280	0.789316046670754	0.999999999969842	0.929596719042369	P53923/P20604/P36123/P38820/P49957/P40856/P29295	7	Acidophilic
BP	GO:0016180	snRNA processing	7/1574	17/3280	0.789316046670754	0.999999999969842	0.929596719042369	P38792/P38996/P47047/P53632/Q12149/P25359/P38801	7	Acidophilic
BP	GO:0019674	NAD metabolic process	7/1574	17/3280	0.789316046670754	0.999999999969842	0.929596719042369	P16861/P16862/Q06178/P00330/P21373/P32622/P53915	7	Acidophilic
BP	GO:0022413	reproductive process in single-celled organism	33/1574	75/3280	0.792579611543033	0.999999999969842	0.929596719042369	P01120/P17065/P22082/P25558/P34223/P38853/P46995/P54000/P54003/Q04437/Q07651/Q07878/Q08562/Q12114/P06783/P11746/P29311/P32492/P32591/P32634/P35688/P36126/P38227/P38827/P38994/P50082/P53094/P08153/P14832/P40219/P40989/P46946/Q04734	33	Acidophilic
BP	GO:0000491	small nucleolar ribonucleoprotein complex assembly	4/1574	10/3280	0.793494107449664	0.999999999969842	0.929596719042369	P02829/P53919/Q08932/Q12464	4	Acidophilic
BP	GO:0000916	actomyosin contractile ring contraction	4/1574	10/3280	0.793494107449664	0.999999999969842	0.929596719042369	Q12280/P08964/P14180/Q99299	4	Acidophilic
BP	GO:0009756	carbohydrate mediated signaling	4/1574	10/3280	0.793494107449664	0.999999999969842	0.929596719042369	Q12361/Q08886/P10870/P23292	4	Acidophilic
BP	GO:0009757	hexose mediated signaling	4/1574	10/3280	0.793494107449664	0.999999999969842	0.929596719042369	Q12361/Q08886/P10870/P23292	4	Acidophilic
BP	GO:0010182	sugar mediated signaling pathway	4/1574	10/3280	0.793494107449664	0.999999999969842	0.929596719042369	Q12361/Q08886/P10870/P23292	4	Acidophilic
BP	GO:0010255	glucose mediated signaling pathway	4/1574	10/3280	0.793494107449664	0.999999999969842	0.929596719042369	Q12361/Q08886/P10870/P23292	4	Acidophilic
BP	GO:0019359	nicotinamide nucleotide biosynthetic process	4/1574	10/3280	0.793494107449664	0.999999999969842	0.929596719042369	Q06178/P21373/P32622/P53915	4	Acidophilic
BP	GO:0019363	pyridine nucleotide biosynthetic process	4/1574	10/3280	0.793494107449664	0.999999999969842	0.929596719042369	Q06178/P21373/P32622/P53915	4	Acidophilic
BP	GO:0022900	electron transport chain	4/1574	10/3280	0.793494107449664	0.999999999969842	0.929596719042369	P21147/P36152/P39006/P16603	4	Acidophilic
BP	GO:0030042	actin filament depolymerization	4/1574	10/3280	0.793494107449664	0.999999999969842	0.929596719042369	P15891/P38266/P13517/P41832	4	Acidophilic
BP	GO:0031145	anaphase-promoting complex-dependent catabolic process	4/1574	10/3280	0.793494107449664	0.999999999969842	0.929596719042369	P14724/P40577/P50082/P53886	4	Acidophilic
BP	GO:0032467	positive regulation of cytokinesis	4/1574	10/3280	0.793494107449664	0.999999999969842	0.929596719042369	P34216/Q00684/Q06412/Q99299	4	Acidophilic
BP	GO:0034308	primary alcohol metabolic process	4/1574	10/3280	0.793494107449664	0.999999999969842	0.929596719042369	P54838/P00330/P06169/P54115	4	Acidophilic
BP	GO:0034367	protein-containing complex remodeling	4/1574	10/3280	0.793494107449664	0.999999999969842	0.929596719042369	P46678/Q12019/P29055/P29056	4	Acidophilic
BP	GO:0036213	contractile ring contraction	4/1574	10/3280	0.793494107449664	0.999999999969842	0.929596719042369	Q12280/P08964/P14180/Q99299	4	Acidophilic
BP	GO:0043555	regulation of translation in response to stress	4/1574	10/3280	0.793494107449664	0.999999999969842	0.929596719042369	P10080/P38691/P39015/P10961	4	Acidophilic
BP	GO:0044091	membrane biogenesis	4/1574	10/3280	0.793494107449664	0.999999999969842	0.929596719042369	P17065/P34223/Q07878/P50082	4	Acidophilic
BP	GO:0045013	carbon catabolite repression of transcription	4/1574	10/3280	0.793494107449664	0.999999999969842	0.929596719042369	P07261/P23615/Q03125/P27705	4	Acidophilic
BP	GO:0051781	positive regulation of cell division	4/1574	10/3280	0.793494107449664	0.999999999969842	0.929596719042369	P34216/Q00684/Q06412/Q99299	4	Acidophilic
BP	GO:0061985	carbon catabolite repression	4/1574	10/3280	0.793494107449664	0.999999999969842	0.929596719042369	P07261/P23615/Q03125/P27705	4	Acidophilic
BP	GO:0071709	membrane assembly	4/1574	10/3280	0.793494107449664	0.999999999969842	0.929596719042369	P17065/P34223/Q07878/P50082	4	Acidophilic
BP	GO:0090293	nitrogen catabolite regulation of transcription	4/1574	10/3280	0.793494107449664	0.999999999969842	0.929596719042369	P32862/P18494/P42944/P39001	4	Acidophilic
BP	GO:1901800	positive regulation of proteasomal protein catabolic process	4/1574	10/3280	0.793494107449664	0.999999999969842	0.929596719042369	P33297/P33299/P39940/P50082	4	Acidophilic
BP	GO:1903052	positive regulation of proteolysis involved in protein catabolic process	4/1574	10/3280	0.793494107449664	0.999999999969842	0.929596719042369	P33297/P33299/P39940/P50082	4	Acidophilic
BP	GO:0098655	monoatomic cation transmembrane transport	38/1574	86/3280	0.794969776929931	0.999999999969842	0.929596719042369	P05030/P14772/P16140/P32465/P38310/P38925/P39109/Q03516/P07251/P12685/P23585/P25297/P30902/P32798/P32804/P34240/P37296/P38329/P38993/P39004/P47818/P50077/P53735/Q04121/Q08269/Q12324/Q12407/Q12697/Q99271/P10870/P13586/P22203/P40416/P40856/P42839/P47114/P49573/Q12424	38	Acidophilic
BP	GO:0070897	transcription preinitiation complex assembly	18/1574	42/3280	0.795043888759769	0.999999999969842	0.929596719042369	P19659/P46678/P54000/Q01080/P07273/P11747/P13393/P22696/P29055/P29056/P33297/P33299/P53165/Q03761/Q04636/Q05021/Q92317/Q03213	18	Acidophilic
BP	GO:0062197	cellular response to chemical stress	32/1574	73/3280	0.798378816384897	0.999999999969842	0.929596719042369	P22943/P23561/P27466/P36152/P38623/P38720/P39719/P39928/Q00684/Q03497/Q03533/Q06810/Q12055/P00445/P20604/P24814/P29509/P34078/P38013/P38820/P40029/P40553/P46683/P53290/P53599/Q03125/Q07084/Q99332/P00431/P34760/P36775/P41809	32	Acidophilic
BP	GO:0071554	cell wall organization or biogenesis	60/1574	134/3280	0.80169033302466	0.999999999969842	0.929596719042369	P08004/P17121/P18961/P23561/P32566/P38167/P38631/P38814/P39719/P40021/P42223/P46950/P50111/P53121/P54003/Q01389/Q04439/Q05029/Q06673/Q07651/Q08245/Q08921/Q08967/Q12114/P00445/P12688/P14180/P14742/P20604/P23250/P23287/P24276/P25296/P25579/P29311/P35688/P36115/P36169/P38227/P38692/P43638/P50082/P53968/Q06200/Q06412/Q12128/Q12236/P06781/P14747/P15703/P33336/P34226/P38212/P38248/P40219/P40989/P41809/…	60	Acidophilic
BP	GO:0098660	inorganic ion transmembrane transport	42/1574	95/3280	0.802744569645925	0.999999999969842	0.929596719042369	P05030/P14772/P16140/P25360/P32465/P38250/P38310/P38750/P38925/P39109/P41948/Q08913/P07251/P12685/P23585/P25297/P30902/P32798/P32804/P34240/P37296/P38329/P38993/P39004/P47818/P50077/P53735/P53838/Q04121/Q08269/Q12324/Q12407/Q99271/P10870/P13586/P22203/P37020/P40416/P40856/P42839/P47114/P49573	42	Acidophilic
BP	GO:0006278	RNA-templated DNA biosynthetic process	13/1574	31/3280	0.80426851513352	0.999999999969842	0.929596719042369	O13527/O13535/P02829/P13382/P47110/P53335/P00546/P0C2I3/P0C2J3/P12753/P32797/Q04377/Q12052	13	Acidophilic
BP	GO:0006468	protein phosphorylation	17/1574	40/3280	0.804311625938247	0.999999999969842	0.929596719042369	P06244/P20437/P24870/P25389/P36003/P47116/P53739/Q03533/Q12152/Q12527/P24869/P32325/P32447/P32468/P32917/P47042/Q03002	17	Acidophilic
BP	GO:0061025	membrane fusion	17/1574	40/3280	0.804311625938247	0.999999999969842	0.929596719042369	P25386/P25694/P27801/P34223/P36015/P38041/P39969/P40357/Q08144/P31109/P31377/P32854/P33328/Q04121/P22804/P38959/P29295	17	Acidophilic
BP	GO:0019362	pyridine nucleotide metabolic process	21/1574	49/3280	0.807163430799796	0.999999999969842	0.929596719042369	P00358/P00549/P00560/P00950/P14540/P16861/P16862/P38720/P38858/Q06178/P00330/P04807/P12709/P15019/P17709/P21373/P32622/P33122/P54115/P23254/P53915	21	Acidophilic
BP	GO:0046496	nicotinamide nucleotide metabolic process	21/1574	49/3280	0.807163430799796	0.999999999969842	0.929596719042369	P00358/P00549/P00560/P00950/P14540/P16861/P16862/P38720/P38858/Q06178/P00330/P04807/P12709/P15019/P17709/P21373/P32622/P33122/P54115/P23254/P53915	21	Acidophilic
BP	GO:0006633	fatty acid biosynthetic process	6/1574	15/3280	0.809820417295109	0.999999999969842	0.929596719042369	P19097/P21147/P39940/Q00955/Q12513/P07149	6	Acidophilic
BP	GO:0006903	vesicle targeting	6/1574	15/3280	0.809820417295109	0.999999999969842	0.929596719042369	P27801/P35197/P38682/P48415/P15303/P38959	6	Acidophilic
BP	GO:0007018	microtubule-based movement	6/1574	15/3280	0.809820417295109	0.999999999969842	0.929596719042369	P32364/P32526/Q00402/P11709/P28742/P47069	6	Acidophilic
BP	GO:0070085	glycosylation	6/1574	15/3280	0.809820417295109	0.999999999969842	0.929596719042369	P07283/P14020/P14742/P31382/P42934/Q04336	6	Acidophilic
BP	GO:0071417	cellular response to organonitrogen compound	6/1574	15/3280	0.809820417295109	0.999999999969842	0.929596719042369	P32862/P18494/P42944/P39001/P53983/P54074	6	Acidophilic
BP	GO:0090307	mitotic spindle assembly	6/1574	15/3280	0.809820417295109	0.999999999969842	0.929596719042369	P24870/P38198/P00546/P24869/P28742/P50275	6	Acidophilic
BP	GO:0097237	cellular response to toxic substance	6/1574	15/3280	0.809820417295109	0.999999999969842	0.929596719042369	P00445/P29509/P38013/P40553/P00431/P34760	6	Acidophilic
BP	GO:1990748	cellular detoxification	6/1574	15/3280	0.809820417295109	0.999999999969842	0.929596719042369	P00445/P29509/P38013/P40553/P00431/P34760	6	Acidophilic
BP	GO:0008654	phospholipid biosynthetic process	30/1574	69/3280	0.810288752234907	0.999999999969842	0.929596719042369	P06787/P32567/P34225/P36148/P38271/P39104/P40075/P53950/Q02948/Q03833/Q04958/Q12382/Q12494/P05374/P08456/P14020/P15496/P20485/P21957/P33333/P34756/P36126/P38226/P38994/P39006/P42951/P50942/Q03764/Q06708/P53860	30	Acidophilic
BP	GO:0051261	protein depolymerization	9/1574	22/3280	0.810376203811115	0.999999999969842	0.929596719042369	P15891/P38198/P38266/P10591/P13517/P28742/P38187/P41832/P43638	9	Acidophilic
BP	GO:0051646	mitochondrion localization	9/1574	22/3280	0.810376203811115	0.999999999969842	0.929596719042369	P21147/P40563/Q00402/Q04922/Q06820/Q03690/P18409/P48524/Q07807	9	Acidophilic
BP	GO:0048869	cellular developmental process	25/1574	58/3280	0.811421221792317	0.999999999969842	0.929596719042369	P01120/P17065/P34223/P46995/P54000/P54003/Q04437/Q07651/Q07878/Q12114/P29311/P32634/P34161/P36126/P38227/P38827/P38994/P50082/P53094/P07269/P14832/P39001/P40219/P40989/Q04734	25	Acidophilic
BP	GO:0006665	sphingolipid metabolic process	16/1574	38/3280	0.813930203262993	0.999999999969842	0.929596719042369	P25587/P35844/P39719/P53121/Q08144/Q08967/Q12246/P12688/P22211/P28496/P40345/Q03823/Q06147/P33336/P38703/P38954	16	Acidophilic
BP	GO:0009067	aspartate family amino acid biosynthetic process	12/1574	29/3280	0.816231149139552	0.999999999969842	0.929596719042369	P05694/P07245/P13663/P25355/P31116/P32389/P39014/P40971/P38998/P38999/P46151/P53090	12	Acidophilic
BP	GO:0016073	snRNA metabolic process	12/1574	29/3280	0.816231149139552	0.999999999969842	0.929596719042369	P33322/P35817/P38792/P38996/P47047/P53632/Q12149/Q6Q547/P25359/P40507/Q12476/P38801	12	Acidophilic
BP	GO:0055080	monoatomic cation homeostasis	38/1574	87/3280	0.822231525679998	0.999999999969842	0.929596719042369	P05030/P16140/P16861/P16862/P26570/P33302/P38925/P38970/P39719/P40071/P52286/Q08952/Q12296/P00445/P12685/P21373/P32798/P34240/P36004/P37296/P38329/P38993/P47104/P47818/Q03656/Q04121/Q08269/Q12324/Q12697/Q12753/Q3E824/Q99271/P13586/P22203/P37020/P40416/P42839/Q12424	38	Acidophilic
BP	GO:0009066	aspartate family amino acid metabolic process	15/1574	36/3280	0.823919674792775	0.999999999969842	0.929596719042369	P05694/P07245/P13663/P25355/P31116/P32389/P37303/P38986/P39014/P40971/P00927/P38998/P38999/P46151/P53090	15	Acidophilic
BP	GO:0030154	cell differentiation	23/1574	54/3280	0.82564334362189	0.999999999969842	0.929596719042369	P01120/P17065/P34223/P46995/P54000/P54003/Q07651/Q07878/Q12114/P29311/P32634/P34161/P36126/P38227/P38827/P38994/P50082/P53094/P07269/P14832/P40219/P40989/Q04734	23	Acidophilic
BP	GO:0072524	pyridine-containing compound metabolic process	23/1574	54/3280	0.82564334362189	0.999999999969842	0.929596719042369	P00358/P00549/P00560/P00950/P14540/P16861/P16862/P38720/P38858/Q06178/P00330/P04807/P12709/P15019/P17709/P21373/P32622/P33122/P53210/P54115/Q06494/P23254/P53915	23	Acidophilic
BP	GO:0007035	vacuolar acidification	8/1574	20/3280	0.826546892831504	0.999999999969842	0.929596719042369	P16140/P16862/P52286/Q08952/P37296/P47104/Q04121/P22203	8	Acidophilic
BP	GO:0043408	regulation of MAPK cascade	8/1574	20/3280	0.826546892831504	0.999999999969842	0.929596719042369	P06101/P23201/P38262/Q03497/P25357/P32917/Q12469/P53096	8	Acidophilic
BP	GO:0046822	regulation of nucleocytoplasmic transport	8/1574	20/3280	0.826546892831504	0.999999999969842	0.929596719042369	P38144/P40075/P49687/Q12019/P32835/P39940/P53165/Q03656	8	Acidophilic
BP	GO:0051452	intracellular pH reduction	8/1574	20/3280	0.826546892831504	0.999999999969842	0.929596719042369	P16140/P16862/P52286/Q08952/P37296/P47104/Q04121/P22203	8	Acidophilic
BP	GO:1900180	regulation of protein localization to nucleus	8/1574	20/3280	0.826546892831504	0.999999999969842	0.929596719042369	O13297/P25694/P40075/P47035/P53044/P43587/Q03656/P38990	8	Acidophilic
BP	GO:0016050	vesicle organization	32/1574	74/3280	0.82733870847682	0.999999999969842	0.929596719042369	P25386/P27801/P35197/P36015/P38041/P38682/P39929/P39969/P39993/P40357/P47048/P48415/Q06628/Q08144/P31109/P31377/P32854/P33328/P36018/P36108/P38810/P38968/P42951/P48582/P52917/Q04121/Q04272/P15303/P22804/P35193/P38959/P29295	32	Acidophilic
BP	GO:0016042	lipid catabolic process	11/1574	27/3280	0.828835942761315	0.999999999969842	0.929596719042369	P32567/P36165/P39720/P40566/Q04093/Q04958/Q12516/P00546/P36126/Q02979/Q07804	11	Acidophilic
BP	GO:0031124	mRNA 3'-end processing	11/1574	27/3280	0.828835942761315	0.999999999969842	0.929596719042369	P04147/P23615/P38351/P38996/P53064/P53552/P89105/Q01329/Q07478/P07273/P17629	11	Acidophilic
BP	GO:0098662	inorganic cation transmembrane transport	36/1574	83/3280	0.832323348785069	0.999999999969842	0.929596719042369	P05030/P14772/P16140/P32465/P38310/P38925/P39109/P41948/P07251/P12685/P23585/P25297/P30902/P32798/P32804/P34240/P37296/P38329/P38993/P39004/P47818/P50077/P53735/Q04121/Q08269/Q12324/Q12407/Q99271/P10870/P13586/P22203/P40416/P40856/P42839/P47114/P49573	36	Acidophilic
BP	GO:0006638	neutral lipid metabolic process	5/1574	13/3280	0.832883473771964	0.999999999969842	0.929596719042369	P32567/P36148/P36165/P00546/P40345	5	Acidophilic
BP	GO:0006639	acylglycerol metabolic process	5/1574	13/3280	0.832883473771964	0.999999999969842	0.929596719042369	P32567/P36148/P36165/P00546/P40345	5	Acidophilic
BP	GO:0009743	response to carbohydrate	5/1574	13/3280	0.832883473771964	0.999999999969842	0.929596719042369	Q12361/Q02805/Q08886/P10870/P23292	5	Acidophilic
BP	GO:0016558	protein import into peroxisome matrix	5/1574	13/3280	0.832883473771964	0.999999999969842	0.929596719042369	P35056/P53112/Q02969/P38998/P80667	5	Acidophilic
BP	GO:0043328	protein transport to vacuole involved in ubiquitin-dependent protein catabolic process via the multivesicular body sorting pathway	5/1574	13/3280	0.832883473771964	0.999999999969842	0.929596719042369	P25694/P38753/P40343/P48582/Q03212	5	Acidophilic
BP	GO:0045912	negative regulation of carbohydrate metabolic process	5/1574	13/3280	0.832883473771964	0.999999999969842	0.929596719042369	P31374/P38263/P40208/P40492/P53076	5	Acidophilic
BP	GO:0046470	phosphatidylcholine metabolic process	5/1574	13/3280	0.832883473771964	0.999999999969842	0.929596719042369	Q04958/P05374/P20485/P39006/Q03764	5	Acidophilic
BP	GO:0046856	phosphatidylinositol dephosphorylation	5/1574	13/3280	0.832883473771964	0.999999999969842	0.929596719042369	P38250/P40075/Q12466/P50942/Q03640	5	Acidophilic
BP	GO:0051788	response to misfolded protein	5/1574	13/3280	0.832883473771964	0.999999999969842	0.929596719042369	P19812/P25694/P32909/P53044/P22470	5	Acidophilic
BP	GO:0071218	cellular response to misfolded protein	5/1574	13/3280	0.832883473771964	0.999999999969842	0.929596719042369	P19812/P25694/P32909/P53044/P22470	5	Acidophilic
BP	GO:0071322	cellular response to carbohydrate stimulus	5/1574	13/3280	0.832883473771964	0.999999999969842	0.929596719042369	Q12361/Q02805/Q08886/P10870/P23292	5	Acidophilic
BP	GO:0140029	exocytic process	5/1574	13/3280	0.832883473771964	0.999999999969842	0.929596719042369	P27801/P32364/P33332/P38041/P39969	5	Acidophilic
BP	GO:2000765	regulation of cytoplasmic translation	5/1574	13/3280	0.832883473771964	0.999999999969842	0.929596719042369	P07260/P39935/P39936/P52286/P10081	5	Acidophilic
BP	GO:0034293	sexual sporulation	22/1574	52/3280	0.83299660220453	0.999999999969842	0.929596719042369	P01120/P17065/P34223/P46995/P54000/P54003/Q07651/Q07878/Q12114/P29311/P32634/P36126/P38227/P38827/P38994/P50082/P53094/P14832/P40219/P40989/Q04734/P53860	22	Acidophilic
BP	GO:0043935	sexual sporulation resulting in formation of a cellular spore	22/1574	52/3280	0.83299660220453	0.999999999969842	0.929596719042369	P01120/P17065/P34223/P46995/P54000/P54003/Q07651/Q07878/Q12114/P29311/P32634/P36126/P38227/P38827/P38994/P50082/P53094/P14832/P40219/P40989/Q04734/P53860	22	Acidophilic
BP	GO:0042144	vacuole fusion, non-autophagic	14/1574	34/3280	0.834300267225448	0.999999999969842	0.929596719042369	P06787/P14772/P27801/P29366/P32567/P36015/P39109/P42836/P43585/Q02725/Q04934/Q12434/P38959/P38966	14	Acidophilic
BP	GO:0030437	ascospore formation	21/1574	50/3280	0.84051602218326	0.999999999969842	0.929596719042369	P01120/P17065/P34223/P46995/P54000/P54003/Q07651/Q07878/Q12114/P29311/P32634/P36126/P38227/P38827/P38994/P50082/P53094/P14832/P40219/P40989/Q04734	21	Acidophilic
BP	GO:0048468	cell development	21/1574	50/3280	0.84051602218326	0.999999999969842	0.929596719042369	P01120/P17065/P34223/P46995/P54000/P54003/Q07651/Q07878/Q12114/P29311/P32634/P36126/P38227/P38827/P38994/P50082/P53094/P14832/P40219/P40989/Q04734	21	Acidophilic
BP	GO:0009199	ribonucleoside triphosphate metabolic process	17/1574	41/3280	0.84102717470136	0.999999999969842	0.929596719042369	P00358/P00549/P00560/P00950/P14540/P16140/P16861/P16862/P38697/P04807/P07251/P07259/P12709/P17709/P30902/P33122/Q3E824	17	Acidophilic
BP	GO:0006644	phospholipid metabolic process	39/1574	90/3280	0.842116341333406	0.999999999969842	0.929596719042369	P06787/P32567/P34225/P36148/P36165/P38250/P38271/P39104/P40075/P53950/Q02948/Q03833/Q04958/Q05521/Q08144/Q12382/Q12466/Q12494/P05374/P08456/P12688/P14020/P15496/P20485/P21957/P33333/P34756/P36126/P38226/P38994/P39006/P42951/P50942/Q02979/Q03764/Q06708/P38954/Q03640/P53860	39	Acidophilic
BP	GO:0000096	sulfur amino acid metabolic process	10/1574	25/3280	0.842134476299449	0.999999999969842	0.929596719042369	P05694/P07245/P13663/P31116/P32389/P32582/P39014/P46151/P53090/Q03081	10	Acidophilic
BP	GO:0065002	intracellular protein transmembrane transport	10/1574	25/3280	0.842134476299449	0.999999999969842	0.929596719042369	P35056/P53112/Q02969/Q08199/P10591/P10592/P38998/P80667/Q99332/P36016	10	Acidophilic
BP	GO:0000011	vacuole inheritance	7/1574	18/3280	0.844032194388954	0.999999999969842	0.929596719042369	P53950/Q03497/P25591/P32854/Q01919/Q03002/P22219	7	Acidophilic
BP	GO:0007006	mitochondrial membrane organization	7/1574	18/3280	0.844032194388954	0.999999999969842	0.929596719042369	P38825/P43594/P49334/Q03771/O74700/P18409/P80967	7	Acidophilic
BP	GO:0032954	regulation of cytokinetic process	7/1574	18/3280	0.844032194388954	0.999999999969842	0.929596719042369	P47035/Q00684/Q12280/P00546/Q02208/Q06412/Q99299	7	Acidophilic
BP	GO:0043162	ubiquitin-dependent protein catabolic process via the multivesicular body sorting pathway	7/1574	18/3280	0.844032194388954	0.999999999969842	0.929596719042369	P25694/P38753/P40343/Q01476/P39940/P48582/Q03212	7	Acidophilic
BP	GO:0055082	intracellular chemical homeostasis	59/1574	134/3280	0.847261688828483	0.999999999969842	0.929596719042369	P05030/P16140/P16861/P16862/P26570/P32862/P33302/P38925/P38970/P40071/P41948/P47116/P48813/P52286/Q08952/Q12296/Q12361/P00445/P04807/P12685/P17709/P18494/P21373/P23287/P25296/P32798/P34072/P34240/P36004/P37296/P38227/P38993/P39940/P42944/P43587/P47104/P47818/P53076/Q02805/Q03656/Q04121/Q04233/Q08269/Q08886/Q12324/Q12697/Q12753/Q99271/P10870/P13586/P14747/P22203/P23292/P37020/P38966/P39001/P40416/…	59	Acidophilic
BP	GO:1901361	organic cyclic compound catabolic process	76/1574	171/3280	0.848804762219285	0.999999999969842	0.929596719042369	P00358/P00549/P00560/P00950/P04147/P06701/P07260/P14540/P16861/P16862/P25694/P32644/P32769/P34909/P36041/P38792/P38922/P38996/P40566/P47047/P47110/P53044/P53550/P53632/P53725/Q02455/Q03735/Q08831/Q12123/Q12149/Q99383/P04807/P05453/P06102/P06169/P12709/P16550/P17709/P22147/P24276/P24309/P24783/P25339/P25359/P25644/P31384/P33122/P33317/P33411/P35207/P36168/P39940/P40032/P40507/P53090/Q02792/Q03210/…	76	Acidophilic
BP	GO:0090174	organelle membrane fusion	16/1574	39/3280	0.850123581519435	0.999999999969842	0.929596719042369	P25386/P25694/P27801/P36015/P38041/P39969/P40357/Q08144/P31109/P31377/P32854/P33328/Q04121/P22804/P38959/P29295	16	Acidophilic
BP	GO:0006811	monoatomic ion transport	47/1574	108/3280	0.851633879184641	0.999999999969842	0.929596719042369	P05030/P14772/P16140/P32465/P38250/P38310/P38750/P38925/P39109/P40071/Q03516/Q08913/P06775/P07251/P12685/P23585/P25297/P30902/P32798/P32804/P34240/P37296/P38329/P38356/P38993/P39004/P47818/P50077/P53735/P53838/Q04121/Q06200/Q08269/Q12324/Q12407/Q12697/Q99271/P10870/P13586/P22203/P37020/P40416/P40856/P42839/P47114/P49573/Q12424	47	Acidophilic
BP	GO:0046700	heterocycle catabolic process	74/1574	167/3280	0.854470043245086	0.999999999969842	0.929596719042369	P00358/P00549/P00560/P00950/P04147/P06701/P07260/P14540/P16861/P16862/P25694/P32644/P32769/P34909/P36041/P38792/P38922/P38996/P47047/P47110/P53044/P53550/P53632/P53725/Q02455/Q03735/Q08831/Q12123/Q12149/Q99383/P04807/P05453/P06102/P06169/P12709/P16550/P17709/P22147/P24276/P24309/P24783/P25339/P25359/P25644/P31384/P33122/P33317/P33411/P35207/P36168/P39940/P40032/P40507/Q02792/Q03210/Q04052/Q04149/…	74	Acidophilic
BP	GO:0009141	nucleoside triphosphate metabolic process	19/1574	46/3280	0.856063595057173	0.999999999969842	0.929596719042369	P00358/P00549/P00560/P00950/P14540/P16140/P16861/P16862/P38697/P04807/P07251/P07259/P12709/P17709/P22216/P30902/P33122/P33317/Q3E824	19	Acidophilic
BP	GO:0006890	retrograde vesicle-mediated transport, Golgi to endoplasmic reticulum	9/1574	23/3280	0.856178363270812	0.999999999969842	0.929596719042369	P32074/P35197/P38682/P39993/P40527/P53741/P53847/P22804/P25560	9	Acidophilic
BP	GO:0009636	response to toxic substance	9/1574	23/3280	0.856178363270812	0.999999999969842	0.929596719042369	P33302/P00445/P29509/P38013/P40553/P47818/Q05497/P00431/P34760	9	Acidophilic
BP	GO:0072659	protein localization to plasma membrane	9/1574	23/3280	0.856178363270812	0.999999999969842	0.929596719042369	P25694/P35197/P38250/Q03653/Q06704/Q06810/Q07872/P38212/P53955	9	Acidophilic
BP	GO:0030148	sphingolipid biosynthetic process	12/1574	30/3280	0.856312139365948	0.999999999969842	0.929596719042369	P25587/P39719/P53121/Q08967/Q12246/P12688/P22211/P28496/Q06147/P33336/P38703/P38954	12	Acidophilic
BP	GO:0006071	glycerol metabolic process	4/1574	11/3280	0.859066607505133	0.999999999969842	0.929596719042369	P54838/Q08921/P23900/P41277	4	Acidophilic
BP	GO:0006144	purine nucleobase metabolic process	4/1574	11/3280	0.859066607505133	0.999999999969842	0.929596719042369	P07245/P15274/Q04178/P07269	4	Acidophilic
BP	GO:0009073	aromatic amino acid family biosynthetic process	4/1574	11/3280	0.859066607505133	0.999999999969842	0.929596719042369	P14843/P28777/P32178/P53090	4	Acidophilic
BP	GO:0015804	neutral amino acid transport	4/1574	11/3280	0.859066607505133	0.999999999969842	0.929596719042369	P19145/P48813/P50944/P47082	4	Acidophilic
BP	GO:0019400	alditol metabolic process	4/1574	11/3280	0.859066607505133	0.999999999969842	0.929596719042369	P54838/Q08921/P23900/P41277	4	Acidophilic
BP	GO:0033866	nucleoside bisphosphate biosynthetic process	4/1574	11/3280	0.859066607505133	0.999999999969842	0.929596719042369	P36024/P36076/Q00955/Q04430	4	Acidophilic
BP	GO:0034030	ribonucleoside bisphosphate biosynthetic process	4/1574	11/3280	0.859066607505133	0.999999999969842	0.929596719042369	P36024/P36076/Q00955/Q04430	4	Acidophilic
BP	GO:0034033	purine nucleoside bisphosphate biosynthetic process	4/1574	11/3280	0.859066607505133	0.999999999969842	0.929596719042369	P36024/P36076/Q00955/Q04430	4	Acidophilic
BP	GO:0045732	positive regulation of protein catabolic process	4/1574	11/3280	0.859066607505133	0.999999999969842	0.929596719042369	P33297/P33299/P39940/P50082	4	Acidophilic
BP	GO:0045833	negative regulation of lipid metabolic process	4/1574	11/3280	0.859066607505133	0.999999999969842	0.929596719042369	P25587/P38271/P12688/P21957	4	Acidophilic
BP	GO:0051055	negative regulation of lipid biosynthetic process	4/1574	11/3280	0.859066607505133	0.999999999969842	0.929596719042369	P25587/P38271/P12688/P21957	4	Acidophilic
BP	GO:0006886	intracellular protein transport	103/1574	230/3280	0.859395196875455	0.999999999969842	0.929596719042369	P01120/P06244/P06787/P20676/P21827/P25293/P25386/P25694/P27801/P32074/P32499/P32660/P35056/P38753/P38825/P38862/P39705/P40075/P40094/P40343/P40344/P40457/P40477/P46682/P47122/P49334/P49687/P53044/P53112/Q02455/Q02630/Q02948/Q02969/Q03771/Q06096/Q06338/Q06628/Q07418/Q07532/Q07878/Q08144/Q08199/Q08951/Q12142/Q12527/O13577/O74700/P10591/P10592/P11745/P14907/P22137/P31377/P31382/P32835/P32854/P35180/…	103	Acidophilic
BP	GO:0006906	vesicle fusion	15/1574	37/3280	0.859485644387024	0.999999999969842	0.929596719042369	P25386/P27801/P36015/P38041/P39969/P40357/Q08144/P31109/P31377/P32854/P33328/Q04121/P22804/P38959/P29295	15	Acidophilic
BP	GO:0006999	nuclear pore organization	6/1574	16/3280	0.862992768236231	0.999999999969842	0.929596719042369	P47048/Q02630/Q04947/P39685/P40064/P52593	6	Acidophilic
BP	GO:0009101	glycoprotein biosynthetic process	6/1574	16/3280	0.862992768236231	0.999999999969842	0.929596719042369	P07283/P14020/P14742/P31382/P42934/Q04336	6	Acidophilic
BP	GO:0015919	peroxisomal membrane transport	6/1574	16/3280	0.862992768236231	0.999999999969842	0.929596719042369	P35056/P53112/Q02969/Q07418/P38998/P80667	6	Acidophilic
BP	GO:0043574	peroxisomal transport	6/1574	16/3280	0.862992768236231	0.999999999969842	0.929596719042369	P35056/P53112/Q02969/Q07418/P38998/P80667	6	Acidophilic
BP	GO:1901699	cellular response to nitrogen compound	6/1574	16/3280	0.862992768236231	0.999999999969842	0.929596719042369	P32862/P18494/P42944/P39001/P53983/P54074	6	Acidophilic
BP	GO:0070972	protein localization to endoplasmic reticulum	11/1574	28/3280	0.867976452955561	0.999999999969842	0.929596719042369	P48415/Q08199/P10591/P10592/P25491/P35723/Q99332/P25560/P36016/P38264/Q12118	11	Acidophilic
BP	GO:0048193	Golgi vesicle transport	58/1574	133/3280	0.868848769902234	0.999999999969842	0.929596719042369	P11075/P22215/P25386/P27801/P32074/P32909/P33332/P34237/P35197/P35844/P36015/P38682/P39993/P40094/P40527/P46682/P47160/P48415/P53741/Q01477/Q03769/Q03921/Q04183/Q04322/Q05029/Q06096/Q06704/Q07878/Q08144/Q08951/Q12114/Q12191/Q12234/Q12344/Q12500/P00546/P22137/P31109/P31377/P32854/P32864/P33328/P35723/P36018/P38810/P38968/P40438/P53633/P53847/Q02866/Q04632/Q08826/Q12674/P15303/P22804/P25560/P38700/…	58	Acidophilic
BP	GO:0045047	protein targeting to ER	8/1574	21/3280	0.871015008445844	0.999999999969842	0.929596719042369	Q08199/P10591/P10592/P25491/Q99332/P36016/P38264/Q12118	8	Acidophilic
BP	GO:0051084	'de novo' post-translational protein folding	8/1574	21/3280	0.871015008445844	0.999999999969842	0.929596719042369	P11484/P38788/P47079/P10591/P10592/P12612/P31539/P46997	8	Acidophilic
BP	GO:0019439	aromatic compound catabolic process	73/1574	166/3280	0.873277121877561	0.999999999969842	0.929596719042369	P00358/P00549/P00560/P00950/P04147/P06701/P07260/P14540/P16861/P16862/P25694/P32644/P32769/P34909/P36041/P38792/P38922/P38996/P47047/P47110/P53044/P53550/P53632/P53725/Q02455/Q03735/Q08831/Q12123/Q12149/Q99383/P04807/P05453/P06102/P06169/P12709/P16550/P17709/P22147/P24276/P24309/P24783/P25339/P25359/P25644/P31384/P33122/P33317/P33411/P35207/P36168/P39940/P40032/P40507/P53090/Q02792/Q03210/Q04052/…	73	Acidophilic
BP	GO:0030003	intracellular monoatomic cation homeostasis	35/1574	83/3280	0.882414289165133	0.999999999969842	0.929596719042369	P05030/P16140/P16861/P16862/P26570/P33302/P38925/P38970/P40071/P52286/Q08952/Q12296/P00445/P12685/P21373/P32798/P34240/P36004/P37296/P38993/P47104/P47818/Q03656/Q04121/Q08269/Q12324/Q12697/Q12753/Q99271/P13586/P22203/P37020/P40416/P42839/Q12424	35	Acidophilic
BP	GO:0006720	isoprenoid metabolic process	5/1574	14/3280	0.883586181400808	0.999999999969842	0.929596719042369	Q12382/P12683/P14020/P15496/P39940	5	Acidophilic
BP	GO:0007121	bipolar cellular bud site selection	5/1574	14/3280	0.883586181400808	0.999999999969842	0.929596719042369	P23201/P32521/P41697/Q03497/Q04439	5	Acidophilic
BP	GO:0008298	intracellular mRNA localization	5/1574	14/3280	0.883586181400808	0.999999999969842	0.929596719042369	P27692/P39705/P24276/P32492/Q07807	5	Acidophilic
BP	GO:0009410	response to xenobiotic stimulus	5/1574	14/3280	0.883586181400808	0.999999999969842	0.929596719042369	P33302/P53968/Q02805/Q03656/P53860	5	Acidophilic
BP	GO:0030476	ascospore wall assembly	5/1574	14/3280	0.883586181400808	0.999999999969842	0.929596719042369	Q12114/P38227/P50082/P40219/P40989	5	Acidophilic
BP	GO:0031321	ascospore-type prospore assembly	5/1574	14/3280	0.883586181400808	0.999999999969842	0.929596719042369	P17065/Q07878/P36126/P38994/P50082	5	Acidophilic
BP	GO:0042244	spore wall assembly	5/1574	14/3280	0.883586181400808	0.999999999969842	0.929596719042369	Q12114/P38227/P50082/P40219/P40989	5	Acidophilic
BP	GO:0046173	polyol biosynthetic process	5/1574	14/3280	0.883586181400808	0.999999999969842	0.929596719042369	Q12246/Q12494/Q06147/Q06685/P41277	5	Acidophilic
BP	GO:0046839	phospholipid dephosphorylation	5/1574	14/3280	0.883586181400808	0.999999999969842	0.929596719042369	P38250/P40075/Q12466/P50942/Q03640	5	Acidophilic
BP	GO:0070590	spore wall biogenesis	5/1574	14/3280	0.883586181400808	0.999999999969842	0.929596719042369	Q12114/P38227/P50082/P40219/P40989	5	Acidophilic
BP	GO:0070591	ascospore wall biogenesis	5/1574	14/3280	0.883586181400808	0.999999999969842	0.929596719042369	Q12114/P38227/P50082/P40219/P40989	5	Acidophilic
BP	GO:0072525	pyridine-containing compound biosynthetic process	5/1574	14/3280	0.883586181400808	0.999999999969842	0.929596719042369	Q06178/P21373/P32622/P53210/P53915	5	Acidophilic
BP	GO:0006892	post-Golgi vesicle-mediated transport	26/1574	63/3280	0.886178159927527	0.999999999969842	0.929596719042369	P27801/P33332/P35197/P35844/P46682/P47160/Q03769/Q03921/Q05029/Q06704/Q07878/Q08144/Q08951/Q12114/Q12500/P00546/P22137/P31109/P31377/P32854/P33328/P36018/P40438/Q02866/Q12674/P38700	26	Acidophilic
BP	GO:0006896	Golgi to vacuole transport	7/1574	19/3280	0.88667959033424	0.999999999969842	0.929596719042369	P46682/Q08144/Q08951/P31377/P32854/P40438/P38700	7	Acidophilic
BP	GO:0009100	glycoprotein metabolic process	7/1574	19/3280	0.88667959033424	0.999999999969842	0.929596719042369	P07283/P14020/P14742/P31382/P42934/Q04336/Q99220	7	Acidophilic
BP	GO:0031098	stress-activated protein kinase signaling cascade	7/1574	19/3280	0.88667959033424	0.999999999969842	0.929596719042369	P23561/P38262/Q01389/P25357/P53599/Q12236/P53096	7	Acidophilic
BP	GO:0044242	cellular lipid catabolic process	7/1574	19/3280	0.88667959033424	0.999999999969842	0.929596719042369	P32567/P36165/P39720/Q04958/P00546/P36126/Q02979	7	Acidophilic
BP	GO:0051403	stress-activated MAPK cascade	7/1574	19/3280	0.88667959033424	0.999999999969842	0.929596719042369	P23561/P38262/Q01389/P25357/P53599/Q12236/P53096	7	Acidophilic
BP	GO:1990542	mitochondrial transmembrane transport	7/1574	19/3280	0.88667959033424	0.999999999969842	0.929596719042369	P36046/P38825/P49334/Q03771/P19882/P35180/P33310	7	Acidophilic
BP	GO:0044270	cellular nitrogen compound catabolic process	73/1574	167/3280	0.887882619113419	0.999999999969842	0.929596719042369	P00358/P00549/P00560/P00950/P04147/P06701/P07260/P14540/P16861/P16862/P25694/P32644/P32769/P34909/P36041/P38792/P38922/P38996/P47047/P47110/P53044/P53550/P53632/P53725/Q02455/Q03735/Q08831/Q12123/Q12149/Q99383/P04807/P05453/P06102/P06169/P12709/P16550/P17709/P22147/P24276/P24309/P24783/P25339/P25359/P25644/P31384/P33122/P33317/P33411/P35207/P36168/P39940/P40032/P40507/Q02792/Q03210/Q04052/Q04149/…	73	Acidophilic
BP	GO:0048308	organelle inheritance	18/1574	45/3280	0.89108610561973	0.999999999969842	0.929596719042369	P21147/P33332/P40075/P53950/Q00402/Q03497/Q03824/Q04947/Q06820/Q07418/P25591/P32492/P32854/Q01919/Q03002/Q12443/P48524/P22219	18	Acidophilic
BP	GO:0001932	regulation of protein phosphorylation	9/1574	24/3280	0.892662588785776	0.999999999969842	0.929596719042369	P20437/P24870/P53739/Q12527/P24869/P32325/P32447/P32468/P32917	9	Acidophilic
BP	GO:0034599	cellular response to oxidative stress	21/1574	52/3280	0.894021543893336	0.999999999969842	0.929596719042369	P22943/P27466/P36152/P38623/P38720/Q03533/Q12055/P00445/P20604/P24814/P29509/P34078/P38013/P38820/P40029/P40553/P46683/P53290/P00431/P34760/P36775	21	Acidophilic
BP	GO:0097576	vacuole fusion	14/1574	36/3280	0.897878652590048	0.999999999969842	0.929596719042369	P06787/P14772/P27801/P29366/P32567/P36015/P39109/P42836/P43585/Q02725/Q04934/Q12434/P38959/P38966	14	Acidophilic
BP	GO:0071806	protein transmembrane transport	17/1574	43/3280	0.898518407715698	0.999999999969842	0.929596719042369	P35056/P36046/P38825/P49334/P53112/Q02969/Q03771/Q08199/P10591/P10592/P19882/P35180/P38998/P80667/Q99332/P36016/P80967	17	Acidophilic
BP	GO:0032196	transposition	11/1574	29/3280	0.899598583065344	0.999999999969842	0.929596719042369	O13527/O13535/P38850/P0C2I3/P0C2J3/P24309/P40063/P40161/Q03964/Q12050/Q06211	11	Acidophilic
BP	GO:0044743	protein transmembrane import into intracellular organelle	11/1574	29/3280	0.899598583065344	0.999999999969842	0.929596719042369	P35056/P36046/P38825/P49334/P53112/Q02969/Q03771/P19882/P35180/P38998/P80667	11	Acidophilic
BP	GO:0016197	endosomal transport	35/1574	84/3280	0.900969805307531	0.999999999969842	0.929596719042369	P25694/P32521/P34216/P36158/P38041/P38753/P39929/P39969/P40343/P47048/P47160/Q02948/Q03769/Q03921/Q04183/Q06263/P32857/P36018/P36108/P36115/P38758/P38759/P39940/P40959/P47104/P48582/P52917/Q02866/Q04121/Q04272/Q08826/Q12236/Q12674/P53955/Q03212	35	Acidophilic
BP	GO:0055088	lipid homeostasis	6/1574	17/3280	0.903180070908309	0.999999999969842	0.929596719042369	P48813/Q12466/P38770/P40345/Q03640/Q12150	6	Acidophilic
BP	GO:0006979	response to oxidative stress	23/1574	57/3280	0.903270554877054	0.999999999969842	0.929596719042369	P19880/P22943/P27466/P36152/P38623/P38720/Q03533/Q08952/Q12055/P00445/P20604/P24814/P29509/P34078/P38013/P38820/P40029/P40553/P46683/P53290/P00431/P34760/P36775	23	Acidophilic
BP	GO:0007030	Golgi organization	8/1574	22/3280	0.905665753951404	0.999999999969842	0.929596719042369	P25386/P34223/P40094/P48415/Q12234/P42951/P53275/P29295	8	Acidophilic
BP	GO:0006656	phosphatidylcholine biosynthetic process	4/1574	12/3280	0.905926673792096	0.999999999969842	0.929596719042369	P05374/P20485/P39006/Q03764	4	Acidophilic
BP	GO:0007120	axial cellular bud site selection	4/1574	12/3280	0.905926673792096	0.999999999969842	0.929596719042369	P25558/P32521/P38928/P47136	4	Acidophilic
BP	GO:0010970	transport along microtubule	4/1574	12/3280	0.905926673792096	0.999999999969842	0.929596719042369	P32526/Q00402/P11709/P47069	4	Acidophilic
BP	GO:0030473	nuclear migration along microtubule	4/1574	12/3280	0.905926673792096	0.999999999969842	0.929596719042369	P32526/Q00402/P11709/P47069	4	Acidophilic
BP	GO:0072384	organelle transport along microtubule	4/1574	12/3280	0.905926673792096	0.999999999969842	0.929596719042369	P32526/Q00402/P11709/P47069	4	Acidophilic
BP	GO:0099111	microtubule-based transport	4/1574	12/3280	0.905926673792096	0.999999999969842	0.929596719042369	P32526/Q00402/P11709/P47069	4	Acidophilic
BP	GO:1902600	proton transmembrane transport	16/1574	41/3280	0.906033019985102	0.999999999969842	0.929596719042369	P05030/P16140/P32465/P38925/P07251/P23585/P25297/P30902/P37296/P39004/Q04121/Q12407/Q99271/P10870/P22203/P42839	16	Acidophilic
BP	GO:0000165	MAPK cascade	13/1574	34/3280	0.906699085880625	0.999999999969842	0.929596719042369	P06101/P23201/P23561/P38262/P54199/Q01389/Q03497/P25357/P32917/P53599/Q12236/Q12469/P53096	13	Acidophilic
BP	GO:0006812	monoatomic cation transport	41/1574	98/3280	0.910201728233107	0.999999999969842	0.929596719042369	P05030/P14772/P16140/P32465/P38310/P38925/P39109/Q03516/P06775/P07251/P12685/P23585/P25297/P30902/P32798/P32804/P34240/P37296/P38329/P38356/P38993/P39004/P47818/P50077/P53735/Q04121/Q06200/Q08269/Q12324/Q12407/Q12697/Q99271/P10870/P13586/P22203/P40416/P40856/P42839/P47114/P49573/Q12424	41	Acidophilic
BP	GO:0043603	amide metabolic process	138/1574	310/3280	0.910891805223488	0.999999999969842	0.929596719042369	P02400/P02994/P04147/P04801/P04802/P05317/P05318/P05319/P05737/P05749/P07260/P09032/P09064/P0CX82/P0CX84/P10080/P11484/P12962/P16521/P20449/P20459/P23248/P23301/P23595/P25567/P26321/P26783/P26786/P31374/P32324/P32471/P32481/P32497/P32501/P32527/P32644/P32769/P34167/P36041/P36119/P37291/P38249/P38691/P38788/P39015/P39109/P39935/P39936/P41805/P43573/P48164/P52286/P53221/P53297/P53852/P53935/Q01855/…	138	Acidophilic
BP	GO:0000749	response to pheromone triggering conjugation with cellular fusion	15/1574	39/3280	0.913615797913974	0.999999999969842	0.929596719042369	P06105/P11433/P23561/P38853/P53739/P53885/P53917/Q03497/Q05040/Q06810/P06783/P21268/P24814/P32917/Q03944	15	Acidophilic
BP	GO:0070201	regulation of establishment of protein localization	7/1574	20/3280	0.919058735143406	0.999999999969842	0.929596719042369	P19659/P36117/P40075/P47029/P10961/Q03656/P29295	7	Acidophilic
BP	GO:0006643	membrane lipid metabolic process	17/1574	44/3280	0.92019280354391	0.999999999969842	0.929596719042369	P25587/P35844/P39719/P53121/Q08144/Q08967/Q12246/P12688/P14020/P22211/P28496/P40345/Q03823/Q06147/P33336/P38703/P38954	17	Acidophilic
BP	GO:0070726	cell wall assembly	5/1574	15/3280	0.920469063453658	0.999999999969842	0.929596719042369	Q12114/P38227/P50082/P40219/P40989	5	Acidophilic
BP	GO:0071940	fungal-type cell wall assembly	5/1574	15/3280	0.920469063453658	0.999999999969842	0.929596719042369	Q12114/P38227/P50082/P40219/P40989	5	Acidophilic
BP	GO:1901657	glycosyl compound metabolic process	5/1574	15/3280	0.920469063453658	0.999999999969842	0.929596719042369	P40566/P16550/Q04178/P53915/Q08960	5	Acidophilic
BP	GO:0006839	mitochondrial transport	9/1574	25/3280	0.921084652059334	0.999999999969842	0.929596719042369	P36046/P38825/P49334/Q03771/O74700/P19882/P35180/P18409/P33310	9	Acidophilic
BP	GO:0048278	vesicle docking	9/1574	25/3280	0.921084652059334	0.999999999969842	0.929596719042369	P25386/P27801/P32364/P33332/P34237/Q08144/P31377/P32854/P53129	9	Acidophilic
BP	GO:0006612	protein targeting to membrane	14/1574	37/3280	0.921248309757105	0.999999999969842	0.929596719042369	P38879/P42836/Q08199/P10591/P10592/P32864/P53129/Q12006/Q99332/P36016/P41912/Q05905/Q06551/Q12118	14	Acidophilic
BP	GO:0051123	RNA polymerase II preinitiation complex assembly	14/1574	37/3280	0.921248309757105	0.999999999969842	0.929596719042369	P19659/P07273/P11747/P13393/P22696/P29055/P33297/P33299/P53165/Q03761/Q04636/Q05021/Q92317/Q03213	14	Acidophilic
BP	GO:0009063	amino acid catabolic process	11/1574	30/3280	0.924659155733416	0.999999999969842	0.929596719042369	P37291/P37303/P38986/P00330/P00927/P06169/P17649/P33327/P43634/Q04052/P37292	11	Acidophilic
BP	GO:0006091	generation of precursor metabolites and energy	48/1574	115/3280	0.928254275656404	0.999999999969842	0.929596719042369	P00358/P00549/P00560/P00950/P14540/P16861/P16862/P21147/P31374/P32567/P34223/P36152/P38720/P38858/P40036/P40187/P41818/P41913/P54838/P00330/P00445/P00546/P04807/P06169/P08679/P12709/P13434/P15019/P17709/P28006/P28241/P29311/P33122/P36139/P39006/P40038/P40186/P43587/P53312/P54115/Q06216/P23254/P23337/P32775/P38990/Q07807/Q12150/P16603	48	Acidophilic
BP	GO:0042147	retrograde transport, endosome to Golgi	13/1574	35/3280	0.928906783783522	0.999999999969842	0.929596719042369	P36158/P38041/P39969/P47160/Q02948/Q03769/Q03921/Q04183/P32857/P38758/P38759/P40959/Q08826	13	Acidophilic
BP	GO:0046467	membrane lipid biosynthetic process	13/1574	35/3280	0.928906783783522	0.999999999969842	0.929596719042369	P25587/P39719/P53121/Q08967/Q12246/P12688/P14020/P22211/P28496/Q06147/P33336/P38703/P38954	13	Acidophilic
BP	GO:0000959	mitochondrial RNA metabolic process	3/1574	10/3280	0.929981742829285	0.999999999969842	0.929596719042369	P36159/P03874/P13433	3	Acidophilic
BP	GO:0001101	response to acid chemical	3/1574	10/3280	0.929981742829285	0.999999999969842	0.929596719042369	P32356/P53983/P54074	3	Acidophilic
BP	GO:0006754	ATP biosynthetic process	3/1574	10/3280	0.929981742829285	0.999999999969842	0.929596719042369	P07251/P30902/Q3E824	3	Acidophilic
BP	GO:0006904	vesicle docking involved in exocytosis	3/1574	10/3280	0.929981742829285	0.999999999969842	0.929596719042369	P27801/P32364/P33332	3	Acidophilic
BP	GO:0015986	proton motive force-driven ATP synthesis	3/1574	10/3280	0.929981742829285	0.999999999969842	0.929596719042369	P07251/P30902/Q3E824	3	Acidophilic
BP	GO:0016226	iron-sulfur cluster assembly	3/1574	10/3280	0.929981742829285	0.999999999969842	0.929596719042369	P23503/P36152/P40416	3	Acidophilic
BP	GO:0031163	metallo-sulfur cluster assembly	3/1574	10/3280	0.929981742829285	0.999999999969842	0.929596719042369	P23503/P36152/P40416	3	Acidophilic
BP	GO:0032456	endocytic recycling	3/1574	10/3280	0.929981742829285	0.999999999969842	0.929596719042369	P25694/Q08826/Q12674	3	Acidophilic
BP	GO:0072329	monocarboxylic acid catabolic process	3/1574	10/3280	0.929981742829285	0.999999999969842	0.929596719042369	P32567/P38720/P39720	3	Acidophilic
BP	GO:1990145	maintenance of translational fidelity	3/1574	10/3280	0.929981742829285	0.999999999969842	0.929596719042369	P32324/P32471/P32911	3	Acidophilic
BP	GO:0008204	ergosterol metabolic process	8/1574	23/3280	0.932059028981053	0.999999999969842	0.929596719042369	P12683/P15496/P25087/P25628/P39940/Q12468/Q04430/P16603	8	Acidophilic
BP	GO:0016128	phytosteroid metabolic process	8/1574	23/3280	0.932059028981053	0.999999999969842	0.929596719042369	P12683/P15496/P25087/P25628/P39940/Q12468/Q04430/P16603	8	Acidophilic
BP	GO:0072599	establishment of protein localization to endoplasmic reticulum	8/1574	23/3280	0.932059028981053	0.999999999969842	0.929596719042369	Q08199/P10591/P10592/P25491/Q99332/P36016/P38264/Q12118	8	Acidophilic
BP	GO:0170035	L-amino acid catabolic process	8/1574	23/3280	0.932059028981053	0.999999999969842	0.929596719042369	P37291/P37303/P38986/P00927/P06169/P33327/Q04052/P37292	8	Acidophilic
BP	GO:0009072	aromatic amino acid metabolic process	6/1574	18/3280	0.932754009167986	0.999999999969842	0.929596719042369	P06169/P14843/P28777/P32178/P53090/Q04052	6	Acidophilic
BP	GO:0010972	negative regulation of G2/M transition of mitotic cell cycle	6/1574	18/3280	0.932754009167986	0.999999999969842	0.929596719042369	P25588/P34252/P38213/P06243/P32325/P54784	6	Acidophilic
BP	GO:0048311	mitochondrion distribution	6/1574	18/3280	0.932754009167986	0.999999999969842	0.929596719042369	P21147/Q00402/Q04922/Q06820/Q03690/P48524	6	Acidophilic
BP	GO:0032197	retrotransposition	10/1574	28/3280	0.933727838580251	0.999999999969842	0.929596719042369	O13527/O13535/P38850/P0C2I3/P0C2J3/P24309/P40063/Q03964/Q12050/Q06211	10	Acidophilic
BP	GO:1901575	organic substance catabolic process	193/1574	432/3280	0.937153921893848	0.999999999969842	0.929596719042369	P00358/P00549/P00560/P00950/P04147/P06701/P06779/P07260/P09232/P11075/P14540/P16861/P16862/P19812/P25694/P31244/P32379/P32567/P32644/P32769/P32909/P33296/P34223/P34244/P34909/P35732/P36041/P36119/P36165/P37291/P37303/P38274/P38720/P38753/P38764/P38779/P38792/P38922/P38986/P38996/P39014/P39720/P40016/P40343/P40566/P43588/P43593/P47047/P47110/P52286/P53044/P53550/P53632/P53725/P54838/Q00816/Q01476/…	193	Acidophilic
BP	GO:0008299	isoprenoid biosynthetic process	4/1574	13/3280	0.938390318245488	0.999999999969842	0.929596719042369	Q12382/P12683/P15496/P39940	4	Acidophilic
BP	GO:0015074	DNA integration	4/1574	13/3280	0.938390318245488	0.999999999969842	0.929596719042369	O13527/O13535/P0C2I3/P0C2J3	4	Acidophilic
BP	GO:0030150	protein import into mitochondrial matrix	4/1574	13/3280	0.938390318245488	0.999999999969842	0.929596719042369	P38825/P49334/Q03771/P35180	4	Acidophilic
BP	GO:0031400	negative regulation of protein modification process	4/1574	13/3280	0.938390318245488	0.999999999969842	0.929596719042369	P24869/P29311/P43587/Q08981	4	Acidophilic
BP	GO:0170036	import into the mitochondrion	4/1574	13/3280	0.938390318245488	0.999999999969842	0.929596719042369	P38825/P49334/Q03771/P35180	4	Acidophilic
BP	GO:0016482	cytosolic transport	19/1574	50/3280	0.942216553678669	0.999999999969842	0.929596719042369	P27801/P36158/P38041/P39969/P47160/Q02948/Q03769/Q03921/Q04183/Q07878/P22137/P32857/P36018/P38758/P38759/P40438/P40959/Q02866/Q08826	19	Acidophilic
BP	GO:0010927	cellular component assembly involved in morphogenesis	9/1574	26/3280	0.942785784675361	0.999999999969842	0.929596719042369	P17065/Q07878/Q12114/P36126/P38227/P38994/P50082/P40219/P40989	9	Acidophilic
BP	GO:0032989	cellular anatomical entity morphogenesis	9/1574	26/3280	0.942785784675361	0.999999999969842	0.929596719042369	P17065/Q07878/Q12114/P36126/P38227/P38994/P50082/P40219/P40989	9	Acidophilic
BP	GO:0010499	proteasomal ubiquitin-independent protein catabolic process	5/1574	16/3280	0.946594652188852	0.999999999969842	0.929596719042369	P32379/P21243/P23638/P23639/P32589	5	Acidophilic
BP	GO:0015031	protein transport	168/1574	380/3280	0.947750022390355	0.999999999969842	0.929596719042369	P01120/P06244/P06787/P11075/P17065/P20449/P20676/P21827/P25293/P25386/P25694/P27801/P32074/P32499/P32660/P32901/P33332/P35056/P35197/P36046/P36117/P38167/P38682/P38742/P38753/P38814/P38825/P38862/P38879/P39705/P39929/P40075/P40094/P40343/P40344/P40357/P40457/P40477/P40527/P42223/P46682/P47029/P47122/P47160/P48415/P49334/P49687/P53044/P53112/P53313/P53853/P53903/Q02455/Q02630/Q02948/Q02969/Q03769/…	168	Acidophilic
BP	GO:0016054	organic acid catabolic process	15/1574	41/3280	0.949167110248869	0.999999999969842	0.929596719042369	P32567/P37291/P37303/P38720/P38986/P39720/P00330/P00927/P06169/P17649/P33327/P43634/P53090/Q04052/P37292	15	Acidophilic
BP	GO:0046395	carboxylic acid catabolic process	15/1574	41/3280	0.949167110248869	0.999999999969842	0.929596719042369	P32567/P37291/P37303/P38720/P38986/P39720/P00330/P00927/P06169/P17649/P33327/P43634/P53090/Q04052/P37292	15	Acidophilic
BP	GO:0072657	protein localization to membrane	36/1574	90/3280	0.950514691439713	0.999999999969842	0.929596719042369	P25694/P32499/P35197/P38250/P38825/P38879/P40071/P42836/P49334/P49687/P53950/Q03653/Q03771/Q06704/Q06810/Q07418/Q07872/Q08199/O74700/P10591/P10592/P32864/P40064/P53129/P53290/Q06708/Q12006/Q99332/P18409/P36016/P38212/P41912/P53955/Q05905/Q06551/Q12118	36	Acidophilic
BP	GO:0008033	tRNA processing	29/1574	74/3280	0.951119114567449	0.999999999969842	0.929596719042369	P38996/P48567/P53072/P53632/P53914/P53923/Q01329/Q02648/Q08641/P16658/P20604/P31115/P36123/P36159/P38820/P39940/P41814/P46959/P49957/Q03774/Q06053/Q12052/Q12400/Q12476/Q99257/P40856/P29295/P50109/Q08960	29	Acidophilic
BP	GO:0008202	steroid metabolic process	12/1574	34/3280	0.952849013788949	0.999999999969842	0.929596719042369	P40566/P12683/P15496/P25087/P25628/P39940/P52917/Q12468/Q04430/Q07804/P53860/P16603	12	Acidophilic
BP	GO:0006696	ergosterol biosynthetic process	6/1574	19/3280	0.954019125552792	0.999999999969842	0.929596719042369	P12683/P15496/P25087/P39940/Q12468/P16603	6	Acidophilic
BP	GO:0006879	intracellular iron ion homeostasis	6/1574	19/3280	0.954019125552792	0.999999999969842	0.929596719042369	P21373/P38993/P47818/Q12753/P37020/P40416	6	Acidophilic
BP	GO:0016129	phytosteroid biosynthetic process	6/1574	19/3280	0.954019125552792	0.999999999969842	0.929596719042369	P12683/P15496/P25087/P39940/Q12468/P16603	6	Acidophilic
BP	GO:0045936	negative regulation of phosphate metabolic process	6/1574	19/3280	0.954019125552792	0.999999999969842	0.929596719042369	P38271/P21957/P22216/P24869/P43587/Q08886	6	Acidophilic
BP	GO:0097384	cellular lipid biosynthetic process	6/1574	19/3280	0.954019125552792	0.999999999969842	0.929596719042369	P12683/P15496/P25087/P39940/Q12468/P16603	6	Acidophilic
BP	GO:1902750	negative regulation of cell cycle G2/M phase transition	6/1574	19/3280	0.954019125552792	0.999999999969842	0.929596719042369	P25588/P34252/P38213/P06243/P32325/P54784	6	Acidophilic
BP	GO:0051604	protein maturation	41/1574	102/3280	0.955978280693585	0.999999999969842	0.929596719042369	P02829/P06101/P11484/P12945/P15992/P22943/P32527/P36046/P38345/P38788/P39719/P43573/P47079/P47120/P48362/P53904/Q03771/Q08967/Q12017/P10591/P10592/P12612/P15705/P19882/P25491/P31539/P39006/P43601/P46958/P46997/Q04004/Q12449/P14832/P32589/P34760/P36016/P38264/P38959/Q05791/Q12150/P47133	41	Acidophilic
BP	GO:0006664	glycolipid metabolic process	3/1574	11/3280	0.956574918575842	0.999999999969842	0.929596719042369	Q08144/P14020/P38954	3	Acidophilic
BP	GO:0009116	nucleoside metabolic process	3/1574	11/3280	0.956574918575842	0.999999999969842	0.929596719042369	P16550/Q04178/P53915	3	Acidophilic
BP	GO:1903509	liposaccharide metabolic process	3/1574	11/3280	0.956574918575842	0.999999999969842	0.929596719042369	Q08144/P14020/P38954	3	Acidophilic
BP	GO:0019751	polyol metabolic process	9/1574	27/3280	0.959056076584467	0.999999999969842	0.929596719042369	P53965/P54838/Q08921/Q12246/Q12494/P23900/Q06147/Q06685/P41277	9	Acidophilic
BP	GO:0009145	purine nucleoside triphosphate biosynthetic process	4/1574	14/3280	0.96031197298336	0.999999999969842	0.929596719042369	P38697/P07251/P30902/Q3E824	4	Acidophilic
BP	GO:0009206	purine ribonucleoside triphosphate biosynthetic process	4/1574	14/3280	0.96031197298336	0.999999999969842	0.929596719042369	P38697/P07251/P30902/Q3E824	4	Acidophilic
BP	GO:0009306	protein secretion	4/1574	14/3280	0.96031197298336	0.999999999969842	0.929596719042369	P32074/Q08144/Q12191/P53275	4	Acidophilic
BP	GO:0035592	establishment of protein localization to extracellular region	4/1574	14/3280	0.96031197298336	0.999999999969842	0.929596719042369	P32074/Q08144/Q12191/P53275	4	Acidophilic
BP	GO:0071692	protein localization to extracellular region	4/1574	14/3280	0.96031197298336	0.999999999969842	0.929596719042369	P32074/Q08144/Q12191/P53275	4	Acidophilic
BP	GO:0008610	lipid biosynthetic process	53/1574	130/3280	0.962075583436862	0.999999999969842	0.929596719042369	P06787/P19097/P21147/P25587/P32567/P34225/P36148/P38271/P39104/P39719/P40075/P53121/P53950/Q02948/Q03833/Q04958/Q08967/Q12246/Q12382/Q12494/P05374/P08456/P12683/P12688/P14020/P15496/P20485/P21957/P22211/P25087/P28496/P33333/P34756/P36126/P38226/P38994/P39006/P39940/P40345/P42951/P50942/Q00955/Q03764/Q06147/Q06708/Q12468/Q12513/P33336/P38703/P38954/P53860/P16603/P07149	53	Acidophilic
BP	GO:0070887	cellular response to chemical stimulus	96/1574	226/3280	0.963294321006479	0.999999999969842	0.929596719042369	P01120/P06105/P07248/P07261/P11433/P13185/P18480/P19812/P19880/P22943/P23561/P23615/P25694/P27466/P32607/P32862/P32909/P34216/P36152/P38144/P38623/P38720/P38853/P39719/P39720/P39928/P39966/P40535/P53044/P53739/P53885/P53917/Q00684/Q01389/Q03497/Q03533/Q05040/Q06810/Q12055/Q12361/Q12427/P00445/P06783/P11972/P12688/P13186/P13434/P18494/P19882/P20604/P21268/P21957/P22470/P23287/P24814/P25296/P29509/…	96	Acidophilic
BP	GO:0051668	localization within membrane	48/1574	119/3280	0.964118264501682	0.999999999969842	0.929596719042369	P25694/P32499/P33332/P35197/P38250/P38825/P38879/P40071/P40477/P42836/P49334/P49687/P53950/Q02875/Q03653/Q03771/Q05029/Q06704/Q06810/Q07418/Q07872/Q08199/Q12114/O74700/P10591/P10592/P31109/P32864/P33328/P36161/P40064/P52891/P53129/P53290/Q06708/Q08826/Q12006/Q12674/Q99332/P18409/P36016/P38212/P41912/P53955/Q05905/Q06551/Q12118/P46673	48	Acidophilic
BP	GO:0044818	mitotic G2/M transition checkpoint	5/1574	17/3280	0.964684061055745	0.999999999969842	0.929596719042369	P25588/P34252/P06243/P32325/P54784	5	Acidophilic
BP	GO:0051223	regulation of protein transport	5/1574	17/3280	0.964684061055745	0.999999999969842	0.929596719042369	P36117/P40075/P47029/Q03656/P29295	5	Acidophilic
BP	GO:0000750	pheromone-dependent signal transduction involved in conjugation with cellular fusion	8/1574	25/3280	0.966191412381918	0.999999999969842	0.929596719042369	P06105/P11433/P23561/P38853/P53885/Q03497/P06783/P32917	8	Acidophilic
BP	GO:0031139	positive regulation of conjugation with cellular fusion	8/1574	25/3280	0.966191412381918	0.999999999969842	0.929596719042369	P06105/P11433/P23561/P38853/P53885/Q03497/P06783/P32917	8	Acidophilic
BP	GO:0032005	signal transduction involved in positive regulation of conjugation with cellular fusion	8/1574	25/3280	0.966191412381918	0.999999999969842	0.929596719042369	P06105/P11433/P23561/P38853/P53885/Q03497/P06783/P32917	8	Acidophilic
BP	GO:1901606	alpha-amino acid catabolic process	8/1574	25/3280	0.966191412381918	0.999999999969842	0.929596719042369	P37291/P37303/P38986/P00927/P06169/P33327/Q04052/P37292	8	Acidophilic
BP	GO:0045184	establishment of protein localization	183/1574	417/3280	0.967802302682539	0.999999999969842	0.929596719042369	P01120/P02829/P06244/P06787/P11075/P17065/P19659/P20449/P20676/P21827/P25293/P25386/P25694/P27801/P32074/P32499/P32660/P32901/P33332/P35056/P35197/P36046/P36117/P38167/P38682/P38742/P38753/P38814/P38825/P38862/P38879/P39705/P39929/P40075/P40094/P40343/P40344/P40357/P40457/P40477/P40527/P42223/P42836/P46682/P47029/P47122/P47160/P48415/P49334/P49687/P53044/P53112/P53313/P53853/P53903/Q02455/Q02630/…	183	Acidophilic
BP	GO:0010563	negative regulation of phosphorus metabolic process	6/1574	20/3280	0.969002150013958	0.999999999969842	0.929596719042369	P38271/P21957/P22216/P24869/P43587/Q08886	6	Acidophilic
BP	GO:1902653	secondary alcohol biosynthetic process	6/1574	20/3280	0.969002150013958	0.999999999969842	0.929596719042369	P12683/P15496/P25087/P39940/Q12468/P16603	6	Acidophilic
BP	GO:0016125	sterol metabolic process	11/1574	33/3280	0.970398179103981	0.999999999969842	0.929596719042369	P12683/P15496/P25087/P25628/P39940/P52917/Q12468/Q04430/Q07804/P53860/P16603	11	Acidophilic
BP	GO:0042221	response to chemical	128/1574	298/3280	0.970499513390387	0.999999999969842	0.929596719042369	P01120/P06105/P07248/P07261/P11433/P13185/P13574/P18480/P19812/P19880/P21827/P22943/P23561/P23615/P25694/P27466/P32389/P32499/P32607/P32862/P32909/P33296/P33302/P34216/P34223/P36152/P38144/P38623/P38720/P38748/P38853/P39014/P39109/P39705/P39719/P39720/P39928/P39966/P40535/P47044/P53044/P53739/P53885/P53917/Q00684/Q00816/Q01389/Q03497/Q03533/Q05040/Q06810/Q12017/Q12055/Q12361/Q12427/P00445/P00546/…	128	Acidophilic
BP	GO:0033157	regulation of intracellular protein transport	3/1574	12/3280	0.97345766683709	0.999999999969842	0.929596719042369	P40075/Q03656/P29295	3	Acidophilic
BP	GO:0061951	establishment of protein localization to plasma membrane	3/1574	12/3280	0.97345766683709	0.999999999969842	0.929596719042369	P25694/P35197/Q06704	3	Acidophilic
BP	GO:0000001	mitochondrion inheritance	4/1574	15/3280	0.974800303721434	0.999999999969842	0.929596719042369	P21147/Q00402/Q06820/P48524	4	Acidophilic
BP	GO:0006613	cotranslational protein targeting to membrane	4/1574	15/3280	0.974800303721434	0.999999999969842	0.929596719042369	P38879/Q08199/P10591/P10592	4	Acidophilic
BP	GO:0010565	regulation of cellular ketone metabolic process	4/1574	15/3280	0.974800303721434	0.999999999969842	0.929596719042369	P39720/P40971/P39940/Q07807	4	Acidophilic
BP	GO:0015718	monocarboxylic acid transport	4/1574	15/3280	0.974800303721434	0.999999999969842	0.929596719042369	P22215/P23900/P15365/P53241	4	Acidophilic
BP	GO:0006575	cellular modified amino acid metabolic process	8/1574	26/3280	0.976593913584833	0.999999999969842	0.929596719042369	P07245/P37291/P39109/P08456/P46151/Q08645/P37292/P43616	8	Acidophilic
BP	GO:0031137	regulation of conjugation with cellular fusion	8/1574	26/3280	0.976593913584833	0.999999999969842	0.929596719042369	P06105/P11433/P23561/P38853/P53885/Q03497/P06783/P32917	8	Acidophilic
BP	GO:0009142	nucleoside triphosphate biosynthetic process	6/1574	21/3280	0.979370770622666	0.999999999969842	0.929596719042369	P38697/P07251/P07259/P22216/P30902/Q3E824	6	Acidophilic
BP	GO:0170034	L-amino acid biosynthetic process	19/1574	54/3280	0.97990712823304	0.999999999969842	0.929596719042369	P05694/P07245/P13663/P25355/P31116/P32389/P32582/P37291/P37303/P39014/P40971/P28241/P32178/P32288/P38998/P38999/P46151/P53090/P37292	19	Acidophilic
BP	GO:0170038	proteinogenic amino acid biosynthetic process	19/1574	54/3280	0.97990712823304	0.999999999969842	0.929596719042369	P05694/P07245/P13663/P25355/P31116/P32389/P32582/P37291/P37303/P39014/P40971/P28241/P32178/P32288/P38998/P38999/P46151/P53090/P37292	19	Acidophilic
BP	GO:0090150	establishment of protein localization to membrane	23/1574	64/3280	0.981666989901046	0.999999999969842	0.929596719042369	P25694/P35197/P38825/P38879/P42836/P49334/Q03771/Q06704/Q07418/Q08199/O74700/P10591/P10592/P32864/P53129/Q12006/Q99332/P18409/P36016/P41912/Q05905/Q06551/Q12118	23	Acidophilic
BP	GO:0016126	sterol biosynthetic process	7/1574	24/3280	0.981749358660891	0.999999999969842	0.929596719042369	P12683/P15496/P25087/P39940/Q12468/P53860/P16603	7	Acidophilic
BP	GO:0033865	nucleoside bisphosphate metabolic process	7/1574	24/3280	0.981749358660891	0.999999999969842	0.929596719042369	P36024/P36076/Q12382/P12683/P53312/Q00955/Q04430	7	Acidophilic
BP	GO:0033875	ribonucleoside bisphosphate metabolic process	7/1574	24/3280	0.981749358660891	0.999999999969842	0.929596719042369	P36024/P36076/Q12382/P12683/P53312/Q00955/Q04430	7	Acidophilic
BP	GO:0034032	purine nucleoside bisphosphate metabolic process	7/1574	24/3280	0.981749358660891	0.999999999969842	0.929596719042369	P36024/P36076/Q12382/P12683/P53312/Q00955/Q04430	7	Acidophilic
BP	GO:0000196	cell wall integrity MAPK cascade	3/1574	13/3280	0.98397787141457	0.999999999969842	0.929596719042369	P23561/Q01389/Q12236	3	Acidophilic
BP	GO:0006614	SRP-dependent cotranslational protein targeting to membrane	3/1574	13/3280	0.98397787141457	0.999999999969842	0.929596719042369	Q08199/P10591/P10592	3	Acidophilic
BP	GO:0046112	nucleobase biosynthetic process	3/1574	13/3280	0.98397787141457	0.999999999969842	0.929596719042369	P07245/P15274/P07259	3	Acidophilic
BP	GO:0016311	dephosphorylation	11/1574	35/3280	0.984956137637086	0.999999999969842	0.929596719042369	O13297/P38250/P40075/P53965/Q00684/Q12466/P24869/P43587/P50942/Q04372/Q03640	11	Acidophilic
BP	GO:0006826	iron ion transport	5/1574	19/3280	0.985159751918542	0.999999999969842	0.929596719042369	P38310/P38925/P38993/P47818/P40416	5	Acidophilic
BP	GO:0009112	nucleobase metabolic process	5/1574	19/3280	0.985159751918542	0.999999999969842	0.929596719042369	P07245/P15274/P07259/Q04178/P07269	5	Acidophilic
BP	GO:0009201	ribonucleoside triphosphate biosynthetic process	5/1574	19/3280	0.985159751918542	0.999999999969842	0.929596719042369	P38697/P07251/P07259/P30902/Q3E824	5	Acidophilic
BP	GO:0006188	IMP biosynthetic process	2/1574	10/3280	0.985299608408954	0.999999999969842	0.929596719042369	P15274/Q04178	2	Acidophilic
BP	GO:0006568	tryptophan metabolic process	2/1574	10/3280	0.985299608408954	0.999999999969842	0.929596719042369	P06169/Q04052	2	Acidophilic
BP	GO:0006586	indolalkylamine metabolic process	2/1574	10/3280	0.985299608408954	0.999999999969842	0.929596719042369	P06169/Q04052	2	Acidophilic
BP	GO:0009225	nucleotide-sugar metabolic process	2/1574	10/3280	0.985299608408954	0.999999999969842	0.929596719042369	P07283/P14742	2	Acidophilic
BP	GO:0009268	response to pH	2/1574	10/3280	0.985299608408954	0.999999999969842	0.929596719042369	Q01389/Q99332	2	Acidophilic
BP	GO:0042430	indole-containing compound metabolic process	2/1574	10/3280	0.985299608408954	0.999999999969842	0.929596719042369	P06169/Q04052	2	Acidophilic
BP	GO:0006631	fatty acid metabolic process	9/1574	30/3280	0.986007343634653	0.999999999969842	0.929596719042369	P19097/P21147/P32567/P39720/P53687/P39940/Q00955/Q12513/P07149	9	Acidophilic
BP	GO:0030258	lipid modification	6/1574	22/3280	0.986431987376959	0.999999999969842	0.929596719042369	P38250/P39720/P40075/Q12466/P50942/Q03640	6	Acidophilic
BP	GO:0009150	purine ribonucleotide metabolic process	27/1574	75/3280	0.987281361335473	0.999999999969842	0.929596719042369	P00358/P00549/P00560/P00950/P08678/P14540/P15274/P16140/P16861/P16862/P36024/P36076/P38697/Q12382/P04807/P07251/P12683/P12709/P15454/P17709/P30902/P33122/P53312/Q00955/Q04178/Q3E824/Q04430	27	Acidophilic
BP	GO:0006694	steroid biosynthetic process	7/1574	25/3280	0.987799671102714	0.999999999969842	0.929596719042369	P12683/P15496/P25087/P39940/Q12468/P53860/P16603	7	Acidophilic
BP	GO:0015980	energy derivation by oxidation of organic compounds	29/1574	80/3280	0.987964802466968	0.999999999969842	0.929596719042369	P31374/P32567/P34223/P40036/P40187/P41818/P41913/P54838/P00330/P00445/P00546/P06169/P08679/P13434/P28006/P28241/P29311/P36139/P39006/P40038/P40186/P43587/P53312/Q06216/P23337/P32775/P38990/Q07807/Q12150	29	Acidophilic
BP	GO:0046165	alcohol biosynthetic process	13/1574	41/3280	0.988852589409565	0.999999999969842	0.929596719042369	Q12246/Q12494/P00330/P06169/P12683/P15496/P25087/P39940/Q06147/Q06685/Q12468/P41277/P16603	13	Acidophilic
BP	GO:0044282	small molecule catabolic process	23/1574	66/3280	0.989331854063074	0.999999999969842	0.929596719042369	P16861/P16862/P32567/P37291/P37303/P38720/P38986/P39720/P54838/P00330/P00927/P06169/P16550/P17649/P33327/P43634/P53090/P54115/Q04052/Q06494/P32528/P37292/P47101	23	Acidophilic
BP	GO:1902652	secondary alcohol metabolic process	9/1574	31/3280	0.990419195180152	0.999999999969842	0.929596719042369	P12683/P15496/P25087/P25628/P28241/P39940/Q12468/Q04430/P16603	9	Acidophilic
BP	GO:0006099	tricarboxylic acid cycle	3/1574	14/3280	0.990432207350355	0.999999999969842	0.929596719042369	P08679/P28241/P53312	3	Acidophilic
BP	GO:0006541	glutamine metabolic process	3/1574	14/3280	0.990432207350355	0.999999999969842	0.929596719042369	P07259/P14742/P32288	3	Acidophilic
BP	GO:0006629	lipid metabolic process	76/1574	190/3280	0.990704953469793	0.999999999969842	0.929596719042369	P06787/P19097/P21147/P25587/P32567/P34225/P35844/P36148/P36165/P38250/P38271/P39104/P39719/P39720/P40075/P40566/P47139/P53121/P53687/P53950/Q02948/Q03833/Q04093/Q04958/Q05521/Q08144/Q08967/Q12246/Q12382/Q12466/Q12494/Q12516/P00546/P05374/P08456/P12683/P12688/P14020/P15496/P20485/P21957/P22211/P25087/P25628/P28496/P33333/P34756/P36115/P36126/P38226/P38994/P39006/P39940/P40345/P42951/P50942/P52917/…	76	Acidophilic
BP	GO:0006536	glutamate metabolic process	2/1574	11/3280	0.991682872816313	0.999999999969842	0.929596719042369	P28241/P33327	2	Acidophilic
BP	GO:0046040	IMP metabolic process	2/1574	11/3280	0.991682872816313	0.999999999969842	0.929596719042369	P15274/Q04178	2	Acidophilic
BP	GO:0006893	Golgi to plasma membrane transport	7/1574	26/3280	0.991928108082986	0.999999999969842	0.929596719042369	P33332/P35197/Q05029/Q06704/Q12114/P31109/P33328	7	Acidophilic
BP	GO:0043248	proteasome assembly	7/1574	26/3280	0.991928108082986	0.999999999969842	0.929596719042369	P02829/P43588/P23638/P33297/P33299/Q08444/Q12513	7	Acidophilic
BP	GO:1901607	alpha-amino acid biosynthetic process	24/1574	70/3280	0.993107324200745	0.999999999969842	0.929596719042369	P05694/P07245/P07264/P13663/P25355/P31116/P32389/P32582/P37291/P37303/P39014/P40971/P00927/P06168/P07259/P28241/P32178/P32288/P38998/P38999/P46151/P53090/P37292/P39522	24	Acidophilic
BP	GO:0044255	cellular lipid metabolic process	69/1574	176/3280	0.993530345682111	0.999999999969842	0.929596719042369	P06787/P19097/P21147/P25587/P32567/P34225/P35844/P36148/P36165/P38250/P38271/P39104/P39719/P39720/P40075/P53121/P53687/P53950/Q02948/Q03833/Q04093/Q04958/Q05521/Q08144/Q08967/Q12246/Q12382/Q12466/Q12494/P00546/P05374/P08456/P12683/P12688/P14020/P15496/P20485/P21957/P22211/P25087/P25628/P28496/P33333/P34756/P36126/P38226/P38994/P39006/P39940/P40345/P42951/P50942/P53920/Q00955/Q02979/Q03764/Q03823/…	69	Acidophilic
BP	GO:0098876	vesicle-mediated transport to the plasma membrane	10/1574	35/3280	0.994238144142539	0.999999999969842	0.929596719042369	P25694/P33332/P35197/Q05029/Q06704/Q12114/P31109/P33328/Q08826/Q12674	10	Acidophilic
BP	GO:0016485	protein processing	3/1574	15/3280	0.994340183257585	0.999999999969842	0.929596719042369	P39006/P43601/P38959	3	Acidophilic
BP	GO:0006163	purine nucleotide metabolic process	39/1574	107/3280	0.994529232416599	0.999999999969842	0.929596719042369	P00358/P00549/P00560/P00950/P07245/P08678/P14540/P15274/P16140/P16861/P16862/P36024/P36076/P38697/P38720/P38858/Q06178/Q12382/P00330/P04807/P07251/P12683/P12709/P15019/P15454/P17709/P21373/P30902/P32622/P33122/P33317/P53312/P54115/Q00955/Q04178/Q3E824/P23254/P53915/Q04430	39	Acidophilic
BP	GO:0042398	cellular modified amino acid biosynthetic process	2/1574	12/3280	0.995327914012158	0.999999999969842	0.929596719042369	P08456/Q08645	2	Acidophilic
BP	GO:0044272	sulfur compound biosynthetic process	10/1574	36/3280	0.996087504452562	0.999999999969842	0.929596719042369	P05694/P07245/P13663/P31116/P32389/P32582/P39014/P46151/P53090/Q00955	10	Acidophilic
BP	GO:0006637	acyl-CoA metabolic process	3/1574	16/3280	0.99667972072496	0.999999999969842	0.929596719042369	Q12382/P53312/Q00955	3	Acidophilic
BP	GO:0035383	thioester metabolic process	3/1574	16/3280	0.99667972072496	0.999999999969842	0.929596719042369	Q12382/P53312/Q00955	3	Acidophilic
BP	GO:0043094	cellular metabolic compound salvage	3/1574	16/3280	0.99667972072496	0.999999999969842	0.929596719042369	P15274/P53090/Q04178	3	Acidophilic
BP	GO:0009152	purine ribonucleotide biosynthetic process	12/1574	42/3280	0.996920303409947	0.999999999969842	0.929596719042369	P08678/P15274/P36024/P36076/P38697/P07251/P15454/P30902/Q00955/Q04178/Q3E824/Q04430	12	Acidophilic
BP	GO:1901617	organic hydroxy compound biosynthetic process	15/1574	50/3280	0.99702358460467	0.999999999969842	0.929596719042369	Q12246/Q12494/P00330/P06169/P12683/P15496/P25087/P39940/P53210/Q06147/Q06685/Q12468/P41277/P53860/P16603	15	Acidophilic
BP	GO:0008652	amino acid biosynthetic process	26/1574	78/3280	0.997158184687563	0.999999999969842	0.929596719042369	P05694/P07245/P07264/P13663/P25355/P31116/P32389/P32582/P37291/P37303/P39014/P40971/P00927/P06168/P14843/P28241/P28777/P32178/P32288/P38998/P38999/P46151/P53090/P07269/P37292/P39522	26	Acidophilic
BP	GO:0170039	proteinogenic amino acid metabolic process	26/1574	78/3280	0.997158184687563	0.999999999969842	0.929596719042369	P05694/P07245/P13663/P25355/P31116/P32389/P32582/P37291/P37303/P38986/P39014/P40971/P00927/P06169/P07259/P14742/P28241/P32178/P32288/P33327/P38998/P38999/P46151/P53090/Q04052/P37292	26	Acidophilic
BP	GO:0090407	organophosphate biosynthetic process	59/1574	157/3280	0.997220751798649	0.999999999969842	0.929596719042369	P06787/P07245/P08678/P09938/P15274/P32567/P34225/P36024/P36076/P36148/P38271/P38697/P39104/P40075/P53950/Q02948/Q03833/Q04958/Q06178/Q12055/Q12382/Q12494/P05374/P07251/P07259/P08456/P12753/P14020/P15454/P15496/P16550/P20485/P21373/P21524/P21672/P21957/P22216/P30902/P32622/P33317/P33333/P34756/P36126/P38226/P38994/P39006/P42951/P49723/P50942/P53210/Q00955/Q03764/Q04178/Q06685/Q06708/Q3E824/P53915/…	59	Acidophilic
BP	GO:0006221	pyrimidine nucleotide biosynthetic process	2/1574	13/3280	0.99739155812081	0.999999999969842	0.929596719042369	P07259/P33317	2	Acidophilic
BP	GO:0006576	biogenic amine metabolic process	2/1574	13/3280	0.99739155812081	0.999999999969842	0.929596719042369	P06169/Q04052	2	Acidophilic
BP	GO:1901293	nucleoside phosphate biosynthetic process	27/1574	81/3280	0.997562459089775	0.999999999969842	0.929596719042369	P07245/P08678/P09938/P15274/P36024/P36076/P38697/Q06178/Q12055/P07251/P07259/P12753/P15454/P16550/P21373/P21524/P21672/P22216/P30902/P32622/P33317/P49723/Q00955/Q04178/Q3E824/P53915/Q04430	27	Acidophilic
BP	GO:0006164	purine nucleotide biosynthetic process	17/1574	56/3280	0.997748635079768	0.999999999969842	0.929596719042369	P07245/P08678/P15274/P36024/P36076/P38697/Q06178/P07251/P15454/P21373/P30902/P32622/Q00955/Q04178/Q3E824/P53915/Q04430	17	Acidophilic
BP	GO:0072330	monocarboxylic acid biosynthetic process	7/1574	29/3280	0.997787427609318	0.999999999969842	0.929596719042369	P19097/P21147/P39940/P54115/Q00955/Q12513/P07149	7	Acidophilic
BP	GO:0009126	purine nucleoside monophosphate metabolic process	4/1574	20/3280	0.997796814766952	0.999999999969842	0.929596719042369	P15274/P38697/P15454/Q04178	4	Acidophilic
BP	GO:0009167	purine ribonucleoside monophosphate metabolic process	4/1574	20/3280	0.997796814766952	0.999999999969842	0.929596719042369	P15274/P38697/P15454/Q04178	4	Acidophilic
BP	GO:0009165	nucleotide biosynthetic process	26/1574	79/3280	0.997886041016226	0.999999999969842	0.929596719042369	P07245/P08678/P09938/P15274/P36024/P36076/P38697/Q06178/Q12055/P07251/P07259/P12753/P15454/P16550/P21373/P21524/P21672/P30902/P32622/P33317/P49723/Q00955/Q04178/Q3E824/P53915/Q04430	26	Acidophilic
BP	GO:0009259	ribonucleotide metabolic process	28/1574	84/3280	0.99790892305413	0.999999999969842	0.929596719042369	P00358/P00549/P00560/P00950/P08678/P14540/P15274/P16140/P16861/P16862/P36024/P36076/P38697/Q12382/P04807/P07251/P07259/P12683/P12709/P15454/P17709/P30902/P33122/P53312/Q00955/Q04178/Q3E824/Q04430	28	Acidophilic
BP	GO:0006081	cellular aldehyde metabolic process	2/1574	14/3280	0.998551449915886	0.999999999969842	0.929596719042369	P15019/P53210	2	Acidophilic
BP	GO:0006220	pyrimidine nucleotide metabolic process	2/1574	14/3280	0.998551449915886	0.999999999969842	0.929596719042369	P07259/P33317	2	Acidophilic
BP	GO:0006521	regulation of cellular amino acid metabolic process	1/1574	10/3280	0.998569331620691	0.999999999969842	0.929596719042369	P40971	1	Acidophilic
BP	GO:0009218	pyrimidine ribonucleotide metabolic process	1/1574	10/3280	0.998569331620691	0.999999999969842	0.929596719042369	P07259	1	Acidophilic
BP	GO:0033238	regulation of amine metabolic process	1/1574	10/3280	0.998569331620691	0.999999999969842	0.929596719042369	P40971	1	Acidophilic
BP	GO:0006766	vitamin metabolic process	5/1574	24/3280	0.998581399745212	0.999999999969842	0.929596719042369	P37291/P38145/P53210/Q06494/P37292	5	Acidophilic
BP	GO:0006767	water-soluble vitamin metabolic process	5/1574	24/3280	0.998581399745212	0.999999999969842	0.929596719042369	P37291/P38145/P53210/Q06494/P37292	5	Acidophilic
BP	GO:0072521	purine-containing compound metabolic process	40/1574	115/3280	0.998679366097571	0.999999999969842	0.929596719042369	P00358/P00549/P00560/P00950/P07245/P08678/P14540/P15274/P16140/P16861/P16862/P36024/P36076/P38697/P38720/P38858/Q06178/Q12382/P00330/P04807/P07251/P12683/P12709/P15019/P15454/P17709/P21373/P30902/P32622/P33122/P33317/P53312/P54115/Q00955/Q04178/Q3E824/P07269/P23254/P53915/Q04430	40	Acidophilic
BP	GO:0006790	sulfur compound metabolic process	16/1574	55/3280	0.998720286399477	0.999999999969842	0.929596719042369	P05694/P07245/P13663/P31116/P32389/P32582/P39014/P39109/Q12305/Q12382/P46151/P53090/P53312/Q00955/Q03081/P43616	16	Acidophilic
BP	GO:0170033	L-amino acid metabolic process	26/1574	81/3280	0.998848827026264	0.999999999969842	0.929596719042369	P05694/P07245/P13663/P25355/P31116/P32389/P32582/P37291/P37303/P38986/P39014/P40971/P00927/P06169/P07259/P14742/P28241/P32178/P32288/P33327/P38998/P38999/P46151/P53090/Q04052/P37292	26	Acidophilic
BP	GO:0009127	purine nucleoside monophosphate biosynthetic process	3/1574	18/3280	0.998881591094301	0.999999999969842	0.929596719042369	P15274/P38697/Q04178	3	Acidophilic
BP	GO:0009168	purine ribonucleoside monophosphate biosynthetic process	3/1574	18/3280	0.998881591094301	0.999999999969842	0.929596719042369	P15274/P38697/Q04178	3	Acidophilic
BP	GO:0006066	alcohol metabolic process	22/1574	71/3280	0.998899286169601	0.999999999969842	0.929596719042369	P53965/P54838/Q08921/Q12246/Q12494/P00330/P06169/P12683/P14020/P15496/P23900/P25087/P25628/P28241/P39940/P54115/Q06147/Q06685/Q12468/P41277/Q04430/P16603	22	Acidophilic
BP	GO:0140053	mitochondrial gene expression	7/1574	31/3280	0.999102953037394	0.999999999969842	0.929596719042369	P10662/P21560/P32335/P36159/P03874/P07253/P13433	7	Acidophilic
BP	GO:0009123	nucleoside monophosphate metabolic process	8/1574	34/3280	0.999130585381339	0.999999999969842	0.929596719042369	P15274/P38697/Q12055/P07259/P12753/P15454/P33317/Q04178	8	Acidophilic
BP	GO:0043648	dicarboxylic acid metabolic process	8/1574	34/3280	0.999130585381339	0.999999999969842	0.929596719042369	P13663/P37291/P14843/P28241/P28777/P32178/P33327/P37292	8	Acidophilic
BP	GO:0009084	glutamine family amino acid biosynthetic process	2/1574	15/3280	0.999199337094086	0.999999999969842	0.929596719042369	P28241/P32288	2	Acidophilic
BP	GO:0006084	acetyl-CoA metabolic process	1/1574	11/3280	0.999257977501129	0.999999999969842	0.929596719042369	Q12382	1	Acidophilic
BP	GO:0019693	ribose phosphate metabolic process	29/1574	90/3280	0.999266176827033	0.999999999969842	0.929596719042369	P00358/P00549/P00560/P00950/P08678/P14540/P15274/P16140/P16861/P16862/P36024/P36076/P38697/Q12382/P04807/P07251/P07259/P12683/P12709/P15019/P15454/P17709/P30902/P33122/P53312/Q00955/Q04178/Q3E824/Q04430	29	Acidophilic
BP	GO:0043650	dicarboxylic acid biosynthetic process	3/1574	19/3280	0.999356906488687	0.999999999969842	0.929596719042369	P14843/P28241/P28777	3	Acidophilic
BP	GO:0170041	non-proteinogenic amino acid metabolic process	3/1574	19/3280	0.999356906488687	0.999999999969842	0.929596719042369	P32582/P07259/P17649	3	Acidophilic
BP	GO:0019637	organophosphate metabolic process	92/1574	242/3280	0.999534309337488	0.999999999969842	0.929596719042369	P00358/P00549/P00560/P00950/P06787/P07245/P08678/P09938/P14540/P15274/P16140/P16861/P16862/P32567/P34225/P36024/P36076/P36148/P36165/P38250/P38271/P38697/P38720/P38858/P39104/P40075/P53950/P53965/P54838/Q02948/Q03833/Q04958/Q05521/Q06178/Q08144/Q12055/Q12382/Q12466/Q12494/P00330/P04807/P05374/P07251/P07259/P08456/P12683/P12688/P12709/P12753/P14020/P14742/P15019/P15454/P15496/P16550/P17709/P20485/…	92	Acidophilic
BP	GO:0072528	pyrimidine-containing compound biosynthetic process	2/1574	16/3280	0.999559282289675	0.999999999969842	0.929596719042369	P07259/P33317	2	Acidophilic
BP	GO:0009260	ribonucleotide biosynthetic process	13/1574	50/3280	0.999604073934831	0.999999999969842	0.929596719042369	P08678/P15274/P36024/P36076/P38697/P07251/P07259/P15454/P30902/Q00955/Q04178/Q3E824/Q04430	13	Acidophilic
BP	GO:0072522	purine-containing compound biosynthetic process	17/1574	61/3280	0.999622788858494	0.999999999969842	0.929596719042369	P07245/P08678/P15274/P36024/P36076/P38697/Q06178/P07251/P15454/P21373/P30902/P32622/Q00955/Q04178/Q3E824/P53915/Q04430	17	Acidophilic
BP	GO:0009124	nucleoside monophosphate biosynthetic process	5/1574	27/3280	0.999683849026815	0.999999999969842	0.929596719042369	P15274/P38697/P07259/P33317/Q04178	5	Acidophilic
BP	GO:0009161	ribonucleoside monophosphate metabolic process	5/1574	27/3280	0.999683849026815	0.999999999969842	0.929596719042369	P15274/P38697/P07259/P15454/Q04178	5	Acidophilic
BP	GO:0009308	amine metabolic process	4/1574	24/3280	0.999728017671611	0.999999999969842	0.929596719042369	P40971/P47044/P06169/Q04052	4	Acidophilic
BP	GO:0032543	mitochondrial translation	4/1574	24/3280	0.999728017671611	0.999999999969842	0.929596719042369	P10662/P21560/P32335/P07253	4	Acidophilic
BP	GO:0006520	amino acid metabolic process	44/1574	131/3280	0.999760168859264	0.999999999969842	0.929596719042369	P04801/P04802/P05694/P07245/P07264/P13663/P25355/P31116/P32389/P32582/P37291/P37303/P38986/P39014/P40971/P53852/P00927/P00958/P06168/P06169/P07259/P11746/P14742/P14843/P15624/P17649/P26637/P28241/P28777/P32178/P32288/P33327/P38708/P38998/P38999/P46151/P46655/P53090/Q04052/Q12109/P07284/P37292/P39522/P15625	44	Acidophilic
BP	GO:1901615	organic hydroxy compound metabolic process	26/1574	86/3280	0.999769230978707	0.999999999969842	0.929596719042369	P53965/P54838/Q08921/Q12246/Q12494/P00330/P06169/P12683/P14020/P15496/P23900/P25087/P25628/P28241/P39940/P52917/P53210/P54115/Q06147/Q06685/Q12468/P41277/Q04430/Q07804/P53860/P16603	26	Acidophilic
BP	GO:0006753	nucleoside phosphate metabolic process	48/1574	141/3280	0.999774352272542	0.999999999969842	0.929596719042369	P00358/P00549/P00560/P00950/P07245/P08678/P09938/P14540/P15274/P16140/P16861/P16862/P36024/P36076/P38697/P38720/P38858/Q06178/Q12055/Q12382/P00330/P04807/P07251/P07259/P12683/P12709/P12753/P15019/P15454/P16550/P17709/P21373/P21524/P21672/P22216/P30902/P32622/P33122/P33317/P49723/P53312/P54115/Q00955/Q04178/Q3E824/P23254/P53915/Q04430	48	Acidophilic
BP	GO:1901135	carbohydrate derivative metabolic process	60/1574	170/3280	0.999775518610313	0.999999999969842	0.929596719042369	P00358/P00549/P00560/P00950/P08004/P08678/P09938/P14540/P15274/P16140/P16861/P16862/P36024/P36076/P38697/P38720/P38858/P40566/P53858/P54838/Q05029/Q08144/Q12114/Q12382/P04807/P07251/P07259/P07283/P12683/P12709/P14020/P14180/P14742/P15019/P15454/P16550/P17709/P21524/P21672/P29311/P30902/P31382/P33122/P33317/P40433/P42934/P49723/P53312/P53968/Q00955/Q04178/Q04336/Q3E824/Q99220/P23254/P34226/P38954/…	60	Acidophilic
BP	GO:0032787	monocarboxylic acid metabolic process	24/1574	81/3280	0.999782607161305	0.999999999969842	0.929596719042369	P00358/P00549/P00560/P00950/P14540/P16861/P16862/P19097/P21147/P32567/P38720/P39720/P53687/P04807/P06169/P12709/P17649/P17709/P33122/P39940/P54115/Q00955/Q12513/P07149	24	Acidophilic
BP	GO:0009117	nucleotide metabolic process	47/1574	139/3280	0.999800112657641	0.999999999969842	0.929596719042369	P00358/P00549/P00560/P00950/P07245/P08678/P09938/P14540/P15274/P16140/P16861/P16862/P36024/P36076/P38697/P38720/P38858/Q06178/Q12055/Q12382/P00330/P04807/P07251/P07259/P12683/P12709/P12753/P15019/P15454/P16550/P17709/P21373/P21524/P21672/P30902/P32622/P33122/P33317/P49723/P53312/P54115/Q00955/Q04178/Q3E824/P23254/P53915/Q04430	47	Acidophilic
BP	GO:0009156	ribonucleoside monophosphate biosynthetic process	4/1574	25/3280	0.999841109857402	0.999999999969842	0.929596719042369	P15274/P38697/P07259/Q04178	4	Acidophilic
BP	GO:0072527	pyrimidine-containing compound metabolic process	2/1574	18/3280	0.999867900774	0.999999999969842	0.929596719042369	P07259/P33317	2	Acidophilic
BP	GO:1901605	alpha-amino acid metabolic process	30/1574	99/3280	0.999905999843149	0.999999999969842	0.929596719042369	P05694/P07245/P07264/P13663/P25355/P31116/P32389/P32582/P37291/P37303/P38986/P39014/P40971/P00927/P06168/P06169/P07259/P11746/P14742/P28241/P32178/P32288/P33327/P38998/P38999/P46151/P53090/Q04052/P37292/P39522	30	Acidophilic
BP	GO:0009064	glutamine family amino acid metabolic process	6/1574	33/3280	0.999922981029508	0.999999999969842	0.929596719042369	P38986/P07259/P14742/P28241/P32288/P33327	6	Acidophilic
BP	GO:0046390	ribose phosphate biosynthetic process	13/1574	54/3280	0.999923702552171	0.999999999969842	0.929596719042369	P08678/P15274/P36024/P36076/P38697/P07251/P07259/P15454/P30902/Q00955/Q04178/Q3E824/Q04430	13	Acidophilic
BP	GO:0042180	cellular ketone metabolic process	5/1574	30/3280	0.999933138826475	0.999999999969842	0.929596719042369	P39720/P40971/P54838/P39940/Q07807	5	Acidophilic
BP	GO:1901137	carbohydrate derivative biosynthetic process	32/1574	107/3280	0.999963559737446	0.999999999969842	0.929596719042369	P08004/P08678/P09938/P15274/P36024/P36076/P38697/P53858/Q05029/P07251/P07259/P07283/P14020/P14180/P14742/P15454/P21524/P21672/P29311/P30902/P31382/P33317/P42934/P49723/P53968/Q00955/Q04178/Q04336/Q3E824/P34226/Q04430/Q08960	32	Acidophilic
BP	GO:0009060	aerobic respiration	8/1574	41/3280	0.999966410608344	0.999999999969842	0.929596719042369	P32567/P41913/P08679/P28241/P36139/P39006/P53312/Q07807	8	Acidophilic
BP	GO:0006793	phosphorus metabolic process	162/1574	416/3280	0.999971136093042	0.999999999969842	0.929596719042369	O13297/P00358/P00549/P00560/P00950/P06244/P06787/P07245/P08678/P09938/P13185/P14540/P15274/P16140/P16861/P16862/P18961/P20437/P23561/P24870/P25360/P25389/P27466/P31374/P32567/P34225/P34244/P36003/P36024/P36076/P36148/P36165/P38080/P38250/P38271/P38623/P38691/P38697/P38720/P38858/P38970/P39104/P39928/P40075/P40494/P43565/P43585/P47116/P53739/P53950/P53965/P53974/P54199/P54838/Q00684/Q01389/Q02725/…	162	Acidophilic
BP	GO:0006796	phosphate-containing compound metabolic process	157/1574	405/3280	0.999973189662847	0.999999999969842	0.929596719042369	O13297/P00358/P00549/P00560/P00950/P06244/P06787/P07245/P08678/P09938/P13185/P14540/P15274/P16140/P16861/P16862/P18961/P20437/P23561/P24870/P25389/P27466/P31374/P32567/P34225/P34244/P36003/P36024/P36076/P36148/P36165/P38080/P38250/P38271/P38623/P38691/P38697/P38720/P38858/P38970/P39104/P39928/P40075/P40494/P43565/P47116/P53739/P53950/P53965/P53974/P54199/P54838/Q00684/Q01389/Q02948/Q03497/Q03533/…	157	Acidophilic
BP	GO:0045333	cellular respiration	10/1574	48/3280	0.999977784053058	0.999999999969842	0.929596719042369	P32567/P41913/P00445/P08679/P13434/P28241/P36139/P39006/P53312/Q07807	10	Acidophilic
BP	GO:0009110	vitamin biosynthetic process	2/1574	21/3280	0.999978798345575	0.999999999969842	0.929596719042369	P38145/P53210	2	Acidophilic
BP	GO:0042364	water-soluble vitamin biosynthetic process	2/1574	21/3280	0.999978798345575	0.999999999969842	0.929596719042369	P38145/P53210	2	Acidophilic
BP	GO:0055086	nucleobase-containing small molecule metabolic process	51/1574	157/3280	0.999980629311202	0.999999999969842	0.929596719042369	P00358/P00549/P00560/P00950/P07245/P08678/P09938/P14540/P15274/P16140/P16861/P16862/P36024/P36076/P38697/P38720/P38858/Q06178/Q12055/Q12382/P00330/P04807/P07251/P07259/P07283/P12683/P12709/P12753/P14742/P15019/P15454/P16550/P17709/P21373/P21524/P21672/P22216/P30902/P32622/P33122/P33317/P49723/P53312/P54115/Q00955/Q04178/Q3E824/P07269/P23254/P53915/Q04430	51	Acidophilic
BP	GO:0016053	organic acid biosynthetic process	34/1574	115/3280	0.999985950694795	0.999999999969842	0.929596719042369	P05694/P07245/P07264/P13663/P19097/P21147/P25355/P31116/P32389/P32582/P37291/P37303/P39014/P40971/P00927/P06168/P07259/P14843/P28241/P28777/P32178/P32288/P38998/P38999/P39940/P46151/P53090/P54115/Q00955/Q12513/P07269/P37292/P39522/P07149	34	Acidophilic
BP	GO:0046394	carboxylic acid biosynthetic process	34/1574	115/3280	0.999985950694795	0.999999999969842	0.929596719042369	P05694/P07245/P07264/P13663/P19097/P21147/P25355/P31116/P32389/P32582/P37291/P37303/P39014/P40971/P00927/P06168/P07259/P14843/P28241/P28777/P32178/P32288/P38998/P38999/P39940/P46151/P53090/P54115/Q00955/Q12513/P07269/P37292/P39522/P07149	34	Acidophilic
BP	GO:0044283	small molecule biosynthetic process	61/1574	193/3280	0.999999323411938	0.999999999969842	0.929596719042369	P00358/P00560/P00950/P05694/P07245/P07264/P13663/P14540/P19097/P21147/P25355/P31116/P32389/P32582/P37291/P37303/P39014/P40971/Q12246/Q12494/P00330/P00927/P06168/P06169/P07259/P12683/P12709/P14843/P15496/P25087/P28241/P28777/P32178/P32288/P38145/P38263/P38998/P38999/P39940/P40208/P40492/P46151/P53076/P53090/P53210/P54115/Q00955/Q04178/Q06147/Q06685/Q12468/Q12513/P07269/P12904/P34760/P37292/P41277/…	61	Acidophilic
BP	GO:0043436	oxoacid metabolic process	66/1574	208/3280	0.99999968837059	0.999999999969842	0.929596719042369	P00358/P00549/P00560/P00950/P05694/P07245/P07264/P13663/P14540/P16861/P16862/P19097/P21147/P25355/P25360/P31116/P32389/P32567/P32582/P37291/P37303/P38720/P38986/P39014/P39720/P40971/P43585/P53687/Q02725/P00330/P00927/P04807/P06168/P06169/P07259/P08679/P11746/P12709/P14742/P14843/P17649/P17709/P18494/P25297/P28241/P28777/P32178/P32288/P33122/P33327/P38998/P38999/P39940/P43634/P46151/P53090/P54115/…	66	Acidophilic
BP	GO:0006082	organic acid metabolic process	66/1574	209/3280	0.999999771281318	0.999999999969842	0.929596719042369	P00358/P00549/P00560/P00950/P05694/P07245/P07264/P13663/P14540/P16861/P16862/P19097/P21147/P25355/P25360/P31116/P32389/P32567/P32582/P37291/P37303/P38720/P38986/P39014/P39720/P40971/P43585/P53687/Q02725/P00330/P00927/P04807/P06168/P06169/P07259/P08679/P11746/P12709/P14742/P14843/P17649/P17709/P18494/P25297/P28241/P28777/P32178/P32288/P33122/P33327/P38998/P38999/P39940/P43634/P46151/P53090/P54115/…	66	Acidophilic
BP	GO:0019752	carboxylic acid metabolic process	60/1574	196/3280	0.999999882276487	0.999999999969842	0.929596719042369	P00358/P00549/P00560/P00950/P05694/P07245/P07264/P13663/P14540/P16861/P16862/P19097/P21147/P25355/P31116/P32389/P32567/P32582/P37291/P37303/P38720/P38986/P39014/P39720/P40971/P53687/P00330/P00927/P04807/P06168/P06169/P07259/P08679/P11746/P12709/P14742/P14843/P17649/P17709/P28241/P28777/P32178/P32288/P33122/P33327/P38998/P38999/P39940/P43634/P46151/P53090/P54115/Q00955/Q03081/Q04052/Q12513/P07269/…	60	Acidophilic
BP	GO:0044281	small molecule metabolic process	131/1574	398/3280	0.999999999969842	0.999999999969842	0.929596719042369	P00358/P00549/P00560/P00950/P05694/P07245/P07264/P08678/P09938/P13663/P14540/P15274/P16140/P16861/P16862/P19097/P21147/P25355/P25360/P31116/P32389/P32567/P32582/P32862/P36024/P36076/P37291/P37303/P38697/P38720/P38858/P38986/P39014/P39720/P40971/P43585/P53687/P53965/P54838/Q02725/Q05672/Q06178/Q08921/Q12055/Q12246/Q12382/Q12494/P00330/P00546/P00927/P04807/P06168/P06169/P07251/P07259/P07283/P08679/…	131	Acidophilic
CC	GO:0031981	nuclear lumen	276/1574	460/3280	1.70606637339998e-08	4.75992518178595e-06	4.18435226318101e-06	P04786/P04912/P06701/P06786/P08518/P10080/P10964/P13382/P13574/P18480/P20448/P21304/P21538/P22138/P22579/P23255/P23595/P23615/P24279/P25582/P25588/P25635/P26786/P27344/P27692/P28000/P31376/P31385/P32527/P32561/P32657/P32833/P32892/P33322/P33441/P34252/P35817/P36049/P36053/P36080/P38112/P38132/P38144/P38255/P38262/P38351/P38439/P38712/P38779/P38792/P38881/P38882/P38911/P38915/P38996/P39520/P39521/…	276	Acidophilic
CC	GO:0005730	nucleolus	148/1574	230/3280	1.67795977541133e-07	2.3407538866988e-05	2.05770856668863e-05	P04786/P06701/P10080/P10964/P20448/P21304/P22138/P25582/P25635/P26786/P28000/P32527/P32657/P32892/P33322/P36049/P36080/P38112/P38144/P38712/P38779/P38792/P38882/P38911/P38915/P39520/P39521/P39744/P39985/P40470/P40498/P40546/P40693/P42846/P43639/P46669/P47006/P47035/P47047/P47068/P48164/P48234/P53261/P53276/P53313/P53335/P53632/P53743/P53863/P53874/P53883/P53914/P53927/Q00684/Q01080/Q03280/Q03532/…	148	Acidophilic
CC	GO:0030684	preribosome	91/1574	139/3280	1.67250542096833e-05	0.00155543004150055	0.00136734653714253	P05317/P0CX84/P20448/P23248/P25582/P25635/P26783/P26786/P32892/P33322/P36049/P38712/P38779/P38882/P38915/P39744/P39985/P40498/P40693/P42846/P43639/P48164/P48234/P53131/P53261/P53276/P53883/P53914/P53927/Q03532/Q04177/Q04217/Q04347/Q04373/Q04500/Q04660/Q05022/Q05942/Q06106/Q06506/Q06511/Q07896/Q07915/Q08208/Q08492/Q08965/Q12019/Q12136/Q12176/Q12389/Q12481/Q12754/O13516/P04456/P05755/P07834/P0CX37/…	91	Acidophilic
CC	GO:0098687	chromosomal region	97/1574	152/3280	4.23807407816798e-05	0.00295605666952217	0.00259860857950826	P06105/P06701/P17106/P23595/P24279/P25588/P29539/P31380/P32479/P32499/P32504/P32526/P32833/P33322/P33441/P35201/P35203/P35732/P38132/P38198/P39520/P39984/P40059/P40075/P40340/P40957/P43132/P46675/P47134/P49687/P52286/P53115/P53125/P53148/P53552/P53687/P53874/P54199/Q03661/Q03707/Q03898/Q04087/Q04437/Q07478/Q08562/Q08773/Q12161/Q12248/Q12495/P06243/P11709/P11745/P11978/P17629/P25559/P25644/P32325/…	97	Acidophilic
CC	GO:0032040	small-subunit processome	33/1574	43/3280	0.000102684509496609	0.00572979562991079	0.0050369454132021	P20448/P25635/P26786/P38882/P40498/P48164/P48234/P53276/Q04177/Q04217/Q04500/Q05022/Q06506/Q08492/Q12136/O13516/P05755/P0CX37/P33750/P40079/P53254/Q03973/Q06078/Q06631/Q12220/P15646/P34247/P40362/P47083/Q12339/Q12460/Q12499/Q99207	33	Acidophilic
CC	GO:0005694	chromosome	230/1574	407/3280	0.000144507151915852	0.0067195825640871	0.00590704673620937	P04786/P04912/P06105/P06244/P06701/P06786/P07248/P13382/P17106/P18480/P21827/P22082/P22516/P22579/P23595/P23615/P24279/P25293/P25588/P25694/P27344/P27692/P29539/P31376/P31380/P31385/P32479/P32499/P32504/P32526/P32561/P32597/P32657/P32833/P33322/P33441/P35177/P35201/P35203/P35732/P35817/P36024/P38132/P38144/P38170/P38198/P38255/P38262/P38351/P38630/P38697/P38882/P38890/P38911/P38915/P39520/P39521/…	230	Acidophilic
CC	GO:0030427	site of polarized growth	144/1574	244/3280	0.000215256883479667	0.00857952435583245	0.00754208328582894	P06787/P11433/P15891/P17065/P17536/P20449/P21339/P23201/P25293/P25389/P25558/P25694/P27637/P29366/P32364/P32457/P32521/P32526/P32566/P32660/P32790/P33332/P34216/P34225/P34244/P36166/P37291/P38041/P38080/P38213/P38274/P38631/P38853/P38870/P38928/P39960/P39969/P40021/P40075/P40357/P40414/P40468/P40476/P40494/P40563/P41697/P43597/P47136/P48813/P50111/P53226/P53258/P53739/P53836/P53858/P53890/P53974/…	144	Acidophilic
CC	GO:0030686	90S preribosome	53/1574	78/3280	0.000250483092898495	0.00873559786483503	0.00767928429544072	P05317/P23248/P25635/P26783/P26786/P33322/P38779/P38882/P38915/P39744/P42846/P43639/P48234/P53131/P53261/P53276/P53914/Q03532/Q04217/Q04347/Q04660/Q05022/Q06106/Q06506/Q08492/Q08965/Q12176/Q12481/Q12754/O13516/P05755/P07834/P0CX37/P0CX39/P33750/P47077/P53254/P53866/Q06078/Q06631/Q07381/Q07897/Q12220/P15646/P38333/P38930/P40362/P47083/P53317/Q12460/Q12499/Q99207/P05756	53	Acidophilic
CC	GO:0000775	chromosome, centromeric region	51/1574	75/3280	0.000318200020162773	0.00986420062504596	0.0086714157541434	P17106/P23595/P31380/P32479/P32504/P32526/P33322/P35201/P35203/P38198/P40340/P40957/P46675/P47134/P52286/P53148/P54199/Q03898/Q04087/Q08562/Q12161/Q12248/Q12495/P06243/P11709/P25559/P25644/P32325/P32828/P35734/P38283/P38313/P38903/P40072/P40460/P40541/P40958/P41695/P53298/P53847/Q03954/Q04477/Q06156/Q08581/Q12158/Q12493/P43618/P47149/Q04431/Q12334/P29295	51	Acidophilic
CC	GO:0005933	cellular bud	128/1574	220/3280	0.00108753924869737	0.0303423450386566	0.0266733310469987	P06787/P11433/P17065/P17536/P20449/P21339/P23201/P25293/P25389/P25558/P27637/P29366/P32364/P32457/P32521/P32566/P32660/P32790/P33332/P34216/P34225/P34244/P36166/P38041/P38079/P38080/P38213/P38250/P38274/P38631/P38853/P38870/P38928/P39960/P39969/P40021/P40075/P40357/P40414/P40468/P40476/P41697/P43597/P47136/P48813/P50111/P53226/P53836/P53858/P53890/Q00246/Q00402/Q00684/Q01389/Q02959/Q03559/Q04322/…	128	Acidophilic
[truncated: 12,879 more rows]
